# Supplementary material for: Dynamic changes to signal allocation rules in response to variable social environments in house mice
Source: Commun Biol. 2023 Mar 21;6:297. doi: 10.1038/s42003-023-04672-x (PMC10027867; doi:10.1038/s42003-023-04672-x)
Supplement: Supplementary file 4 — Supplemental Data [file 42003_2023_4672_MOESM4_ESM.zip]

Archive with 112 entries (109 files):
- __MACOSX/._code.and.datasheets
- __MACOSX/code.and.datasheets/._.DS_Store
- __MACOSX/code.and.datasheets/._.Rhistory
- __MACOSX/code.and.datasheets/._READ.ME.txt
- __MACOSX/code.and.datasheets/._analysis.datasheets
- __MACOSX/code.and.datasheets/._stats.R
- __MACOSX/code.and.datasheets/._summary.datasheets
- __MACOSX/code.and.datasheets/analysis.datasheets/._empty_marked_ks.csv
- __MACOSX/code.and.datasheets/analysis.datasheets/._fig_1f.csv
- __MACOSX/code.and.datasheets/analysis.datasheets/._fig_1g.csv
- __MACOSX/code.and.datasheets/analysis.datasheets/._fig_2a.csv
- __MACOSX/code.and.datasheets/analysis.datasheets/._fig_2c.csv
- __MACOSX/code.and.datasheets/analysis.datasheets/._fig_2d_ks_mesh_events.csv
- __MACOSX/code.and.datasheets/analysis.datasheets/._fig_2d_loser_mesh1.events.csv
- __MACOSX/code.and.datasheets/analysis.datasheets/._fig_2d_loser_mesh2.events.csv
- __MACOSX/code.and.datasheets/analysis.datasheets/._fig_2d_mesh1.events.csv
- __MACOSX/code.and.datasheets/analysis.datasheets/._fig_2d_mesh2.events.csv
- __MACOSX/code.and.datasheets/analysis.datasheets/._fig_2e.csv
- __MACOSX/code.and.datasheets/analysis.datasheets/._fig_3a_mesh_eventsplot_examples.csv
- __MACOSX/code.and.datasheets/analysis.datasheets/._fig_3b_mesh1.events.csv
- __MACOSX/code.and.datasheets/analysis.datasheets/._fig_3b_mesh2.events.csv
- __MACOSX/code.and.datasheets/analysis.datasheets/._fig_3c_mesh_interbout_IMI.csv
- __MACOSX/code.and.datasheets/analysis.datasheets/._fig_3e.csv
- __MACOSX/code.and.datasheets/analysis.datasheets/._fig_4_diff.terr.csv
- __MACOSX/code.and.datasheets/analysis.datasheets/._fig_4_diff.terr_loser.fam.csv
- __MACOSX/code.and.datasheets/analysis.datasheets/._fig_4_diff.terr_loser.unfam.csv
- __MACOSX/code.and.datasheets/analysis.datasheets/._fig_4_diff.terr_winner.fam.csv
- __MACOSX/code.and.datasheets/analysis.datasheets/._fig_4_diff.terr_winner.unfam.csv
- __MACOSX/code.and.datasheets/analysis.datasheets/._fig_4_oft.terr.csv
- __MACOSX/code.and.datasheets/analysis.datasheets/._fig_4d_marked_losers_familiar.csv
- __MACOSX/code.and.datasheets/analysis.datasheets/._fig_4d_marked_losers_unfamiliar.csv
- __MACOSX/code.and.datasheets/analysis.datasheets/._fig_4d_marked_winners_familiar.csv
- __MACOSX/code.and.datasheets/analysis.datasheets/._fig_4d_marked_winners_unfamiliar.csv
- __MACOSX/code.and.datasheets/analysis.datasheets/._fig_4d_oft_losers.csv
- __MACOSX/code.and.datasheets/analysis.datasheets/._fig_4d_oft_winners.csv
- __MACOSX/code.and.datasheets/analysis.datasheets/._fig_5b.csv
- __MACOSX/code.and.datasheets/analysis.datasheets/._fig_5e.csv
- __MACOSX/code.and.datasheets/analysis.datasheets/._fig_s1_fight.csv
- __MACOSX/code.and.datasheets/analysis.datasheets/._fig_s2_marked.csv
- __MACOSX/code.and.datasheets/analysis.datasheets/._fig_s2_mesh1.csv
- __MACOSX/code.and.datasheets/analysis.datasheets/._fig_s2_mesh2.csv
- __MACOSX/code.and.datasheets/analysis.datasheets/._fig_s2_oft.csv
- __MACOSX/code.and.datasheets/analysis.datasheets/._fig_s3a_mesh_roi.csv
- __MACOSX/code.and.datasheets/analysis.datasheets/._fig_s3c_spaceuse.csv
- __MACOSX/code.and.datasheets/analysis.datasheets/._fig_s3d_mesh1_loser.csv
- __MACOSX/code.and.datasheets/analysis.datasheets/._fig_s3d_mesh1_winner.csv
- __MACOSX/code.and.datasheets/analysis.datasheets/._fig_s3d_mesh2_loser.csv
- __MACOSX/code.and.datasheets/analysis.datasheets/._fig_s3d_mesh2_winner.csv
- __MACOSX/code.and.datasheets/analysis.datasheets/._fig_s3d_space.v.marking.csv
- __MACOSX/code.and.datasheets/analysis.datasheets/._fig_s6a_ROImarks.csv
- __MACOSX/code.and.datasheets/analysis.datasheets/._fig_s6b_spaceuse.csv
- __MACOSX/code.and.datasheets/summary.datasheets/._marked_event.data.csv
- __MACOSX/code.and.datasheets/summary.datasheets/._mesh1_event.data.csv
- __MACOSX/code.and.datasheets/summary.datasheets/._mesh2_event.data.csv
- __MACOSX/code.and.datasheets/summary.datasheets/._oft_event.data.csv
- __MACOSX/code.and.datasheets/summary.datasheets/._summary_thermal.marks_space.use.csv
- code.and.datasheets/
- code.and.datasheets/.DS_Store
- code.and.datasheets/.Rhistory
- code.and.datasheets/READ.ME.txt
- code.and.datasheets/analysis.datasheets/
- code.and.datasheets/analysis.datasheets/empty_marked_ks.csv
- code.and.datasheets/analysis.datasheets/fig_1f.csv
- code.and.datasheets/analysis.datasheets/fig_1g.csv
- code.and.datasheets/analysis.datasheets/fig_2a.csv
- code.and.datasheets/analysis.datasheets/fig_2c.csv
- code.and.datasheets/analysis.datasheets/fig_2d_ks_mesh_events.csv
- code.and.datasheets/analysis.datasheets/fig_2d_loser_mesh1.events.csv
- code.and.datasheets/analysis.datasheets/fig_2d_loser_mesh2.events.csv
- code.and.datasheets/analysis.datasheets/fig_2d_mesh1.events.csv
- code.and.datasheets/analysis.datasheets/fig_2d_mesh2.events.csv
- code.and.datasheets/analysis.datasheets/fig_2e.csv
- code.and.datasheets/analysis.datasheets/fig_3a_mesh_eventsplot_examples.csv
- code.and.datasheets/analysis.datasheets/fig_3b_mesh1.events.csv
- code.and.datasheets/analysis.datasheets/fig_3b_mesh2.events.csv
- code.and.datasheets/analysis.datasheets/fig_3c_mesh_interbout_IMI.csv
- code.and.datasheets/analysis.datasheets/fig_3e.csv
- code.and.datasheets/analysis.datasheets/fig_4_diff.terr.csv
- code.and.datasheets/analysis.datasheets/fig_4_diff.terr_loser.fam.csv
- code.and.datasheets/analysis.datasheets/fig_4_diff.terr_loser.unfam.csv
- code.and.datasheets/analysis.datasheets/fig_4_diff.terr_winner.fam.csv
- code.and.datasheets/analysis.datasheets/fig_4_diff.terr_winner.unfam.csv
- code.and.datasheets/analysis.datasheets/fig_4_oft.terr.csv
- code.and.datasheets/analysis.datasheets/fig_4d_marked_losers_familiar.csv
- code.and.datasheets/analysis.datasheets/fig_4d_marked_losers_unfamiliar.csv
- code.and.datasheets/analysis.datasheets/fig_4d_marked_winners_familiar.csv
- code.and.datasheets/analysis.datasheets/fig_4d_marked_winners_unfamiliar.csv
- code.and.datasheets/analysis.datasheets/fig_4d_oft_losers.csv
- code.and.datasheets/analysis.datasheets/fig_4d_oft_winners.csv
- code.and.datasheets/analysis.datasheets/fig_5b.csv
- code.and.datasheets/analysis.datasheets/fig_5e.csv
- code.and.datasheets/analysis.datasheets/fig_s1_fight.csv
- code.and.datasheets/analysis.datasheets/fig_s2_marked.csv
- code.and.datasheets/analysis.datasheets/fig_s2_mesh1.csv
- code.and.datasheets/analysis.datasheets/fig_s2_mesh2.csv
- code.and.datasheets/analysis.datasheets/fig_s2_oft.csv
- code.and.datasheets/analysis.datasheets/fig_s3a_mesh_roi.csv
- code.and.datasheets/analysis.datasheets/fig_s3c_spaceuse.csv
- code.and.datasheets/analysis.datasheets/fig_s3d_mesh1_loser.csv
- code.and.datasheets/analysis.datasheets/fig_s3d_mesh1_winner.csv
- code.and.datasheets/analysis.datasheets/fig_s3d_mesh2_loser.csv
- code.and.datasheets/analysis.datasheets/fig_s3d_mesh2_winner.csv
- code.and.datasheets/analysis.datasheets/fig_s3d_space.v.marking.csv
- code.and.datasheets/analysis.datasheets/fig_s6a_ROImarks.csv
- code.and.datasheets/analysis.datasheets/fig_s6b_spaceuse.csv
- code.and.datasheets/stats.R
- code.and.datasheets/summary.datasheets/
- code.and.datasheets/summary.datasheets/marked_event.data.csv
- code.and.datasheets/summary.datasheets/mesh1_event.data.csv
- code.and.datasheets/summary.datasheets/mesh2_event.data.csv
- code.and.datasheets/summary.datasheets/oft_event.data.csv
- code.and.datasheets/summary.datasheets/summary_thermal.marks_space.use.csv
