# Supplementary material for: Dynamic changes to signal allocation rules in response to variable social environments in house mice
Source: Commun Biol. 2023 Mar 21;6:297. doi: 10.1038/s42003-023-04672-x (PMC10027867; doi:10.1038/s42003-023-04672-x)
Supplement: Supplementary file 4 — Supplemental Data [file 42003_2023_4672_MOESM4_ESM.zip › code.and.datasheets/READ.ME.txt]

DATA ORGANIZATION:

(1) "stats.R" : R code file used to run statistical analyses on data. 

(2) "analysis.datasheets" folder : contains CSV files for all data sheets used in the R code.

(3) "summary.datasheets" folder : contains a summary data file with compiled totals (summary_thermal.marks_space.use.csv) and raw event data for all 4 trial types (mesh1, mesh2, oft and marked trials).


DATA NAMING WITHIN FILES:

(1) "OFT" is used interchangeably with "Empty"

(2) "TerrTrial" is used interchangeably with "Territories" and "Marked"

(3) Some of the "Marked" trial treatment naming vary across datasheets. SS = S-S; SF = S-FM; SU = S-UM; FU = FM-UM.
