# Supplementary material for: Dynamic changes to signal allocation rules in response to variable social environments in house mice
Source: Commun Biol. 2023 Mar 21;6:297. doi: 10.1038/s42003-023-04672-x (PMC10027867; doi:10.1038/s42003-023-04672-x)
Supplement: Supplementary file 4 — Supplemental Data [file 42003_2023_4672_MOESM4_ESM.zip › code.and.datasheets/analysis.datasheets/empty_marked_ks.csv]

loser_empty	loser_noUM	loser_UM	winner_empty	winner_noUM	winner_UM		loser_SS	loser_SF	loser_SU	loser_FU	winner_SS	winner_SF	winner_SU	winner_FU
40.905	33.371	268.367	1.656	2.601	0.351		33.371	72.364	268.367	93.605	2.601	1.602	0.351	9.352
66.153	34.131	268.623	2.652	2.85	0.85		34.131	123.62	268.623	132.618	2.85	6.602	0.85	9.85
141.413	88.619	416.871	3.152	3.351	1.351		88.619	373.604	416.871	166.618	3.351	7.602	1.351	10.851
164.921	95.851	726.111	3.651	8.602	1.602		95.851	447.356	726.111	259.858	8.602	46.388	1.602	11.351
168.405	191.371	1149.623	4.156	8.851	4.352		191.371	661.612	1149.623	413.114	8.851	47.464	4.352	11.352
173.921	393.115	1534.863	4.655	9.351	6.102		393.115	1083.116	1534.863	588.282	9.351	49.964	6.102	11.601
227.407	697.371	1644.871	5.156	10.852	6.602		697.371	1342.108	1644.871	1219.53	10.852	57.72	6.602	11.602
237.666	897.611	464.743	6.151	14.852	7.102		897.611	1635.364	464.743	1412.53	14.852	58.968	7.102	11.843
239.902	989.363	489.247	6.656	15.101	7.85		989.363	1645.116	489.247	1662.786	15.101	62.964	7.85	11.852
241.919	1136.859	540.735	11.155	15.601	8.854		1136.859	91.939	540.735	419.867	15.601	64.212	8.854	12.316
244.41	1198.851	922.152	11.651	62.59	9.102		1198.851	121.419	922.152	422.737	62.59	68.468	9.102	12.817
249.171	1554.123	1000.648	46.154	63.34	10.852		1554.123	124.667	1000.648	453.985	63.34	70.22	10.852	13.317
301.009	10.855	1055.904	460.429	65.766	11.1		10.855	171.664	1055.904	626.729	65.766	84.538	11.1	13.567
303.244	11.351	3.352	465.662	66.766	12.104		11.351	173.416	3.352	753.745	66.766	85.29	12.104	20.068
304.492	11.851	3.791	483.428	84.766	16.35		11.851	174.675	3.791	924.737	84.766	97.042	16.35	20.568
307.006	16.105	4.04	513.673	85.016	17.104		16.105	197.419	4.04	1081.737	85.016	97.786	17.104	22.068
308.009	16.601	4.54	587.656	101.768	23.157		16.601	223.662	4.54	1284.993	101.768	106.79	23.157	23.07
310.257	16.851	4.791	589.178	102.264	23.403		16.851	224.926	4.791	1357.745	102.264	107.79	23.403	23.82
311.49	17.353	6.04	671.426	117.766	24.404		17.353	233.174	6.04	1485.241	117.766	108.542	24.404	24.068
313.508	17.853	9.291	721.402	118.014	25.152		17.853	372.926	9.291	3.602	118.014	114.042	25.152	26.818
315.756	18.601	137.051	723.18	118.514	26.154		18.601	378.67	137.051	7.601	118.514	118.79	26.154	27.068
321.751	20.853	230.051	726.679	120.522	26.652		20.853	524.41	230.051	17.602	120.522	119.29	26.652	28.068
322.752	21.353	248.051	730.176	121.016	26.902		21.353	524.659	248.051	36.852	121.016	130.538	26.902	28.316
325.257	23.105	272.299	733.423	126.516	27.402		23.105	524.909	272.299	66.852	126.516	143.042	27.402	32.318
327.751	49.355	429.051	817.433	127.264	28.404		49.355	525.158	429.051	89.352	127.264	153.546	28.404	32.568
534.493	56.103	432.307	981.428	127.768	29.9		56.103	525.408	432.307	160.86	127.768	167.794	29.9	33.066
999.756	56.603	632.299	1257.656	134.516	32.654		56.603	525.659	632.299	490.86	134.516	177.046	32.654	33.316
1208.012	56.851	921.563	1261.68	134.764	32.7		56.851	525.91	921.563	499.364	134.764	179.014	32.7	40.569
1246.991	86.605	1260.059	1263.928	141.932	33.402		86.605	530.163	1260.059	673.62	141.932	183.51	33.402	40.818
1250.009	89.851	1454.299	1274.416	145.684	33.45		89.851	530.413	1454.299	724.116	145.684	187.194	33.45	41.069
1254.506	90.101	1674.299	1276.434	169.432	35.702		90.101	535.419	1674.299	724.86	169.432	193.942	35.702	47.57
1258.999	94.355	85.368	1325.928	169.932	36.2		94.355	536.166	85.368	880.124	169.932	203.19	36.2	48.318
1297.992	94.853	190.112	1328.178	170.43	38.698		94.853	542.91	190.112	1144.86	170.43	205.694	38.698	51.57
1327.992	95.353	336.368	1.653	178.934	39.202		95.353	543.16	336.368	1187.717	178.934	219.442	39.202	51.816
1346.01	190.358	456.12	2.152	179.184	39.952		190.358	543.659	456.12	1189.852	179.184	235.686	39.952	52.318
1591.249	192.358	558.368	3.154	179.932	40.198		192.358	544.909	558.368	1193.709	179.932	241.69	40.198	53.318
126.666	437.366	804.112	3.905	185.935	40.698		437.366	572.659	804.112	1391.965	185.935	245.694	40.698	54.068
141.153	438.614	1037.88	5.401	192.935	41.198		438.614	572.909	1037.88	1625.701	192.935	246.69	41.198	60.568
288.42	602.622	1110.36	5.901	209.685	43.928		602.622	573.158	1110.36	2.602	209.685	258.69	43.928	61.068
465.162	767.366	1308.368	8.401	211.435	44.432		767.366	573.659	1308.368	128.361	211.435	267.19	44.432	62.068
666.176	1177.87	1437.616	8.651	212.683	44.928		1177.87	573.909	1437.616	842.125	212.683	281.194	44.928	62.318
745.408	1268.614	1630.624	9.413	212.931	45.93		1268.614	636.662	1630.624	845.125	212.931	281.942	45.93	71.32
912.191	1343.11	8.12	9.905	232.933	49.18		1343.11	639.418	8.12	1159.672	232.933	282.69	49.18	71.82
1132.937	1441.102	15.12	10.903	236.185	50.932		1441.102	639.666	15.12	1225.664	236.185	286.938	50.932	72.318
1173.943	1661.87	15.368	11.403	281.686	51.18		1661.87	646.166	15.368	1231.424	281.686	288.446	51.18	76.066
1432.677	2.102	34.616	11.905	282.181	51.678		2.102	789.918	34.616	310.864	282.181	311.942	51.678	76.316
1613.435	2.352	163.6	12.405	333.685	52.178		2.352	815.909	163.6	318.216	333.685	316.442	52.178	76.818
22.588	2.601	170.569	13.405	411.199	52.68		2.601	816.159	170.569	336.472	411.199	347.694	52.68	77.316
64.584	34.091	431.812	14.654	411.439	53.68		34.091	816.409	431.812	677.762	411.439	348.694	53.68	78.57
711.101	35.835	445.316	15.905	413.192	58.182		35.835	817.16	445.316	1610.936	413.192	360.446	58.182	85.068
746.601	36.331	612.828	17.403	414.692	58.428		36.331	817.409	612.828	654.353	414.692	360.69	58.428	85.318
940.838	37.087	793.572	17.905	415.692	58.68		37.087	817.659	793.572	656.361	415.692	386.19	58.68	88.57
1542.598	37.835	977.572	18.904	423.192	58.69		37.835	818.661	977.572	1093.617	423.192	402.19	58.69	90.82
64.161	114.587	1285.316	21.904	446.692	59.18		114.587	819.411	1285.316	1538.548	446.692	423.69	59.18	102.068
82.918	116.335	1298.82	46.168	469.93	59.43		116.335	900.413	1298.82	322.572	469.93	486.442	59.43	102.568
90.152	179.587	1487.828	50.913	470.179	59.438		179.587	901.165	1487.828	365.824	470.179	487.19	59.438	102.818
163.164	194.087	1668.557	71.917	470.931	59.93		194.087	1378.665	1668.557	498.58	470.931	519.442	59.93	111.068
274.152	196.835	65.82	81.171	642.934	60.188		196.835	1380.665	65.82	615.761	642.934	569.691	60.188	111.568
335.403	356.852	72.08	160.169	878.118	62.69		356.852	1416.847	72.08	760.272	878.118	571.691	62.69	111.818
433.909	712.092	77.82	169.171	878.878	62.938		712.092	1418.607	77.82	930.412	878.878	656.445	62.938	112.316
477.174	763.844	78.816	237.171	879.87	63.438		763.844	1524.119	78.816	1164.9	879.87	1125.445	63.438	112.566
617.188	765.34	98.561	348.42	880.614	64.938		765.34	1592.45	98.561	442.326	880.614	1368.693	64.938	114.32
709.188	769.34	107.557	354.412	890.374	65.938		769.34	1640.194	107.557	455.334	890.374	1500.949	65.938	114.818
917.186	858.852	309.061	668.924	1054.862	67.44		858.852	268.6	309.061	599.59	1054.862	1649.205	67.44	115.316
1021.689	1075.34	642.818	751.419	1056.87	68.44		1075.34	416.365	642.818	709.326	1056.87	7.602	68.44	115.568
1333.669	1292.1	1012.152	770.925	1057.87	68.686		1292.1	547.63	1012.152	890.086	1057.87	7.852	68.686	121.07
1423.67	1474.092	1021.399	1193.923	1063.622	69.186		1474.092	858.374	1021.399	1165.574	1063.622	223.122	69.186	124.07
1425.67	1672.844	1325.146	1629.162	1291.304	69.438		1672.844	1226.878	1325.146	1177.83	1291.304	235.362	69.438	124.816
116.178	17.107	1326.393	69.424	1328.32	69.936		17.107	1391.625	1326.393	1409.61	1328.32	244.602	69.936	125.318
131.674	17.606	1328.646	97.16	1495.064	70.438		17.606	8.352	1328.646	1537.114	1495.064	245.37	70.438	131.068
245.189	18.35	131.066	98.423	1569.948	70.688		18.35	9.102	131.066	373.896	1569.948	246.274	70.688	131.566
256.154	18.609	132.314	100.917	1570.197	70.938		18.609	9.601	132.314	383.396	1570.197	246.362	70.938	131.816
796.432	122.858	138.56	102.174	1570.697	71.188		122.858	9.851	138.56	405.654	1570.697	247.282	71.188	132.318
891.404	124.107	140.559	103.41	1570.948	71.688		124.107	10.102	140.559	459.15	1570.948	383.023	71.688	133.571
31.672	124.609	184.316	105.905	1571.196	71.936		124.609	10.35	184.316	663.402	1571.196	383.272	71.936	133.821
100.671	125.353	184.56	107.163	1678.197	72.186		125.353	10.6	184.56	798.65	1678.197	383.522	72.186	134.317
290.681	135.606	189.068	108.416	1678.924	75.688		135.606	10.85	189.068	954.398	1678.924	383.772	75.688	134.817
630.187	151.353	211.49	110.906	3.608	75.936		151.353	11.101	211.49	1219.645	3.608	384.022	75.936	135.317
813.653	155.609	372.242	112.152	10.104	76.436		155.609	12.101	372.242	1221.157	10.104	455.784	76.436	144.569
1074.179	184.104	475.986	113.411	10.6	76.938		184.104	12.851	475.986	1561.667	10.6	557.28	76.938	146
1351.937	184.35	476.485	124.652	19.383	88.936		184.35	13.351	476.485		19.383	594.032	88.936	149.25
1438.435	185.101	476.985	125.913	19.878	89.188		185.101	13.6	476.985		19.878	596.544	89.188	149.998
1618.931	185.603	477.486	129.667	29.634	89.688		185.603	13.851	477.486		29.634	772.773	89.688	160.248
317.681	205.609	480.235	133.409	34.876	91.188		205.609	14.102	480.235		34.876	783.525	91.188	161.25
321.169	224.606	480.734	135.919	35.126	93.94		224.606	14.352	480.734		35.126	925.021	93.94	164.75
541.652	267.606	535.488	138.402	35.626	94.686		267.606	15.351	535.488		35.626	1350.273	94.686	165.498
162.989	282.357	535.736	139.653	35.875	96.689		282.357	15.601	535.736		35.875	1407.017	96.689	165.998
312.981	479.869	536.236	142.152	36.126	97.19		479.869	15.851	536.236		36.126	0.108	97.19	166.498
372.982	481.116	536.984	143.401	41.128	100.937		481.116	16.852	536.984		41.128	0.407	100.937	166.748
381.746	482.356	537.988	145.921	57.125	104.191		482.356	17.601	537.988		57.125	0.601	104.191	167.248
708.74	631.11	538.988	150.914	66.379	104.685		631.11	17.851	538.988		66.379	0.852	104.685	178.748
714.533	786.373	539.49	153.403	106.377	105.187		786.373	18.352	539.49		106.377	1.405	105.187	178.998
819.505	839.613	541.988	155.9	106.627	105.687		839.613	19.352	541.988		106.627	1.654	105.687	179.496
987.502	843.365	550.986	170.924	109.627	105.937		843.365	19.851	550.986		109.627	1.905	105.937	179.748
1062.741	934.117	582.734	175.919	109.875	106.437		934.117	42.106	582.734		109.875	2.405	106.437	183.624
1229.498	1178.117	583.734	192.174	152.136	111.439		1178.117	51.606	583.734		152.136	2.655	111.439	195.372
1366.998	1324.117	592.738	193.403	174.648	112.185		1324.117	51.858	592.738		174.648	2.904	112.185	205.124
1485.493	1472.117	595.494	315.902	189.377	113.937		1472.117	52.358	595.494		189.377	3.155	113.937	205.62
1500.73	1650.621	596.49	490.912	189.626	116.939		1650.621	52.606	596.49		189.626	3.405	116.939	217.622
471.164	444.558	596.99	657.656	189.877	118.689		444.558	54.415	596.99		189.877	4.155	118.689	219.622
495.176	446.327	597.986	663.91	190.126	119.437		446.327	54.911	597.986		190.126	4.656	119.437	221.872
510.155	452.31	599.99	951.406	190.376	119.937		452.31	55.915	599.99		190.376	4.905	119.937	222.12
551.418	527.817	601.486	1090.157	190.626	121.687		527.817	56.163	601.486		190.626	5.155	121.687	222.372
628.913	578.31	601.734	1266.417	191.127	121.937		578.31	56.412	601.734		191.127	5.405	121.937	230.622
634.665	837.558	602.49	1403.903	191.376	122.687		837.558	56.662	602.49		191.376	5.655	122.687	241.372
642.652	1026.563	603.49	1405.166	191.625	126.435		1026.563	56.912	603.49		191.625	5.905	126.435	241.872
703.187	396.586	604.49	1412.668	191.876	129.832		396.586	57.162	604.49		191.876	6.156	129.832	254.622
845.91	603.578	605.49	1413.922	192.126	130.08		603.578	66.415	605.49		192.126	6.405	130.08	254.87
1057.174	731.834	682.738	1529.16	202.128	130.83		731.834	66.913	682.738		202.128	6.655	130.83	255.372
1329.675	909.082	683.986	2.151	202.378	131.332		909.082	70.413	683.986		202.378	6.906	131.332	255.622
1491.181	1247.33	684.49	3.15	203.128	135.334		1247.33	71.413	684.49		203.128	7.154	135.334	256.12
1639.675	1585.586	708.734	3.652	263.631	137.334		1585.586	81.661	708.734		263.631	7.405	137.334	264.374
522.906	72.364	709.99	5.151	271.383	141.334		72.364	92.915	709.99		271.383	7.655	141.334	265.122
526.666	123.62	717.238	5.65	280.635	141.832		123.62	93.163	717.238		280.635	7.905	141.832	265.372
634.411	373.604	937.738	7.153	281.635	142.332		373.604	93.411	937.738		281.635	12.601	142.332	265.872
638.901	447.356	1031.49	7.651	283.379	143.082		447.356	94.913	1031.49		283.379	12.85	143.082	269.372
970.489	661.612	1263.738	8.656	283.875	150.582		661.612	138.92	1263.738		283.875	13.101	150.582	270.124
1443.672	1083.116	1383.494	9.157	350.879	152.082		1083.116	139.168	1383.494		350.879	13.351	152.082	276.372
1.404	1342.108	1434.994	10.151	351.635	160.082		1342.108	139.916	1434.994		351.635	13.601	160.082	276.872
14.905	1635.364	1542.248	11.151	353.631	160.332		1635.364	350.912	1542.248		353.631	14.101	160.332	277.372
62.671	1645.116	1673.752	11.654	353.879	165.084		1645.116	411.928	1673.752		353.879	27.851	165.084	283.624
129.182	91.939	93.605	12.157	354.631	165.33		91.939	413.68			354.631	31.351	165.33	287.122
190.931	121.419	132.618	13.151	355.635	165.83		121.419	414.92			355.635	40.102	165.83	290.12
631.915	124.667	166.618	13.657	389.383	166.082		124.667	416.424			389.383	40.601	166.082	290.372
807.169	171.664	259.858	14.153	432.879	169.582		171.664	831.168			432.879	49.351	169.582	290.62
896.415	173.416	413.114	17.9	523.893	169.832		173.416	1010.68			523.893	50.852	169.832	291.12
1379.423	174.675	588.282	18.401	687.885	170.082		174.675	1183.672			687.885	57.101	170.082	296.374
1496.681	197.419	1219.53	18.901	719.141	170.582		197.419	1381.176			719.141	64.352	170.582	296.872
292.917	223.662	1412.53	19.902	805.133	171.08		223.662	1595.672			805.133	64.85	171.08	297.122
311.181	224.926	1662.786	20.901	1084.141	171.582		224.926	1617.424			1084.141	65.1	171.582	297.372
328.429	233.174	419.867	21.406	9.852	172.334		233.174	1618.432			9.852	65.35	172.334	308.372
347.174	372.926	422.737	22.405	10.103	172.58		372.926	1619.672			10.103	65.602	172.58	308.622
835.203	378.67	453.985	22.906	10.352	173.08		378.67	1621.424			10.352	65.852	173.08	309.122
844.923	524.41	626.729	23.904	10.602	173.332		524.41	557.861			10.602	66.1	173.332	314.124
986.182	524.659	753.745	24.405	10.851	173.83		524.659	583.117			10.851	66.35	173.83	314.87
1066.162	524.909	924.737	26.402	11.101	175.834		524.909	589.365			11.101	69.155	175.834	315.37
1530.674	525.158	1081.737	27.401	11.352	176.08		525.158	625.365			11.352	69.406	176.08	324.374
158.902	525.408	1284.993	28.901	11.602	176.58		525.408	771.357			11.602	69.905	176.58	324.62
172.924	525.659	1357.745	29.408	11.853	176.832		525.659	1154.613			11.853	70.405	176.832	324.872
475.43	525.91	1485.241	30.4	12.103	177.332		525.91	105.374			12.103	103.407	177.332	325.372
478.924	530.163	3.602	32.901	14.602	183.58		530.163	111.935			14.602	118.66	183.58	325.872
527.911	530.413	7.601	34.408	42.353	184.584		530.413	139.943			42.353	158.16	184.584	334.872
659.182	535.419	17.602	38.405	51.102	185.332		535.419	240.695			51.102	177.904	185.332	335.37
760.664	536.166	36.852	38.9	63.602	185.582		536.166	435.695			63.602	244.66	185.582	335.62
884.906	542.91	66.852	41.405	85.603	186.334		542.91	436.687			85.603	314.66	186.334	335.87
954.92	543.16	89.352	42.901	93.109	187.082		543.16	661.191			93.109	442.168	187.082	351.372
1115.917	543.659	160.86	44.401	93.355	196.582		543.659	889.439			93.355	598.656	196.582	351.62
1474.428	544.909	490.86	44.905	94.109	196.832		544.909	1024.943			94.109	680.676	196.832	351.872
32.152	572.659	499.364	45.906	94.355	197.08		572.659	1220.687			94.355	680.927	197.08	372.374
65.184	572.909	673.62	47.407	94.853	197.084		572.909	1332.388			94.853	681.176	197.084	373.12
562.679	573.158	724.116	48.406	95.358	197.58		573.158	1488.638			95.358	682.92	197.58	373.622
613.186	573.659	724.86	50.907	112.607	197.584		573.659	1624.649			112.607	830.183	197.584	382.874
727.179	573.909	880.124	51.408	162.607	198.082		573.909	31.605			162.607	1122.183	198.082	383.622
780.911	636.662	1144.86	65.4	235.106	200.334		636.662	48.861			235.106	1554.926	200.334	383.87
1113.42	639.418	1187.717	65.904	341.614	200.83		639.418	83.861			341.614	1556.677	200.83	388.374
1281.908	639.666	1189.852	66.902	342.367	201.33		639.666	125.613			342.367	1591.185	201.33	388.872
547.902	646.166	1193.709	69.402	343.361	230.838		646.166	152.889			343.361	0.108	230.838	389.62
558.675	789.918	1391.965	70.407	364.114	232.584		789.918	249.401			364.114	3.102	232.584	395.122
601.686	815.909	1625.701	71.403	477.861	233.084		815.909	368.897			477.861	30.32	233.084	395.622
770.441	816.159	2.602	71.908	687.109	233.58		816.159	482.897			687.109	41.328	233.58	396.623
809.434	816.409	128.361	74.904	962.365	247.584		816.409	569.633			962.365	42.572	247.584	426.338
889.443	817.16	842.125	75.405	1351.373	248.082		817.16	666.897			1351.373	42.95	248.082	428.586
965.905	817.409	845.125	96.901	1584.861	248.582		817.409	933.137			1584.861	43.451	248.582	428.836
1279.182	817.659	1159.672	101.408	710.873	381.833		817.659	1650.401			710.873	44.701	381.833	429.586
1452.656	818.661	1225.664	121.908	712.105	382.584		818.661	11.617			712.105	46.95	382.584	451.836
1620.156	819.411	1231.424	134.408	721.567	382.833		819.411	12.855			721.567	67.451	382.833	452.334
236.188	900.413	310.864	136.905	722.067	383.085		900.413	14.057			722.067	86.95	383.085	452.584
340.427	901.165	318.216	139.901	733.571	383.584		901.165	19.807			733.571	87.2	383.584	453.084
342.412	1378.665	336.472	154.9	754.071	384.085		1378.665	20.057			754.071	87.699	384.085	453.334
350.161	1380.665	677.762	157.406	848.573	412.088		1380.665	28.312			848.573	87.95	412.088	497.087
601.405	1416.847	1610.936	157.902	995.578	413.085		1416.847	28.558			995.578	88.2	413.085	497.591
603.187	1418.607	654.353	162.901	1009.338	419.833		1418.607	29.06			1009.338	90.7	419.833	507.343
920.668	1524.119	656.361	163.905	1046.826	445.338		1524.119	32.309			1046.826	91.701	445.338	507.839
1124.913	1592.45	1093.617	164.419	1641.674	446.335		1592.45	33.306			1641.674	91.95	446.335	508.339
1264.412	1640.194	1538.548	165.402	1654.666	495.556		1640.194	33.807			1654.666	134.95	495.556	508.591
1352.176	268.6	322.572	169.4	8.353	496.054		268.6	34.555			8.353	136.451	496.054	544.591
1432.425	416.365	365.824	169.907	8.641	496.805		416.365	43.309			8.641	136.7	496.805	609.091
84.677	547.63	498.58	170.404	8.891	497.055		547.63	49.06			8.891	144.701	497.055	609.843
95.926	858.374	615.761	171.401	9.141	497.305		858.374	50.057			9.141	145.453	497.305	610.591
169.427	1226.878	760.272	171.907	9.142	497.837		1226.878	50.558			9.142	146.453	497.837	611.591
200.173	1391.625	930.412	172.907	36.894	499.337		1391.625	51.057			36.894	147.205	499.337	736.335
271.903	8.352	1164.9	173.407	40.394	506.311		8.352	51.558			40.394	153.205	506.311	992.094
273.158	9.102	442.326	179.902	40.64	507.01		9.102	52.054			40.64	154.45	507.01	1327.35
463.668	9.601	455.334	180.901	40.89	507.063		9.601	58.558			40.89	197.21	507.063	1465.59
648.433	9.851	599.59	182.408	64.144	507.514		9.851	59.057			64.144	198.206	507.514	1477.598
847.678	10.102	709.326	182.903	91.895	508.51		10.102	59.555			91.895	198.702	508.51	494.36
892.436	10.35	890.086	183.905	92.395	533.514		10.35	60.057			92.395	203.706	533.514	518.033
1067.411	10.6	1165.574	184.408	92.895	534.758		10.6	60.558			92.895	205.702	534.758	654.041
1372.152	10.85	1177.83	188.408	129.142	535.262		10.85	64.057			129.142	206.206	535.262	665.459
0.183	11.101	1409.61	222.165	129.895	692.838		11.101	64.306			129.895	206.702	692.838	717.467
94.686	12.101	1537.114	223.169	130.644	693.838		12.101	66.615			130.644	208.454	693.838	823.459
229.163	12.851	373.896	234.918	130.89	694.338		12.851	66.861			130.89	212.454	694.338	947.707
315.679	13.351	383.396	236.171	135.142	695.09		13.351	79.366			135.142	213.206	695.09	1115.394
319.654	13.6	405.654	334.158	139.644	831.838		13.6	79.867			139.644	214.206	831.838	1190.154
361.436	13.851	459.15	393.155	140.948	832.338		13.851	321.361			140.948	229.458	832.338	1233.402
924.173	14.102	663.402	464.663	141.698	833.09		14.102	416.626			141.698	233.701	833.09	4.104
1064.658	14.352	798.65	466.914	146.448	833.59		14.352	418.367			146.448	271.459	833.59	5.102
1076.432	15.351	954.398	661.902	222.948	834.338		15.351	419.12			222.948	274.95	834.338	5.602
1109.936	15.601	1219.645	742.42	223.446	869.342		15.601	455.12			223.446	275.2	869.342	6.354
1113.936	15.851	1221.157	743.663	225.701	1164.098		15.851	456.12			225.701	275.449	1164.098	11.354
1119.684	16.852	1561.667	748.401	238.197	1165.602		16.852	459.373			238.197	275.699	1165.602	11.85
1123.687	17.601		879.407	241.199	1166.346		17.601	464.126			241.199	341.207	1166.346	12.102
1127.684	17.851		923.402	436.454	1196.842		17.851	477.126			436.454	346.955	1196.842	12.604
1131.655	18.352		1226.416	503.454	1528.85		18.352	478.62			503.454	399.707	1528.85	13.102
1137.425	19.352		1230.917	551.454	1669.848		19.352	479.367			551.454	400.707	1669.848	13.35
1349.184	19.851		1415.913	666.199	228.43		19.851	517.873			666.199	401.203	228.43	13.6
1419.171	42.106		1668.151	882.967	237.934		42.106	518.12			882.967	507.703	237.934	14.102
1546.41	51.606		7.654	1169.959	267.686		51.606	521.873			1169.959	528.203	267.686	14.602
1673.931	51.858		8.153	1413.959	282.182		51.858	523.62			1413.959	529.203	282.182	15.102
43.917	52.358		9.153	1679.495	342.182		52.358	528.367			1679.495	583.203	342.182	15.6
122.654	52.606		9.905	409.204	358.678		52.606	529.62			409.204	730.7	358.678	22.104
248.668	54.415		10.405	542.46	434.926		54.415	671.626			542.46	731.7	434.926	26.604
427.182	54.911		10.904	543.46	487.926		54.911	673.126			543.46	731.951	487.926	27.1
716.928	55.915		11.654	750.7	653.934		55.915	673.867			750.7	732.199	653.934	27.852
1009.923	56.163		12.405	903.452	882.686		56.163	674.867			903.452	733.46	882.686	29.354
1123.674	56.412		12.905	1076.692	948.678		56.412	701.114			1076.692	797.038	948.678	29.852
1494.68	56.662		13.403	1340.708	1118.19		56.662	710.621			1340.708	1192.799	1118.19	47.354
1629.412	56.912		13.905	1522.964	1255.934		56.912	711.365			1522.964	1274.295	1255.934	47.602
1639.904	57.162		14.652	1612.171	28.403		57.162	711.865			1612.171	1326.807	28.403	48.1
355.932	66.415		20.904	1.602	28.652		66.415	712.617				1331.559	28.652	48.35
411.427	66.913		21.402	6.602	28.901		66.913	788.117				570.117	28.901	50.602
424.664	70.413		21.655	7.602	29.402		70.413	788.873				581.365	29.402	51.352
431.167	71.413		22.405	46.388	40.402		71.413	789.617				592.365	40.402	58.102
543.918	81.661		22.405	47.464	41.653		81.661	859.869				697.613	41.653	64.854
665.679	92.915		36.155	49.964	42.151		92.915	860.365				810.365	42.151	65.604
786.157	93.163		36.651	57.72	42.402		93.163	861.365				855.117	42.402	65.852
941.192	93.411		37.155	58.968	42.651		93.411	861.865				863.621	42.651	68.1
1563.182	94.913		37.405	62.964	43.652		94.913	943.083				1001.853	43.652	68.604
376.187	138.92		38.154	64.212	47.151		138.92	943.579				1040.853	47.151	70.854
425.171	139.168		38.652	68.468	47.405		139.168	944.579				1193.373	47.405	72.35
434.692	139.916		38.906	70.22	51.653		139.916	945.579				1439.621	51.653	77.85
577.906	350.912		39.405	84.538	73.956		350.912	986.838				360.609	73.956	78.1
581.66	411.928		39.905	85.29	74.956		411.928	987.332				369.361	74.956	90.85
591.152	413.68		40.905	97.042	75.204		413.68	1083.335				386.121	75.204	91.1
680.181	414.92		41.904	97.786	75.706		414.92	1188.588				391.873	75.706	92.098
785.187	416.424		42.154	106.79	76.204		416.424	1190.088				396.865	76.204	92.6
900.403	831.168		49.155	107.79	76.706		831.168	1628.772				429.617	76.706	92.85
962.903	1010.68		49.651	108.542	77.456		1010.68	30.069				538.617	77.456	93.348
1217.92	1183.672		58.901	114.042	80.706		1183.672	31.319				636.601	80.706	105.102
1227.903	1381.176		59.653	118.79	81.206		1381.176	35.819				676.361	81.206	105.6
1509.402	1595.672		60.409	119.29	88.456		1595.672	48.493				676.857	88.456	110.852
48.151	1617.424		61.911	130.538	88.954		1617.424	49.743				873.361	88.954	111.1
49.159	1618.432		62.655	143.042	89.454		1618.432	49.992				1655.873	89.454	112.1
107.164	1619.672		63.408	153.546	89.954		1619.672	50.242				1.604	89.954	114.1
335.421	1621.424		67.156	167.794	105.956		1621.424	50.743				5.352	105.956	115.526
339.157	557.861		92.657	177.046	144.206		557.861	50.993				6.1	144.206	115.776
811.681	583.117		93.408	179.014	145.704		583.117	51.243				6.602	145.704	116.778
1021.669	589.365		94.151	183.51	146.204		589.365	51.492				7.1	146.204	128.278
1063.677	625.365		95.651	187.194	164.206		625.365	52.742				7.35	164.206	129.026
1272.659	771.357		97.154	193.942	165.458		771.357	64.492				7.852	165.458	137.028
1275.915	1154.613		98.661	203.19	179.206		1154.613	64.741				9.352	179.206	141.686
1394.182	105.374		99.408	205.694	182.206		105.374	64.992				9.602	182.206	141.934
660.434	111.935		100.157	219.442	182.454		111.935	65.242				9.852	182.454	142.434
662.672	139.943		101.662	235.686	182.954		139.943	66.242				21.298	182.954	144.186
694.909	240.695		102.402	241.69	211.923		240.695	89.993				21.546	211.923	158.436
1023.181	435.695		103.151	245.694	222.167		435.695	98.243				21.797	222.167	161.438
1027.692	436.687		104.651	246.69	236.914		436.687	98.742				22.046	236.914	162.688
1031.943	661.191		105.412	258.69	237.67		661.191	98.993				22.047	237.67	168.688
1371.674	889.439		111.409	267.19	238.662		889.439	164.743				26.301	238.662	169.184
66.661	1024.943		112.91	281.194	240.422		1024.943	164.992				50.051	240.422	169.684
86.15	1220.687		113.652	281.942	241.918		1220.687	165.242				85.301	241.918	170.186
107.9	1332.388		115.157	282.69	242.166		1332.388	165.492				132.298	242.166	170.684
115.414	1488.638		115.903	286.938	244.162		1488.638	242.246				149.05	244.162	183.936
130.415	1624.649		117.411	288.446	244.666		1624.649	248.744				272.05	244.666	185.438
131.913	31.605		118.151	311.942	249.666		31.605	263.994				277.302	249.666	194.436
144.165	48.861		118.91	316.442	250.666		48.861	265.746				458.878	250.666	194.936
167.653	83.861		141.401	347.694	251.666		83.861	281.746				727.625	251.666	196.188
197.662	125.613		142.91	348.694	252.666		125.613	288.994				727.874	252.666	201.438
226.904	152.889		143.651	360.446	253.666		152.889	303.246				728.123	253.666	202.186
336.152	249.401		144.408	360.69	254.662		249.401	303.494				746.626	254.662	202.436
345.15	368.897		145.152	386.19	298.418		368.897	303.994				747.124	298.418	205.684
345.914	482.897		146.661	402.19	299.418		482.897	304.492				747.374	299.418	208.436
70.432	569.633		147.409	423.69	300.418		569.633	304.994				747.625	300.418	208.936
407.936	666.897		148.151	486.442	301.418		666.897	309.246				747.874	301.418	211.186
747.152	933.137		151.153	487.19	308.17		933.137	337.748				839.625	308.17	211.436
1038.161	1650.401		151.91	519.442	309.918		1650.401	376.252				951.849	309.918	216.938
1151.407	11.617		152.658	569.691	310.166		11.617	376.752				1128.113	310.166	218.684
1543.725	12.855		158.651	571.691	310.666		12.855	441.496				1177.361	310.666	219.684
135.665	14.057		169.158	656.445	311.418		14.057	530.5				1344.105	311.418	220.686
140.91	19.807		190.157	1125.445	319.67		19.807	570.496				1464.857	319.67	238.938
275.156	20.057		190.909	1368.693	320.662		20.057	574.004				227.321	320.662	249.936
281.902	28.312		192.402	1500.949	322.418		28.312	579.248				302.587	322.418	251.936
346.425	28.558		193.16	1649.205	339.67		28.558	580.492				305.083	339.67	252.188
594.411	29.06		193.904	7.602	339.914		29.06	678.496				334.022	339.914	252.436
968.438	32.309		195.41	7.852	340.666		32.309	678.992				699.793	340.666	253.438
1134.173	33.306		196.172	223.122	341.418		33.306	679.996				1663.521	341.418	254.434
1140.438	33.807		211.403	235.362	342.166		33.807	708.748					342.166	268.186
1147.152	34.555		212.904	244.602	342.918		34.555	1097.252					342.918	268.436
1149.168	43.309		214.401	245.37	349.666		43.309	1376.573					349.666	285.186
1322.687	49.06		231.656	246.274	352.922		49.06	1629.829					352.922	287.186
1583.412	50.057		319.401	246.362	356.666		50.057						356.666	294.438
82.173	50.558		320.901	247.282	356.918		50.558						356.918	296.686
479.431	51.057		322.406	383.023	357.666		51.057						357.666	337.186
757.401	51.558		323.902	383.272	358.418		51.558						358.418	337.684
1157.655	52.054		324.662	383.522	359.418		52.054						359.418	337.934
1358.436	58.558		325.401	383.772	360.166		58.558						360.166	338.438
526.684	59.057		332.155	384.022	361.166		59.057						361.166	343.436
559.927	59.555		349.411	455.784	371.418		59.555						371.418	345.436
1155.927	60.057		452.667	557.28	372.418		60.057						372.418	347.44
1211.923	60.558		513.163	594.032	373.418		60.558						373.418	364.686
1640.674	64.057		653.414	596.544	373.918		64.057						373.918	372.688
46.194	64.306		655.671	772.773	375.918		64.306						375.918	373.436
149.186	66.615		783.413	783.525	376.918		66.615						376.918	376.188
225.198	66.861		788.169	925.021	377.918		66.861						377.918	401.186
532.203	79.366		1173.675	1350.273	392.418		79.366						392.418	402.688
1064.934	79.867		1175.432	1407.017	392.666		79.867						392.666	528.189
1678.948	321.361		1196.407	0.108	393.666		321.361						393.666	539.441
411.901	416.626		1444.653	0.407	394.662		416.626						394.662	553.689
415.657	418.367		10.909	0.601	395.414		418.367						395.414	744.437
425.181	419.12		22.917	0.852	395.918		419.12						395.918	745.185
477.653	455.12		24.904	1.405	396.666		455.12						396.666	797.689
493.658	456.12		63.153	1.654	424.666		456.12						424.666	996.187
742.186	459.373		66.907	1.905	425.918		459.373						425.918	1278.465
746.157	464.126		69.908	2.405	426.166		464.126						426.166	1304.95
836.902	477.126		140.911	2.655	435.162		477.126						435.162	1305.199
1045.402	478.62		141.66	2.904	435.918		478.62						435.918	1305.45
1237.671	479.367		191.161	3.155	436.666		479.367						436.666	1305.7
1241.442	517.873		206.901	3.405	437.418		517.873						437.418	1305.95
1245.182	518.12		220.409	4.155	437.666		518.12						437.666	1306.199
1249.167	521.873		278.908	4.656	437.918		521.873						437.918	1306.449
1251.186	523.62		329.161	4.905	438.418		523.62						438.418	1306.699
1253.167	528.367		363.656	5.155	471.662		528.367						471.662	1306.949
1257.155	529.62		419.122	5.405	480.67		529.62						480.67	1307.2
1263.175	671.626		0	5.655	515.919		671.626						515.919	1429.478
1420.669	673.126		0.653	5.905	517.167		673.126						517.167	1429.958
1655.679	673.867		27.411	6.156	517.419		673.867						517.419	1479.966
1667.168	674.867		28.159	6.405	518.915		674.867						518.915	0.109
1669.167	701.114		39.654	6.655	564.673		701.114						564.673	0.351
387.853	710.621		48.66	6.906	620.167		710.621						620.167	0.852
433.843	711.365		49.91	7.154	621.92		711.365						621.92	1.102
437.845	711.865		63.155	7.405	637.164		711.865						637.164	1.35
577.842	712.617		67.909	7.655	637.664		712.617						637.664	1.602
583.842	788.117		69.406	7.905	638.414		788.117						638.414	6.851
856.612	788.873		86.151	12.601	719.177		788.873						719.177	7.351
1272.613	789.617		87.158	12.85	802.183		789.617						802.183	7.601
1376.592	859.869		91.154	13.101	803.671		859.869						803.671	8.101
1536.375	860.365		108.158	13.351	804.671		860.365						804.671	8.601
	861.365		122.655	13.601	805.418		861.365						805.418	16.352
	861.865		147.903	14.101	805.918		861.865						805.918	16.852
	943.083		148.406	27.851	806.671		943.083						806.671	19.602
	943.579		150.403	31.351	807.671		943.579						807.671	20.274
	944.579		154.908	40.102	808.109		944.579						808.109	22.104
	945.579		173.658	40.601	808.36		945.579						808.36	22.602
	986.838		176.409	49.351	808.61		986.838						808.61	23.104
	987.332		207.153	50.852	863.609		987.332						863.609	25.854
	1083.335		208.406	57.101	867.862		1083.335						867.862	26.352
	1188.588		227.656	64.352	868.359		1188.588						868.359	30.602
	1190.088		228.91	64.85	868.61		1190.088						868.61	30.852
	1628.772		232.155	65.1	868.86		1628.772						868.86	31.352
	30.069		236.41	65.35	869.36		30.069						869.36	31.852
	31.319		246.653	65.602	870.115		31.319						870.115	34.852
	35.819		247.16	65.852	2.562		35.819						2.562	35.852
	48.493		248.656	66.1	2.854		48.493						2.854	36.604
	49.743		249.158	66.35	3.103		49.743						3.103	37.854
	49.992		275.152	69.155	3.354		49.992						3.354	38.104
	50.242		277.158	69.406	3.853		50.242						3.853	44.854
	50.743		278.154	69.905	4.354		50.743						4.354	55.602
	50.993		289.161	70.405	4.855		50.993						4.855	55.852
	51.243		290.161	103.407	5.102		51.243						5.102	56.102
	51.492		291.166	118.66	5.353		51.492						5.353	56.602
	52.742		309.151	158.16	5.604		52.742						5.604	57.1
	64.492		313.162	177.904	5.853		64.492						5.853	60.354
	64.741		314.151	244.66	15.852		64.741						15.852	60.852
	64.992		315.16	314.66	27.852		64.992						27.852	61.352
	65.242		332.167	442.168	28.854		65.242						28.854	61.6
	66.242		350.152	598.656	29.102		66.242						29.102	85.102
	89.993		351.16	680.676	29.602		89.993						29.602	85.354
	98.243		353.151	680.927	29.854		98.243						29.854	86.352
	98.742		354.167	681.176	31.352		98.742						31.352	90.854
	98.993		356.151	682.92	32.106		98.993						32.106	91.102
	164.743		416.161	830.183	62.354		164.743						62.354	91.852
	164.992		417.152	1122.183	88.356		164.992						88.356	92.102
	165.242		419.156	1554.926	88.856		165.242						88.856	94.352
	165.492		450.151	1556.677	89.354		165.492						89.354	94.602
	242.246		452.155	1591.185	89.604		242.246						89.604	99.604
	248.744		453.151	0.108	90.102		248.744						90.102	101.149
	263.994		455.158	3.102	99.354		263.994						99.354	101.897
	265.746		457.161	30.32	99.604		265.746						99.604	105.897
	281.746		465.152	41.328	100.102		281.746						100.102	109.898
	288.994		482.162	42.572	109.356		288.994						109.356	110.398
	303.246		495.151	42.95	120.106		303.246						120.106	114.15
	303.494		564.914	43.451	121.356		303.494						121.356	116.898
	303.994		565.917	44.701	128.854		303.994						128.854	117.648
	304.492		567.907	46.95	184.356		304.492						184.356	122.398
	304.994		571.908	67.451	192.354		304.994						192.354	122.648
	309.246		646.917	86.95	201.104		309.246						201.104	123.148
	337.748		648.918	87.2	221.606		337.748						221.606	123.4
	376.252		650.909	87.699	236.856		376.252						236.856	123.648
	376.752		651.916	87.95	343.367		376.752						343.367	124.895
	441.496		652.914	88.2	344.607		441.496						344.607	125.147
	530.5		664.904	90.7	370.367		530.5						370.367	125.645
	570.496		744.902	91.701	370.607		570.496						370.607	125.897
	574.004		746.915	91.95	685.867		574.004						685.867	126.397
	579.248		748.913	134.95	1141.614		579.248						1141.614	131.897
	580.492		749.901	136.451	8.368		580.492						8.368	132.147
	678.496		772.901	136.7	25.246		678.496						25.246	132.647
	678.992		842.658	144.701	25.746		678.992						25.746	132.897
	679.996		872.405	145.453	26.245		679.996						26.245	133.145
	708.748		873.416	146.453	26.495		708.748						26.495	133.395
	1097.252		1195.187	147.205	26.995		1097.252						26.995	133.899
	1376.573		1282.652	153.205	27.245		1376.573						27.245	138.899
	1629.829		86.41	154.45	111.501		1629.829						111.501	139.397
			90.91	197.21	115.493								115.493	139.897
			132.915	198.206	123.993								123.993	140.147
			163.671	198.702	126.001								126.001	140.395
			253.927	203.706	128.501								128.501	145.399
			287.651	205.702	128.997								128.997	145.645
			290.177	206.206	129.749								129.749	146.147
			292.926	206.702	130.497								130.497	148.147
			295.903	208.454	138.253								138.253	148.647
			362.659	212.454	138.997								138.997	149.145
			513.651	213.206	141.531								141.531	149.397
			677.652	214.206	142.779								142.779	149.899
			830.922	229.458	143.023								143.023	150.147
			946.901	233.701	147.027								147.027	150.647
			1063.151	271.459	154.283								154.283	150.897
			5.164	274.95	156.783								156.783	151.399
			10.916	275.2	157.027								157.027	151.899
			23.666	275.449	157.527								157.527	154.899
			25.412	275.699	158.527								158.527	155.147
			28.151	341.207	165.279								165.279	155.647
			29.91	346.955	193.783								193.783	155.895
			32.664	399.707	218.527								218.527	158.149
			48.156	400.707	288.531								288.531	165.397
			48.911	401.203	343.531								343.531	166.897
			52.41	507.703	376.031								376.031	168.649
			54.155	528.203	581.255								581.255	169.147
			61.166	529.203	683.755								683.755	170.655
			62.916	583.203	809.499								809.499	174.649
			71.666	730.7	830.755								830.755	181.149
			73.665	731.7	1043.003								1043.003	181.397
			74.659	731.951	1101.503								1101.503	186.396
			79.416	732.199	1151.512								1151.512	186.649
			80.415	733.46	1548.563								1548.563	186.896
			96.908	797.038	1121.275								1121.275	187.394
			98.655	1192.799	1278.283								1278.283	187.648
			100.162	1274.295	1292.466								1292.466	188.146
			101.158	1326.807	1477.218								1477.218	189.148
			102.661	1331.559	1633.218								1633.218	193.896
			103.415	570.117	1647.226								1647.226	194.146
			105.162	581.365	639.33								639.33	194.648
			106.154	592.365	669.066								669.066	195.148
			108.654	697.613	675.826								675.826	195.644
			110.159	810.365	793.818								793.818	196.146
			116.412	855.117	1137.33								1137.33	204.704
			123.404	863.621	1217.586								1217.586	204.954
			124.916	1001.853	1230.066								1230.066	206.455
			126.66	1040.853	1407.586								1407.586	211.453
			127.413	1193.373	46.569								46.569	213.705
			128.415	1439.621	47.067								47.067	214.455
			130.401	360.609	47.319								47.319	214.703
			160.903	369.361	52.819								52.819	217.953
			165.162	386.121	53.317								53.317	218.701
			168.151	391.873	55.569								55.569	218.953
			179.911	396.865	59.317								59.317	219.453
			181.662	429.617	59.569								59.569	219.953
			228.158	538.617	62.319								62.319	220.451
			229.152	636.601	62.571								62.571	220.953
			240.162	676.361	62.821								62.821	221.455
			258.666	676.857	63.321								63.321	222.455
			271.401	873.361	64.069								64.069	223.203
			272.415	1655.873	71.068								71.068	223.703
			294.658	1.604	71.568								71.568	224.203
			323.901	5.352	71.821								71.821	224.455
			325.656	6.1	74.57								74.57	224.953
			367.409	6.602	75.568								75.568	225.203
			368.165	7.1	76.82								76.82	225.453
			371.912	7.35	89.818								89.818	225.705
			390.159	7.852	90.82								90.82	225.951
			397.401	9.352	92.57								92.57	226.203
			469.404	9.602	92.82								92.82	226.703
			470.902	9.852	96.072								96.072	229.705
			583.669	21.298	96.318								96.318	233.953
			652.914	21.546	96.82								96.82	234.953
			747.926	21.797	97.068								97.068	237.703
			1044.658	22.046	97.568								97.568	237.953
			1254.407	22.047	98.068								98.068	240.705
			1271.176	26.301	98.318								98.318	241.205
			798.692	50.051	98.816								98.816	248.453
			992.424	85.301	99.066								99.066	248.963
			1000.94	132.298	103.82								103.82	249.453
			1007.402	149.05	107.818								107.818	249.955
			1266.915	272.05	108.318								108.318	250.201
			1678.408	277.302	108.568								108.568	250.453
			855.573	458.878	109.068								109.068	250.703
			878.542	727.625	114.568								114.568	251.203
			880.795	727.874	123.07								123.07	252.701
			891.317	728.123	123.568								123.568	252.953
			919.316	746.626	124.068								124.068	253.203
			993.061	747.124	124.318								124.318	253.703
			1024.789	747.374	124.816								124.816	254.203
			1035.324	747.625	125.316								125.316	254.703
			1192.289	747.874	129.068								129.068	254.953
			1237.31	839.625	129.576								129.576	255.453
			1313.043	951.849	130.068								130.068	255.951
			1534.075	1128.113	130.316								130.316	261.705
			1587.038	1177.361	130.568								130.568	261.953
			1639.066	1344.105	131.07								131.07	262.453
			71.53	1464.857	131.318								131.318	262.703
			75.803	227.321	131.816								131.816	263.203
			101.539	302.587	135.068								135.068	265.455
			105.802	305.083	136.32								136.32	266.703
			135.802	334.022	136.568								136.568	266.953
			167.765	699.793	139.068								139.068	267.953
			332.266	1663.521	139.318								139.318	270.455
			431.546		139.818								139.818	271.455
			433.771		140.568								140.568	272.203
			438.016		141.318								141.318	272.703
			452.794		141.816								141.816	272.953
			455.047		142.32								142.32	274.201
			459.306		147.57								147.57	276.205
			461.532		148.068								148.068	280.455
			466.017		149.818								149.818	280.703
			656.015		150.816								150.816	281.703
			662.269		151.818								151.818	281.955
			722.286		168.57								168.57	282.201
			726.526		173.821								173.821	282.453
			728.787		174.321								174.321	282.953
			758.788		179.571								179.571	283.203
			1013.306		180.319								180.319	283.453
			1021.77		184.821								184.821	283.705
			1145.518		185.067								185.067	284.203
			1250.28		185.569								185.569	284.453
			184.927		185.819								185.819	284.953
			189.152		186.321								186.321	285.203
			191.162		186.821								186.821	285.951
			214.173		189.321								189.321	288.955
			261.717		193.573								193.573	292.451
			266.202		194.067								194.067	292.703
			266.678		194.569								194.569	294.953
			268.914		195.069								195.069	296.953
			271.153		199.071								199.071	302.455
			275.408		213.569								213.569	303.203
			277.713		213.817								213.817	303.453
			281.902		214.319								214.319	303.953
			283.91		214.569								214.569	308.205
			288.432		214.819								214.819	308.953
			289.196		215.071								215.071	312.203
			369.982		217.069								217.069	312.705
			382.944		221.569								221.569	313.201
			389.473		222.069								222.069	313.453
			393.721		222.567								222.567	313.703
			395.945		225.571								225.571	314.203
			397.978		229.821								229.821	314.453
			408.712		230.319								230.319	315.955
			410.942		233.571								233.571	316.451
			432.482		236.071								236.071	323.707
			608.942		236.577								236.577	323.953
			783.193		237.069								237.069	325.953
			973.213		239.069								239.069	326.953
			1022.233		241.069								241.069	329.953
			1026.483		241.317								241.317	330.955
			1028.693		241.569								241.569	331.203
			1223.206		241.817								241.817	333.705
			1494.957		242.067								242.067	334.703
			1499.198		242.317								242.317	334.955
			1503.462		242.817								242.817	335.201
			1605.466		243.067								243.067	336.205
			1642.208		243.569								243.569	339.705
			1678.233		244.069								244.069	340.455
			14.426		248.571								248.571	340.703
			20.684		264.571								264.571	340.953
			40.152		267.569								267.569	350.203
			127.688		267.817								267.817	350.703
			239.097		268.317								268.317	351.455
			271.852		268.817								268.817	351.703
			339.352		269.319								269.319	352.203
			635.358		269.567								269.567	352.703
			719.121		270.821								270.821	356.205
			725.626		271.319								271.319	357.453
			729.846		271.817								271.817	357.703
			735.856		272.319								272.319	358.201
			740.102		273.071								273.071	358.453
			744.336		273.321								273.321	358.703
			748.588		274.571								274.571	358.953
			753.121		274.821								274.821	359.451
			755.376		275.319								275.319	359.953
			759.626		275.821								275.821	360.953
			761.863		276.321								276.321	385.205
			766.337		276.819								276.819	386.455
			780.342		282.569								282.569	387.203
			1120.101		361.569								361.569	395.455
			383.404		363.319								363.319	396.203
			392.184		363.817								363.817	396.703
			404.41		369.819								369.819	396.953
			465.653		370.567								370.567	405.705
			467.416		370.817								370.817	406.455
			484.934		371.069								371.069	410.953
			519.901		371.321								371.321	411.955
			551.408		376.067								376.067	412.455
			584.929		376.569								376.569	414.203
			604.168		376.817								376.817	414.453
			752.901		378.817								378.817	416.955
			773.932		379.317								379.317	417.703
			803.66		379.819								379.819	418.203
			824.68		380.317								380.317	418.703
			828.172		384.821								384.821	426.203
			831.665		385.569								385.569	426.953
			863.152		385.819								385.819	429.955
			885.918		386.319								386.319	430.201
			892.902		387.321								387.321	430.705
			943.66		388.821								388.821	447.205
			1074.921		390.319								390.319	447.453
			1194.655		397.821								397.821	450.953
			1203.435		398.571								398.571	452.205
			1241.906		398.819								398.819	453.453
			1266.418		401.819								401.819	453.951
			1269.902		406.071								406.071	455.453
			1280.414		407.069								407.069	459.953
			1516.654		407.317								407.317	461.953
			1520.171		409.821								409.821	462.203
			1633.931		470.57								470.57	464.455
			11.151		470.818								470.818	469.703
			12.651		471.32								471.32	472.955
			14.407		472.321								472.321	473.703
			15.151		472.82								472.82	474.203
			16.407		472.821								472.821	482.953
			16.909		473.067								473.067	483.955
			18.407		473.322								473.322	484.453
			19.151		473.57								473.57	496.705
			21.908		473.818								473.818	501.953
			23.153		474.568								474.568	502.953
			24.407		476.07								476.07	503.703
			25.651		476.568								476.568	504.705
			27.658		476.82								476.82	508.705
			29.151		486.072								486.072	509.955
			30.407		523.07								523.07	515.453
			31.657		523.57								523.57	518.205
			32.406		524.07								524.07	518.703
			35.151		524.32								524.32	519.203
			38.651		524.822								524.822	519.453
			40.154		525.068								525.068	527.203
			40.66		525.572								525.572	530.705
			42.154		525.82								525.82	531.201
			43.409		526.322								526.322	537.953
			44.66		526.57								526.57	538.453
			47.151		526.82								526.82	541.955
			48.408		527.068								527.068	542.455
			50.407		527.568								527.568	555.955
			51.409		527.82								527.82	556.453
			52.159		528.068								528.068	556.959
			54.907		528.57								528.57	557.451
			55.909		531.07								531.07	561.453
			56.651		537.57								537.57	562.201
			57.406		537.82								537.82	568.453
			58.651		538.07								538.07	568.701
			60.657		538.318								538.318	569.201
			61.406		549.322								549.322	587.703
			62.661		550.068								550.068	710.206
			64.151		550.57								550.57	888.71
			64.907		550.822								550.822	1274.239
			66.153		551.32								551.32	1287.232
			69.653		555.068								555.068	1287.733
			77.406		555.57								555.57	1427.985
			80.151		555.818								555.818	1428.483
			80.905		556.318								556.318	0.108
			81.41		556.57								556.57	0.6
			90.909		556.819								556.819	0.851
			92.156		557.069								557.069	1.101
			93.657		557.567								557.567	1.351
			95.909		558.069								558.069	1.601
			96.66		558.317								558.317	3.602
			97.401		558.817								558.817	4.102
			98.909		559.321								559.321	4.35
			99.41		560.32								560.32	4.601
			101.409		560.821								560.821	6.102
			102.656		561.068								561.068	14.852
			103.406		561.569								561.569	16.108
			105.904		580.821								580.821	16.352
			106.409		627.071								627.071	16.859
			107.902		627.567								627.567	17.108
			109.153		637.321								637.321	21.608
			110.902		637.569								637.569	22.108
			111.651		637.819								637.819	22.609
			112.403		655.567								655.567	22.859
			113.155		655.817								655.817	23.358
			118.909		659.319								659.319	23.608
			120.908		659.571								659.571	23.858
			122.401		659.817								659.817	24.358
			122.905		662.069								662.069	24.609
			126.151		664.321								664.321	24.859
			127.401		665.567								665.567	25.358
			127.907		674.071								674.071	25.607
			128.651		689.073								689.073	25.858
			129.9		689.567								689.567	26.108
			130.651		690.069								690.069	27.859
			131.404		691.069								691.069	28.358
			132.651		736.571								736.571	28.607
			136.905		737.069								737.069	28.858
			138.65		737.319								737.319	29.358
			141.158		737.817								737.817	32.609
			141.902		738.319								738.319	32.859
			142.658		738.567								738.567	33.608
			143.403		753.569								753.569	35.359
			144.907		754.317								754.317	36.859
			145.651		769.319								769.319	37.108
			146.401		769.569								769.569	37.358
			147.656		770.069								770.069	37.609
			148.403		770.319								770.319	37.858
			148.909		770.819								770.819	37.859
			150.9		779.071								779.071	38.108
			152.403		779.569								779.569	38.358
			156.65		779.817								779.817	38.609
			165.154		780.321								780.321	43.858
			166.401		780.569								780.569	44.108
			168.151		782.317								782.317	44.358
			169.66		782.819								782.819	44.607
			173.405		792.319								792.319	46.109
			182.908		815.069								815.069	53.608
			187.157		999.07								999.07	53.858
			187.905		999.571								999.571	54.109
			190.651		1000.319								1000.319	54.359
			191.406		1001.322								1001.322	55.108
			192.65		1097.571								1097.571	55.859
			196.157		1098.571								1098.571	56.609
			196.66		1099.07								1099.07	59.609
			198.151		1113.574								1113.574	60.359
			198.651		1114.568								1114.568	61.358
			200.151		1115.316								1115.316	61.608
			200.904		1116.07								1116.07	61.609
			201.404		1245.07								1245.07	61.857
			207.902		1276.577								1276.577	61.858
			219.403		1277.319								1277.319	62.108
			225.651		1278.073								1278.073	62.358
			226.408		1278.821								1278.821	62.608
			227.156		1329.067								1329.067	63.108
			228.91		1329.818								1329.818	68.108
			230.902		1330.316								1330.316	68.358
			231.651		1330.821								1330.821	69.608
			232.401		1331.568								1331.568	69.859
			237.401		1334.821								1334.821	70.108
			238.402		1336.07								1336.07	73.858
			238.902		1338.571								1338.571	74.358
			240.902		1466.571								1466.571	74.858
			242.901		1466.818								1466.818	75.358
			243.402		1467.319								1467.319	75.608
			244.651		1468.319								1468.319	75.859
			245.151		125.068								125.068	76.358
			245.901		125.818								125.818	93.859
			246.406		126.069								126.069	94.108
			247.651		126.318								126.318	94.358
			254.408		127.819								127.819	94.609
			260.407		128.568								128.568	94.858
			261.151		128.818								128.818	95.358
			264.904		129.068								129.068	98.859
			266.151		129.319								129.319	99.358
			269.661		129.818								129.818	99.859
			272.402		131.818								131.818	100.359
			273.41		137.318								137.318	100.859
			274.154		138.069								138.069	104.608
			274.902		140.318								140.318	112.358
			275.409		140.819								140.819	113.859
			276.651		146.069								146.069	114.108
			284.151		147.071								147.071	114.109
			284.905		148.57								148.57	114.357
			286.158		153.317								153.317	114.358
			286.908		158.569								158.569	114.609
			287.657		162.069								162.069	114.858
			288.401		162.569								162.569	115.358
			320.904		171.82								171.82	122.359
			322.41		172.319								172.319	122.608
			328.903		172.568								172.568	122.858
			330.16		174.819								174.819	123.109
			330.907		175.317								175.317	130.358
			335.661		180.818								180.818	130.608
			349.651		181.069								181.069	131.109
			350.905		181.317								181.317	131.358
			352.651		208.069								208.069	134.608
			353.405		208.318								208.318	134.858
			354.653		208.818								208.818	135.108
			355.907		217.318								217.318	135.358
			357.401		223.57								223.57	135.608
			368.16		238.32								238.32	135.857
			372.405		241.818								241.818	136.108
			373.651		248.318								248.318	136.358
			374.158		248.568								248.568	141.109
			376.155		249.068								249.068	143.359
			379.905		250.57								250.57	148.608
			380.41		252.57								252.57	157.608
			381.903		268.068								268.068	161.109
			382.405		272.82								272.82	161.359
			383.151		273.318								273.318	161.608
			386.906		281.068								281.068	161.859
			388.906		312.318								312.318	162.108
			390.157		313.318								313.318	163.359
			390.66		314.068								314.068	163.857
			398.151		319.818								319.818	164.109
			402.658		330.07								330.07	164.358
			405.161		337.62								337.62	164.607
			414.405		338.366								338.366	164.858
			414.909		354.868								354.868	165.108
			415.652		357.868								357.868	168.109
			417.15		360.616								360.616	170.609
			418.905		378.368								378.368	171.358
			420.911		390.868								390.868	171.858
			421.651		391.116								391.116	175.859
			422.909		391.37								391.37	176.108
			424.151		392.368								392.368	176.359
			439.151		401.62								401.62	176.608
			439.151		406.87								406.87	176.859
			440.405		408.868								408.868	177.108
			444.65		417.118								417.118	177.608
			450.909		425.366								425.366	177.858
			455.153		443.868								443.868	178.609
			456.155		446.868								446.868	178.857
			460.409		449.37								449.37	179.609
			461.655		456.868								456.868	185.359
			465.152		457.616								457.616	186.109
			468.409		464.616								464.616	188.609
			469.651		503.366								503.366	189.109
			472.16		521.372								521.372	189.358
			473.41		525.868								525.868	189.608
			474.157		533.87								533.87	189.858
			475.411		583.368								583.368	189.859
			476.151		605.868								605.868	190.109
			477.91		621.344								621.344	191.609
			484.91		625.344								625.344	195.358
			485.654		626.59								626.59	195.608
			486.409		849.032								849.032	195.858
			493.909		965.776								965.776	196.108
			496.652		975.032								975.032	196.609
			497.923		1069.272								1069.272	196.858
			503.91		1069.916								1069.916	197.359
			507.153		1091.664								1091.664	197.858
			507.909		1106.66								1106.66	198.107
			509.66		1133.913								1133.913	198.359
			510.41		1205.157								1205.157	212.859
			510.91		1252.909								1252.909	213.109
			511.651		1504.413								1504.413	213.359
			512.656		1506.157								1506.157	217.109
			513.409		1527.909								1527.909	217.611
			514.654		1687.409								1687.409	217.858
			515.156		9.352									220.359
			519.157		9.85									220.858
			520.651		10.851									221.108
			521.154		11.351									224.609
			526.909		11.352									225.108
			527.659		11.601									225.357
			528.405		11.602									225.608
			529.158		11.843									225.858
			530.409		11.852									226.108
			531.65		12.316									232.359
			532.651		12.817									232.608
			533.903		13.317									232.858
			534.409		13.567									233.108
			537.91		20.068									235.109
			538.651		20.568									235.858
			539.151		22.068									236.108
			543.654		23.07									250.859
			544.41		23.82									251.357
			545.152		24.068									251.607
			545.659		26.818									251.858
			547.65		27.068									252.108
			548.656		28.068									252.358
			552.153		28.316									252.609
			552.908		32.318									252.858
			553.65		32.568									258.609
			554.651		33.066									258.857
			555.41		33.316									259.108
			558.152		40.569									259.358
			559.653		40.818									259.607
			565.41		41.069									261.609
			565.91		47.57									330.608
			567.91		48.318									330.859
			568.651		51.57									336.109
			570.422		51.816									340.358
			574.409		52.318									340.608
			581.154		53.318									340.858
			584.909		54.068									341.109
			588.91		60.568									341.358
			591.41		61.068									341.608
			592.15		62.068									341.858
			593.159		62.318									342.108
			593.904		71.32									342.358
			594.404		71.82									342.609
			598.152		72.318									342.858
			599.41		76.066									343.108
			599.91		76.316									343.359
			600.659		76.818									367.611
			601.911		77.316									373.609
			616.658		78.57									373.858
			641.911		85.068									374.108
			647.401		85.318									374.358
			647.907		88.57									374.608
			650.905		90.82									374.858
			651.406		102.068									375.108
			652.906		102.568									381.609
			656.661		102.818									385.109
			657.407		111.068									397.359
			657.907		111.568									399.858
			660.159		111.818									407.858
			660.91		112.316									408.109
			661.659		112.566									408.358
			663.655		114.32									408.608
			664.406		114.818									408.858
			671.659		115.316									424.859
			673.156		115.568									426.609
			679.407		121.07									427.108
			681.903		124.07									455.11
			698.907		124.816									457.108
			700.904		125.318									457.358
			701.66		131.068									457.608
			702.406		131.566									525.11
			703.653		131.816									563.608
			705.656		132.318									564.11
			712.407		133.571									564.608
			719.158		133.821									600.86
			719.663		134.317									821.428
			722.407		134.817									1063.18
			725.655		135.317									1091.188
			726.406		144.569									1339.932
			731.906		146									1340.188
			734.153		149.25									1662.18
			738.658		149.998									140.076
			739.407		160.248									141.072
			740.151		161.25									141.82
			742.657		164.75									142.816
			743.406		165.498									372.324
			744.406		165.998									373.32
			748.151		166.498									531.076
			759.651		166.748									531.824
			760.908		167.248									532.32
			764.909		178.748									532.82
			779.151		178.998									652.818
			780.408		179.496									791.249
			780.908		179.748									795.744
			782.151		183.624									918.748
			783.408		195.372									993.748
			788.409		205.124									1179.493
			789.906		205.62									1184.248
			792.408		217.622									92.319
			793.151		219.622									95.071
			794.921		221.872									107.321
			798.656		222.12									146.071
			803.651		222.372									147.319
			806.409		230.622									168.321
			807.151		241.372									189.323
			816.407		241.872									195.321
			816.908		254.622									195.569
			818.908		254.87									195.819
			819.661		255.372									196.067
			827.408		255.622									196.317
			836.401		256.12									196.821
			836.907		264.374									198.321
			843.158		265.122									216.077
			844.658		265.372									525.571
			845.406		265.872									526.071
			854.901		269.372									528.576
			855.402		270.124									778.071
			856.407		276.372									1254.83
			859.907		276.872									39.069
			861.404		277.372									40.819
			861.908		283.624									41.569
			864.653		287.122									42.819
			866.156		290.12									43.068
			878.151		290.372									43.317
			879.402		290.62									43.568
			888.406		291.12									43.817
			896.4		296.374									44.319
			902.151		296.872									47.069
			918.407		297.122									47.32
			935.404		297.372									51.068
			942.151		308.372									59.568
			943.404		308.622									59.819
			946.405		309.122									60.068
			969.404		314.124									60.568
			970.9		314.87									61.319
			971.903		315.37									62.069
			975.161		324.374									65.068
			1002.65		324.62									65.346
			1005.902		324.872									65.819
			1008.16		325.372									71.818
			1009.406		325.872									74.069
			1010.655		334.872									74.319
			1011.41		335.37									74.819
			1012.651		335.62									75.068
			1021.651		335.87									75.069
			1023.151		351.372									75.319
			1024.651		351.62									75.819
			1025.659		351.872									76.067
			1076.661		372.374									79.068
			1078.401		373.12									80.57
			1083.403		373.622									81.068
			1084.158		382.874									81.318
			1085.404		383.622									81.818
			1086.654		383.87									82.318
			1180.153		388.374									84.818
			1190.15		388.872									85.567
			1191.41		389.62									85.818
			1192.157		395.122									87.57
			1195.152		395.622									90.069
			1195.906		396.623									90.567
			1200.911		426.338									106.319
			1210.152		428.586									110.568
			1211.41		428.836									110.819
			1214.409		429.586									111.068
			1215.41		451.836									111.569
			1216.153		452.334									111.819
			1227.658		452.584									113.819
			1267.651		453.084									116.821
			1268.911		453.334									117.317
			1284.409		497.087									118.821
			1285.15		497.591									119.567
			1315.906		507.343									120.067
			1318.41		507.839									125.321
			1319.157		508.339									126.571
			1320.41		508.591									127.571
			1343.909		544.591									127.819
			1345.15		609.091									129.079
			1421.41		609.843									129.319
			1422.659		610.591									130.321
			1495.41		611.591									132.071
			1501.91		736.335									132.317
			1503.41		992.094									137.071
			1504.907		1327.35									137.319
			1505.409		1465.59									160.571
			1520.908		1477.598									161.319
			1521.909		494.36									185.321
			1522.409		518.033									186.569
			1528.408		654.041									192.821
			1578.408		665.459									194.069
			1588.15		717.467									194.319
			1616.152		823.459									194.819
			10.179		947.707									198.821
			86.185		1115.394									203.069
			92.187		1190.154									209.819
			121.426		1233.402									210.817
			273.918		4.104									213.819
			338.43		5.102									214.069
			342.429		5.602									233.569
			429.166		6.354									245.819
			573.659		11.354									271.571
			775.938		11.85									272.069
			986.177		12.102									272.321
			1365.903		12.604									272.821
			378.165		13.102									273.321
			421.18		13.35									285.819
			423.17		13.6									290.069
			485.173		14.102									297.821
			532.93		14.602									301.319
			604.432		15.102									301.819
			620.168		15.6									302.319
			725.922		22.104									302.819
			794.18		26.604									305.071
			1329.68		27.1									305.567
			1536.423		27.852									312.073
			1671.666		29.354									320.821
			184.436		29.852									321.571
			212.432		47.354									335.323
			223.193		47.602									350.57
			266.407		48.1									354.318
			308.677		48.35									431.32
			314.158		50.602									431.82
			341.422		51.352									432.068
			352.224		58.102									447.07
			364.932		64.854									456.32
			375.418		65.604									488.82
			414.154		65.852									529.07
			416.17		68.1									529.318
			431.686		68.604									537.57
			449.165		70.854									537.818
			453.441		72.35									581.818
			474.931		77.85									582.318
			481.438		78.1									1037.32
			485.929		90.85									1059.576
			496.66		91.1									1403.317
			522.921		92.098
			525.191		92.6
			529.662		92.85
			553.409		93.348
			576.171		105.102
			580.655		105.6
			587.404		110.852
			591.418		111.1
			617.421		112.1
			668.958		114.1
			673.435		115.526
			755.436		115.776
			774.708		116.778
			811.435		128.278
			813.676		129.026
			1128.41		137.028
			1130.427		141.686
			1136.909		141.934
			1141.407		142.434
			1255.935		144.186
			1258.156		158.436
			1262.429		161.438
			1407.672		162.688
			1467.417		168.688
			1517.668		169.184
			1543.67		169.684
			476.671		170.186
			506.173		170.684
			649.421		183.936
			659.404		185.438
			776.408		194.436
			793.692		194.936
			1032.661		196.188
			1062.16		201.438
			1354.93		202.186
			1433.686		202.436
			1439.942		205.684
			1448.419		208.436
			1588.176		208.936
			595.407		211.186
			889.912		211.436
			1197.402		216.938
			8.155		218.684
			36.181		219.684
			66.931		220.686
			80.655		238.938
			84.41		249.936
			88.401		251.936
			129.164		252.188
			191.653		252.436
			203.172		253.438
			210.913		254.434
			282.925		268.186
			358.421		268.436
			614.402		285.186
			646.687		287.186
			835.917		294.438
			939.179		296.686
			943.429		337.186
			945.677		337.684
			1020.165		337.934
			1300.949		338.438
			1424.671		343.436
			1433.182		345.436
			1520.446		347.44
			213.183		364.686
			217.176		372.688
			269.904		373.436
			273.669		376.188
			277.435		401.186
			279.431		402.688
			399.195		528.189
			424.43		539.441
			595.178		553.689
			707.933		744.437
			895.406		745.185
			1006.666		797.689
			1010.419		996.187
			1014.183		1278.465
			1018.169		1304.95
			1022.179		1305.199
			1024.152		1305.45
			1030.18		1305.7
			1033.967		1305.95
			1035.935		1306.199
			1039.685		1306.449
			1043.433		1306.699
			1045.407		1306.949
			1049.433		1307.2
			1085.936		1429.478
			1150.179		1429.958
			1153.937		1479.966
			1157.925		0.109
			1159.922		0.351
			1163.681		0.852
			1169.685		1.102
			1362.42		1.35
			1364.43		1.602
			1368.418		6.851
			1374.417		7.351
			1378.175		7.601
			1596.926		8.101
			1610.671		8.601
			6.402		16.352
			32.152		16.852
			36.655		19.602
			37.656		20.274
			39.661		22.104
			40.659		22.602
			96.915		23.104
			122.652		25.854
			166.666		26.352
			216.154		30.602
			143.405		30.852
			147.157		31.352
			399.661		31.852
			403.669		34.852
			407.424		35.852
			411.173		36.604
			414.93		37.854
			416.933		38.104
			418.91		44.854
			422.917		55.602
			773.653		55.852
			777.657		56.102
			1171.163		56.602
			1480.172		57.1
			1487.916		60.354
			4.188		60.852
			138.663		61.352
			228.669		61.6
			242.683		85.102
			244.673		85.354
			248.674		86.352
			250.665		90.854
			254.651		91.102
			258.651		91.852
			262.67		92.102
			264.659		94.352
			268.651		94.602
			390.675		99.604
			398.672		101.149
			681.416		101.897
			1178.652		105.897
			1664.426		109.898
			34.943		110.398
			51.673		114.15
			92.186		116.898
			115.904		117.648
			220.158		122.398
			250.92		122.648
			253.173		123.148
			256.417		123.4
			258.9		123.648
			270.4		124.895
			323.17		125.147
			324.424		125.645
			343.441		125.897
			1241.928		126.397
			1338.472		131.897
			61.924		132.147
			78.173		132.647
			81.67		132.897
			108.658		133.145
			110.178		133.395
			115.16		133.899
			118.668		138.899
			135.656		139.397
			163.673		139.897
			167.166		140.147
			170.423		140.395
			203.924		145.399
			207.422		145.645
			224.422		146.147
			263.177		148.147
			268.172		148.647
			291.158		149.145
			296.177		149.397
			299.663		149.899
			301.411		150.147
			311.913		150.647
			315.41		150.897
			317.178		151.399
			318.906		151.899
			353.423		154.899
			355.173		155.147
			365.175		155.647
			366.917		155.895
			368.651		158.149
			408.919		165.397
			410.651		166.897
			412.172		168.649
			415.414		169.147
			417.178		170.655
			420.652		174.649
			430.422		181.149
			432.172		181.397
			435.427		186.396
			437.163		186.649
			440.407		186.896
			442.151		187.394
			445.411		187.648
			448.678		188.146
			469.407		189.148
			476.175		193.896
			487.902		194.146
			490.926		194.648
			546.172		195.148
			547.922		195.644
			551.409		196.146
			553.151		204.704
			554.661		204.954
			557.902		206.455
			559.417		211.453
			562.673		213.705
			565.923		214.455
			569.405		214.703
			570.93		217.953
			574.179		218.701
			602.674		218.953
			611.169		219.453
			754.901		219.953
			956.169		220.451
			957.915		220.953
			963.174		221.455
			1060.91		222.455
			1062.428		223.203
			1064.176		223.703
			1067.674		224.203
			1071.175		224.455
			1319.423		224.953
			1674.954		225.203
			1678.42		225.453
			349.654		225.705
			353.666		225.951
			511.903		226.203
			513.909		226.703
			903.154		229.705
			922.693		233.953
			1035.421		234.953
			1299.672		237.703
			1322.919		237.953
			0.153		240.705
			0.653		241.205
			1.152		248.453
			1.655		248.963
			5.154		249.453
			7.154		249.955
			7.65		250.201
			8.153		250.453
			33.652		250.703
			267.16		251.203
			297.904		252.701
			365.173		252.953
			415.18		253.203
			418.677		253.703
			448.177		254.203
			451.672		254.703
			458.657		254.953
			549.404		255.453
			571.651		255.951
			581.68		261.705
			702.408		261.953
			709.181		262.453
			816.152		262.703
			870.652		263.203
			939.422		265.455
			1002.151		266.703
			1086.906		266.953
			1102.409		267.953
			1110.909		270.455
			1238.904		271.455
			1250.931		272.203
			1284.173		272.703
			1318.43		272.953
			1535.671		274.201
					276.205
					280.455
					280.703
					281.703
					281.955
					282.201
					282.453
					282.953
					283.203
					283.453
					283.705
					284.203
					284.453
					284.953
					285.203
					285.951
					288.955
					292.451
					292.703
					294.953
					296.953
					302.455
					303.203
					303.453
					303.953
					308.205
					308.953
					312.203
					312.705
					313.201
					313.453
					313.703
					314.203
					314.453
					315.955
					316.451
					323.707
					323.953
					325.953
					326.953
					329.953
					330.955
					331.203
					333.705
					334.703
					334.955
					335.201
					336.205
					339.705
					340.455
					340.703
					340.953
					350.203
					350.703
					351.455
					351.703
					352.203
					352.703
					356.205
					357.453
					357.703
					358.201
					358.453
					358.703
					358.953
					359.451
					359.953
					360.953
					385.205
					386.455
					387.203
					395.455
					396.203
					396.703
					396.953
					405.705
					406.455
					410.953
					411.955
					412.455
					414.203
					414.453
					416.955
					417.703
					418.203
					418.703
					426.203
					426.953
					429.955
					430.201
					430.705
					447.205
					447.453
					450.953
					452.205
					453.453
					453.951
					455.453
					459.953
					461.953
					462.203
					464.455
					469.703
					472.955
					473.703
					474.203
					482.953
					483.955
					484.453
					496.705
					501.953
					502.953
					503.703
					504.705
					508.705
					509.955
					515.453
					518.205
					518.703
					519.203
					519.453
					527.203
					530.705
					531.201
					537.953
					538.453
					541.955
					542.455
					555.955
					556.453
					556.959
					557.451
					561.453
					562.201
					568.453
					568.701
					569.201
					587.703
					710.206
					888.71
					1274.239
					1287.232
					1287.733
					1427.985
					1428.483
					0.108
					0.6
					0.851
					1.101
					1.351
					1.601
					3.602
					4.102
					4.35
					4.601
					6.102
					14.852
					16.108
					16.352
					16.859
					17.108
					21.608
					22.108
					22.609
					22.859
					23.358
					23.608
					23.858
					24.358
					24.609
					24.859
					25.358
					25.607
					25.858
					26.108
					27.859
					28.358
					28.607
					28.858
					29.358
					32.609
					32.859
					33.608
					35.359
					36.859
					37.108
					37.358
					37.609
					37.858
					37.859
					38.108
					38.358
					38.609
					43.858
					44.108
					44.358
					44.607
					46.109
					53.608
					53.858
					54.109
					54.359
					55.108
					55.859
					56.609
					59.609
					60.359
					61.358
					61.608
					61.609
					61.857
					61.858
					62.108
					62.358
					62.608
					63.108
					68.108
					68.358
					69.608
					69.859
					70.108
					73.858
					74.358
					74.858
					75.358
					75.608
					75.859
					76.358
					93.859
					94.108
					94.358
					94.609
					94.858
					95.358
					98.859
					99.358
					99.859
					100.359
					100.859
					104.608
					112.358
					113.859
					114.108
					114.109
					114.357
					114.358
					114.609
					114.858
					115.358
					122.359
					122.608
					122.858
					123.109
					130.358
					130.608
					131.109
					131.358
					134.608
					134.858
					135.108
					135.358
					135.608
					135.857
					136.108
					136.358
					141.109
					143.359
					148.608
					157.608
					161.109
					161.359
					161.608
					161.859
					162.108
					163.359
					163.857
					164.109
					164.358
					164.607
					164.858
					165.108
					168.109
					170.609
					171.358
					171.858
					175.859
					176.108
					176.359
					176.608
					176.859
					177.108
					177.608
					177.858
					178.609
					178.857
					179.609
					185.359
					186.109
					188.609
					189.109
					189.358
					189.608
					189.858
					189.859
					190.109
					191.609
					195.358
					195.608
					195.858
					196.108
					196.609
					196.858
					197.359
					197.858
					198.107
					198.359
					212.859
					213.109
					213.359
					217.109
					217.611
					217.858
					220.359
					220.858
					221.108
					224.609
					225.108
					225.357
					225.608
					225.858
					226.108
					232.359
					232.608
					232.858
					233.108
					235.109
					235.858
					236.108
					250.859
					251.357
					251.607
					251.858
					252.108
					252.358
					252.609
					252.858
					258.609
					258.857
					259.108
					259.358
					259.607
					261.609
					330.608
					330.859
					336.109
					340.358
					340.608
					340.858
					341.109
					341.358
					341.608
					341.858
					342.108
					342.358
					342.609
					342.858
					343.108
					343.359
					367.611
					373.609
					373.858
					374.108
					374.358
					374.608
					374.858
					375.108
					381.609
					385.109
					397.359
					399.858
					407.858
					408.109
					408.358
					408.608
					408.858
					424.859
					426.609
					427.108
					455.11
					457.108
					457.358
					457.608
					525.11
					563.608
					564.11
					564.608
					600.86
					821.428
					1063.18
					1091.188
					1339.932
					1340.188
					1662.18
					140.076
					141.072
					141.82
					142.816
					372.324
					373.32
					531.076
					531.824
					532.32
					532.82
					652.818
					791.249
					795.744
					918.748
					993.748
					1179.493
					1184.248
					92.319
					95.071
					107.321
					146.071
					147.319
					168.321
					189.323
					195.321
					195.569
					195.819
					196.067
					196.317
					196.821
					198.321
					216.077
					525.571
					526.071
					528.576
					778.071
					1254.83
					39.069
					40.819
					41.569
					42.819
					43.068
					43.317
					43.568
					43.817
					44.319
					47.069
					47.32
					51.068
					59.568
					59.819
					60.068
					60.568
					61.319
					62.069
					65.068
					65.346
					65.819
					71.818
					74.069
					74.319
					74.819
					75.068
					75.069
					75.319
					75.819
					76.067
					79.068
					80.57
					81.068
					81.318
					81.818
					82.318
					84.818
					85.567
					85.818
					87.57
					90.069
					90.567
					106.319
					110.568
					110.819
					111.068
					111.569
					111.819
					113.819
					116.821
					117.317
					118.821
					119.567
					120.067
					125.321
					126.571
					127.571
					127.819
					129.079
					129.319
					130.321
					132.071
					132.317
					137.071
					137.319
					160.571
					161.319
					185.321
					186.569
					192.821
					194.069
					194.319
					194.819
					198.821
					203.069
					209.819
					210.817
					213.819
					214.069
					233.569
					245.819
					271.571
					272.069
					272.321
					272.821
					273.321
					285.819
					290.069
					297.821
					301.319
					301.819
					302.319
					302.819
					305.071
					305.567
					312.073
					320.821
					321.571
					335.323
					350.57
					354.318
					431.32
					431.82
					432.068
					447.07
					456.32
					488.82
					529.07
					529.318
					537.57
					537.818
					581.818
					582.318
					1037.32
					1059.576
					1403.317
