# Supplementary material for: Dynamic changes to signal allocation rules in response to variable social environments in house mice
Source: Commun Biol. 2023 Mar 21;6:297. doi: 10.1038/s42003-023-04672-x (PMC10027867; doi:10.1038/s42003-023-04672-x)
Supplement: Supplementary file 4 — Supplemental Data [file 42003_2023_4672_MOESM4_ESM.zip › code.and.datasheets/analysis.datasheets/fig_1f.csv]

Trial	Male ID	Time
Mesh 1	NY2-118	5.495
Mesh 1	NY2-118	6.242
Mesh 1	NY2-118	6.742
Mesh 1	NY2-118	6.996
Mesh 1	NY2-118	7.992
Mesh 1	NY2-118	21.495
Mesh 1	NY2-118	21.996
Mesh 1	NY2-118	22.493
Mesh 1	NY2-118	23.244
Mesh 1	NY2-118	23.993
Mesh 1	NY2-118	31.243
Mesh 1	NY2-118	31.493
Mesh 1	NY2-118	32.493
Mesh 1	NY2-118	32.743
Mesh 1	NY2-118	33.246
Mesh 1	NY2-118	33.745
Mesh 1	NY2-118	34.492
Mesh 1	NY2-118	35.244
Mesh 1	NY2-118	35.993
Mesh 1	NY2-118	44.996
Mesh 1	NY2-118	45.494
Mesh 1	NY2-118	45.997
Mesh 1	NY2-118	46.997
Mesh 1	NY2-118	47.497
Mesh 1	NY2-118	159.5
Mesh 1	NY2-118	160.246
Mesh 1	NY2-118	161.744
Mesh 1	NY2-118	162.25
Mesh 1	NY2-118	258.251
Mesh 1	NY2-118	266.501
Mesh 1	NY2-118	411.755
Mesh 1	NY2-118	668.997
Mesh 1	NY2-118	765.007
Mesh 1	NY2-118	934.742
Mesh 1	NY2-118	1103.995
Mesh 1	NY2-118	1281.746
Mesh 1	NY2-118	1524.505
Mesh 1	NY2-118	1526.505
Mesh 1	NY3-090	149.999
Mesh 1	NY3-090	155.999
Mesh 1	NY3-090	406.503
Mesh 1	NY3-090	722.244
Mesh 1	NY3-090	819.757
Mesh 1	NY3-090	821.501
Mesh 1	NY3-090	823.507
Mesh 1	NY3-090	826.258
Mesh 1	NY3-090	1015.754
Mesh 1	NY3-090	1100.242
Mesh 1	NY3-090	1189.501
Mesh 1	NY3-090	1322.493
Mesh 1	NY3-090	1325.257
Mesh 1	NY3-090	1358.493
Mesh 1	NY3-090	1438.252
Mesh 1	NY3-090	1618.995
Mesh 1	NY3-090	1621.256
Mesh 1	NY3-101	16.169
Mesh 1	NY3-101	17.16
Mesh 1	NY3-101	19.188
Mesh 1	NY3-101	21.156
Mesh 1	NY3-101	22.157
Mesh 1	NY3-101	24.153
Mesh 1	NY3-101	26.189
Mesh 1	NY3-101	27.168
Mesh 1	NY3-101	29.168
Mesh 1	NY3-101	30.163
Mesh 1	NY3-101	36.171
Mesh 1	NY3-101	53.158
Mesh 1	NY3-101	54.151
Mesh 1	NY3-101	56.161
Mesh 1	NY3-101	58.16
Mesh 1	NY3-101	60.161
Mesh 1	NY3-101	62.154
Mesh 1	NY3-101	64.157
Mesh 1	NY3-101	66.167
Mesh 1	NY3-101	68.151
Mesh 1	NY3-101	70.154
Mesh 1	NY3-101	72.164
Mesh 1	NY3-101	74.18
Mesh 1	NY3-101	76.188
Mesh 1	NY3-101	78.153
Mesh 1	NY3-101	80.161
Mesh 1	NY3-101	82.173
Mesh 1	NY3-101	85.153
Mesh 1	NY3-101	87.152
Mesh 1	NY3-101	102.184
Mesh 1	NY3-101	104.16
Mesh 1	NY3-101	106.162
Mesh 1	NY3-101	108.185
Mesh 1	NY3-101	111.155
Mesh 1	NY3-101	114.151
Mesh 1	NY3-101	116.169
Mesh 1	NY3-101	120.16
Mesh 1	NY3-101	123.151
Mesh 1	NY3-101	125.181
Mesh 1	NY3-101	127.163
Mesh 1	NY3-101	149.166
Mesh 1	NY3-101	150.181
Mesh 1	NY3-101	161.156
Mesh 1	NY3-101	164.151
Mesh 1	NY3-101	165.155
Mesh 1	NY3-101	167.169
Mesh 1	NY3-101	172.155
Mesh 1	NY3-101	175.168
Mesh 1	NY3-101	177.179
Mesh 1	NY3-101	180.166
Mesh 1	NY3-101	182.152
Mesh 1	NY3-101	184.167
Mesh 1	NY3-101	190.16
Mesh 1	NY3-101	192.152
Mesh 1	NY3-101	194.16
Mesh 1	NY3-101	198.169
Mesh 1	NY3-101	200.159
Mesh 1	NY3-101	202.153
Mesh 1	NY3-101	204.154
Mesh 1	NY3-101	206.165
Mesh 1	NY3-101	209.185
Mesh 1	NY3-101	211.153
Mesh 1	NY3-101	214.156
Mesh 1	NY3-101	234.151
Mesh 1	NY3-101	236.151
Mesh 1	NY3-101	243.152
Mesh 1	NY3-101	248.156
Mesh 1	NY3-101	279.169
Mesh 1	NY3-101	282.152
Mesh 1	NY3-101	292.181
Mesh 1	NY3-101	315.166
Mesh 1	NY3-101	332.167
Mesh 1	NY3-101	364.153
Mesh 1	NY3-101	365.656
Mesh 1	NY3-101	428.421
Mesh 1	NY3-101	430.416
Mesh 1	NY3-101	432.413
Mesh 1	NY3-101	445.407
Mesh 1	NY3-101	455.422
Mesh 1	NY3-101	523.402
Mesh 1	NY3-101	526.401
Mesh 1	NY3-101	537.408
Mesh 1	NY3-101	539.404
Mesh 1	NY3-101	543.403
Mesh 1	NY3-101	546.419
Mesh 1	NY3-101	548.402
Mesh 1	NY3-101	551.407
Mesh 1	NY3-101	553.401
Mesh 1	NY3-101	558.413
Mesh 1	NY3-101	566.407
Mesh 1	NY3-101	574.919
Mesh 1	NY3-101	583.901
Mesh 1	NY3-101	585.919
Mesh 1	NY3-101	587.916
Mesh 1	NY3-101	604.919
Mesh 1	NY3-101	672.903
Mesh 1	NY3-101	674.939
Mesh 1	NY3-101	736.919
Mesh 1	NY3-101	790.153
Mesh 1	NY3-101	870.177
Mesh 1	NY3-101	916.193
Mesh 1	NY3-101	918.671
Mesh 1	NY3-101	920.904
Mesh 1	NY3-101	952.689
Mesh 1	NY3-101	954.903
Mesh 1	NY3-101	1015.694
Mesh 1	NY3-101	1041.44
Mesh 1	NY3-101	1190.156
Mesh 1	NY3-101	1263.927
Mesh 1	NY3-101	1265.161
Mesh 1	NY3-101	1290.901
Mesh 1	NY3-101	1342.902
Mesh 1	NY3-101	1381.152
Mesh 1	NY3-101	1409.914
Mesh 1	NY3-101	1412.411
Mesh 1	NY3-101	1502.684
Mesh 1	NY2-134	659.905
Mesh 1	NY2-134	1562.908
Mesh 1	NY2-135	30.726
Mesh 1	NY2-135	33.228
Mesh 1	NY2-135	35.227
Mesh 1	NY2-135	36.987
Mesh 1	NY2-135	38.73
Mesh 1	NY2-135	39.732
Mesh 1	NY2-135	40.729
Mesh 1	NY2-135	42.481
Mesh 1	NY2-135	43.482
Mesh 1	NY2-135	45.483
Mesh 1	NY2-135	46.484
Mesh 1	NY2-135	48.236
Mesh 1	NY2-135	49.237
Mesh 1	NY2-135	50.236
Mesh 1	NY2-135	51.979
Mesh 1	NY2-135	52.74
Mesh 1	NY2-135	54.489
Mesh 1	NY2-135	55.49
Mesh 1	NY2-135	57.24
Mesh 1	NY2-135	58.236
Mesh 1	NY2-135	60.227
Mesh 1	NY2-135	61.989
Mesh 1	NY2-135	62.979
Mesh 1	NY2-135	64.481
Mesh 1	NY2-135	65.483
Mesh 1	NY2-135	66.239
Mesh 1	NY2-135	68.225
Mesh 1	NY2-135	79.24
Mesh 1	NY2-135	80.987
Mesh 1	NY2-135	85.484
Mesh 1	NY2-135	87.475
Mesh 1	NY2-135	88.239
Mesh 1	NY2-135	90.224
Mesh 1	NY2-135	91.225
Mesh 1	NY2-135	92.731
Mesh 1	NY2-135	93.724
Mesh 1	NY2-135	95.477
Mesh 1	NY2-135	96.475
Mesh 1	NY2-135	98.227
Mesh 1	NY2-135	99.224
Mesh 1	NY2-135	99.988
Mesh 1	NY2-135	100.985
Mesh 1	NY2-135	101.977
Mesh 1	NY2-135	103.975
Mesh 1	NY2-135	105.483
Mesh 1	NY2-135	108.983
Mesh 1	NY2-135	109.981
Mesh 1	NY2-135	111.733
Mesh 1	NY2-135	112.485
Mesh 1	NY2-135	113.484
Mesh 1	NY2-135	115.483
Mesh 1	NY2-135	116.237
Mesh 1	NY2-135	116.988
Mesh 1	NY2-135	118.737
Mesh 1	NY2-135	119.726
Mesh 1	NY2-135	121.49
Mesh 1	NY2-135	122.476
Mesh 1	NY2-135	123.229
Mesh 1	NY2-135	128.235
Mesh 1	NY2-135	129.231
Mesh 1	NY2-135	130.99
Mesh 1	NY2-135	150.232
Mesh 1	NY2-135	159.24
Mesh 1	NY2-135	160.24
Mesh 1	NY2-135	162.24
Mesh 1	NY2-135	164.233
Mesh 1	NY2-135	164.99
Mesh 1	NY2-135	166.74
Mesh 1	NY2-135	167.74
Mesh 1	NY2-135	169.477
Mesh 1	NY2-135	204.736
Mesh 1	NY2-135	205.735
Mesh 1	NY2-135	206.737
Mesh 1	NY2-135	211.475
Mesh 1	NY2-135	212.239
Mesh 1	NY2-135	213.977
Mesh 1	NY2-135	214.729
Mesh 1	NY2-135	277.738
Mesh 1	NY2-135	317.49
Mesh 1	NY2-135	342.724
Mesh 1	NY2-135	437.724
Mesh 1	NY2-135	441.226
Mesh 1	NY2-135	443.225
Mesh 1	NY2-135	471.734
Mesh 1	NY2-135	473.484
Mesh 1	NY2-135	544.475
Mesh 1	NY2-135	632.74
Mesh 1	NY2-135	634.488
Mesh 1	NY2-135	636.474
Mesh 1	NY2-135	644.736
Mesh 1	NY2-135	659.733
Mesh 1	NY2-135	671.74
Mesh 1	NY2-135	763.477
Mesh 1	NY2-135	823.224
Mesh 1	NY2-135	885.231
Mesh 1	NY2-135	886.231
Mesh 1	NY2-135	888.23
Mesh 1	NY2-135	889.231
Mesh 1	NY2-135	894.986
Mesh 1	NY2-135	1032.233
Mesh 1	NY2-135	1227.484
Mesh 1	NY2-135	1282.986
Mesh 1	NY2-135	1291.988
Mesh 1	NY2-135	1310.735
Mesh 1	NY2-135	1366.224
Mesh 1	NY2-135	1367.975
Mesh 1	NY2-135	1369.725
Mesh 1	NY2-135	1371.228
Mesh 1	NY2-135	1405.99
Mesh 1	NY2-135	1408.732
Mesh 1	NY2-135	1486.74
Mesh 1	NY2-135	1488.732
Mesh 1	NY2-135	1490.487
Mesh 1	NY2-135	1542.237
Mesh 1	NY2-135	1544.224
Mesh 1	NY2-135	1558.726
Mesh 1	NY2-135	1594.739
Mesh 1	NY2-135	1595.726
Mesh 1	NY2-135	1598.474
Mesh 1	NY2-135	1605.999
Mesh 1	NY2-135	1608.725
Mesh 1	NY2-135	1652.974
Mesh 1	NY2-135	1655.73
Mesh 1	NY2-135	1657.731
Mesh 1	NY2-135	1658.728
Mesh 1	NY2-135	1660.488
Mesh 1	NY2-135	1675.238
Mesh 1	NY2-135	1676.99
Mesh 1	NY3-099	139.73
Mesh 1	NY3-099	140.726
Mesh 1	NY3-099	143.476
Mesh 1	NY3-099	332.978
Mesh 1	NY3-099	334.724
Mesh 1	NY3-099	335.489
Mesh 1	NY3-099	377.989
Mesh 1	NY3-099	391.238
Mesh 1	NY3-099	392.236
Mesh 1	NY3-099	393.98
Mesh 1	NY3-099	395.759
Mesh 1	NY3-099	402.987
Mesh 1	NY3-099	421.988
Mesh 1	NY3-099	523.732
Mesh 1	NY3-099	526.478
Mesh 1	NY3-099	595.726
Mesh 1	NY3-099	641.475
Mesh 1	NY3-099	766.224
Mesh 1	NY3-099	794.487
Mesh 1	NY3-099	896.732
Mesh 1	NY3-099	899.235
Mesh 1	NY3-099	920.731
Mesh 1	NY3-099	965.733
Mesh 1	NY3-099	1051.478
Mesh 1	NY3-099	1348.24
Mesh 1	NY2-138	588.736
Mesh 1	NY2-138	1036.982
Mesh 1	NY2-138	1049.994
Mesh 1	NY2-138	1080.983
Mesh 1	NY2-138	1088.985
Mesh 1	NY2-138	1401.747
Mesh 1	NY2-138	1403.734
Mesh 1	NY2-138	1408.748
Mesh 1	NY2-138	1426.748
Mesh 1	NY2-138	1427.748
Mesh 1	NY2-138	1437.74
Mesh 1	NY2-138	1444.736
Mesh 1	NY2-138	1451.744
Mesh 1	NY2-138	1455.748
Mesh 1	NY2-138	1456.736
Mesh 1	NY2-138	1458.739
Mesh 1	NY2-138	1460.733
Mesh 1	NY2-138	1473.738
Mesh 1	NY2-138	1475.735
Mesh 1	NY2-138	1627.234
Mesh 1	NY3-096	10.983
Mesh 1	NY3-096	11.987
Mesh 1	NY3-096	13.983
Mesh 1	NY3-096	16.985
Mesh 1	NY3-096	17.982
Mesh 1	NY3-096	20.988
Mesh 1	NY3-096	22.989
Mesh 1	NY3-096	28.992
Mesh 1	NY3-096	29.99
Mesh 1	NY3-096	31.996
Mesh 1	NY3-096	38.983
Mesh 1	NY3-096	40.998
Mesh 1	NY3-096	41.991
Mesh 1	NY3-096	53.993
Mesh 1	NY3-096	55.984
Mesh 1	NY3-096	56.994
Mesh 1	NY3-096	70.997
Mesh 1	NY3-096	72.996
Mesh 1	NY3-096	74.986
Mesh 1	NY3-096	75.992
Mesh 1	NY3-096	90.998
Mesh 1	NY3-096	91.985
Mesh 1	NY3-096	93.985
Mesh 1	NY3-096	95.984
Mesh 1	NY3-096	96.993
Mesh 1	NY3-096	98.984
Mesh 1	NY3-096	100.995
Mesh 1	NY3-096	164.985
Mesh 1	NY3-096	166.993
Mesh 1	NY3-096	174.986
Mesh 1	NY3-096	591.741
Mesh 1	NY3-096	992.983
Mesh 1	NY3-096	1000.998
Mesh 1	NY3-096	1414.741
Mesh 1	NY3-096	1614.238
Mesh 1	NY2-142	8.055
Mesh 1	NY2-142	8.551
Mesh 1	NY2-142	9.052
Mesh 1	NY2-142	9.551
Mesh 1	NY2-142	10.051
Mesh 1	NY2-142	12.555
Mesh 1	NY2-142	13.055
Mesh 1	NY2-142	15.555
Mesh 1	NY2-142	16.302
Mesh 1	NY2-142	20.554
Mesh 1	NY2-142	21.055
Mesh 1	NY2-142	22.055
Mesh 1	NY2-142	22.554
Mesh 1	NY2-142	23.054
Mesh 1	NY2-142	23.555
Mesh 1	NY2-142	24.051
Mesh 1	NY2-142	24.802
Mesh 1	NY2-142	25.551
Mesh 1	NY2-142	25.802
Mesh 1	NY2-142	35.302
Mesh 1	NY2-142	37.053
Mesh 1	NY2-142	39.053
Mesh 1	NY2-142	40.811
Mesh 1	NY2-142	41.801
Mesh 1	NY2-142	43.565
Mesh 1	NY2-142	45.312
Mesh 1	NY2-142	46.308
Mesh 1	NY2-142	48.062
Mesh 1	NY2-142	54.311
Mesh 1	NY2-142	55.315
Mesh 1	NY2-142	56.312
Mesh 1	NY2-142	58.063
Mesh 1	NY2-142	60.057
Mesh 1	NY2-142	62.066
Mesh 1	NY2-142	64.087
Mesh 1	NY2-142	72.3
Mesh 1	NY2-142	74.812
Mesh 1	NY2-142	95.559
Mesh 1	NY2-142	98.307
Mesh 1	NY2-142	99.305
Mesh 1	NY2-142	107.312
Mesh 1	NY2-142	109.311
Mesh 1	NY2-142	124.057
Mesh 1	NY2-142	131.066
Mesh 1	NY2-142	132.815
Mesh 1	NY2-142	134.559
Mesh 1	NY2-142	137.302
Mesh 1	NY2-142	138.813
Mesh 1	NY2-142	139.81
Mesh 1	NY2-142	148.053
Mesh 1	NY2-142	150.054
Mesh 1	NY2-142	151.805
Mesh 1	NY2-142	152.806
Mesh 1	NY2-142	154.559
Mesh 1	NY2-142	156.303
Mesh 1	NY2-142	159.563
Mesh 1	NY2-142	160.564
Mesh 1	NY2-142	167.566
Mesh 1	NY2-142	186.061
Mesh 1	NY2-142	188.052
Mesh 1	NY2-142	198.801
Mesh 1	NY2-142	204.807
Mesh 1	NY2-142	209.313
Mesh 1	NY2-142	213.066
Mesh 1	NY2-142	214.055
Mesh 1	NY2-142	215.816
Mesh 1	NY2-142	233.55
Mesh 1	NY2-142	235.057
Mesh 1	NY2-142	245.557
Mesh 1	NY2-142	247.315
Mesh 1	NY2-142	249.309
Mesh 1	NY2-142	251.303
Mesh 1	NY2-142	254.056
Mesh 1	NY2-142	254.831
Mesh 1	NY2-142	269.56
Mesh 1	NY2-142	270.552
Mesh 1	NY2-142	272.313
Mesh 1	NY2-142	311.061
Mesh 1	NY2-142	349.05
Mesh 1	NY2-142	351.052
Mesh 1	NY2-142	352.802
Mesh 1	NY2-142	357.062
Mesh 1	NY2-142	358.813
Mesh 1	NY2-142	361.557
Mesh 1	NY2-142	375.558
Mesh 1	NY2-142	405.826
Mesh 1	NY2-142	407.563
Mesh 1	NY2-142	409.558
Mesh 1	NY2-142	411.061
Mesh 1	NY2-142	413.063
Mesh 1	NY2-142	415.064
Mesh 1	NY2-142	416.816
Mesh 1	NY2-142	417.816
Mesh 1	NY2-142	420.558
Mesh 1	NY2-142	422.561
Mesh 1	NY2-142	427.566
Mesh 1	NY2-142	453.561
Mesh 1	NY2-142	455.559
Mesh 1	NY2-142	477.066
Mesh 1	NY2-142	501.559
Mesh 1	NY2-142	502.56
Mesh 1	NY2-142	511.06
Mesh 1	NY2-142	512.057
Mesh 1	NY2-142	514.062
Mesh 1	NY2-142	534.551
Mesh 1	NY2-142	551.565
Mesh 1	NY2-142	566.313
Mesh 1	NY2-142	569.054
Mesh 1	NY2-142	581.814
Mesh 1	NY2-142	582.803
Mesh 1	NY2-142	589.566
Mesh 1	NY2-142	592.316
Mesh 1	NY2-142	615.801
Mesh 1	NY2-142	624.81
Mesh 1	NY2-142	626.315
Mesh 1	NY2-142	628.312
Mesh 1	NY2-142	630.064
Mesh 1	NY2-142	632.066
Mesh 1	NY2-142	633.812
Mesh 1	NY2-142	638.058
Mesh 1	NY2-142	640.059
Mesh 1	NY2-142	643.813
Mesh 1	NY2-142	648.803
Mesh 1	NY2-142	808.801
Mesh 1	NY2-142	864.804
Mesh 1	NY2-142	891.315
Mesh 1	NY2-142	1123.308
Mesh 1	NY2-142	1226.809
Mesh 1	NY2-142	1328.064
Mesh 1	NY2-142	1330.056
Mesh 1	NY2-142	1331.805
Mesh 1	NY2-142	1333.566
Mesh 1	NY2-142	1411.808
Mesh 1	NY2-142	1507.058
Mesh 1	NY2-142	1577.302
Mesh 1	NY3-098	19.055
Mesh 1	NY3-098	19.803
Mesh 1	NY3-098	141.802
Mesh 1	NY3-098	143.802
Mesh 1	NY3-098	679.312
Mesh 1	NY3-098	685.307
Mesh 1	NY3-098	700.565
Mesh 1	NY3-098	707.801
Mesh 1	NY3-098	708.802
Mesh 1	NY3-098	872.055
Mesh 1	NY3-098	873.557
Mesh 1	NY3-098	1214.562
Mesh 1	NY3-098	1217.561
Mesh 1	NY3-098	1256.551
Mesh 1	NY3-098	1257.306
Mesh 1	NY3-098	1259.301
Mesh 1	NY3-098	1260.058
Mesh 1	NY3-098	1261.801
Mesh 1	NY3-098	1263.303
Mesh 1	NY3-098	1265.055
Mesh 1	NY3-098	1266.802
Mesh 1	NY3-098	1268.554
Mesh 1	NY3-098	1270.557
Mesh 1	NY3-098	1282.808
Mesh 1	NY3-098	1284.816
Mesh 1	NY3-098	1398.562
Mesh 1	NY3-098	1453.816
Mesh 1	NY2-136	10.901
Mesh 1	NY2-136	17.915
Mesh 1	NY2-136	18.904
Mesh 1	NY2-136	20.933
Mesh 1	NY2-136	21.902
Mesh 1	NY2-136	23.917
Mesh 1	NY2-136	24.918
Mesh 1	NY2-136	44.917
Mesh 1	NY2-136	46.915
Mesh 1	NY2-136	48.917
Mesh 1	NY2-136	52.907
Mesh 1	NY2-136	53.901
Mesh 1	NY2-136	55.906
Mesh 1	NY2-136	56.911
Mesh 1	NY2-136	59.901
Mesh 1	NY2-136	82.652
Mesh 1	NY2-136	163.917
Mesh 1	NY2-136	404.913
Mesh 1	NY2-136	406.916
Mesh 1	NY2-136	420.654
Mesh 1	NY2-136	421.655
Mesh 1	NY2-136	423.652
Mesh 1	NY2-136	424.666
Mesh 1	NY2-136	426.661
Mesh 1	NY2-136	511.902
Mesh 1	NY2-136	557.927
Mesh 1	NY2-136	559.684
Mesh 1	NY2-136	561.652
Mesh 1	NY2-136	671.667
Mesh 1	NY2-136	698.417
Mesh 1	NY2-136	700.405
Mesh 1	NY2-136	748.903
Mesh 1	NY2-136	807.41
Mesh 1	NY2-136	868.901
Mesh 1	NY2-136	870.922
Mesh 1	NY2-136	937.665
Mesh 1	NY2-136	939.677
Mesh 1	NY2-136	984.906
Mesh 1	NY2-136	1010.651
Mesh 1	NY2-136	1011.653
Mesh 1	NY2-136	1149.415
Mesh 1	NY2-136	1239.162
Mesh 1	NY2-136	1321.902
Mesh 1	NY2-136	1420.151
Mesh 1	NY2-136	1508.651
Mesh 1	NY2-136	1589.926
Mesh 1	NY2-136	1618.901
Mesh 1	NY3-102	15.904
Mesh 1	NY3-102	25.901
Mesh 1	NY3-102	26.913
Mesh 1	NY3-102	27.922
Mesh 1	NY3-102	29.902
Mesh 1	NY3-102	30.93
Mesh 1	NY3-102	32.917
Mesh 1	NY3-102	36.912
Mesh 1	NY3-102	38.916
Mesh 1	NY3-102	39.913
Mesh 1	NY3-102	40.902
Mesh 1	NY3-102	42.93
Mesh 1	NY3-102	63.92
Mesh 1	NY3-102	68.932
Mesh 1	NY3-102	98.906
Mesh 1	NY3-102	100.913
Mesh 1	NY3-102	190.904
Mesh 1	NY3-102	191.916
Mesh 1	NY3-102	195.915
Mesh 1	NY3-102	264.908
Mesh 1	NY3-102	345.651
Mesh 1	NY3-102	346.43
Mesh 1	NY3-102	348.401
Mesh 1	NY3-102	399.92
Mesh 1	NY3-102	400.917
Mesh 1	NY3-102	402.912
Mesh 1	NY3-102	409.907
Mesh 1	NY3-102	414.922
Mesh 1	NY3-102	461.65
Mesh 1	NY3-102	487.409
Mesh 1	NY3-102	489.41
Mesh 1	NY3-102	495.166
Mesh 1	NY3-102	497.151
Mesh 1	NY3-102	498.908
Mesh 1	NY3-102	499.903
Mesh 1	NY3-102	544.663
Mesh 1	NY3-102	579.661
Mesh 1	NY3-102	580.651
Mesh 1	NY3-102	582.655
Mesh 1	NY3-102	583.65
Mesh 1	NY3-102	591.655
Mesh 1	NY3-102	592.651
Mesh 1	NY3-102	594.657
Mesh 1	NY3-102	602.676
Mesh 1	NY3-102	604.654
Mesh 1	NY3-102	605.657
Mesh 1	NY3-102	607.654
Mesh 1	NY3-102	642.651
Mesh 1	NY3-102	683.666
Mesh 1	NY3-102	690.652
Mesh 1	NY3-102	694.656
Mesh 1	NY3-102	711.401
Mesh 1	NY3-102	719.413
Mesh 1	NY3-102	731.404
Mesh 1	NY3-102	768.651
Mesh 1	NY3-102	770.651
Mesh 1	NY3-102	774.667
Mesh 1	NY3-102	776.651
Mesh 1	NY3-102	778.678
Mesh 1	NY3-102	779.652
Mesh 1	NY3-102	782.652
Mesh 1	NY3-102	785.651
Mesh 1	NY3-102	802.417
Mesh 1	NY3-102	803.402
Mesh 1	NY3-102	805.411
Mesh 1	NY3-102	808.408
Mesh 1	NY3-102	837.917
Mesh 1	NY3-102	838.917
Mesh 1	NY3-102	840.935
Mesh 1	NY3-102	841.917
Mesh 1	NY3-102	923.905
Mesh 1	NY3-102	940.667
Mesh 1	NY3-102	958.65
Mesh 1	NY3-102	994.917
Mesh 1	NY3-102	996.913
Mesh 1	NY3-102	998.902
Mesh 1	NY3-102	1004.664
Mesh 1	NY3-102	1006.655
Mesh 1	NY3-102	1008.662
Mesh 1	NY3-102	1032.667
Mesh 1	NY3-102	1044.657
Mesh 1	NY3-102	1062.651
Mesh 1	NY3-102	1064.662
Mesh 1	NY3-102	1066.667
Mesh 1	NY3-102	1072.657
Mesh 1	NY3-102	1075.665
Mesh 1	NY3-102	1076.663
Mesh 1	NY3-102	1082.662
Mesh 1	NY3-102	1090.658
Mesh 1	NY3-102	1099.416
Mesh 1	NY3-102	1130.401
Mesh 1	NY3-102	1174.416
Mesh 1	NY3-102	1176.403
Mesh 1	NY3-102	1177.407
Mesh 1	NY3-102	1243.901
Mesh 1	NY3-102	1245.914
Mesh 1	NY3-102	1247.911
Mesh 1	NY3-102	1249.912
Mesh 1	NY3-102	1300.157
Mesh 1	NY3-102	1301.153
Mesh 1	NY3-102	1303.161
Mesh 1	NY3-102	1304.157
Mesh 1	NY3-102	1306.183
Mesh 1	NY3-102	1313.154
Mesh 1	NY3-102	1350.684
Mesh 1	NY3-102	1440.165
Mesh 1	NY3-102	1442.166
Mesh 1	NY3-102	1445.162
Mesh 1	NY3-102	1470.66
Mesh 1	NY3-102	1575.901
Mesh 1	NY3-102	1577.902
Mesh 1	NY3-102	1583.903
Mesh 1	NY3-102	1640.401
Mesh 1	NY3-102	1668.402
Mesh 1	NY2-154	1073.653
Mesh 1	NY2-154	1075.909
Mesh 1	NY2-154	1644.656
Mesh 1	NY3-103	140.671
Mesh 1	NY3-103	142.902
Mesh 1	NY3-103	145.152
Mesh 1	NY3-103	647.417
Mesh 1	NY3-103	649.908
Mesh 1	NY3-103	654.422
Mesh 1	NY3-103	660.419
Mesh 1	NY3-103	747.402
Mesh 1	NY3-103	748.402
Mesh 1	NY3-103	817.421
Mesh 1	NY3-103	880.655
Mesh 1	NY3-103	920.157
Mesh 1	NY3-103	922.414
Mesh 1	NY3-103	963.668
Mesh 1	NY3-103	1103.91
Mesh 1	NY3-103	1154.66
Mesh 1	NY3-103	1361.404
Mesh 1	NY3-103	1515.165
Mesh 1	NY2-157	27.157
Mesh 1	NY2-157	29.165
Mesh 1	NY2-157	31.151
Mesh 1	NY2-157	32.165
Mesh 1	NY2-157	34.168
Mesh 1	NY2-157	36.151
Mesh 1	NY2-157	46.164
Mesh 1	NY2-157	47.152
Mesh 1	NY2-157	49.156
Mesh 1	NY2-157	50.168
Mesh 1	NY2-157	51.152
Mesh 1	NY2-157	53.152
Mesh 1	NY2-157	54.167
Mesh 1	NY2-157	64.151
Mesh 1	NY2-157	66.168
Mesh 1	NY2-157	67.15
Mesh 1	NY2-157	69.16
Mesh 1	NY2-157	70.157
Mesh 1	NY2-157	72.162
Mesh 1	NY2-157	73.168
Mesh 1	NY2-157	74.158
Mesh 1	NY2-157	76.152
Mesh 1	NY2-157	80.153
Mesh 1	NY2-157	128.154
Mesh 1	NY2-157	144.151
Mesh 1	NY2-157	146.159
Mesh 1	NY2-157	147.158
Mesh 1	NY2-157	164.151
Mesh 1	NY2-157	165.157
Mesh 1	NY2-157	197.908
Mesh 1	NY2-157	222.901
Mesh 1	NY2-157	223.918
Mesh 1	NY2-157	260.902
Mesh 1	NY2-157	262.908
Mesh 1	NY2-157	336.401
Mesh 1	NY2-157	361.171
Mesh 1	NY2-157	527.171
Mesh 1	NY2-157	700.412
Mesh 1	NY2-157	760.653
Mesh 1	NY2-157	870.682
Mesh 1	NY2-157	1012.656
Mesh 1	NY2-157	1148.932
Mesh 1	NY2-157	1150.653
Mesh 1	NY2-157	1505.659
Mesh 1	NY2-157	1554.928
Mesh 1	NY2-157	1563.182
Mesh 1	NY2-157	1564.904
Mesh 1	NY2-157	1568.167
Mesh 1	NY3-110	NA
Mesh 1	NY2-159	334.115
Mesh 1	NY2-159	381.627
Mesh 1	NY2-159	383.868
Mesh 1	NY2-159	749.627
Mesh 1	NY2-159	877.359
Mesh 1	NY2-159	906.368
Mesh 1	NY2-159	1213.878
Mesh 1	NY2-159	1464.621
Mesh 1	NY3-109	319.378
Mesh 1	NY3-109	324.865
Mesh 1	NY3-109	329.378
Mesh 1	NY3-109	356.115
Mesh 1	NY3-109	358.123
Mesh 1	NY3-109	360.615
Mesh 1	NY3-109	362.857
Mesh 1	NY3-109	368.859
Mesh 1	NY3-109	372.116
Mesh 1	NY3-109	374.358
Mesh 1	NY3-109	391.114
Mesh 1	NY3-109	392.115
Mesh 1	NY3-109	524.113
Mesh 1	NY3-109	582.109
Mesh 1	NY3-109	776.877
Mesh 1	NY3-109	788.361
Mesh 1	NY3-109	1131.37
Mesh 1	NY3-109	1140.374
Mesh 1	NY3-109	1159.858
Mesh 1	NY3-109	1175.86
Mesh 1	NY3-109	1178.108
Mesh 1	NY3-109	1189.362
Mesh 1	NY3-109	1599.115
Mesh 1	NY3-109	1601.61
Mesh 1	NY2-188	1171.188
Mesh 1	NY2-188	1174.937
Mesh 1	NY2-188	1206.181
Mesh 1	NY3-126	NA
Mesh 1	NY2-177	18.409
Mesh 1	NY2-177	20.913
Mesh 1	NY2-177	23.653
Mesh 1	NY2-177	26.419
Mesh 1	NY2-177	27.922
Mesh 1	NY2-177	30.902
Mesh 1	NY2-177	33.403
Mesh 1	NY2-177	34.671
Mesh 1	NY2-177	40.401
Mesh 1	NY2-177	41.655
Mesh 1	NY2-177	43.152
Mesh 1	NY2-177	45.903
Mesh 1	NY2-177	48.409
Mesh 1	NY2-177	49.921
Mesh 1	NY2-177	51.414
Mesh 1	NY2-177	52.903
Mesh 1	NY2-177	55.665
Mesh 1	NY2-177	57.175
Mesh 1	NY2-177	77.653
Mesh 1	NY2-177	98.417
Mesh 1	NY2-177	141.903
Mesh 1	NY2-177	144.414
Mesh 1	NY2-177	147.17
Mesh 1	NY2-177	150.151
Mesh 1	NY2-177	151.422
Mesh 1	NY2-177	155.917
Mesh 1	NY2-177	166.675
Mesh 1	NY2-177	168.163
Mesh 1	NY2-177	170.916
Mesh 1	NY2-177	172.422
Mesh 1	NY2-177	175.402
Mesh 1	NY2-177	195.152
Mesh 1	NY2-177	199.161
Mesh 1	NY2-177	202.151
Mesh 1	NY2-177	222.174
Mesh 1	NY2-177	225.171
Mesh 1	NY2-177	227.922
Mesh 1	NY2-177	230.663
Mesh 1	NY2-177	237.163
Mesh 1	NY2-177	238.662
Mesh 1	NY2-177	241.673
Mesh 1	NY2-177	243.154
Mesh 1	NY2-177	247.159
Mesh 1	NY2-177	249.663
Mesh 1	NY2-177	277.412
Mesh 1	NY2-177	280.17
Mesh 1	NY2-177	287.16
Mesh 1	NY2-177	288.662
Mesh 1	NY2-177	291.412
Mesh 1	NY2-177	294.41
Mesh 1	NY2-177	297.174
Mesh 1	NY2-177	300.161
Mesh 1	NY2-177	302.91
Mesh 1	NY2-177	310.911
Mesh 1	NY2-177	312.411
Mesh 1	NY2-177	315.17
Mesh 1	NY2-177	318.159
Mesh 1	NY2-177	322.409
Mesh 1	NY2-177	324.911
Mesh 1	NY2-177	330.66
Mesh 1	NY2-177	355.42
Mesh 1	NY2-177	376.403
Mesh 1	NY2-177	380.676
Mesh 1	NY2-177	382.16
Mesh 1	NY2-177	384.903
Mesh 1	NY2-177	386.168
Mesh 1	NY2-177	395.403
Mesh 1	NY2-177	404.414
Mesh 1	NY2-177	407.401
Mesh 1	NY2-177	564.922
Mesh 1	NY2-177	569.163
Mesh 1	NY2-177	598.423
Mesh 1	NY2-177	601.413
Mesh 1	NY2-177	606.902
Mesh 1	NY2-177	609.411
Mesh 1	NY2-177	616.901
Mesh 1	NY2-177	633.926
Mesh 1	NY2-177	683.904
Mesh 1	NY2-177	790.402
Mesh 1	NY2-177	968.172
Mesh 1	NY2-177	971.161
Mesh 1	NY2-177	972.653
Mesh 1	NY2-177	975.409
Mesh 1	NY2-177	978.156
Mesh 1	NY2-177	979.666
Mesh 1	NY2-177	1122.152
Mesh 1	NY2-177	1222.916
Mesh 1	NY2-177	1225.663
Mesh 1	NY2-177	1228.651
Mesh 1	NY2-177	1231.401
Mesh 1	NY2-177	1385.67
Mesh 1	NY2-177	1560.903
Mesh 1	NY3-139	65.168
Mesh 1	NY3-139	77.653
Mesh 1	NY3-139	78.903
Mesh 1	NY3-139	81.653
Mesh 1	NY3-139	84.418
Mesh 1	NY3-139	87.163
Mesh 1	NY3-139	88.663
Mesh 1	NY3-139	90.165
Mesh 1	NY3-139	93.152
Mesh 1	NY3-139	94.403
Mesh 1	NY3-139	270.41
Mesh 1	NY3-139	622.16
Mesh 1	NY3-139	647.651
Mesh 1	NY3-139	665.677
Mesh 1	NY3-139	753.152
Mesh 1	NY3-139	920.415
Mesh 1	NY3-139	927.176
Mesh 1	NY3-139	982.413
Mesh 1	NY3-139	985.156
Mesh 1	NY3-139	986.407
Mesh 1	NY3-139	989.418
Mesh 1	NY3-139	1088.402
Mesh 1	NY3-139	1101.917
Mesh 1	NY3-139	1104.656
Mesh 1	NY3-139	1107.402
Mesh 1	NY3-139	1111.168
Mesh 1	NY3-139	1277.403
Mesh 1	NY3-139	1355.903
Mesh 1	NY3-139	1423.664
Mesh 1	NY2-189	113.151
Mesh 1	NY2-189	170.412
Mesh 1	NY2-189	332.403
Mesh 1	NY2-189	643.674
Mesh 1	NY2-189	652.413
Mesh 1	NY2-189	743.672
Mesh 1	NY2-189	807.404
Mesh 1	NY2-189	842.408
Mesh 1	NY2-189	1217.908
Mesh 1	NY2-189	1589.173
Mesh 1	NY3-140	37.402
Mesh 1	NY3-140	38.404
Mesh 1	NY3-140	40.401
Mesh 1	NY3-140	61.402
Mesh 1	NY3-140	71.402
Mesh 1	NY3-140	103.173
Mesh 1	NY3-140	124.402
Mesh 1	NY3-140	137.901
Mesh 1	NY3-140	147.901
Mesh 1	NY3-140	170.412
Mesh 1	NY3-140	386.163
Mesh 1	NY3-140	392.407
Mesh 1	NY3-140	499.909
Mesh 1	NY3-140	501.173
Mesh 1	NY3-140	503.666
Mesh 1	NY3-140	611.152
Mesh 1	NY3-140	706.154
Mesh 1	NY3-140	722.423
Mesh 1	NY3-140	732.418
Mesh 1	NY3-140	737.424
Mesh 1	NY3-140	741.154
Mesh 1	NY3-140	858.651
Mesh 1	NY3-140	957.401
Mesh 1	NY3-140	1002.408
Mesh 1	NY3-140	1032.408
Mesh 1	NY3-140	1074.916
Mesh 1	NY3-140	1096.164
Mesh 1	NY3-140	1098.66
Mesh 1	NY3-140	1102.404
Mesh 1	NY3-140	1104.901
Mesh 1	NY3-140	1116.151
Mesh 1	NY3-140	1215.412
Mesh 1	NY3-140	1239.151
Mesh 1	NY3-140	1364.164
Mesh 1	NY3-140	1366.652
Mesh 1	NY3-140	1369.153
Mesh 1	NY3-140	1380.418
Mesh 1	NY3-140	1407.919
Mesh 1	NY3-140	1437.902
Mesh 1	NY3-140	1441.662
Mesh 1	NY3-140	1485.402
Mesh 1	NY3-140	1486.652
Mesh 1	NY3-140	1584.151
Mesh 1	NY3-140	1586.673
Mesh 1	NY3-140	1611.672
Mesh 1	NY3-140	1612.905
Mesh 1	NY3-140	1620.406
Mesh 1	NY2-193	631.424
Mesh 1	NY2-193	640.43
Mesh 1	NY2-193	895.407
Mesh 1	NY2-193	1079.668
Mesh 1	NY2-193	1420.179
Mesh 1	NY2-193	1629.179
Mesh 1	NY3-141	550.403
Mesh 1	NY3-141	589.409
Mesh 1	NY3-141	856.666
Mesh 1	NY3-141	916.401
Mesh 1	NY3-141	1052.662
Mesh 1	NY3-141	1111.177
Mesh 1	NY3-141	1244.652
Mesh 1	NY3-141	1563.179
Mesh 1	NY2-176	956.861
Mesh 1	NY2-176	957.861
Mesh 1	NY2-176	959.105
Mesh 1	NY2-176	962.622
Mesh 1	NY2-176	1448.364
Mesh 1	NY2-176	1624.366
Mesh 1	NY2-176	1627.86
Mesh 1	NY3-132	96.921
Mesh 1	NY3-132	635.364
Mesh 1	NY3-132	636.372
Mesh 1	NY3-132	648.369
Mesh 1	NY3-132	828.872
Mesh 1	NY3-132	1012.872
Mesh 1	NY3-132	1014.121
Mesh 1	NY3-132	1016.352
Mesh 1	NY3-132	1185.622
Mesh 1	NY3-132	1583.357
Mesh 1	NY3-132	1585.367
Mesh 1	NY3-132	1587.617
Mesh 1	NY3-132	1645.354
Mesh 1	NY2-199	38.661
Mesh 1	NY2-199	39.901
Mesh 1	NY2-199	41.903
Mesh 1	NY2-199	44.402
Mesh 1	NY2-199	50.159
Mesh 1	NY2-199	59.171
Mesh 1	NY2-199	89.42
Mesh 1	NY2-199	90.662
Mesh 1	NY2-199	96.402
Mesh 1	NY2-199	270.401
Mesh 1	NY2-199	274.917
Mesh 1	NY2-199	448.921
Mesh 1	NY2-199	579.168
Mesh 1	NY2-199	791.401
Mesh 1	NY2-199	1107.174
Mesh 1	NY2-199	1333.156
Mesh 1	NY2-199	1648.919
Mesh 1	NY3-133	61.402
Mesh 1	NY3-133	68.171
Mesh 1	NY3-133	122.903
Mesh 1	NY3-133	123.921
Mesh 1	NY3-133	125.171
Mesh 1	NY3-133	156.411
Mesh 1	NY3-133	510.427
Mesh 1	NY3-133	721.152
Mesh 1	NY3-133	1091.902
Mesh 1	NY3-133	1322.164
Mesh 1	NY3-133	1567.901
Mesh 1	NY2-200	885.911
Mesh 1	NY2-200	895.402
Mesh 1	NY2-200	1002.908
Mesh 1	NY2-200	1068.668
Mesh 1	NY2-200	1092.919
Mesh 1	NY2-200	1266.91
Mesh 1	NY3-131	10.161
Mesh 1	NY3-131	11.402
Mesh 1	NY3-131	13.41
Mesh 1	NY3-131	14.669
Mesh 1	NY3-131	17.151
Mesh 1	NY3-131	19.17
Mesh 1	NY3-131	20.404
Mesh 1	NY3-131	21.664
Mesh 1	NY3-131	23.921
Mesh 1	NY3-131	25.158
Mesh 1	NY3-131	26.405
Mesh 1	NY3-131	27.668
Mesh 1	NY3-131	30.171
Mesh 1	NY3-131	31.409
Mesh 1	NY3-131	32.664
Mesh 1	NY3-131	34.912
Mesh 1	NY3-131	36.166
Mesh 1	NY3-131	43.403
Mesh 1	NY3-131	44.404
Mesh 1	NY3-131	45.664
Mesh 1	NY3-131	47.921
Mesh 1	NY3-131	49.169
Mesh 1	NY3-131	51.405
Mesh 1	NY3-131	52.664
Mesh 1	NY3-131	54.907
Mesh 1	NY3-131	57.404
Mesh 1	NY3-131	58.41
Mesh 1	NY3-131	59.664
Mesh 1	NY3-131	69.921
Mesh 1	NY3-131	71.155
Mesh 1	NY3-131	72.403
Mesh 1	NY3-131	74.664
Mesh 1	NY3-131	75.902
Mesh 1	NY3-131	77.911
Mesh 1	NY3-131	78.913
Mesh 1	NY3-131	81.166
Mesh 1	NY3-131	83.409
Mesh 1	NY3-131	84.664
Mesh 1	NY3-131	87.669
Mesh 1	NY3-131	89.908
Mesh 1	NY3-131	93.401
Mesh 1	NY3-131	109.663
Mesh 1	NY3-131	112.921
Mesh 1	NY3-131	119.663
Mesh 1	NY3-131	120.919
Mesh 1	NY3-131	123.401
Mesh 1	NY3-131	147.157
Mesh 1	NY3-131	149.403
Mesh 1	NY3-131	151.421
Mesh 1	NY3-131	152.663
Mesh 1	NY3-131	154.912
Mesh 1	NY3-131	156.921
Mesh 1	NY3-131	159.417
Mesh 1	NY3-131	161.671
Mesh 1	NY3-131	167.171
Mesh 1	NY3-131	169.409
Mesh 1	NY3-131	171.662
Mesh 1	NY3-131	200.921
Mesh 1	NY3-131	202.17
Mesh 1	NY3-131	204.402
Mesh 1	NY3-131	205.402
Mesh 1	NY3-131	207.669
Mesh 1	NY3-131	215.661
Mesh 1	NY3-131	217.915
Mesh 1	NY3-131	277.401
Mesh 1	NY3-131	290.915
Mesh 1	NY3-131	293.159
Mesh 1	NY3-131	295.402
Mesh 1	NY3-131	303.408
Mesh 1	NY3-131	320.655
Mesh 1	NY3-131	326.157
Mesh 1	NY3-131	328.42
Mesh 1	NY3-131	329.671
Mesh 1	NY3-131	331.903
Mesh 1	NY3-131	335.421
Mesh 1	NY3-131	337.668
Mesh 1	NY3-131	370.904
Mesh 1	NY3-131	374.167
Mesh 1	NY3-131	375.422
Mesh 1	NY3-131	377.901
Mesh 1	NY3-131	380.902
Mesh 1	NY3-131	381.907
Mesh 1	NY3-131	384.157
Mesh 1	NY3-131	386.421
Mesh 1	NY3-131	423.919
Mesh 1	NY3-131	425.155
Mesh 1	NY3-131	455.916
Mesh 1	NY3-131	458.421
Mesh 1	NY3-131	481.421
Mesh 1	NY3-131	483.671
Mesh 1	NY3-131	485.912
Mesh 1	NY3-131	497.411
Mesh 1	NY3-131	500.671
Mesh 1	NY3-131	531.902
Mesh 1	NY3-131	562.91
Mesh 1	NY3-131	566.672
Mesh 1	NY3-131	579.422
Mesh 1	NY3-131	581.901
Mesh 1	NY3-131	584.156
Mesh 1	NY3-131	609.408
Mesh 1	NY3-131	610.662
Mesh 1	NY3-131	611.662
Mesh 1	NY3-131	634.407
Mesh 1	NY3-131	635.664
Mesh 1	NY3-131	643.663
Mesh 1	NY3-131	672.151
Mesh 1	NY3-131	674.171
Mesh 1	NY3-131	676.416
Mesh 1	NY3-131	678.666
Mesh 1	NY3-131	682.403
Mesh 1	NY3-131	716.162
Mesh 1	NY3-131	717.41
Mesh 1	NY3-131	719.921
Mesh 1	NY3-131	722.158
Mesh 1	NY3-131	724.402
Mesh 1	NY3-131	726.915
Mesh 1	NY3-131	727.921
Mesh 1	NY3-131	730.401
Mesh 1	NY3-131	731.667
Mesh 1	NY3-131	733.921
Mesh 1	NY3-131	736.16
Mesh 1	NY3-131	751.403
Mesh 1	NY3-131	760.905
Mesh 1	NY3-131	761.91
Mesh 1	NY3-131	763.92
Mesh 1	NY3-131	766.152
Mesh 1	NY3-131	796.171
Mesh 1	NY3-131	834.66
Mesh 1	NY3-131	835.663
Mesh 1	NY3-131	838.171
Mesh 1	NY3-131	842.669
Mesh 1	NY3-131	857.912
Mesh 1	NY3-131	1452.171
Mesh 1	NY2-202	35.151
Mesh 1	NY2-202	37.154
Mesh 1	NY2-202	56.671
Mesh 1	NY2-202	84.671
Mesh 1	NY2-202	87.155
Mesh 1	NY2-202	88.163
Mesh 1	NY2-202	89.407
Mesh 1	NY2-202	102.652
Mesh 1	NY2-202	112.671
Mesh 1	NY2-202	115.151
Mesh 1	NY2-202	116.166
Mesh 1	NY2-202	119.416
Mesh 1	NY2-202	195.653
Mesh 1	NY2-202	196.671
Mesh 1	NY2-202	198.921
Mesh 1	NY2-202	245.671
Mesh 1	NY2-202	246.915
Mesh 1	NY2-202	249.408
Mesh 1	NY2-202	790.42
Mesh 1	NY2-202	834.916
Mesh 1	NY2-202	1059.402
Mesh 1	NY2-202	1257.651
Mesh 1	NY2-202	1264.171
Mesh 1	NY2-202	1282.651
Mesh 1	NY2-202	1293.17
Mesh 1	NY2-202	1564.406
Mesh 1	NY3-136	39.671
Mesh 1	NY3-136	104.921
Mesh 1	NY3-136	122.903
Mesh 1	NY3-136	139.169
Mesh 1	NY3-136	170.16
Mesh 1	NY3-136	275.408
Mesh 1	NY3-136	349.671
Mesh 1	NY3-136	428.409
Mesh 1	NY3-136	429.663
Mesh 1	NY3-136	973.402
Mesh 1	NY3-136	987.918
Mesh 1	NY3-136	992.406
Mesh 1	NY3-136	1012.651
Mesh 1	NY3-136	1200.902
Mesh 1	NY3-136	1203.911
Mesh 1	NY3-136	1241.422
Mesh 1	NY3-136	1242.653
Mesh 1	NY3-136	1245.907
Mesh 1	NY3-136	1541.401
Mesh 1	NY3-136	1612.166
Mesh 1	NY3-136	1615.408
Mesh 1	NY3-136	1617.411
Mesh 1	NY3-136	1659.914
Mesh 1	NY2-205	12.917
Mesh 1	NY2-205	59.413
Mesh 1	NY2-205	67.421
Mesh 1	NY2-205	69.669
Mesh 1	NY2-205	71.905
Mesh 1	NY2-205	72.908
Mesh 1	NY2-205	100.666
Mesh 1	NY2-205	116.415
Mesh 1	NY2-205	118.919
Mesh 1	NY2-205	120.171
Mesh 1	NY2-205	131.663
Mesh 1	NY2-205	136.171
Mesh 1	NY2-205	145.401
Mesh 1	NY2-205	146.416
Mesh 1	NY2-205	148.66
Mesh 1	NY2-205	151.153
Mesh 1	NY2-205	153.171
Mesh 1	NY2-205	210.901
Mesh 1	NY2-205	316.404
Mesh 1	NY2-205	318.656
Mesh 1	NY2-205	380.417
Mesh 1	NY2-205	412.165
Mesh 1	NY2-205	414.656
Mesh 1	NY2-205	415.657
Mesh 1	NY2-205	436.171
Mesh 1	NY2-205	456.171
Mesh 1	NY2-205	457.402
Mesh 1	NY2-205	512.913
Mesh 1	NY2-205	515.401
Mesh 1	NY2-205	541.408
Mesh 1	NY2-205	544.654
Mesh 1	NY2-205	559.911
Mesh 1	NY2-205	570.913
Mesh 1	NY2-205	573.401
Mesh 1	NY2-205	598.668
Mesh 1	NY2-205	603.409
Mesh 1	NY2-205	605.416
Mesh 1	NY2-205	634.154
Mesh 1	NY2-205	645.415
Mesh 1	NY2-205	665.402
Mesh 1	NY2-205	675.901
Mesh 1	NY2-205	677.909
Mesh 1	NY2-205	680.416
Mesh 1	NY2-205	685.171
Mesh 1	NY2-205	687.415
Mesh 1	NY2-205	714.652
Mesh 1	NY2-205	716.91
Mesh 1	NY2-205	719.413
Mesh 1	NY2-205	747.421
Mesh 1	NY2-205	749.656
Mesh 1	NY2-205	752.171
Mesh 1	NY2-205	754.421
Mesh 1	NY2-205	755.665
Mesh 1	NY2-205	759.151
Mesh 1	NY2-205	772.653
Mesh 1	NY2-205	794.907
Mesh 1	NY2-205	796.171
Mesh 1	NY2-205	816.668
Mesh 1	NY2-205	817.906
Mesh 1	NY2-205	820.172
Mesh 1	NY2-205	833.171
Mesh 1	NY2-205	876.172
Mesh 1	NY2-205	878.654
Mesh 1	NY2-205	882.171
Mesh 1	NY2-205	884.421
Mesh 1	NY2-205	886.905
Mesh 1	NY2-205	911.665
Mesh 1	NY2-205	914.17
Mesh 1	NY2-205	915.401
Mesh 1	NY2-205	917.421
Mesh 1	NY2-205	930.422
Mesh 1	NY2-205	931.67
Mesh 1	NY2-205	933.918
Mesh 1	NY2-205	935.171
Mesh 1	NY2-205	937.651
Mesh 1	NY2-205	944.17
Mesh 1	NY2-205	946.671
Mesh 1	NY2-205	952.652
Mesh 1	NY2-205	966.404
Mesh 1	NY2-205	1013.668
Mesh 1	NY2-205	1016.171
Mesh 1	NY2-205	1037.414
Mesh 1	NY2-205	1038.664
Mesh 1	NY2-205	1093.912
Mesh 1	NY2-205	1096.173
Mesh 1	NY2-205	1097.405
Mesh 1	NY2-205	1139.668
Mesh 1	NY2-205	1140.919
Mesh 1	NY2-205	1235.404
Mesh 1	NY2-205	1278.921
Mesh 1	NY2-205	1284.403
Mesh 1	NY2-205	1443.151
Mesh 1	NY2-205	1465.406
Mesh 1	NY2-205	1519.904
Mesh 1	NY2-205	1530.159
Mesh 1	NY2-205	1637.671
Mesh 1	NY2-205	1639.903
Mesh 1	NY2-205	1662.915
Mesh 1	NY2-205	1665.408
Mesh 1	NY3-144	0.151
Mesh 1	NY3-144	0.651
Mesh 1	NY3-144	1.651
Mesh 1	NY3-144	2.151
Mesh 1	NY3-144	2.651
Mesh 1	NY3-144	3.15
Mesh 1	NY3-144	4.151
Mesh 1	NY3-144	4.652
Mesh 1	NY3-144	5.651
Mesh 1	NY3-144	6.151
Mesh 1	NY3-144	15.164
Mesh 1	NY3-144	80.656
Mesh 1	NY3-144	82.914
Mesh 1	NY3-144	84.171
Mesh 1	NY3-144	86.421
Mesh 1	NY3-144	87.652
Mesh 1	NY3-144	235.653
Mesh 1	NY3-144	243.657
Mesh 1	NY3-144	244.914
Mesh 1	NY3-144	247.402
Mesh 1	NY3-144	550.421
Mesh 1	NY3-144	552.913
Mesh 1	NY3-144	554.171
Mesh 1	NY3-144	556.669
Mesh 1	NY3-144	557.911
Mesh 1	NY3-144	575.41
Mesh 1	NY3-144	577.912
Mesh 1	NY3-144	682.91
Mesh 1	NY3-144	711.162
Mesh 1	NY3-144	712.421
Mesh 1	NY3-144	733.669
Mesh 1	NY3-144	736.153
Mesh 1	NY3-144	737.401
Mesh 1	NY3-144	741.657
Mesh 1	NY3-144	742.913
Mesh 1	NY3-144	836.652
Mesh 1	NY3-144	860.651
Mesh 1	NY3-144	895.653
Mesh 1	NY3-144	897.917
Mesh 1	NY3-144	900.408
Mesh 1	NY3-144	902.669
Mesh 1	NY3-144	903.67
Mesh 1	NY3-144	905.912
Mesh 1	NY3-144	908.402
Mesh 1	NY3-144	910.42
Mesh 1	NY3-144	920.655
Mesh 1	NY3-144	922.912
Mesh 1	NY3-144	925.419
Mesh 1	NY3-144	970.162
Mesh 1	NY3-144	972.421
Mesh 1	NY3-144	1121.172
Mesh 1	NY3-144	1152.668
Mesh 1	NY3-144	1153.904
Mesh 1	NY3-144	1156.403
Mesh 1	NY3-144	1158.41
Mesh 1	NY3-144	1176.401
Mesh 1	NY3-144	1178.667
Mesh 1	NY3-144	1179.903
Mesh 1	NY3-144	1182.154
Mesh 1	NY3-144	1295.664
Mesh 1	NY3-144	1297.921
Mesh 1	NY3-144	1300.403
Mesh 1	NY3-144	1327.402
Mesh 1	NY3-144	1331.907
Mesh 1	NY3-144	1512.916
Mesh 1	NY3-144	1515.41
Mesh 1	NY3-144	1517.651
Mesh 1	NY3-144	1566.157
Mesh 1	NY3-144	1570.902
Mesh 1	NY3-144	1573.162
Mesh 1	NY3-144	1575.422
Mesh 1	NY3-144	1587.901
Mesh 1	NY2-269	689.423
Mesh 1	NY2-269	749.422
Mesh 1	NY2-269	750.909
Mesh 1	NY2-269	857.421
Mesh 1	NY2-269	964.151
Mesh 1	NY2-269	1058.426
Mesh 1	NY2-269	1422.159
Mesh 1	NY2-269	1548.677
Mesh 1	NY2-269	1600.412
Mesh 1	NY2-269	1676.16
Mesh 1	NY3-165	442.677
Mesh 1	NY3-165	444.177
Mesh 1	NY3-165	457.927
Mesh 1	NY3-165	471.676
Mesh 1	NY3-165	685.422
Mesh 1	NY3-165	885.655
Mesh 1	NY3-165	1059.911
Mesh 1	NY3-165	1583.906
Mesh 1	NY3-165	1667.926
Mesh 1	NY3-165	1670.668
Mesh 1	NY3-165	1673.413
Mesh 1	NY3-165	1674.907
Mesh 1	NY3-217	121.914
Mesh 1	NY3-217	134.416
Mesh 1	NY3-217	144.419
Mesh 1	NY3-217	656.677
Mesh 1	NY3-217	661.158
Mesh 1	NY3-217	725.653
Mesh 1	NY3-217	805.677
Mesh 1	NY3-217	884.406
Mesh 1	NY3-217	1007.154
Mesh 1	NY3-217	1009.926
Mesh 1	NY3-217	1075.168
Mesh 1	NY3-217	1213.162
Mesh 1	NY3-217	1273.416
Mesh 1	NY3-217	1275.917
Mesh 1	NY3-217	1315.677
Mesh 1	NY3-217	1318.677
Mesh 1	NY3-217	1335.404
Mesh 1	NY3-217	1343.926
Mesh 1	NY3-217	1394.163
Mesh 1	NY3-217	1521.164
Mesh 1	NY3-217	1577.92
Mesh 1	NY3-217	1580.906
Mesh 1	NY3-217	1592.422
Mesh 1	NY3-217	1606.669
Mesh 1	NY2-287	654.153
Mesh 1	NY2-287	663.658
Mesh 1	NY2-287	679.176
Mesh 1	NY2-287	685.927
Mesh 1	NY2-287	689.926
Mesh 1	NY2-287	691.422
Mesh 1	NY2-287	748.153
Mesh 1	NY2-287	765.912
Mesh 1	NY2-287	768.42
Mesh 1	NY2-287	787.903
Mesh 1	NY2-287	873.677
Mesh 1	NY2-287	876.426
Mesh 1	NY2-287	877.677
Mesh 1	NY2-287	931.658
Mesh 1	NY2-287	951.677
Mesh 1	NY2-287	987.165
Mesh 1	NY2-287	997.405
Mesh 1	NY2-287	1011.42
Mesh 1	NY2-287	1026.677
Mesh 1	NY2-287	1029.672
Mesh 1	NY2-287	1032.665
Mesh 1	NY2-287	1035.651
Mesh 1	NY2-287	1036.902
Mesh 1	NY2-287	1039.918
Mesh 1	NY2-287	1051.163
Mesh 1	NY2-287	1053.927
Mesh 1	NY2-287	1056.675
Mesh 1	NY2-287	1080.677
Mesh 1	NY2-287	1097.677
Mesh 1	NY2-287	1106.402
Mesh 1	NY2-287	1109.176
Mesh 1	NY2-287	1115.172
Mesh 1	NY2-287	1123.405
Mesh 1	NY2-287	1126.177
Mesh 1	NY2-287	1268.92
Mesh 1	NY2-287	1288.416
Mesh 1	NY2-287	1410.403
Mesh 1	NY2-287	1425.658
Mesh 1	NY2-287	1428.401
Mesh 1	NY2-287	1430.924
Mesh 1	NY2-287	1433.676
Mesh 1	NY2-287	1505.927
Mesh 1	NY2-287	1507.427
Mesh 1	NY2-289	1017.903
Mesh 1	NY3-216	716.415
Mesh 1	NY3-216	798.921
Mesh 1	NY3-216	845.401
Mesh 1	NY3-216	936.903
Mesh 1	NY3-216	939.917
Mesh 1	NY3-216	1038.902
Mesh 1	NY3-216	1043.403
Mesh 1	NY3-216	1155.901
Mesh 1	NY3-216	1218.902
Mesh 1	NY3-216	1271.422
Mesh 1	NY3-216	1305.901
Mesh 1	NY3-216	1374.904
Mesh 1	NY3-216	1377.912
Mesh 1	NY3-216	1379.419
Mesh 1	NY3-216	1382.427
Mesh 1	NY3-216	1395.902
Mesh 1	NY3-216	1398.904
Mesh 1	NY3-216	1401.901
Mesh 1	NY3-216	1430.416
Mesh 1	NY3-216	1440.924
Mesh 1	NY3-216	1464.908
Mesh 1	NY3-216	1467.913
Mesh 1	NY3-216	1511.422
Mesh 1	NY3-216	1532.427
Mesh 1	NY3-216	1535.418
Mesh 1	NY3-216	1604.423
Mesh 1	NY3-216	1607.427
Mesh 1	NY3-216	1655.413
Mesh 1	NY3-216	1661.403
Mesh 1	NY2-303	25.408
Mesh 1	NY2-303	207.901
Mesh 1	NY2-303	435.403
Mesh 1	NY2-303	828.425
Mesh 1	NY2-303	1039.658
Mesh 1	NY2-303	1060.908
Mesh 1	NY2-303	1140.902
Mesh 1	NY2-303	1257.165
Mesh 1	NY2-303	1345.901
Mesh 1	NY2-303	1445.901
Mesh 1	NY2-303	1448.417
Mesh 1	NY3-237	91.674
Mesh 1	NY3-237	94.151
Mesh 1	NY3-237	99.152
Mesh 1	NY3-237	187.907
Mesh 1	NY3-237	289.16
Mesh 1	NY3-237	321.652
Mesh 1	NY3-237	401.664
Mesh 1	NY3-237	457.175
Mesh 1	NY3-237	459.651
Mesh 1	NY3-237	462.173
Mesh 1	NY3-237	464.652
Mesh 1	NY3-237	473.404
Mesh 1	NY3-237	545.901
Mesh 1	NY3-237	547.162
Mesh 1	NY3-237	549.672
Mesh 1	NY3-237	552.174
Mesh 1	NY3-237	614.662
Mesh 1	NY3-237	615.913
Mesh 1	NY3-237	618.408
Mesh 1	NY3-237	620.906
Mesh 1	NY3-237	623.42
Mesh 1	NY3-237	624.667
Mesh 1	NY3-237	627.166
Mesh 1	NY3-237	629.669
Mesh 1	NY3-237	630.901
Mesh 1	NY3-237	633.409
Mesh 1	NY3-237	635.923
Mesh 1	NY3-237	638.401
Mesh 1	NY3-237	640.921
Mesh 1	NY3-237	642.152
Mesh 1	NY3-237	644.66
Mesh 1	NY3-237	647.164
Mesh 1	NY3-237	680.909
Mesh 1	NY3-237	710.902
Mesh 1	NY3-237	713.403
Mesh 1	NY3-237	714.664
Mesh 1	NY3-237	717.16
Mesh 1	NY3-237	719.669
Mesh 1	NY3-237	789.662
Mesh 1	NY3-237	792.175
Mesh 1	NY3-237	949.672
Mesh 1	NY3-237	952.151
Mesh 1	NY3-237	954.651
Mesh 1	NY3-237	955.925
Mesh 1	NY3-237	979.673
Mesh 1	NY3-237	1045.913
Mesh 1	NY3-237	1048.414
Mesh 1	NY3-237	1050.916
Mesh 1	NY3-237	1054.653
Mesh 1	NY3-237	1067.154
Mesh 1	NY3-237	1284.67
Mesh 1	NY3-237	1570.918
Mesh 1	NY2-339	649.426
Mesh 1	NY2-339	948.913
Mesh 1	NY2-339	950.415
Mesh 1	NY2-339	1120.914
Mesh 1	NY2-339	1148.422
Mesh 1	NY2-339	1358.409
Mesh 1	NY2-339	1361.174
Mesh 1	NY3-244	93.401
Mesh 1	NY3-244	98.926
Mesh 1	NY3-244	106.402
Mesh 1	NY3-244	108.912
Mesh 1	NY3-244	110.168
Mesh 1	NY3-244	113.176
Mesh 1	NY3-244	114.676
Mesh 1	NY3-244	142.426
Mesh 1	NY3-244	146.676
Mesh 1	NY3-244	153.668
Mesh 1	NY3-244	156.667
Mesh 1	NY3-244	166.176
Mesh 1	NY3-244	213.176
Mesh 1	NY3-244	220.652
Mesh 1	NY3-244	224.676
Mesh 1	NY3-244	236.176
Mesh 1	NY3-244	262.152
Mesh 1	NY3-244	264.669
Mesh 1	NY3-244	280.926
Mesh 1	NY3-244	283.653
Mesh 1	NY3-244	358.425
Mesh 1	NY3-244	361.407
Mesh 1	NY3-244	367.402
Mesh 1	NY3-244	371.902
Mesh 1	NY3-244	405.651
Mesh 1	NY3-244	418.156
Mesh 1	NY3-244	427.91
Mesh 1	NY3-244	432.154
Mesh 1	NY3-244	434.901
Mesh 1	NY3-244	437.405
Mesh 1	NY3-244	440.401
Mesh 1	NY3-244	449.901
Mesh 1	NY3-244	497.412
Mesh 1	NY3-244	500.153
Mesh 1	NY3-244	501.651
Mesh 1	NY3-244	504.424
Mesh 1	NY3-244	537.652
Mesh 1	NY3-244	548.426
Mesh 1	NY3-244	568.41
Mesh 1	NY3-244	615.158
Mesh 1	NY3-244	617.902
Mesh 1	NY3-244	620.653
Mesh 1	NY3-244	623.415
Mesh 1	NY3-244	698.402
Mesh 1	NY3-244	737.159
Mesh 1	NY3-244	755.151
Mesh 1	NY3-244	759.152
Mesh 1	NY3-244	761.652
Mesh 1	NY3-244	765.667
Mesh 1	NY3-244	769.902
Mesh 1	NY3-244	812.651
Mesh 1	NY3-244	830.154
Mesh 1	NY3-244	834.403
Mesh 1	NY3-244	838.172
Mesh 1	NY3-244	849.902
Mesh 1	NY3-244	860.675
Mesh 1	NY3-244	863.418
Mesh 1	NY3-244	866.402
Mesh 1	NY3-244	872.151
Mesh 1	NY3-244	874.653
Mesh 1	NY3-244	877.418
Mesh 1	NY3-244	878.903
Mesh 1	NY3-244	880.402
Mesh 1	NY3-244	883.426
Mesh 1	NY3-244	900.162
Mesh 1	NY3-244	903.152
Mesh 1	NY3-244	906.152
Mesh 1	NY3-244	907.426
Mesh 1	NY3-244	910.151
Mesh 1	NY3-244	912.652
Mesh 1	NY3-244	915.417
Mesh 1	NY3-244	924.902
Mesh 1	NY3-244	927.659
Mesh 1	NY3-244	934.915
Mesh 1	NY3-244	937.651
Mesh 1	NY3-244	966.902
Mesh 1	NY3-244	972.152
Mesh 1	NY3-244	976.421
Mesh 1	NY3-244	990.652
Mesh 1	NY3-244	991.92
Mesh 1	NY3-244	994.901
Mesh 1	NY3-244	997.409
Mesh 1	NY3-244	998.901
Mesh 1	NY3-244	1001.421
Mesh 1	NY3-244	1004.174
Mesh 1	NY3-244	1028.402
Mesh 1	NY3-244	1031.152
Mesh 1	NY3-244	1033.901
Mesh 1	NY3-244	1042.154
Mesh 1	NY3-244	1044.902
Mesh 1	NY3-244	1047.417
Mesh 1	NY3-244	1050.402
Mesh 1	NY3-244	1054.417
Mesh 1	NY3-244	1057.169
Mesh 1	NY3-244	1059.913
Mesh 1	NY3-244	1104.157
Mesh 1	NY3-244	1105.413
Mesh 1	NY3-244	1109.92
Mesh 1	NY3-244	1111.172
Mesh 1	NY3-244	1113.912
Mesh 1	NY3-244	1116.912
Mesh 1	NY3-244	1119.422
Mesh 1	NY3-244	1243.41
Mesh 1	NY3-244	1246.174
Mesh 1	NY3-244	1301.171
Mesh 1	NY3-244	1310.912
Mesh 1	NY3-244	1313.919
Mesh 1	NY3-244	1319.659
Mesh 1	NY3-244	1386.156
Mesh 1	NY3-244	1388.657
Mesh 1	NY3-244	1391.407
Mesh 1	NY3-244	1423.406
Mesh 1	NY3-244	1425.913
Mesh 1	NY3-244	1442.408
Mesh 1	NY3-244	1456.407
Mesh 1	NY3-244	1459.162
Mesh 1	NY3-244	1463.902
Mesh 1	NY3-244	1471.912
Mesh 1	NY2-425	149.162
Mesh 1	NY2-425	1289.177
Mesh 1	NY2-425	1326.17
Mesh 1	NY2-425	1335.177
Mesh 1	NY2-425	1350.158
Mesh 1	NY2-425	1425.151
Mesh 1	NY2-425	1428.166
Mesh 1	NY2-425	1455.151
Mesh 1	NY2-425	1457.927
Mesh 1	NY2-425	1460.905
Mesh 1	NY2-425	1468.415
Mesh 1	NY2-425	1471.401
Mesh 1	NY2-425	1475.914
Mesh 1	NY2-425	1478.905
Mesh 1	NY3-327	35.402
Mesh 1	NY3-327	614.152
Mesh 1	NY3-327	618.654
Mesh 1	NY3-327	648.652
Mesh 1	NY3-327	826.161
Mesh 1	NY3-327	829.157
Mesh 1	NY3-327	830.663
Mesh 1	NY3-327	833.66
Mesh 1	NY3-327	835.157
Mesh 1	NY3-327	838.172
Mesh 1	NY3-327	841.158
Mesh 1	NY3-327	911.432
Mesh 1	NY3-327	914.42
Mesh 1	NY3-327	915.903
Mesh 1	NY3-327	918.926
Mesh 1	NY3-327	921.905
Mesh 1	NY3-327	924.671
Mesh 1	NY3-327	1369.664
Mesh 1	NY3-327	1372.652
Mesh 1	NY3-327	1377.154
Mesh 1	NY3-327	1380.156
Mesh 1	NY3-327	1484.902
Mesh 1	NY2-427	1130.41
Mesh 1	NY2-427	1213.914
Mesh 1	NY3-323	255.917
Mesh 1	NY3-323	551.157
Mesh 1	NY3-323	892.425
Mesh 1	NY3-323	1466.675
Mesh 1	NY2-429	556.655
Mesh 1	NY2-429	560.901
Mesh 1	NY2-429	567.651
Mesh 1	NY2-429	570.152
Mesh 1	NY2-429	571.651
Mesh 1	NY2-429	574.652
Mesh 1	NY2-429	575.907
Mesh 1	NY2-429	792.414
Mesh 1	NY2-429	795.199
Mesh 1	NY2-429	846.454
Mesh 1	NY2-429	847.912
Mesh 1	NY2-429	850.927
Mesh 1	NY2-429	852.427
Mesh 1	NY2-429	855.407
Mesh 1	NY2-429	943.426
Mesh 1	NY2-429	958.408
Mesh 1	NY2-429	994.927
Mesh 1	NY2-429	997.677
Mesh 1	NY2-429	1000.408
Mesh 1	NY2-429	1003.177
Mesh 1	NY2-429	1007.427
Mesh 1	NY2-429	1032.677
Mesh 1	NY2-429	1035.414
Mesh 1	NY2-429	1036.677
Mesh 1	NY2-429	1039.418
Mesh 1	NY2-429	1042.455
Mesh 1	NY2-429	1045.407
Mesh 1	NY2-429	1050.911
Mesh 1	NY2-429	1054.677
Mesh 1	NY2-429	1087.927
Mesh 1	NY2-429	1092.421
Mesh 1	NY2-429	1095.403
Mesh 1	NY2-429	1102.403
Mesh 1	NY2-429	1104.912
Mesh 1	NY2-429	1116.955
Mesh 1	NY2-429	1237.166
Mesh 1	NY2-429	1442.909
Mesh 1	NY2-429	1469.158
Mesh 1	NY2-429	1507.413
Mesh 1	NY2-429	1573.705
Mesh 1	NY3-334	293.184
Mesh 1	NY3-334	359.405
Mesh 1	NY3-334	637.918
Mesh 1	NY3-334	639.414
Mesh 1	NY3-334	748.427
Mesh 1	NY3-334	1134.918
Mesh 1	NY3-334	1137.672
Mesh 1	NY3-334	1497.919
Mesh 1	NY3-334	1583.401
Mesh 1	NY3-334	1587.677
Mesh 1	NY3-334	1590.656
Mesh 1	NY3-334	1593.403
Mesh 1	NY3-334	1595.92
Mesh 1	NY3-334	1601.427
Mesh 1	NY3-334	1604.431
Mesh 1	NY3-334	1608.681
Mesh 1	NY3-334	1611.427
Mesh 1	NY2-431	1249.402
Mesh 1	NY2-431	1280.904
Mesh 1	NY2-431	1441.433
Mesh 1	NY2-431	1564.194
Mesh 1	NY3-325	191.678
Mesh 1	NY3-325	322.913
Mesh 1	NY3-325	521.411
Mesh 1	NY3-325	612.904
Mesh 1	NY3-325	768.901
Mesh 1	NY3-325	1049.652
Mesh 1	NY3-325	1168.418
Mesh 1	NY3-325	1180.406
Mesh 1	NY3-325	1195.405
Mesh 1	NY3-325	1435.674
Mesh 1	NY2-467	1.5
Mesh 1	NY2-467	475.903
Mesh 1	NY2-467	479.189
Mesh 1	NY2-467	556.402
Mesh 1	NY2-467	559.68
Mesh 1	NY2-467	563.158
Mesh 1	NY2-467	863.909
Mesh 1	NY2-467	906.158
Mesh 1	NY2-467	977.153
Mesh 1	NY2-467	980.654
Mesh 1	NY2-467	983.903
Mesh 1	NY2-467	987.405
Mesh 1	NY2-467	990.914
Mesh 1	NY2-467	992.423
Mesh 1	NY2-467	995.916
Mesh 1	NY2-467	999.165
Mesh 1	NY2-467	1000.902
Mesh 1	NY2-467	1004.432
Mesh 1	NY2-467	1006.159
Mesh 1	NY2-467	1009.421
Mesh 1	NY2-467	1012.903
Mesh 1	NY2-467	1016.182
Mesh 1	NY2-467	1019.657
Mesh 1	NY2-467	1022.926
Mesh 1	NY2-467	1065.402
Mesh 1	NY2-467	1232.67
Mesh 1	NY2-467	1275.674
Mesh 1	NY2-467	1398.682
Mesh 1	NY2-467	1598.914
Mesh 1	NY2-467	1614.161
Mesh 1	NY2-467	1615.932
Mesh 1	NY2-467	1619.171
Mesh 1	NY3-373	51.681
Mesh 1	NY3-373	61.652
Mesh 1	NY3-373	70.171
Mesh 1	NY3-373	83.909
Mesh 1	NY3-373	87.425
Mesh 1	NY3-373	89.16
Mesh 1	NY3-373	92.432
Mesh 1	NY3-373	94.151
Mesh 1	NY3-373	97.666
Mesh 1	NY3-373	100.902
Mesh 1	NY3-373	102.68
Mesh 1	NY3-373	104.402
Mesh 1	NY3-373	107.682
Mesh 1	NY3-373	109.412
Mesh 1	NY3-373	112.924
Mesh 1	NY3-373	114.651
Mesh 1	NY3-373	117.922
Mesh 1	NY3-373	119.432
Mesh 1	NY3-373	121.159
Mesh 1	NY3-373	124.671
Mesh 1	NY3-373	126.402
Mesh 1	NY3-373	129.903
Mesh 1	NY3-373	131.419
Mesh 1	NY3-373	134.917
Mesh 1	NY3-373	136.666
Mesh 1	NY3-373	143.432
Mesh 1	NY3-373	145.155
Mesh 1	NY3-373	148.413
Mesh 1	NY3-373	151.919
Mesh 1	NY3-373	153.682
Mesh 1	NY3-373	155.405
Mesh 1	NY3-373	158.909
Mesh 1	NY3-373	160.653
Mesh 1	NY3-373	163.93
Mesh 1	NY3-373	167.176
Mesh 1	NY3-373	175.421
Mesh 1	NY3-373	182.17
Mesh 1	NY3-373	185.421
Mesh 1	NY3-373	194.156
Mesh 1	NY3-373	197.664
Mesh 1	NY3-373	200.903
Mesh 1	NY3-373	202.681
Mesh 1	NY3-373	205.923
Mesh 1	NY3-373	207.667
Mesh 1	NY3-373	212.903
Mesh 1	NY3-373	217.932
Mesh 1	NY3-373	221.432
Mesh 1	NY3-373	230.182
Mesh 1	NY3-373	237.154
Mesh 1	NY3-373	238.918
Mesh 1	NY3-373	257.172
Mesh 1	NY3-373	258.92
Mesh 1	NY3-373	262.182
Mesh 1	NY3-373	263.924
Mesh 1	NY3-373	321.681
Mesh 1	NY3-373	325.169
Mesh 1	NY3-373	328.682
Mesh 1	NY3-373	332.182
Mesh 1	NY3-373	335.653
Mesh 1	NY3-373	354.401
Mesh 1	NY3-373	356.182
Mesh 1	NY3-373	359.682
Mesh 1	NY3-373	361.414
Mesh 1	NY3-373	364.674
Mesh 1	NY3-373	376.401
Mesh 1	NY3-373	420.932
Mesh 1	NY3-373	569.921
Mesh 1	NY3-373	766.67
Mesh 1	NY3-373	897.673
Mesh 1	NY3-373	1120.676
Mesh 1	NY3-373	1592.161
Mesh 1	NY2-471	705.433
Mesh 1	NY2-471	721.174
Mesh 1	NY2-471	726.418
Mesh 1	NY2-471	893.933
Mesh 1	NY2-471	1035.698
Mesh 1	NY2-471	1205.407
Mesh 1	NY2-471	1304.904
Mesh 1	NY3-371	45.153
Mesh 1	NY3-371	110.18
Mesh 1	NY3-371	323.901
Mesh 1	NY3-371	631.932
Mesh 1	NY3-371	850.168
Mesh 1	NY3-371	1259.425
Mesh 1	NY3-371	1294.405
Mesh 1	NY2-526	1136.927
Mesh 1	NY2-526	1139.911
Mesh 1	NY2-526	1142.902
Mesh 1	NY2-526	1145.947
Mesh 1	NY2-526	1147.424
Mesh 1	NY2-526	1150.41
Mesh 1	NY2-526	1180.42
Mesh 1	NY2-526	1196.922
Mesh 1	NY2-526	1199.93
Mesh 1	NY2-526	1219.402
Mesh 1	NY2-526	1226.904
Mesh 1	NY2-526	1229.902
Mesh 1	NY2-526	1232.905
Mesh 1	NY2-526	1234.402
Mesh 1	NY2-526	1237.424
Mesh 1	NY2-526	1271.922
Mesh 1	NY2-526	1274.905
Mesh 1	NY2-526	1277.91
Mesh 1	NY2-526	1280.904
Mesh 1	NY2-526	1283.922
Mesh 1	NY2-526	1286.908
Mesh 1	NY2-526	1385.903
Mesh 1	NY2-526	1387.418
Mesh 1	NY2-526	1388.909
Mesh 1	NY2-526	1396.43
Mesh 1	NY2-526	1565.904
Mesh 1	NY2-526	1607.93
Mesh 1	NY2-526	1630.424
Mesh 1	NY2-526	1642.434
Mesh 1	NY3-394	634.404
Mesh 1	NY3-394	658.429
Mesh 1	NY3-394	725.921
Mesh 1	NY3-394	728.93
Mesh 1	NY3-394	736.418
Mesh 1	NY3-394	920.912
Mesh 1	NY3-394	923.902
Mesh 1	NY3-394	926.904
Mesh 1	NY3-394	929.919
Mesh 1	NY3-394	931.407
Mesh 1	NY3-394	934.403
Mesh 1	NY3-394	943.412
Mesh 1	NY3-394	944.903
Mesh 1	NY3-394	947.924
Mesh 1	NY3-394	950.924
Mesh 1	NY3-394	998.929
Mesh 1	NY3-394	1001.903
Mesh 1	NY3-394	1004.922
Mesh 1	NY3-394	1007.917
Mesh 1	NY3-394	1063.404
Mesh 1	NY3-394	1066.43
Mesh 1	NY3-394	1102.402
Mesh 1	NY3-394	1103.907
Mesh 1	NY3-394	1106.93
[truncated: 7,349 more rows]
