# Supplementary material for: Dynamic changes to signal allocation rules in response to variable social environments in house mice
Source: Commun Biol. 2023 Mar 21;6:297. doi: 10.1038/s42003-023-04672-x (PMC10027867; doi:10.1038/s42003-023-04672-x)
Supplement: Supplementary file 4 — Supplemental Data [file 42003_2023_4672_MOESM4_ESM.zip › code.and.datasheets/analysis.datasheets/fig_1g.csv]

strain_maleID	maleID	strain	trial	recording	count
NY2-118	118	NY2	Mesh 1	Thermal	38
NY3-090	90	NY3	Mesh 1	Thermal	17
NY2-138	138	NY2	Mesh 1	Thermal	20
NY3-096	96	NY3	Mesh 1	Thermal	35
NY2-134	134	NY2	Mesh 1	Thermal	2
NY3-101	101	NY3	Mesh 1	Thermal	116
NY2-142	142	NY2	Mesh 1	Thermal	135
NY3-098	98	NY3	Mesh 1	Thermal	27
NY2-135	135	NY2	Mesh 1	Thermal	128
NY3-099	99	NY3	Mesh 1	Thermal	25
NY2-154	154	NY2	Mesh 1	Thermal	3
NY3-103	103	NY3	Mesh 1	Thermal	18
NY2-157	157	NY2	Mesh 1	Thermal	48
NY3-110	110	NY3	Mesh 1	Thermal	0
NY2-136	136	NY2	Mesh 1	Thermal	47
NY3-102	102	NY3	Mesh 1	Thermal	114
NY2-159	159	NY2	Mesh 1	Thermal	8
NY3-109	109	NY3	Mesh 1	Thermal	24
NY2-188	188	NY2	Mesh 1	Thermal	3
NY3-126	126	NY3	Mesh 1	Thermal	0
NY2-177	177	NY2	Mesh 1	Thermal	92
NY3-139	139	NY3	Mesh 1	Thermal	29
NY2-189	189	NY2	Mesh 1	Thermal	11
NY3-140	140	NY3	Mesh 1	Thermal	46
NY2-193	193	NY2	Mesh 1	Thermal	6
NY3-141	141	NY3	Mesh 1	Thermal	8
NY2-176	176	NY2	Mesh 1	Thermal	7
NY3-132	132	NY3	Mesh 1	Thermal	13
NY2-199	199	NY2	Mesh 1	Thermal	17
NY3-133	133	NY3	Mesh 1	Thermal	11
NY2-202	202	NY2	Mesh 1	Thermal	26
NY3-136	136	NY3	Mesh 1	Thermal	23
NY2-200	200	NY2	Mesh 1	Thermal	6
NY3-131	131	NY3	Mesh 1	Thermal	133
NY2-205	205	NY2	Mesh 1	Thermal	99
NY3-144	144	NY3	Mesh 1	Thermal	72
NY2-269	269	NY2	Mesh 1	Thermal	10
NY3-165	165	NY3	Mesh 1	Thermal	12
NY2-287	287	NY2	Mesh 1	Thermal	43
NY3-217	217	NY3	Mesh 1	Thermal	24
NY2-289	289	NY2	Mesh 1	Thermal	1
NY3-216	216	NY3	Mesh 1	Thermal	29
NY2-303	303	NY2	Mesh 1	Thermal	11
NY3-237	237	NY3	Mesh 1	Thermal	52
NY2-339	339	NY2	Mesh 1	Thermal	7
NY3-244	244	NY3	Mesh 1	Thermal	118
NY2-425	425	NY2	Mesh 1	Thermal	14
NY3-327	327	NY3	Mesh 1	Thermal	22
NY2-427	427	NY2	Mesh 1	Thermal	2
NY3-323	323	NY3	Mesh 1	Thermal	4
NY2-429	429	NY2	Mesh 1	Thermal	40
NY3-334	334	NY3	Mesh 1	Thermal	17
NY2-431	431	NY2	Mesh 1	Thermal	4
NY3-325	325	NY3	Mesh 1	Thermal	10
NY2-467	467	NY2	Mesh 1	Thermal	32
NY3-373	373	NY3	Mesh 1	Thermal	71
NY2-471	471	NY2	Mesh 1	Thermal	7
NY3-371	371	NY3	Mesh 1	Thermal	7
NY2-526	526	NY2	Mesh 1	Thermal	11
NY3-394	394	NY3	Mesh 1	Thermal	54
NY2-534	534	NY2	Mesh 1	Thermal	45
NY3-388	388	NY3	Mesh 1	Thermal	5
NY2-118	118	NY2	Mesh 2	Thermal	64
NY3-090	90	NY3	Mesh 2	Thermal	3
NY2-138	138	NY2	Mesh 2	Thermal	7
NY3-096	96	NY3	Mesh 2	Thermal	5
NY2-134	134	NY2	Mesh 2	Thermal	2
NY3-101	101	NY3	Mesh 2	Thermal	224
NY2-142	142	NY2	Mesh 2	Thermal	160
NY3-098	98	NY3	Mesh 2	Thermal	76
NY2-135	135	NY2	Mesh 2	Thermal	147
NY3-099	99	NY3	Mesh 2	Thermal	9
NY2-154	154	NY2	Mesh 2	Thermal	0
NY3-103	103	NY3	Mesh 2	Thermal	13
NY2-157	157	NY2	Mesh 2	Thermal	2
NY3-110	110	NY3	Mesh 2	Thermal	8
NY2-136	136	NY2	Mesh 2	Thermal	2
NY3-102	102	NY3	Mesh 2	Thermal	97
NY2-159	159	NY2	Mesh 2	Thermal	56
NY3-109	109	NY3	Mesh 2	Thermal	114
NY2-188	188	NY2	Mesh 2	Thermal	36
NY3-126	126	NY3	Mesh 2	Thermal	34
NY2-177	177	NY2	Mesh 2	Thermal	1
NY3-139	139	NY3	Mesh 2	Thermal	113
NY2-189	189	NY2	Mesh 2	Thermal	12
NY3-140	140	NY3	Mesh 2	Thermal	114
NY2-193	193	NY2	Mesh 2	Thermal	11
NY3-141	141	NY3	Mesh 2	Thermal	63
NY2-176	176	NY2	Mesh 2	Thermal	98
NY3-132	132	NY3	Mesh 2	Thermal	7
NY2-199	199	NY2	Mesh 2	Thermal	2
NY3-133	133	NY3	Mesh 2	Thermal	34
NY2-202	202	NY2	Mesh 2	Thermal	8
NY3-136	136	NY3	Mesh 2	Thermal	21
NY2-200	200	NY2	Mesh 2	Thermal	3
NY3-131	131	NY3	Mesh 2	Thermal	170
NY2-205	205	NY2	Mesh 2	Thermal	56
NY3-144	144	NY3	Mesh 2	Thermal	26
NY2-269	269	NY2	Mesh 2	Thermal	0
NY3-165	165	NY3	Mesh 2	Thermal	2
NY2-287	287	NY2	Mesh 2	Thermal	22
NY3-217	217	NY3	Mesh 2	Thermal	22
NY2-289	289	NY2	Mesh 2	Thermal	23
NY3-216	216	NY3	Mesh 2	Thermal	34
NY2-303	303	NY2	Mesh 2	Thermal	34
NY3-237	237	NY3	Mesh 2	Thermal	170
NY2-339	339	NY2	Mesh 2	Thermal	3
NY3-244	244	NY3	Mesh 2	Thermal	86
NY2-425	425	NY2	Mesh 2	Thermal	7
NY3-327	327	NY3	Mesh 2	Thermal	23
NY2-427	427	NY2	Mesh 2	Thermal	3
NY3-323	323	NY3	Mesh 2	Thermal	15
NY2-429	429	NY2	Mesh 2	Thermal	4
NY3-334	334	NY3	Mesh 2	Thermal	5
NY2-431	431	NY2	Mesh 2	Thermal	0
NY3-325	325	NY3	Mesh 2	Thermal	1
NY2-467	467	NY2	Mesh 2	Thermal	7
NY3-373	373	NY3	Mesh 2	Thermal	138
NY2-471	471	NY2	Mesh 2	Thermal	0
NY3-371	371	NY3	Mesh 2	Thermal	0
NY2-526	526	NY2	Mesh 2	Thermal	0
NY3-394	394	NY3	Mesh 2	Thermal	0
NY2-534	534	NY2	Mesh 2	Thermal	36
NY3-388	388	NY3	Mesh 2	Thermal	144
NY2-118	118	NY2	OFT	Thermal	35
NY3-090	90	NY3	OFT	Thermal	11
NY2-138	138	NY2	OFT	Thermal	15
NY3-096	96	NY3	OFT	Thermal	6
NY2-134	134	NY2	OFT	Thermal	36
NY3-101	101	NY3	OFT	Thermal	101
NY2-142	142	NY2	OFT	Thermal	98
NY3-098	98	NY3	OFT	Thermal	15
NY2-135	135	NY2	OFT	Thermal	41
NY3-099	99	NY3	OFT	Thermal	6
NY2-154	154	NY2	OFT	Thermal	3
NY3-103	103	NY3	OFT	Thermal	15
NY2-157	157	NY2	OFT	Thermal	13
NY3-110	110	NY3	OFT	Thermal	6
NY2-136	136	NY2	OFT	Thermal	9
NY3-102	102	NY3	OFT	Thermal	78
NY2-159	159	NY2	OFT	Thermal	13
NY3-109	109	NY3	OFT	Thermal	62
NY2-188	188	NY2	OFT	Thermal	6
NY3-126	126	NY3	OFT	Thermal	14
NY2-177	177	NY2	OFT	Thermal	11
NY3-139	139	NY3	OFT	Thermal	25
NY2-189	189	NY2	OFT	Thermal	10
NY3-140	140	NY3	OFT	Thermal	37
NY2-193	193	NY2	OFT	Thermal	9
NY3-141	141	NY3	OFT	Thermal	22
NY2-176	176	NY2	OFT	Thermal	30
NY3-132	132	NY3	OFT	Thermal	12
NY2-199	199	NY2	OFT	Thermal	8
NY3-133	133	NY3	OFT	Thermal	12
NY2-202	202	NY2	OFT	Thermal	11
NY3-136	136	NY3	OFT	Thermal	12
NY2-200	200	NY2	OFT	Thermal	10
NY3-131	131	NY3	OFT	Thermal	411
NY2-205	205	NY2	OFT	Thermal	33
NY3-144	144	NY3	OFT	Thermal	20
NY2-269	269	NY2	OFT	Thermal	10
NY3-165	165	NY3	OFT	Thermal	3
NY2-287	287	NY2	OFT	Thermal	45
NY3-217	217	NY3	OFT	Thermal	13
NY2-289	289	NY2	OFT	Thermal	13
NY3-216	216	NY3	OFT	Thermal	9
NY2-303	303	NY2	OFT	Thermal	11
NY3-237	237	NY3	OFT	Thermal	23
NY2-339	339	NY2	OFT	Thermal	7
NY3-244	244	NY3	OFT	Thermal	38
NY2-425	425	NY2	OFT	Thermal	10
NY3-327	327	NY3	OFT	Thermal	13
NY2-427	427	NY2	OFT	Thermal	13
NY3-323	323	NY3	OFT	Thermal	13
NY2-429	429	NY2	OFT	Thermal	6
NY3-334	334	NY3	OFT	Thermal	17
NY2-431	431	NY2	OFT	Thermal	5
NY3-325	325	NY3	OFT	Thermal	15
NY2-467	467	NY2	OFT	Thermal	5
NY3-373	373	NY3	OFT	Thermal	73
NY2-471	471	NY2	OFT	Thermal	2
NY3-371	371	NY3	OFT	Thermal	6
NY2-526	526	NY2	OFT	Thermal	9
NY3-394	394	NY3	OFT	Thermal	9
NY2-534	534	NY2	OFT	Thermal	21
NY3-388	388	NY3	OFT	Thermal	34
NY2-118	118	NY2	Terr	Thermal	77
NY3-090	90	NY3	Terr	Thermal	12
NY2-138	138	NY2	Terr	Thermal	64
NY3-096	96	NY3	Terr	Thermal	9
NY2-134	134	NY2	Terr	Thermal	9
NY3-101	101	NY3	Terr	Thermal	185
NY2-142	142	NY2	Terr	Thermal	23
NY3-098	98	NY3	Terr	Thermal	54
NY2-135	135	NY2	Terr	Thermal	205
NY3-099	99	NY3	Terr	Thermal	7
NY2-154	154	NY2	Terr	Thermal	6
NY3-103	103	NY3	Terr	Thermal	69
NY2-157	157	NY2	Terr	Thermal	10
NY3-110	110	NY3	Terr	Thermal	10
NY2-136	136	NY2	Terr	Thermal	33
NY3-102	102	NY3	Terr	Thermal	53
NY2-159	159	NY2	Terr	Thermal	64
NY3-109	109	NY3	Terr	Thermal	64
NY2-188	188	NY2	Terr	Thermal	6
NY3-126	126	NY3	Terr	Thermal	13
NY2-177	177	NY2	Terr	Thermal	19
NY3-139	139	NY3	Terr	Thermal	131
NY2-189	189	NY2	Terr	Thermal	18
NY3-140	140	NY3	Terr	Thermal	133
NY2-193	193	NY2	Terr	Thermal	6
NY3-141	141	NY3	Terr	Thermal	45
NY2-176	176	NY2	Terr	Thermal	11
NY3-132	132	NY3	Terr	Thermal	12
NY2-199	199	NY2	Terr	Thermal	23
NY3-133	133	NY3	Terr	Thermal	33
NY2-202	202	NY2	Terr	Thermal	13
NY3-136	136	NY3	Terr	Thermal	12
NY2-200	200	NY2	Terr	Thermal	7
NY3-131	131	NY3	Terr	Thermal	329
NY2-205	205	NY2	Terr	Thermal	40
NY3-144	144	NY3	Terr	Thermal	11
NY2-269	269	NY2	Terr	Thermal	15
NY3-165	165	NY3	Terr	Thermal	6
NY2-287	287	NY2	Terr	Thermal	258
NY3-217	217	NY3	Terr	Thermal	5
NY2-289	289	NY2	Terr	Thermal	12
NY3-216	216	NY3	Terr	Thermal	31
NY2-303	303	NY2	Terr	Thermal	37
NY3-237	237	NY3	Terr	Thermal	73
NY2-339	339	NY2	Terr	Thermal	4
NY3-244	244	NY3	Terr	Thermal	26
NY2-425	425	NY2	Terr	Thermal	6
NY3-327	327	NY3	Terr	Thermal	53
NY2-427	427	NY2	Terr	Thermal	7
NY3-323	323	NY3	Terr	Thermal	17
NY2-429	429	NY2	Terr	Thermal	7
NY3-334	334	NY3	Terr	Thermal	9
NY2-431	431	NY2	Terr	Thermal	9
NY3-325	325	NY3	Terr	Thermal	20
NY2-467	467	NY2	Terr	Thermal	6
NY3-373	373	NY3	Terr	Thermal	289
NY2-471	471	NY2	Terr	Thermal	8
NY3-371	371	NY3	Terr	Thermal	13
NY2-526	526	NY2	Terr	Thermal	116
NY3-394	394	NY3	Terr	Thermal	10
NY2-534	534	NY2	Terr	Thermal	51
NY3-388	388	NY3	Terr	Thermal	95
NY2-118	118	NY2	Mesh 1	UV	49
NY3-090	90	NY3	Mesh 1	UV	5
NY2-138	138	NY2	Mesh 1	UV	44
NY3-096	96	NY3	Mesh 1	UV	39
NY2-134	134	NY2	Mesh 1	UV	0
NY3-101	101	NY3	Mesh 1	UV	284
NY2-142	142	NY2	Mesh 1	UV	218
NY3-098	98	NY3	Mesh 1	UV	18
NY2-135	135	NY2	Mesh 1	UV	263
NY3-099	99	NY3	Mesh 1	UV	89
NY2-154	154	NY2	Mesh 1	UV	2
NY3-103	103	NY3	Mesh 1	UV	3
NY2-157	157	NY2	Mesh 1	UV	90
NY3-110	110	NY3	Mesh 1	UV	0
NY2-136	136	NY2	Mesh 1	UV	166
NY3-102	102	NY3	Mesh 1	UV	137
NY2-159	159	NY2	Mesh 1	UV	24
NY3-109	109	NY3	Mesh 1	UV	123
NY2-188	188	NY2	Mesh 1	UV	0
NY3-126	126	NY3	Mesh 1	UV	0
NY2-177	177	NY2	Mesh 1	UV	117
NY3-139	139	NY3	Mesh 1	UV	39
NY2-189	189	NY2	Mesh 1	UV	11
NY3-140	140	NY3	Mesh 1	UV	101
NY2-193	193	NY2	Mesh 1	UV	17
NY3-141	141	NY3	Mesh 1	UV	63
NY2-176	176	NY2	Mesh 1	UV	85
NY3-132	132	NY3	Mesh 1	UV	18
NY2-199	199	NY2	Mesh 1	UV	19
NY3-133	133	NY3	Mesh 1	UV	12
NY2-202	202	NY2	Mesh 1	UV	52
NY3-136	136	NY3	Mesh 1	UV	88
NY2-200	200	NY2	Mesh 1	UV	9
NY3-131	131	NY3	Mesh 1	UV	342
NY2-205	205	NY2	Mesh 1	UV	113
NY3-144	144	NY3	Mesh 1	UV	132
NY2-269	269	NY2	Mesh 1	UV	7
NY3-165	165	NY3	Mesh 1	UV	64
NY2-287	287	NY2	Mesh 1	UV	55
NY3-217	217	NY3	Mesh 1	UV	103
NY2-289	289	NY2	Mesh 1	UV	2
NY3-216	216	NY3	Mesh 1	UV	34
NY2-303	303	NY2	Mesh 1	UV	101
NY3-237	237	NY3	Mesh 1	UV	42
NY2-339	339	NY2	Mesh 1	UV	0
NY3-244	244	NY3	Mesh 1	UV	241
NY2-425	425	NY2	Mesh 1	UV	24
NY3-327	327	NY3	Mesh 1	UV	11
NY2-427	427	NY2	Mesh 1	UV	8
NY3-323	323	NY3	Mesh 1	UV	5
NY2-429	429	NY2	Mesh 1	UV	39
NY3-334	334	NY3	Mesh 1	UV	15
NY2-431	431	NY2	Mesh 1	UV	0
NY3-325	325	NY3	Mesh 1	UV	2
NY2-467	467	NY2	Mesh 1	UV	25
NY3-373	373	NY3	Mesh 1	UV	161
NY2-471	471	NY2	Mesh 1	UV	23
NY3-371	371	NY3	Mesh 1	UV	3
NY2-526	526	NY2	Mesh 1	UV	NA
NY3-394	394	NY3	Mesh 1	UV	NA
NY2-534	534	NY2	Mesh 1	UV	15
NY3-388	388	NY3	Mesh 1	UV	57
NY2-118	118	NY2	Mesh 2	UV	77
NY3-090	90	NY3	Mesh 2	UV	8
NY2-138	138	NY2	Mesh 2	UV	14
NY3-096	96	NY3	Mesh 2	UV	0
NY2-134	134	NY2	Mesh 2	UV	22
NY3-101	101	NY3	Mesh 2	UV	224
NY2-142	142	NY2	Mesh 2	UV	138
NY3-098	98	NY3	Mesh 2	UV	87
NY2-135	135	NY2	Mesh 2	UV	73
NY3-099	99	NY3	Mesh 2	UV	9
NY2-154	154	NY2	Mesh 2	UV	0
NY3-103	103	NY3	Mesh 2	UV	5
NY2-157	157	NY2	Mesh 2	UV	9
NY3-110	110	NY3	Mesh 2	UV	3
NY2-136	136	NY2	Mesh 2	UV	7
NY3-102	102	NY3	Mesh 2	UV	213
NY2-159	159	NY2	Mesh 2	UV	101
NY3-109	109	NY3	Mesh 2	UV	129
NY2-188	188	NY2	Mesh 2	UV	44
NY3-126	126	NY3	Mesh 2	UV	25
NY2-177	177	NY2	Mesh 2	UV	18
NY3-139	139	NY3	Mesh 2	UV	156
NY2-189	189	NY2	Mesh 2	UV	3
NY3-140	140	NY3	Mesh 2	UV	149
NY2-193	193	NY2	Mesh 2	UV	16
NY3-141	141	NY3	Mesh 2	UV	127
NY2-176	176	NY2	Mesh 2	UV	175
NY3-132	132	NY3	Mesh 2	UV	27
NY2-199	199	NY2	Mesh 2	UV	3
NY3-133	133	NY3	Mesh 2	UV	43
NY2-202	202	NY2	Mesh 2	UV	24
NY3-136	136	NY3	Mesh 2	UV	63
NY2-200	200	NY2	Mesh 2	UV	8
NY3-131	131	NY3	Mesh 2	UV	230
NY2-205	205	NY2	Mesh 2	UV	55
NY3-144	144	NY3	Mesh 2	UV	98
NY2-269	269	NY2	Mesh 2	UV	16
NY3-165	165	NY3	Mesh 2	UV	13
NY2-287	287	NY2	Mesh 2	UV	30
NY3-217	217	NY3	Mesh 2	UV	114
NY2-289	289	NY2	Mesh 2	UV	29
NY3-216	216	NY3	Mesh 2	UV	39
NY2-303	303	NY2	Mesh 2	UV	131
NY3-237	237	NY3	Mesh 2	UV	30
NY2-339	339	NY2	Mesh 2	UV	0
NY3-244	244	NY3	Mesh 2	UV	116
NY2-425	425	NY2	Mesh 2	UV	17
NY3-327	327	NY3	Mesh 2	UV	24
NY2-427	427	NY2	Mesh 2	UV	13
NY3-323	323	NY3	Mesh 2	UV	1
NY2-429	429	NY2	Mesh 2	UV	6
NY3-334	334	NY3	Mesh 2	UV	8
NY2-431	431	NY2	Mesh 2	UV	8
NY3-325	325	NY3	Mesh 2	UV	0
NY2-467	467	NY2	Mesh 2	UV	9
NY3-373	373	NY3	Mesh 2	UV	132
NY2-471	471	NY2	Mesh 2	UV	0
NY3-371	371	NY3	Mesh 2	UV	1
NY2-526	526	NY2	Mesh 2	UV	NA
NY3-394	394	NY3	Mesh 2	UV	NA
NY2-534	534	NY2	Mesh 2	UV	26
NY3-388	388	NY3	Mesh 2	UV	183
NY2-118	118	NY2	OFT	UV	52
NY3-090	90	NY3	OFT	UV	2
NY2-138	138	NY2	OFT	UV	25
NY3-096	96	NY3	OFT	UV	2
NY2-134	134	NY2	OFT	UV	47
NY3-101	101	NY3	OFT	UV	107
NY2-142	142	NY2	OFT	UV	119
NY3-098	98	NY3	OFT	UV	4
NY2-135	135	NY2	OFT	UV	55
NY3-099	99	NY3	OFT	UV	0
NY2-154	154	NY2	OFT	UV	0
NY3-103	103	NY3	OFT	UV	36
NY2-157	157	NY2	OFT	UV	9
NY3-110	110	NY3	OFT	UV	5
NY2-136	136	NY2	OFT	UV	38
NY3-102	102	NY3	OFT	UV	166
NY2-159	159	NY2	OFT	UV	1
NY3-109	109	NY3	OFT	UV	128
NY2-188	188	NY2	OFT	UV	1
NY3-126	126	NY3	OFT	UV	3
NY2-177	177	NY2	OFT	UV	9
NY3-139	139	NY3	OFT	UV	36
NY2-189	189	NY2	OFT	UV	13
NY3-140	140	NY3	OFT	UV	34
NY2-193	193	NY2	OFT	UV	3
NY3-141	141	NY3	OFT	UV	22
NY2-176	176	NY2	OFT	UV	24
NY3-132	132	NY3	OFT	UV	24
NY2-199	199	NY2	OFT	UV	2
NY3-133	133	NY3	OFT	UV	11
NY2-202	202	NY2	OFT	UV	13
NY3-136	136	NY3	OFT	UV	10
NY2-200	200	NY2	OFT	UV	0
NY3-131	131	NY3	OFT	UV	827
NY2-205	205	NY2	OFT	UV	16
NY3-144	144	NY3	OFT	UV	45
NY2-269	269	NY2	OFT	UV	10
NY3-165	165	NY3	OFT	UV	20
NY2-287	287	NY2	OFT	UV	13
NY3-217	217	NY3	OFT	UV	75
NY2-289	289	NY2	OFT	UV	8
NY3-216	216	NY3	OFT	UV	51
NY2-303	303	NY2	OFT	UV	7
NY3-237	237	NY3	OFT	UV	33
NY2-339	339	NY2	OFT	UV	0
NY3-244	244	NY3	OFT	UV	31
NY2-425	425	NY2	OFT	UV	35
NY3-327	327	NY3	OFT	UV	9
NY2-427	427	NY2	OFT	UV	9
NY3-323	323	NY3	OFT	UV	11
NY2-429	429	NY2	OFT	UV	0
NY3-334	334	NY3	OFT	UV	29
NY2-431	431	NY2	OFT	UV	15
NY3-325	325	NY3	OFT	UV	5
NY2-467	467	NY2	OFT	UV	7
NY3-373	373	NY3	OFT	UV	94
NY2-471	471	NY2	OFT	UV	2
NY3-371	371	NY3	OFT	UV	2
NY2-526	526	NY2	OFT	UV	1
NY3-394	394	NY3	OFT	UV	3
NY2-534	534	NY2	OFT	UV	11
NY3-388	388	NY3	OFT	UV	54
NY2-118	118	NY2	Terr	UV	35
NY3-090	90	NY3	Terr	UV	0
NY2-138	138	NY2	Terr	UV	124
NY3-096	96	NY3	Terr	UV	6
NY2-134	134	NY2	Terr	UV	10
NY3-101	101	NY3	Terr	UV	210
NY2-142	142	NY2	Terr	UV	32
NY3-098	98	NY3	Terr	UV	52
NY2-135	135	NY2	Terr	UV	137
NY3-099	99	NY3	Terr	UV	9
NY2-154	154	NY2	Terr	UV	0
NY3-103	103	NY3	Terr	UV	35
NY2-157	157	NY2	Terr	UV	4
NY3-110	110	NY3	Terr	UV	9
NY2-136	136	NY2	Terr	UV	35
NY3-102	102	NY3	Terr	UV	25
NY2-159	159	NY2	Terr	UV	35
NY3-109	109	NY3	Terr	UV	81
NY2-188	188	NY2	Terr	UV	2
NY3-126	126	NY3	Terr	UV	0
NY2-177	177	NY2	Terr	UV	15
NY3-139	139	NY3	Terr	UV	135
NY2-189	189	NY2	Terr	UV	14
NY3-140	140	NY3	Terr	UV	128
NY2-193	193	NY2	Terr	UV	3
NY3-141	141	NY3	Terr	UV	52
NY2-176	176	NY2	Terr	UV	1
NY3-132	132	NY3	Terr	UV	7
NY2-199	199	NY2	Terr	UV	8
NY3-133	133	NY3	Terr	UV	9
NY2-202	202	NY2	Terr	UV	29
NY3-136	136	NY3	Terr	UV	35
NY2-200	200	NY2	Terr	UV	1
NY3-131	131	NY3	Terr	UV	477
NY2-205	205	NY2	Terr	UV	44
NY3-144	144	NY3	Terr	UV	56
NY2-269	269	NY2	Terr	UV	11
NY3-165	165	NY3	Terr	UV	1
NY2-287	287	NY2	Terr	UV	170
NY3-217	217	NY3	Terr	UV	11
NY2-289	289	NY2	Terr	UV	3
NY3-216	216	NY3	Terr	UV	22
NY2-303	303	NY2	Terr	UV	121
NY3-237	237	NY3	Terr	UV	35
NY2-339	339	NY2	Terr	UV	3
NY3-244	244	NY3	Terr	UV	50
NY2-425	425	NY2	Terr	UV	5
NY3-327	327	NY3	Terr	UV	53
NY2-427	427	NY2	Terr	UV	0
NY3-323	323	NY3	Terr	UV	17
NY2-429	429	NY2	Terr	UV	0
NY3-334	334	NY3	Terr	UV	1
NY2-431	431	NY2	Terr	UV	7
NY3-325	325	NY3	Terr	UV	13
NY2-467	467	NY2	Terr	UV	9
NY3-373	373	NY3	Terr	UV	262
NY2-471	471	NY2	Terr	UV	0
NY3-371	371	NY3	Terr	UV	1
NY2-526	526	NY2	Terr	UV	96
NY3-394	394	NY3	Terr	UV	31
NY2-534	534	NY2	Terr	UV	0
NY3-388	388	NY3	Terr	UV	88
