# Supplementary material for: Dynamic changes to signal allocation rules in response to variable social environments in house mice
Source: Commun Biol. 2023 Mar 21;6:297. doi: 10.1038/s42003-023-04672-x (PMC10027867; doi:10.1038/s42003-023-04672-x)
Supplement: Supplementary file 4 — Supplemental Data [file 42003_2023_4672_MOESM4_ESM.zip › code.and.datasheets/analysis.datasheets/fig_2a.csv]

strain_maleID	strain	maleID	fight_outcome	mesh_trial	fight_trial	total.mark	log_total.mark
NY2-118	NY2	118	winner	mesh1	winner_mesh1	38	1.591064607
NY3-090	NY3	90	loser	mesh1	loser_mesh1	17	1.255272505
NY2-138	NY2	138	winner	mesh1	winner_mesh1	20	1.322219295
NY3-096	NY3	96	loser	mesh1	loser_mesh1	35	1.556302501
NY2-134	NY2	134	loser	mesh1	loser_mesh1	2	0.477121255
NY3-101	NY3	101	winner	mesh1	winner_mesh1	116	2.068185862
NY2-142	NY2	142	winner	mesh1	winner_mesh1	135	2.133538908
NY3-098	NY3	98	loser	mesh1	loser_mesh1	27	1.447158031
NY2-135	NY2	135	winner	mesh1	winner_mesh1	128	2.11058971
NY3-099	NY3	99	loser	mesh1	loser_mesh1	25	1.414973348
NY2-154	NY2	154	loser	mesh1	loser_mesh1	3	0.602059991
NY3-103	NY3	103	winner	mesh1	winner_mesh1	18	1.278753601
NY2-157	NY2	157	loser	mesh1	loser_mesh1	48	1.69019608
NY3-110	NY3	110	winner	mesh1	winner_mesh1	0	0
NY2-136	NY2	136	loser	mesh1	loser_mesh1	47	1.681241237
NY3-102	NY3	102	winner	mesh1	winner_mesh1	114	2.06069784
NY2-159	NY2	159	loser	mesh1	loser_mesh1	8	0.954242509
NY3-109	NY3	109	winner	mesh1	winner_mesh1	24	1.397940009
NY2-188	NY2	188	loser	mesh1	loser_mesh1	3	0.602059991
NY3-126	NY3	126	winner	mesh1	winner_mesh1	0	0
NY2-177	NY2	177	loser	mesh1	loser_mesh1	92	1.968482949
NY3-139	NY3	139	winner	mesh1	winner_mesh1	29	1.477121255
NY2-189	NY2	189	loser	mesh1	loser_mesh1	11	1.079181246
NY3-140	NY3	140	winner	mesh1	winner_mesh1	46	1.672097858
NY2-193	NY2	193	loser	mesh1	loser_mesh1	6	0.84509804
NY3-141	NY3	141	winner	mesh1	winner_mesh1	8	0.954242509
NY2-176	NY2	176	winner	mesh1	winner_mesh1	7	0.903089987
NY3-132	NY3	132	loser	mesh1	loser_mesh1	13	1.146128036
NY2-199	NY2	199	loser	mesh1	loser_mesh1	17	1.255272505
NY3-133	NY3	133	winner	mesh1	winner_mesh1	11	1.079181246
NY2-202	NY2	202	loser	mesh1	loser_mesh1	26	1.431363764
NY3-136	NY3	136	winner	mesh1	winner_mesh1	23	1.380211242
NY2-200	NY2	200	loser	mesh1	loser_mesh1	6	0.84509804
NY3-131	NY3	131	winner	mesh1	winner_mesh1	133	2.127104798
NY2-205	NY2	205	winner	mesh1	winner_mesh1	99	2
NY3-144	NY3	144	loser	mesh1	loser_mesh1	72	1.86332286
NY2-269	NY2	269	loser	mesh1	loser_mesh1	10	1.041392685
NY3-165	NY3	165	winner	mesh1	winner_mesh1	12	1.113943352
NY2-287	NY2	287	winner	mesh1	winner_mesh1	43	1.643452676
NY3-217	NY3	217	loser	mesh1	loser_mesh1	24	1.397940009
NY2-289	NY2	289	winner	mesh1	winner_mesh1	1	0.301029996
NY3-216	NY3	216	loser	mesh1	loser_mesh1	29	1.477121255
NY2-303	NY2	303	loser	mesh1	loser_mesh1	11	1.079181246
NY3-237	NY3	237	winner	mesh1	winner_mesh1	52	1.72427587
NY2-339	NY2	339	loser	mesh1	loser_mesh1	7	0.903089987
NY3-244	NY3	244	winner	mesh1	winner_mesh1	118	2.075546961
NY2-425	NY2	425	winner	mesh1	winner_mesh1	14	1.176091259
NY3-327	NY3	327	loser	mesh1	loser_mesh1	22	1.361727836
NY2-427	NY2	427	loser	mesh1	loser_mesh1	2	0.477121255
NY3-323	NY3	323	winner	mesh1	winner_mesh1	4	0.698970004
NY2-429	NY2	429	loser	mesh1	loser_mesh1	40	1.612783857
NY3-334	NY3	334	winner	mesh1	winner_mesh1	17	1.255272505
NY2-431	NY2	431	loser	mesh1	loser_mesh1	4	0.698970004
NY3-325	NY3	325	winner	mesh1	winner_mesh1	10	1.041392685
NY2-467	NY2	467	loser	mesh1	loser_mesh1	32	1.51851394
NY3-373	NY3	373	winner	mesh1	winner_mesh1	71	1.857332496
NY2-471	NY2	471	winner	mesh1	winner_mesh1	7	0.903089987
NY3-371	NY3	371	loser	mesh1	loser_mesh1	7	0.903089987
NY2-526	NY2	526	winner	mesh1	winner_mesh1	11	1.079181246
NY3-394	NY3	394	loser	mesh1	loser_mesh1	54	1.740362689
NY2-534	NY2	534	loser	mesh1	loser_mesh1	45	1.662757832
NY3-388	NY3	388	winner	mesh1	winner_mesh1	5	0.77815125
NY2-118	NY2	118	winner	mesh2	winner_mesh2	64	1.812913357
NY3-090	NY3	90	loser	mesh2	loser_mesh2	3	0.602059991
NY2-138	NY2	138	winner	mesh2	winner_mesh2	7	0.903089987
NY3-096	NY3	96	loser	mesh2	loser_mesh2	5	0.77815125
NY2-134	NY2	134	loser	mesh2	loser_mesh2	2	0.477121255
NY3-101	NY3	101	winner	mesh2	winner_mesh2	224	2.352182518
NY2-142	NY2	142	winner	mesh2	winner_mesh2	160	2.206825876
NY3-098	NY3	98	loser	mesh2	loser_mesh2	76	1.886490725
NY2-135	NY2	135	winner	mesh2	winner_mesh2	147	2.170261715
NY3-099	NY3	99	loser	mesh2	loser_mesh2	9	1
NY2-154	NY2	154	loser	mesh2	loser_mesh2	0	0
NY3-103	NY3	103	winner	mesh2	winner_mesh2	13	1.146128036
NY2-157	NY2	157	loser	mesh2	loser_mesh2	2	0.477121255
NY3-110	NY3	110	winner	mesh2	winner_mesh2	8	0.954242509
NY2-136	NY2	136	loser	mesh2	loser_mesh2	2	0.477121255
NY3-102	NY3	102	winner	mesh2	winner_mesh2	97	1.991226076
NY2-159	NY2	159	loser	mesh2	loser_mesh2	56	1.755874856
NY3-109	NY3	109	winner	mesh2	winner_mesh2	114	2.06069784
NY2-188	NY2	188	loser	mesh2	loser_mesh2	36	1.568201724
NY3-126	NY3	126	winner	mesh2	winner_mesh2	34	1.544068044
NY2-177	NY2	177	loser	mesh2	loser_mesh2	1	0.301029996
NY3-139	NY3	139	winner	mesh2	winner_mesh2	113	2.056904851
NY2-189	NY2	189	loser	mesh2	loser_mesh2	12	1.113943352
NY3-140	NY3	140	winner	mesh2	winner_mesh2	114	2.06069784
NY2-193	NY2	193	loser	mesh2	loser_mesh2	11	1.079181246
NY3-141	NY3	141	winner	mesh2	winner_mesh2	63	1.806179974
NY2-176	NY2	176	winner	mesh2	winner_mesh2	98	1.995635195
NY3-132	NY3	132	loser	mesh2	loser_mesh2	7	0.903089987
NY2-199	NY2	199	loser	mesh2	loser_mesh2	2	0.477121255
NY3-133	NY3	133	winner	mesh2	winner_mesh2	34	1.544068044
NY2-202	NY2	202	loser	mesh2	loser_mesh2	8	0.954242509
NY3-136	NY3	136	winner	mesh2	winner_mesh2	21	1.342422681
NY2-200	NY2	200	loser	mesh2	loser_mesh2	3	0.602059991
NY3-131	NY3	131	winner	mesh2	winner_mesh2	170	2.23299611
NY2-205	NY2	205	winner	mesh2	winner_mesh2	56	1.755874856
NY3-144	NY3	144	loser	mesh2	loser_mesh2	26	1.431363764
NY2-269	NY2	269	loser	mesh2	loser_mesh2	0	0
NY3-165	NY3	165	winner	mesh2	winner_mesh2	2	0.477121255
NY2-287	NY2	287	winner	mesh2	winner_mesh2	22	1.361727836
NY3-217	NY3	217	loser	mesh2	loser_mesh2	22	1.361727836
NY2-289	NY2	289	winner	mesh2	winner_mesh2	23	1.380211242
NY3-216	NY3	216	loser	mesh2	loser_mesh2	34	1.544068044
NY2-303	NY2	303	loser	mesh2	loser_mesh2	34	1.544068044
NY3-237	NY3	237	winner	mesh2	winner_mesh2	170	2.23299611
NY2-339	NY2	339	loser	mesh2	loser_mesh2	3	0.602059991
NY3-244	NY3	244	winner	mesh2	winner_mesh2	86	1.939519253
NY2-425	NY2	425	winner	mesh2	winner_mesh2	7	0.903089987
NY3-327	NY3	327	loser	mesh2	loser_mesh2	23	1.380211242
NY2-427	NY2	427	loser	mesh2	loser_mesh2	3	0.602059991
NY3-323	NY3	323	winner	mesh2	winner_mesh2	15	1.204119983
NY2-429	NY2	429	loser	mesh2	loser_mesh2	4	0.698970004
NY3-334	NY3	334	winner	mesh2	winner_mesh2	5	0.77815125
NY2-431	NY2	431	loser	mesh2	loser_mesh2	0	0
NY3-325	NY3	325	winner	mesh2	winner_mesh2	1	0.301029996
NY2-467	NY2	467	loser	mesh2	loser_mesh2	7	0.903089987
NY3-373	NY3	373	winner	mesh2	winner_mesh2	138	2.1430148
NY2-471	NY2	471	winner	mesh2	winner_mesh2	0	0
NY3-371	NY3	371	loser	mesh2	loser_mesh2	0	0
NY2-526	NY2	526	winner	mesh2	winner_mesh2	0	0
NY3-394	NY3	394	loser	mesh2	loser_mesh2	0	0
NY2-534	NY2	534	loser	mesh2	loser_mesh2	36	1.568201724
NY3-388	NY3	388	winner	mesh2	winner_mesh2	144	2.161368002
