# Supplementary material for: Dynamic changes to signal allocation rules in response to variable social environments in house mice
Source: Commun Biol. 2023 Mar 21;6:297. doi: 10.1038/s42003-023-04672-x (PMC10027867; doi:10.1038/s42003-023-04672-x)
Supplement: Supplementary file 4 — Supplemental Data [file 42003_2023_4672_MOESM4_ESM.zip › code.and.datasheets/analysis.datasheets/fig_2c.csv]

strain	maleID	strain_maleID	fight_outcome	mesh1.total	mesh2.total
NY2	118	NY2-118	winner	38	64
NY3	90	NY3-090	loser	17	3
NY2	138	NY2-138	winner	20	7
NY3	96	NY3-096	loser	35	5
NY2	134	NY2-134	loser	2	2
NY3	101	NY3-101	winner	116	224
NY2	142	NY2-142	winner	135	160
NY3	98	NY3-098	loser	27	76
NY2	135	NY2-135	winner	128	147
NY3	99	NY3-099	loser	25	9
NY2	154	NY2-154	loser	3	0
NY3	103	NY3-103	winner	18	13
NY2	157	NY2-157	loser	48	2
NY3	110	NY3-110	winner	0	8
NY2	136	NY2-136	loser	47	2
NY3	102	NY3-102	winner	114	97
NY2	159	NY2-159	loser	8	56
NY3	109	NY3-109	winner	24	114
NY2	188	NY2-188	loser	3	36
NY3	126	NY3-126	winner	0	34
NY2	177	NY2-177	loser	92	1
NY3	139	NY3-139	winner	29	113
NY2	189	NY2-189	loser	11	12
NY3	140	NY3-140	winner	46	114
NY2	193	NY2-193	loser	6	11
NY3	141	NY3-141	winner	8	63
NY2	176	NY2-176	winner	7	98
NY3	132	NY3-132	loser	13	7
NY2	199	NY2-199	loser	17	2
NY3	133	NY3-133	winner	11	34
NY2	202	NY2-202	loser	26	8
NY3	136	NY3-136	winner	23	21
NY2	200	NY2-200	loser	6	3
NY3	131	NY3-131	winner	133	170
NY2	205	NY2-205	winner	99	56
NY3	144	NY3-144	loser	72	26
NY2	269	NY2-269	loser	10	0
NY3	165	NY3-165	winner	12	2
NY2	287	NY2-287	winner	43	22
NY3	217	NY3-217	loser	24	22
NY2	289	NY2-289	winner	1	23
NY3	216	NY3-216	loser	29	34
NY2	303	NY2-303	loser	11	34
NY3	237	NY3-237	winner	52	170
NY2	339	NY2-339	loser	7	3
NY3	244	NY3-244	winner	118	86
NY2	425	NY2-425	winner	14	7
NY3	327	NY3-327	loser	22	23
NY2	427	NY2-427	loser	2	3
NY3	323	NY3-323	winner	4	15
NY2	429	NY2-429	loser	40	4
NY3	334	NY3-334	winner	17	5
NY2	431	NY2-431	loser	4	0
NY3	325	NY3-325	winner	10	1
NY2	467	NY2-467	loser	32	7
NY3	373	NY3-373	winner	71	138
NY2	471	NY2-471	winner	7	0
NY3	371	NY3-371	loser	7	0
NY2	526	NY2-526	winner	11	0
NY3	394	NY3-394	loser	54	0
NY2	534	NY2-534	loser	45	36
NY3	388	NY3-388	winner	5	144
