# Supplementary material for: Dynamic changes to signal allocation rules in response to variable social environments in house mice
Source: Commun Biol. 2023 Mar 21;6:297. doi: 10.1038/s42003-023-04672-x (PMC10027867; doi:10.1038/s42003-023-04672-x)
Supplement: Supplementary file 4 — Supplemental Data [file 42003_2023_4672_MOESM4_ESM.zip › code.and.datasheets/analysis.datasheets/fig_2d_ks_mesh_events.csv]

mesh1_loser	mesh1_winner	mesh2_loser	mesh2_winner	mesh1_loser_high	mesh1_loser_low	mesh2_loser_high	mesh2_loser_low
149.999	12.917	33.103	1.106	0.151	25.408	39.899	33.103
155.999	59.413	1132.601	2.105	0.651	38.661	87.973	1132.601
406.503	67.421	1141.601	4.604	1.5	39.901	88.974	1141.601
722.244	69.669	64.604	28.351	1.651	41.903	89.973	64.604
819.757	71.905	994.963	78.852	2.151	44.402	130.094	994.963
821.501	72.908	39.899	84.351	2.651	45.153	218.889	NA
823.507	100.666	87.973	151.349	3.15	50.159	222.392	41.353
826.258	116.415	88.974	152.1	4.151	59.171	700.816	42.103
1015.754	118.919	89.973	155.102	4.652	89.42	707.817	77.536
1100.242	120.171	130.094	156.482	5.651	90.662	217.373	85.538
1189.501	131.663	218.889	157.982	6.151	96.402	356.121	92.535
1322.493	136.171	222.392	159.484	10.901	96.921	359.872	93.538
1325.257	145.401	700.816	221.982	10.983	110.18	369.855	100.535
1358.493	146.416	707.817	222.733	11.987	113.151	624.103	119.037
1438.252	148.66	217.373	286.629	13.983	149.999	29.3	139.786
1618.995	151.153	356.121	328.043	15.164	155.999	29.799	148.786
1621.256	153.171	359.872	394.291	16.985	170.412	30.298	153.785
659.905	210.901	369.855	394.791	17.915	207.901	30.299	171.538
1562.908	316.404	624.103	423.395	17.982	270.401	30.549	172.537
139.73	318.656	29.3	424.142	18.409	274.917	30.799	187.706
140.726	380.417	29.799	430.148	18.904	323.901	30.8	196.948
143.476	412.165	30.298	430.898	19.055	332.403	45.549	197.7
332.978	414.656	30.299	575.645	19.803	334.115	53.051	199.203
334.724	415.657	30.549	599.891	20.913	381.627	60.3	204.702
335.489	436.171	30.799	602.894	20.933	383.868	101.8	273.451
377.989	456.171	30.8	628.397	20.988	406.503	139.549	296.216
391.238	457.402	45.549	629.141	21.902	435.403	141.05	386.465
392.236	512.913	53.051	632.147	22.989	448.921	154.803	387.218
393.98	515.401	60.3	832.827	23.653	579.168	158.8	391.878
395.759	541.408	101.8	834.327	23.917	631.424	159.8	392.378
402.987	544.654	139.549	835.077	24.918	631.932	168.051	392.882
421.988	559.911	141.05	874.827	26.419	635.364	173.052	401.876
523.732	570.913	154.803	876.327	27.157	636.372	183.051	402.378
526.478	573.401	158.8	877.08	27.922	640.43	209.05	407.878
595.726	598.668	159.8	895.827	28.992	643.674	223.048	408.626
641.475	603.409	168.051	909.076	29.165	648.369	224.05	409.13
766.224	605.416	173.052	909.826	29.99	649.426	228.051	416.376
794.487	634.154	183.051	914.323	30.902	652.413	246.048	435.131
896.732	645.415	209.05	1025.328	31.151	659.905	253.052	435.631
899.235	665.402	223.048	1026.084	31.996	689.423	275.004	518.126
920.731	675.901	224.05	1026.831	32.165	722.244	281.004	521.626
965.733	677.909	228.051	1070.309	33.403	743.672	281.503	522.374
1051.478	680.416	246.048	1071.056	34.168	749.422	282.502	525.876
1348.24	685.171	253.052	1071.823	34.671	749.627	283.502	534.376
10.983	687.415	275.004	1072.559	35.151	750.909	284.003	558.626
11.987	714.652	281.004	1167.054	35.402	791.401	326.091	577.626
13.983	716.91	281.503	1456.306	36.151	807.404	331.091	591.124
16.985	719.413	282.502	1457.302	37.154	819.757	339.09	592.376
17.982	747.421	283.502	1458.306	38.983	821.501	347.093	604.626
20.988	749.656	284.003	1507.306	40.401	823.507	347.59	606.878
22.989	752.171	326.091	1508.303	40.998	826.258	349.09	653.876
28.992	754.421	331.091	1509.306	41.655	828.425	361.593	671.876
29.99	755.665	339.09	1510.306	41.991	828.872	380.59	680.126
31.996	759.151	347.093	1575.31	43.152	842.408	542.092	817.626
38.983	772.653	347.59	1576.313	44.917	850.168	543.09	906.126
40.998	794.907	349.09	1622.556	45.903	857.421	543.591	1013.875
41.991	796.171	361.593	1.6	46.164	877.359	544.591	1044.625
53.993	816.668	380.59	17.602	46.915	885.911	545.09	1045.377
55.984	817.906	542.092	18.853	47.152	895.402	546.341	1203.793
56.994	820.172	543.09	21.351	48.409	895.407	571.343	1356.54
70.997	833.171	543.591	21.851	48.917	906.368	571.841	1401.043
72.996	876.172	544.591	38.351	49.156	948.913	601.841	1430.292
74.986	878.654	545.09	46.602	49.921	950.415	602.34	431.609
75.992	882.171	546.341	50.602	50.168	964.151	658.342	569.751
90.998	884.421	571.343	59.601	51.152	1002.908	660.342	571.251
91.985	886.905	571.841	60.103	51.414	1012.872	674.841	574.253
93.985	911.665	601.841	80.602	52.903	1014.121	681.342	586.752
95.984	914.17	602.34	90.103	52.907	1015.754	681.841	589.752
96.993	915.401	658.342	90.601	53.152	1016.352	795.093	688.249
98.984	917.421	660.342	99.601	53.901	1039.658	795.594	688.251
100.995	930.422	674.841	104.102	53.993	1058.426	819.842	688.254
164.985	931.67	681.342	108.601	54.167	1060.908	820.34	688.999
166.993	933.918	681.841	109.601	55.665	1068.668	824.842	689.001
174.986	935.171	795.093	117.601	55.906	1073.653	868.089	689.751
591.741	937.651	795.594	118.601	55.984	1075.909	930.094	689.753
992.983	944.17	819.842	156.604	56.671	1079.668	1014.09	737.749
1000.998	946.671	820.34	157.351	56.911	1092.919	1014.591	738.002
1414.741	952.652	824.842	158.102	56.994	1100.242	1030.292	738.504
1614.238	966.404	868.089	173.851	57.175	1107.174	1030.791	739.252
19.055	1013.668	930.094	175.356	59.901	1120.914	1034.292	739.999
19.803	1016.171	1014.09	176.104	64.151	1130.41	1060.791	740.752
141.802	1037.414	1014.591	186.604	66.168	1140.902	1115.35	931.25
143.802	1038.664	1030.292	189.604	67.15	1148.422	1115.845	932.003
679.312	1093.912	1030.791	190.351	69.16	1171.188	1116.348	932.755
685.307	1096.173	1034.292	197.853	70.157	1174.937	1117.346	933.5
700.565	1097.405	1060.791	232.351	70.997	1185.622	1477.097	934.25
707.801	1139.668	1115.35	250.351	72.162	1189.501	1481.345	1021.751
708.802	1140.919	1115.845	268.351	72.996	1206.181	1506.845	1047.253
872.055	1235.404	1116.348	278.102	73.168	1213.878	1507.347	1272.253
873.557	1278.921	1117.346	315.604	74.158	1213.914	1519.097	1273.006
1214.562	1284.403	1477.097	334.353	74.986	1217.908	1519.847	1365.751
1217.561	1443.151	1481.345	418.353	75.992	1249.402	157.54	1366.002
1256.551	1465.406	1506.845	428.853	76.152	1257.165	271.289	1366.498
1257.306	1519.904	1507.347	438.602	77.653	1259.425	95.302	1366.752
1259.301	1530.159	1519.097	510.604	80.153	1266.91	1177.782	1367.002
1260.058	1637.671	1519.847	683.853	80.656	1280.904	414.499	1367.251
1261.801	1639.903	157.54	723.353	82.652	1294.405	15.854	1367.502
1263.303	1662.915	271.289	789.351	82.914	1322.493	16.356	1370.002
1265.055	1665.408	NA	839.851	84.171	1325.257	885.006	104.763
1266.802	5.495	95.302	940.102	84.671	1333.156	885.753	493.694
1268.554	6.242	1177.782	983.6	86.421	1345.901	1034.59	512.696
1270.557	6.742	41.353	1014.353	87.155	1358.409	1035.59	514.884
1282.808	6.996	42.103	1045.1	87.652	1358.493	1542.969	515.634
1284.816	7.992	77.536	1088.6	88.163	1361.174	1605.719	515.696
1398.562	21.495	85.538	1093.851	89.407	1420.179	25.789	917.775
1453.816	21.996	92.535	1127.6	90.998	1422.159	27.789	999.774
10.901	22.493	93.538	1128.353	91.985	1438.252	53.852	1093.273
17.915	23.244	100.535	1170.853	93.985	1441.433	57.85	1254.02
18.904	23.993	119.037	1223.351	95.984	1445.901	58.351	1388.024
20.933	31.243	139.786	1239.851	96.993	1448.417	115.351	1552.52
21.902	31.493	148.786	1250.353	98.417	1464.621	151.349	259.528
23.917	32.493	153.785	1400.102	98.984	1548.677	152.103	271.527
24.918	32.743	171.538	1434.101	100.995	1562.908	187.984	327.778
44.917	33.246	172.537	1434.854	102.652	1564.194	227.376	439.278
46.915	33.745	187.706	1439.354	112.671	1583.357	228.127	655.777
48.917	34.492	196.948	1486.601	115.151	1585.367	246.876	668.496
52.907	35.244	197.7	1487.354	116.166	1587.617	247.627	779.739
53.901	35.993	199.203	1519.354	119.416	1589.173	271.627	1151.118
55.906	44.996	204.702	1536.604	121.914	1600.412	272.378	1247.865
56.911	45.494	273.451	1563.604	128.154	1618.995	273.876	1365.234
59.901	45.997	296.216	14.351	134.416	1621.256	282.127	1504.225
82.652	46.997	386.465	15.101	139.73	1629.179	308.376	705.301
163.917	47.497	387.218	15.351	140.726	1644.656	314.378	707.551
404.913	159.5	391.878	24.163	141.802	1645.354	327.292	929.124
406.916	160.246	392.378	24.914	141.903	1648.919	462.392	930.627
420.654	161.744	392.882	37.727	143.476	1676.16	584.645	1460.373
421.655	162.25	401.876	38.227	143.802		585.398	1466.373
423.652	258.251	402.378	38.477	144.151		901.83	1494.128
424.666	266.501	407.878	38.727	144.414		1031.324	226.902
426.661	411.755	408.626	41.02	144.419		1597.81	642.063
511.902	668.997	409.13	54.582	146.159		170.269	275.801
557.927	765.007	416.376	58.353	147.158		178.017	1192.295
559.684	934.742	435.131	58.852	147.17		306.518	1193.795
561.652	1103.995	435.631	60.353	150.151		309.516	NA
671.667	1281.746	518.126	62.104	151.422		319.396	111.047
698.417	1524.505	521.626	62.895	155.917		442.893	176.963
700.405	1526.505	522.374	63.145	163.917		481.893	266.965
748.903	16.169	525.876	63.644	164.151		482.644	267.465
807.41	17.16	534.376	64.145	164.985		483.395	268.465
868.901	19.188	558.626	67.582	165.157		487.895	269.463
870.922	21.156	577.626	69.581	166.675		492.395	273.965
937.665	22.157	591.124	71.935	166.993		531.144	405.248
939.677	24.153	592.376	72.185	168.163		565.398	406.743
984.906	26.189	604.626	72.436	170.916		572.145	410.492
1010.651	27.168	606.878	74.687	172.422		672.145	412.742
1011.653	29.168	653.876	74.937	174.986		728.688	413.49
1149.415	30.163	671.876	77.187	175.402		864.986	453.493
1239.162	36.171	680.126	81.937	195.152		1053.237	493.742
1321.902	53.158	817.626	82.187	195.653		1113.179	494.494
1420.151	54.151	906.126	82.687	196.671		1361.18	502.243
1508.651	56.161	1013.875	89.187	197.908		1373.181	502.993
1589.926	58.16	1044.625	89.686	198.921		1517.321	505.993
1618.901	60.161	1045.377	96.937	199.161		238.99	604.937
1073.653	62.154	1203.793	99.936	202.151		256.246	605.691
1075.909	64.157	1356.54	104.437	222.174		288.463	606.439
1644.656	66.167	1401.043	111.437	222.901		306.587	789.837
27.157	68.151	1430.292	111.937	223.918		350.724	791.129
29.165	70.154	431.609	112.146	225.171		428.725	791.334
31.151	72.164	569.751	112.646	227.922		513.727	792.082
32.165	74.18	571.251	113.396	230.663		513.729	829.383
34.168	76.188	574.253	114.147	235.653		514.475	859.383
36.151	78.153	586.752	114.646	237.163		514.478	1009.252
46.164	80.161	589.752	115.146	238.662		549.479	1062.502
47.152	82.173	688.249	126.645	241.673		550.227	1136.5
49.156	85.153	688.251	126.895	243.154		551.725	1198.255
50.168	87.152	688.254	127.145	243.657		589.228	1199.752
51.152	102.184	688.999	127.646	244.914		616.476	1202
53.152	104.16	689.001	138.897	245.671		629.228	1428.503
54.167	106.162	689.751	139.147	246.915		629.976	899.484
64.151	108.185	689.753	139.646	247.159		630.73	961.736
66.168	111.155	737.749	145.397	247.402		671.228	1542.489
67.15	114.151	738.002	145.792	249.408		715.977	0.525
69.16	116.169	738.504	146.292	249.663		747.975	102.976
70.157	120.16	739.252	149.542	260.902		748.728	219.451
72.162	123.151	739.999	149.793	262.908		1120.475	NA
73.168	125.181	740.752	150.293	277.412		1121.228	NA
74.158	127.163	931.25	160.544	280.17		1121.975
76.152	149.166	932.003	163.794	287.16		1146.975
80.153	150.181	932.755	164.544	288.662		1147.729
128.154	161.156	933.5	165.045	291.412		1148.477
144.151	164.151	934.25	176.792	294.41		1181.23
146.159	165.155	1021.751	177.293	297.174		1190.724
147.158	167.169	1047.253	177.543	300.161		1192.227
164.151	172.155	1272.253	189.481	302.91		1209.726
165.157	175.168	1273.006	189.981	310.911		1464.979
197.908	177.179	1365.751	190.48	312.411		1545.977
222.901	180.166	1366.002	209.731	315.17		226.562
223.918	182.152	1366.498	210.232	318.159		230.525
260.902	184.167	1366.752	211.732	322.409		233.529
262.908	190.16	1367.002	212.732	324.911		242.528
336.401	192.152	1367.251	216.982	330.66		265.029
361.171	194.16	1367.502	221.232	332.978		265.775
527.171	198.169	1370.002	223.169	334.724		266.529
700.412	200.159	414.499	227.69	335.489		267.275
760.653	202.153	104.763	229.94	336.401		391.777
870.682	204.154	493.694	234.942	355.42		423.216
1012.656	206.165	512.696	244.691	361.171		493.565
1148.932	209.185	514.884	245.19	376.403		493.716
1150.653	211.153	515.634	254.545	377.989		556.315
1505.659	214.156	515.696	260.296	380.676		710.316
1554.928	234.151	917.775	260.796	382.16		711.071
1563.182	236.151	999.774	269.296	384.903		755.068
1564.904	243.152	1093.273	269.546	386.168		756.566
1568.167	248.156	1254.02	277.046	391.238		764.816
334.115	279.169	1388.024	292.796	392.236		961.065
381.627	282.152	1552.52	293.797	393.98		973.063
383.868	292.181	259.528	296.796	395.403		1162.313
749.627	315.166	271.527	297.796	395.759		1643.817
877.359	332.167	327.778	298.796	402.987		1648.814
906.368	364.153	439.278	319.295	404.414		182.45
1213.878	365.656	655.777	328.297	404.913		190.701
1464.621	428.421	668.496	328.797	406.916		191.476
1171.188	430.416	779.739	329.296	407.401		267.525
1174.937	432.413	1151.118	343.295	420.654		71.461
1206.181	445.407	1247.865	369.379	421.655		72.963
18.409	455.422	1365.234	369.881	421.988		119.961
20.913	523.402	1504.225	382.923	423.652		411.209
23.653	526.401	705.301	383.423	424.666		422.209
26.419	537.408	707.551	383.921	426.661		601.21
27.922	539.404	929.124	384.423	475.903		1579.959
30.902	543.403	930.627	422.643	479.189		206.394
33.403	546.419	1460.373	424.9	511.902		208.645
34.671	548.402	1466.373	432.67	523.732		244.213
40.401	551.407	1494.128	433.171	526.478		245.713
41.655	553.401	226.902	442.714	527.171		247.215
43.152	558.413	642.063	443.212	550.421		247.964
45.903	566.407	275.801	469.359	552.913		274.463
48.409	574.919	1192.295	503.525	554.171		275.211
49.921	583.901	1193.795	504.028	556.402		275.963
51.414	585.919	15.854	532.029	556.655		276.714
52.903	587.916	16.356	532.527	556.669		287.961
55.665	604.919	885.006	533.029	557.911		289.464
57.175	672.903	885.753	539.529	557.927		290.215
77.653	674.939	1034.59	589.945	559.68		293.213
98.417	736.919	1035.59	590.445	559.684		293.964
141.903	790.153	1542.969	590.945	560.901		294.715
144.414	870.177	1605.719	591.447	561.652		295.464
147.17	916.193	25.789	591.945	563.158		468.716
150.151	918.671	27.789	617.448	564.922		470.216
151.422	920.904	53.852	618.448	567.651		472.465
155.917	952.689	57.85	620.947	569.163		831.466
166.675	954.903	58.351	621.446	570.152		832.966
168.163	1015.694	115.351	621.947	571.651		833.715
170.916	1041.44	151.349	646.446	574.652		835.212
172.422	1190.156	152.103	651.949	575.41		835.963
175.402	1263.927	187.984	661.734	575.907		838.212
195.152	1265.161	227.376	663.236	577.912		1042.963
199.161	1290.901	228.127	676.735	591.741		1044.463
202.151	1342.902	246.876	677.236	595.726		1046.715
222.174	1381.152	247.627	682.24	598.423		1048.963
225.171	1409.914	271.627	683.238	601.413		1053.463
227.922	1412.411	272.378	683.737	606.902		1128.716
230.663	1502.684	273.876	705.236	609.411		1139.968
237.163	30.726	282.127	705.735	614.152		1207.458
238.662	33.228	308.376	726.737	616.901		1361.457
241.673	35.227	314.378	727.236	618.654		1470.206
243.154	36.987	327.292	727.735	633.926		NA
247.159	38.73	462.392	736.236	634.404
249.663	39.732	584.645	749.743	641.475
277.412	40.729	585.398	771.737	648.652
280.17	42.481	901.83	772.737	656.677
287.16	43.482	1031.324	785.236	658.429
288.662	45.483	1597.81	785.737	661.158
291.412	46.484	NA	786.735	671.667
294.41	48.236	170.269	807.404	679.312
297.174	49.237	178.017	807.906	682.91
300.161	50.236	306.518	808.405	683.904
302.91	51.979	309.516	809.404	685.307
310.911	52.74	319.396	809.906	698.417
312.411	54.489	442.893	810.404	700.405
315.17	55.49	481.893	811.404	700.412
318.159	57.24	482.644	824.405	700.565
322.409	58.236	483.395	824.908	707.801
324.911	60.227	487.895	829.407	708.802
330.66	61.989	492.395	829.908	711.162
355.42	62.979	531.144	830.405	712.421
376.403	64.481	565.398	835.906	716.415
380.676	65.483	572.145	836.407	725.653
382.16	66.239	672.145	837.908	725.921
384.903	68.225	728.688	845.906	728.93
386.168	79.24	864.986	846.405	733.669
395.403	80.987	1053.237	848.908	736.153
404.414	85.484	1113.179	862.407	736.418
407.401	87.475	1361.18	870.405	737.401
564.922	88.239	1373.181	870.906	741.657
569.163	90.224	1517.321	871.908	742.913
598.423	91.225	238.99	883.574	748.903
601.413	92.731	256.246	916.075	760.653
606.902	93.724	288.463	917.073	766.224
609.411	95.477	306.587	918.574	783.616
616.901	96.475	350.724	924.077	790.402
633.926	98.227	428.725	924.574	790.42
683.904	99.224	513.727	926.077	792.414
790.402	99.988	513.729	926.574	794.487
968.172	100.985	514.475	927.075	795.199
971.161	101.977	514.478	927.576	798.921
972.653	103.975	549.479	954.431	805.677
975.409	105.483	550.227	954.93	807.41
978.156	108.983	551.725	955.429	826.161
979.666	109.981	589.228	955.93	829.157
1122.152	111.733	616.476	978.431	830.663
1222.916	112.485	629.228	983.431	833.66
1225.663	113.484	629.976	1023.194	834.916
1228.651	115.483	630.73	1023.693	835.157
1231.401	116.237	671.228	1024.192	836.652
1385.67	116.988	715.977	1035.194	838.172
1560.903	118.737	747.975	1076.196	841.158
113.151	119.726	748.728	1076.697	845.401
170.412	121.49	1120.475	1077.697	846.454
332.403	122.476	1121.228	1137.695	847.912
643.674	123.229	1121.975	1138.194	850.927
652.413	128.235	1146.975	1138.697	852.427
743.672	129.231	1147.729	1169.695	855.407
807.404	130.99	1148.477	1193.033	860.651
842.408	150.232	1181.23	1194.031	863.909
1217.908	159.24	1190.724	1261.534	868.901
1589.173	160.24	1192.227	1262.033	870.682
631.424	162.24	1209.726	1271.534	870.922
640.43	164.233	1464.979	1272.033	872.055
895.407	164.99	1545.977	1307.096	873.557
1079.668	166.74	111.047	1357.464	884.406
1420.179	167.74	176.963	1357.968	895.653
1629.179	169.477	266.965	1400.673	896.732
96.921	204.736	267.465	1401.673	897.917
635.364	205.735	268.465	1402.174	899.235
636.372	206.737	269.463	1402.673	900.408
648.369	211.475	273.965	1403.675	902.669
828.872	212.239	405.248	1417.507	903.67
1012.872	213.977	406.743	1418.008	905.912
1014.121	214.729	410.492	1433.012	906.158
1016.352	277.738	412.742	1434.012	908.402
1185.622	317.49	413.49	1434.511	910.42
1583.357	342.724	453.493	1435.509	911.432
1585.367	437.724	493.742	1452.698	914.42
1587.617	441.226	494.494	1453.197	915.903
1645.354	443.225	502.243	1457.698	918.926
38.661	471.734	502.993	1458.197	920.655
39.901	473.484	505.993	1476.803	920.731
41.903	544.475	604.937	1564.805	920.912
44.402	632.74	605.691	1565.302	921.905
50.159	634.488	606.439	1565.803	922.912
59.171	636.474	789.837	1646.89	923.902
89.42	644.736	791.129	1647.389	924.671
90.662	659.733	791.334	1647.888	925.419
96.402	671.74	792.082	17.895	926.904
270.401	763.477	829.383	20.395	929.919
274.917	823.224	859.383	25.395	931.407
448.921	885.231	1009.252	28.396	934.403
579.168	886.231	1062.502	32.393	936.903
791.401	888.23	1136.5	33.4	937.665
1107.174	889.231	1198.255	34.893	939.677
1333.156	894.986	1199.752	36.399	939.917
1648.919	1032.233	1202	40.896	943.412
885.911	1227.484	1428.503	41.896	943.426
895.402	1282.986	899.484	42.396	944.903
1002.908	1291.988	961.736	43.286	947.924
1068.668	1310.735	1542.489	43.786	950.924
1092.919	1366.224	226.562	47.574	958.408
1266.91	1367.975	230.525	53.845	965.733
35.151	1369.725	233.529	64.347	968.172
37.154	1371.228	242.528	66.85	968.841
56.671	1405.99	265.029	67.35	970.162
84.671	1408.732	265.775	72.347	971.161
87.155	1486.74	266.529	72.851	972.421
88.163	1488.732	267.275	73.348	972.653
89.407	1490.487	391.777	75.845	975.409
102.652	1542.237	423.216	93.283	977.153
112.671	1544.224	493.565	101.785	978.156
115.151	1558.726	493.716	124.598	979.666
116.166	1594.739	556.315	125.723	980.654
119.416	1595.726	710.316	126.096	983.903
195.653	1598.474	711.071	126.224	984.906
196.671	1605.999	755.068	126.725	987.405
198.921	1608.725	756.566	127.724	990.914
245.671	1652.974	764.816	128.223	992.423
246.915	1655.73	961.065	129.224	992.983
249.408	1657.731	973.063	129.724	994.927
790.42	1658.728	1162.313	131.723	995.916
834.916	1660.488	1643.817	132.724	997.677
1059.402	1675.238	1648.814	133.225	998.929
1257.651	1676.99	0.525	133.728	999.165
1264.171	588.736	102.976	134.727	1000.408
1282.651	1036.982	219.451	135.228	1000.902
1293.17	1049.994	182.45	135.727	1000.998
1564.406	1080.983	190.701	136.225	1001.903
0.151	1088.985	191.476	136.727	1003.177
0.651	1401.747	267.525	137.225	1004.432
1.651	1403.734	NA	137.725	1004.922
2.151	1408.748	71.461	138.725	1006.159
2.651	1426.748	72.963	170.91	1007.154
3.15	1427.748	119.961	172.41	1007.427
4.151	1437.74	411.209	173.41	1007.917
4.652	1444.736	422.209	173.911	1009.421
5.651	1451.744	601.21	175.41	1009.926
6.151	1455.748	1579.959	180.411	1010.651
15.164	1456.736	NA	186.412	1011.653
80.656	1458.739	206.394	266.768	1012.656
82.914	1460.733	208.645	276.268	1012.903
84.171	1473.738	244.213	283.765	1016.182
86.421	1475.735	245.713	291.87	1019.657
87.652	1627.234	247.215	292.372	1022.926
235.653	8.055	247.964	294.872	1032.677
243.657	8.551	274.463	300.372	1035.414
244.914	9.052	275.211	300.877	1036.677
247.402	9.551	275.963	301.371	1038.902
550.421	10.051	276.714	302.371	1039.418
552.913	12.555	287.961	306.874	1042.455
554.171	13.055	289.464	331.603	1043.403
556.669	15.555	290.215	338.602	1045.407
557.911	16.302	293.213	346.604	1050.911
575.41	20.554	293.964	367.497	1051.478
577.912	21.055	294.715	377.502	1054.677
682.91	22.055	295.464	384.5	1059.402
711.162	22.554	468.716	387.497	1063.404
712.421	23.054	470.216	393.628	1065.402
733.669	23.555	472.465	403.124	1066.43
736.153	24.051	831.466	411.626	1075.168
737.401	24.802	832.966	419.628	1087.927
741.657	25.551	833.715	420.122	1092.421
742.913	25.802	835.212	420.626	1095.403
836.652	35.302	835.963	421.125	1102.402
860.651	37.053	838.212	424.125	1102.403
895.653	39.053	1042.963	468.481	1103.907
897.917	40.811	1044.463	507.481	1104.912
900.408	41.801	1046.715	537.483	1106.93
902.669	43.565	1048.963	537.985	1109.906
903.67	45.312	1053.463	571.228	1111.404
905.912	46.308	1128.716	571.731	1114.452
908.402	48.062	1139.968	590.857	1116.955
910.42	54.311	1207.458	591.859	1117.411
920.655	55.315	1361.457	592.856	1120.403
922.912	56.312	1470.206	593.358	1121.172
925.419	58.063	NA	593.856	1122.152
970.162	60.057		594.356	1123.401
972.421	62.066		618.36	1124.903
1121.172	64.087		645.816	1148.932
1152.668	72.3		646.318	1149.415
1153.904	74.812		646.82	1150.653
1156.403	95.559		647.82	1152.668
1158.41	98.307		649.32	1153.904
1176.401	99.305		650.32	1155.901
1178.667	107.312		650.819	1156.403
1179.903	109.311		651.323	1158.41
1182.154	124.057		651.817	1176.401
1295.664	131.066		652.316	1178.667
1297.921	132.815		662.819	1179.903
1300.403	134.559		663.323	1182.154
1327.402	137.302		663.819	1202.911
1331.907	138.813		666.82	1205.929
1512.916	139.81		698.817	1208.903
1515.41	148.053		710.82	1210.403
1517.651	150.054		712.463	1213.162
1566.157	151.805		730.465	1214.562
1570.902	152.806		808.97	1217.561
1573.162	154.559		825.893	1218.902
1575.422	156.303		827.186	1222.916
1587.901	159.563		827.685	1225.663
689.423	160.564		828.188	1228.651
749.422	167.566		828.69	1231.401
750.909	186.061		829.188	1232.67
857.421	188.052		861.186	1237.166
964.151	198.801		861.69	1239.162
1058.426	204.807		864.186	1256.551
1422.159	209.313		876.184	1257.306
1548.677	213.066		910.186	1257.651
1600.412	214.055		951.687	1259.301
1676.16	215.816		952.186	1260.058
121.914	233.55		952.69	1261.801
134.416	235.057		1061.69	1263.303
144.419	245.557		1062.192	1264.171
656.677	247.315		1103.69	1265.055
661.158	249.309		1254.688	1266.802
725.653	251.303		1255.192	1268.554
805.677	254.056		1255.69	1270.557
884.406	254.831		1299.686	1271.422
1007.154	269.56		1309.509	1273.416
1009.926	270.552		1372.075	1275.674
1075.168	272.313		1372.575	1275.917
1213.162	311.061		1408.577	1282.651
1273.416	349.05		1421.077	1282.808
1275.917	351.052		1422.578	1284.816
1315.677	352.802		1528.871	1293.17
1318.677	357.062		1530.871	1295.664
1335.404	358.813		1534.873	1297.921
1343.926	361.557		1537.873	1300.403
1394.163	375.558		1550.873	1300.602
1521.164	405.826		1562.373	1305.901
1577.92	407.563		1616.871	1315.677
1580.906	409.558		1619.869	1318.677
1592.422	411.061		1621.873	1321.902
1606.669	413.063		1622.379	1327.402
716.415	415.064		628.323	1331.907
798.921	416.816		935.823	1335.404
845.401	417.816		1259.96	1343.341
936.903	420.558		1286.957	1343.926
939.917	422.561		1292.207	1348.24
1038.902	427.566		1301.955	1369.664
1043.403	453.561		1666.955	1372.652
1155.901	455.559		4.602	1374.904
1218.902	477.066		5.101	1375.429
1271.422	501.559		5.603	1377.154
1305.901	502.56		6.351	1377.912
1374.904	511.06		7.602	1378.403
1377.912	512.057		10.8	1379.419
1379.419	514.062		11.55	1379.902
1382.427	534.551		16.8	1380.156
1395.902	551.565		17.55	1382.427
1398.904	566.313		23.551	1382.907
1401.901	569.054		23.801	1385.67
1430.416	581.814		24.299	1394.163
1440.924	582.803		24.8	1395.902
1464.908	589.566		27.55	1398.562
1467.913	592.316		33.549	1398.682
1511.422	615.801		35.299	1398.904
1532.427	624.81		39.3	1400.924
1535.418	626.315		39.548	1401.901
1604.423	628.312		57.299	1403.904
1607.427	630.064		57.551	1412.902
1655.413	632.066		58.049	1414.741
1661.403	633.812		59.051	1420.151
25.408	638.058		81.8	1430.416
207.901	640.059		83.549	1440.924
435.403	643.813		84.049	1442.909
828.425	648.803		84.549	1453.816
1039.658	808.801		87.05	1464.908
1060.908	864.804		87.549	1467.913
1140.902	891.315		88.549	1469.158
1257.165	1123.308		91.55	1484.902
1345.901	1226.809		123.05	1505.659
1445.901	1328.064		123.549	1507.413
1448.417	1330.056		129.55	1508.651
649.426	1331.805		130.55	1511.422
948.913	1333.566		148.548	1512.916
950.415	1411.808		149.548	1514.93
1120.914	1507.058		150.05	1515.41
1148.422	1577.302		177.052	1517.651
1358.409	15.904		177.549	1517.923
1361.174	25.901		179.053	1520.929
35.402	26.913		180.052	1521.164
614.152	27.922		202.801	1532.427
618.654	29.902		203.299	1534.401
648.652	30.93		203.799	1535.418
826.161	32.917		204.801	1535.904
829.157	36.912		205.299	1541.911
830.663	38.916		219.051	1544.902
833.66	39.913		229.551	1547.914
835.157	40.902		231.05	1551.346
838.172	42.93		250.051	1554.928
841.158	63.92		250.548	1560.903
911.432	68.932		251.05	1563.182
914.42	98.906		254.505	1564.406
915.903	100.913		294	1564.904
918.926	190.904		295.002	1566.157
921.905	191.916		326.589	1568.167
924.671	195.915		327.089	1570.902
1369.664	264.908		327.592	1573.162
1372.652	345.651		328.091	1573.705
1377.154	346.43		344.093	1575.422
1380.156	348.401		344.591	1577.92
1484.902	399.92		345.09	1580.906
1130.41	400.917		345.59	1587.901
1213.914	402.912		346.091	1589.926
556.655	409.907		377.091	1592.422
560.901	414.922		378.093	1598.914
567.651	461.65		381.09	1604.423
570.152	487.409		381.59	1606.669
571.651	489.41		399.091	1607.427
574.652	495.166		399.589	1614.161
575.907	497.151		400.091	1614.238
792.414	498.908		400.592	1615.409
795.199	499.903		401.589	1615.932
846.454	544.663		402.589	1616.903
847.912	579.661		404.591	1618.901
850.927	580.651		405.091	1619.171
852.427	582.655		405.589	1619.922
855.407	583.65		407.092	1655.413
943.426	591.655		414.091	1655.925
958.408	592.651		414.59	1661.403
994.927	594.657		415.093
997.677	602.676		415.593
1000.408	604.654		416.091
1003.177	605.657		417.091
1007.427	607.654		442.091
1032.677	642.651		442.59
1035.414	683.666		484.591
1036.677	690.652		486.092
1039.418	694.656		492.092
1042.455	711.401		492.59
1045.407	719.413		497.593
1050.911	731.404		498.09
1054.677	768.651		499.094
1087.927	770.651		529.092
1092.421	774.667		539.593
1095.403	776.651		550.343
1102.403	778.678		581.092
1104.912	779.652		581.591
1116.955	782.652		598.343
1237.166	785.651		599.341
1442.909	802.417		618.59
1469.158	803.402		673.342
1507.413	805.411		677.841
1573.705	808.408		678.843
1249.402	837.917		698.091
1280.904	838.917		698.592
1441.433	840.935		699.592
1564.194	841.917		700.089
1.5	923.905		701.091
475.903	940.667		702.089
479.189	958.65		732.091
556.402	994.917		733.093
559.68	996.913		733.594
563.158	998.902		734.592
863.909	1004.664		775.592
906.158	1006.655		776.091
977.153	1008.662		776.59
980.654	1032.667		783.091
983.903	1044.657		792.594
987.405	1062.651		817.848
990.914	1064.662		851.089
992.423	1066.667		855.592
995.916	1072.657		867.094
999.165	1075.665		870.589
1000.902	1076.663		892.595
1004.432	1082.662		924.09
1006.159	1090.658		925.092
1009.421	1099.416		925.589
1012.903	1130.401		935.595
1016.182	1174.416		936.09
1019.657	1176.403		1002.09
1022.926	1177.407		1002.591
1065.402	1243.901		1003.092
1232.67	1245.914		1004.092
1275.674	1247.911		1004.591
1398.682	1249.912		1018.09
1598.914	1300.157		1036.791
1614.161	1301.153		1037.292
1615.932	1303.161		1037.791
1619.171	1304.157		1040.292
45.153	1306.183		1051.789
110.18	1313.154		1052.789
323.901	1350.684		1053.292
631.932	1440.165		1053.793
850.168	1442.166		1062.293
1259.425	1445.162		1075.292
1294.405	1470.66		1083.789
634.404	1575.901		1097.29
658.429	1577.902		1123.346
725.921	1583.903		1123.849
728.93	1640.401		1134.849
736.418	1668.402		1167.346
920.912	140.671		1174.847
923.902	142.902		1212.847
926.904	145.152		1259.348
929.919	647.417		1269.35
931.407	649.908		1284.847
934.403	654.422		1471.845
943.412	660.419		1550.347
944.903	747.402		0.602
947.924	748.402		1.35
950.924	817.421		1.601
998.929	880.655		2.601
1001.903	920.157		3.852
1004.922	922.414		4.352
1007.917	963.668		4.538
1063.404	1103.91		4.603
1066.43	1154.66		4.791
1102.402	1361.404		4.852
1103.907	1515.165		5.289
1106.93	NA		5.353
1109.906	319.378		5.603
1111.404	324.865		5.789
1114.452	329.378		5.79
1117.411	356.115		6.29
1120.403	358.123		7.039
1123.401	360.615		7.789
1124.903	362.857		8.54
1202.911	368.859		10.541
1205.929	372.116		11.039
1208.903	374.358		22.289
1210.403	391.114		22.789
1375.429	392.115		23.539
1378.403	524.113		38.539
1379.902	582.109		48.04
1382.907	776.877		48.54
1400.924	788.361		53.54
1403.904	1131.37		54.039
1412.902	1140.374		55.04
1514.93	1159.858		57.79
1517.923	1175.86		58.789
1520.929	1178.108		60.791
1534.401	1189.362		65.79
1535.904	1599.115		66.79
1541.911	1601.61		78.289
1544.902	NA		78.539
1547.914	65.168		79.289
1615.409	77.653		90.54
1616.903	78.903		106.039
1619.922	81.653		117.54
1655.925	84.418		124.54
783.616	87.163		140.04
968.841	88.663		156.29
1300.602	90.165		157.039
1343.341	93.152		213.291
1551.346	94.403		284.289
	270.41		364.54
	622.16		400.542
	647.651		432.54
	665.677		440.792
	753.152		442.792
	920.415		443.289
	927.176		445.289
	982.413		446.792
	985.156		472.21
	986.407		473.71
	989.418		495.21
	1088.402		496.212
	1101.917		505.711
	1104.656		520.711
	1107.402		523.214
	1111.168		534.71
	1277.403		550.216
	1355.903		558.21
	1423.664		566.713
	37.402		575.212
	38.404		614.21
	40.401		615.211
	61.402		634.711
	71.402		680.461
	103.173		705.607
	124.402		706.101
	137.901		710.102
	147.901		713.101
	170.412		751.852
	386.163		752.6
	392.407		773.602
	499.909		775.106
	501.173		776.602
	503.666		839.6
	611.152		842.604
	706.154		861.102
	722.423		876.916
	732.418		934.666
	737.424		936.166
	741.154		949.668
	858.651		1013.42
	957.401		1017.168
	1002.408		1197.916
	1032.408		1272.92
	1074.916		1316.917
	1096.164		1344.669
	1098.66		1345.419
	1102.404		1458.167
	1104.901		1459.667
	1116.151		1653.416
	1215.412		73.285
	1239.151		73.788
	1364.164		86.286
	1366.652		253.287
	1369.153		502.537
	1380.418		505.033
	1407.919		712.019
	1437.902		801.039
	1441.662		971.289
	1485.402		1088.977
	1486.652		1351.013
	1584.151		1617.765
	1586.673		1641.01
	1611.672		541.186
	1612.905		543.436
	1620.406		558.532
	550.403		955.029
	589.409		1241.78
	856.666		1569.78
	916.401		1585.777
	1052.662		1670.529
	1111.177		8.602
	1244.652		12.101
	1563.179		13.35
	956.861		20.351
	957.861		20.851
	959.105		21.102
	962.622		42.094
	1448.364		42.535
	1624.366		42.537
	1627.86		43.101
	61.402		43.352
	68.171		46.536
	122.903		49.286
	123.921		57.535
	125.171		57.785
	156.411		67.036
	510.427		87.287
	721.152		87.787
	1091.902		88.287
	1322.164		101.538
	1567.901		123.035
	10.161		134.786
	11.402		198.948
	13.41		260.951
	14.669		283.528
	17.151		292.968
	19.17		304.718
	20.404		305.22
	21.664		317.72
	23.921		318.47
	25.158		319.218
	26.405		319.968
	27.668		320.716
	30.171		321.216
	31.409		321.718
	32.664		369.47
	34.912		384.97
	36.166		423.879
	43.403		429.629
	44.404		438.879
	45.664		439.879
	47.921		440.379
	49.169		537.626
	51.405		540.376
	52.664		545.626
	54.907		552.626
	57.404		555.376
	58.41		559.874
	59.664		573.874
	69.921		579.376
	71.155		592.876
	72.403		593.626
	74.664		653.128
	75.902		687.126
	77.911		749.123
	78.913		749.623
	81.166		769.13
	83.409		769.874
	84.664		798.126
	87.669		798.876
	89.908		829.126
	93.401		831.876
	109.663		836.376
	112.921		839.126
	119.663		839.874
	120.919		850.374
	123.401		864.628
	147.157		906.126
	149.403		934.626
	151.421		936.375
	152.663		970.373
	154.912		985.623
	156.921		1005.373
	159.417		1005.875
	161.671		1068.623
	167.171		1069.623
	169.409		1112.79
	171.662		1138.292
	200.921		1139.042
	202.17		1163.292
	204.402		1165.791
	205.402		1185.791
	207.669		1186.793
	215.661		1201.543
	217.915		1210.793
	277.401		1211.293
	290.915		1265.797
	293.159		1283.041
	295.402		1283.541
	303.408		1284.541
	320.655		1285.043
	326.157		1291.543
	328.42		1294.041
	329.671		1303.543
	331.903		1305.293
	335.421		1353.044
	337.668		1377.543
	370.904		1398.793
	374.167		1399.543
	375.422		1426.541
	377.901		1428.793
	380.902		1485.543
	381.907		1512.292
	384.157		1517.79
	386.421		1520.292
	423.919		1543.29
	425.155		1551.54
	455.916		1560.542
	458.421		1603.79
	481.421		1604.29
	483.671		1636.29
	485.912		1636.792
	497.411		1637.542
	500.671		1638.042
	531.902		606.251
	562.91		607.001
	566.672		920.003
	579.422		921.5
	581.901		936.501
	584.156		936.751
	609.408		937.253
	610.662		937.503
	611.662		938.253
	634.407		938.751
	635.664		939.001
	643.663		1107.249
	672.151		1108.751
	674.171		1245.251
	676.416		1246.753
	678.666		1302.252
	682.403		1360.002
	716.162		1360.752
	717.41		1361.499
	719.921		1362.252
	722.158		1363.002
	724.402		1401.501
	726.915		1430.502
	727.921		1434.252
	730.401		1450.751
	731.667		1499.982
	733.921		1500.73
	736.16		1509.98
	751.403		1526.217
	760.905		1528.466
	761.91		1540.969
	763.92		1541.715
	766.152		1615.469
	796.171		1628.969
	834.66		5.602
	835.663		6.102
	838.171		6.602
	842.669		6.786
	857.912		7.102
	1452.171		7.828
	39.671		8.328
	104.921		8.826
	122.903		9.326
	139.169		9.83
	170.16		20.391
	275.408		20.891
	349.671		23.889
	428.409		24.389
	429.663		29.393
	973.402		29.889
	987.918		30.391
	992.406		36.248
	1012.651		36.249
	1200.902		42.751
	1203.911		46.999
	1241.422		57.001
	1242.653		58.501
	1245.907		58.997
	1541.401		59.999
	1612.166		61.997
	1615.408		62.499
	1617.411		62.999
	1659.914		67.501
	442.677		69.001
	444.177		69.499
	457.927		73.499
	471.676		75.497
	685.422		75.997
	885.655		83.75
	1059.911		87.25
	1583.906		98.252
	1667.926		102.25
	1670.668		103.252
	1673.413		105.25
	1674.907		112.75
	654.153		117.75
	663.658		130.752
	679.176		131.25
	685.927		132.252
	689.926		141.25
	691.422		141.749
	748.153		144.002
	765.912		148.501
	768.42		154.001
	787.903		154.499
	873.677		155.499
	876.426		162.001
	877.677		176.502
	931.658		177.001
	951.677		177.502
	987.165		182.004
	997.405		182.502
	1011.42		183.002
	1026.677		191.002
	1029.672		191.501
	1032.665		198.002
	1035.651		200.999
	1036.902		202.004
	1039.918		204.002
	1051.163		206.999
	1053.927		208.502
	1056.675		213.999
	1080.677		221.501
	1097.677		222.002
	1106.402		223.001
	1109.176		224.002
	1115.172		238.999
	1123.405		243.002
	1126.177		244.001
	1268.92		253.501
	1288.416		254.499
	1410.403		259.001
	1425.658		263.002
	1428.401		265.499
	1430.924		266.001
	1433.676		294.001
	1505.927		301.499
	1507.427		302.002
	1017.903		309.999
	91.674		311.001
	94.151		319.002
	99.152		325.501
	187.907		354
	289.16		355.085
	321.652		395.748
	401.664		399.252
	457.175		417.751
	459.651		418.247
	462.173		428.251
	464.652		469.249
	473.404		469.747
	545.901		470.749
	547.162		476.751
	549.672		482.249
	552.174		496.749
	614.662		537.502
	615.913		582.5
	618.408		583
	620.906		637.002
	623.42		696.5
	624.667		739
	627.166		739.498
	629.669		740
	630.901		748.5
	633.409		798
	635.923		1606.999
	638.401		1622.501
	640.921		44.678
	642.152		45
	644.66		45.179
	647.164		45.262
	680.909		45.678
	710.902		45.761
	713.403		54.511
	714.664		60.762
	717.16		61.26
	719.669		61.762
	789.662		62.262
	792.175		66.761
	949.672		72.26
	952.151		72.761
	954.651		73.26
	955.925		87.762
	979.673		97.263
	1045.913		108.263
	1048.414		108.76
	1050.916		109.76
	1054.653		144.513
	1067.154		145.013
	1284.67		171.511
	1570.918		175.012
	93.401		175.511
	98.926		268.012
	106.402		272.514
	108.912		273.262
	110.168		295.764
	113.176		295.768
	114.676		302.511
	142.426		316.011
	146.676		316.761
	153.668		331.764
	156.667		332.514
	166.176		346.766
	213.176		349.014
	220.652		349.764
	224.676		355.768
	236.176		376.764
	262.152		377.516
	264.669		397.011
	280.926		397.764
	283.653		398.516
	358.425		399.266
	361.407		444.264
	367.402		456.261
	371.902		457.011
	405.651		484.764
	418.156		485.514
	427.91		490.761
	432.154		495.199
	434.901		502.196
	437.405		502.692
	440.401		526.134
	449.901		526.381
	497.412		528.636
	500.153		569.134
	501.651		569.881
	504.424		570.631
	537.652		611.134
	548.426		613.381
	568.41		740.42
	615.158		750.17
	617.902		750.917
	620.653		761.422
	623.415		774.172
	698.402		774.92
	737.159		791.271
	755.151		792.771
	759.152		794.271
	761.652		810.024
	765.667		817.524
	769.902		818.269
	812.651		820.521
	830.154		821.272
	834.403		822.771
	838.172		845.769
	849.902		853.77
	860.675		911.271
	863.418		912.773
	866.402		913.523
	872.151		935.77
	874.653		936.525
	877.418		940.27
	878.903		968.023
	880.402		999.022
	883.426		999.77
	900.162		1000.524
	903.152		1001.274
	906.152		1011.028
	907.426		1056.52
	910.151		1061.024
	912.652		1062.522
	915.417		1072.27
	924.902		1079.024
	927.659		1168.273
	934.915		1218.776
	937.651		1219.521
	966.902		1220.272
	972.152		1221.02
	976.421		1275.776
	990.652		1370.024
	991.92		1370.774
	994.901		1371.522
	997.409		1373.026
	998.901		1385.772
	1001.421		1394.026
	1004.174		1394.772
	1028.402		1517.775
	1031.152		1530.52
	1033.901		1531.271
	1042.154		1537.273
	1044.902		1544.769
	1047.417		91.56
	1050.402		92.061
	1054.417		92.809
	1057.169		150.562
	1059.913		167.279
	1104.157		180.528
	1105.413		181.278
	1109.92		185.032
	1111.172		185.778
	1113.912		219.028
	1116.912		261.028
	1119.422		270.529
	1243.41		271.279
	1246.174		272.027
	1301.171		272.777
	1310.912		289.024
	1313.919		291.281
	1319.659		292.026
	1386.156		292.781
	1388.657		293.531
	1391.407		313.035
	1423.406		316.779
	1425.913		317.531
	1442.408		344.528
	1456.407		345.278
	1459.162		346.028
	1463.902		346.778
	1471.912		347.528
	149.162		389.528
	1289.177		390.278
	1326.17		413.278
	1335.177		414.028
	1350.158		414.778
	1425.151		415.528
	1428.166		416.278
	1455.151		444.53
	1457.927		445.28
	1460.905		446.028
	1468.415		459.279
	1471.401		460.029
	1475.914		460.779
	1478.905		480.276
	255.917		522.028
	551.157		522.778
	892.425		587.774
	1466.675		588.527
	293.184		589.277
	359.405		602.027
	637.918		669.246
	639.414		688.248
	748.427		688.998
	1134.918		708.493
	1137.672		777.237
	1497.919		777.489
	1583.401		778.239
	1587.677		817.487
	1590.656		818.242
	1593.403		818.985
	1595.92		895.865
	1601.427		910.868
	1604.431		1219.116
	1608.681		1299.615
	1611.427		1417.475
	191.678		689.801
	322.913		728.034
	521.411		729.816
	612.904		764.96
	768.901		797.461
	1049.652		811.961
	1168.418		832.878
	1180.406		838.374
	1195.405		844.374
	1435.674		921.625
	51.681		929.624
	61.652		943.122
	70.171		946.124
	83.909		956.624
	87.425		982.375
	89.16		995.625
	92.432		1007.125
	94.151		1007.873
	97.666		1010.123
	100.902		1011.628
	102.68		1020.378
	104.402		1020.625
	107.682		1046.125
	109.412		1047.628
	112.924		1059.628
	114.651		1062.628
	117.922		1076.125
	119.432		1084.375
	121.159		1119.126
	124.671		1135.624
	126.402		1166.374
	129.903		1176.124
	131.419		1181.372
	134.917		1190.374
	136.666		1191.126
	143.432		1197.124
	145.155		1227.126
	148.413		1256.874
	151.919		1272.622
	153.682		1291.877
	155.405		1292.627
	158.909		1294.872
	160.653		1307.625
	163.93		1311.375
	167.176		1315.875
	175.421		1320.375
	182.17		1339.13
	185.421		1339.877
	194.156		1340.625
	197.664		1342.125
	200.903		1343.625
	202.681		1345.122
	205.923		1353.375
	207.667		1354.875
	212.903		1360.125
	217.932		1363.127
	221.432		1373.622
	230.182		1376.627
	237.154		1377.375
	238.918		1414.125
	257.172		1423.125
	258.92		1423.872
	262.182		1424.625
	263.924		1429.875
	321.681		1441.88
	325.169		1442.622
	328.682		1473.873
	332.182		1486.626
	335.653		1487.376
	354.401		1509.873
	356.182		1510.621
	359.682		1511.373
	361.414		1511.626
	364.674		1512.873
	376.401		1513.124
	420.932		1513.626
	569.921		1513.874
	766.67		1514.376
	897.673		1515.123
	1120.676		1548.376
	1592.161		1549.124
	705.433		1549.876
	721.174		1560.371
	726.418		1561.124
	893.933		1582.124
	1035.698		1588.124
	1205.407		1606.874
	1304.904		1615.874
	1136.927		1627.874
	1139.911		1629.374
	1142.902		1630.126
	1145.947		1631.626
	1147.424		1635.374
	1150.41		1648.121
	1180.42		1651.874
	1196.922		1667.624
	1199.93		1668.379
	1219.402		1669.124
	1226.904		8.606
	1229.902		9.106
	1232.905		207.4
	1234.402		265.458
	1237.424		266.21
	1271.922		266.958
	1274.905		267.705
	1277.91		268.46
	1280.904		269.208
	1283.922		319.527
	1286.908		378.482
	1385.903		379.23
	1387.418		379.977
	1388.909		389.96
	1396.43		431.564
	1565.904		524.813
	1607.93		526.311
	1630.424		615.817
	1642.434		616.067
	89.343		616.564
	91.095		618.062
	96.34		621.814
	99.854		656.812
	105.09		657.562
	108.622		902.021
	110.342		902.774
	113.841		903.768
	115.601		904.519
	120.86		905.27
	151.112		906.021
	152.849		1048.205
	157.113		1049.205
	160.116		1050.202
	162.863		1051.953
	171.103		2.106
	263.116		2.854
	284.616		3.356
	325.863		28.056
	336.841		28.556
	383.101		29.056
	406.109		29.806
	408.616		43.178
	411.366		45.428
	426.113		46.178
	429.115		46.68
	532.846		47.428
	535.616		48.68
	548.116		49.428
	558.116		50.176
	586.116		69.476
	587.616		77.728
	591.842		106.976
	625.091		107.476
	633.114		131.726
	710.116		133.399
	714.366		133.899
	753.11		134.147
	757.116		134.23
	1181.595		154.804
	1272.359		155.304
	1490.363		155.804
	1507.595		156.304
	1645.346		157.054
	1666.344		157.804
			169.801
			178.552
			179.554
			180.304
			190.552
			191.054
			191.802
			192.304
			219.052
			221.802
			222.302
			222.802
			243.055
			248.805
			249.052
			249.554
			250.302
			250.806
			251.306
			263.301
			274.553
			281.803
			284.803
			299.554
			300.302
			303.052
			312.052
			313.06
			314.804
			316.052
			317.304
			318.05
			318.554
			322.554
			337.554
			338.304
			339.052
			343.054
			343.554
			348.052
			355.304
			356.804
			357.804
			358.304
			361.552
			371.054
			371.802
			372.302
			372.804
			385.804
			397.054
			417.304
			418.554
			419.054
			420.302
			436.302
			463.555
			464.303
			465.553
			466.301
			467.303
			468.051
			468.551
			469.551
			503.804
			504.304
			510.554
			511.302
			511.804
			533.804
			534.304
			543.304
			582.802
			583.552
			584.302
			588.303
			620.553
			621.305
			622.055
			622.803
			623.553
			624.303
			629.553
			631.053
			659.553
			661.051
			661.803
			663.303
			673.053
			676.803
			680.553
			681.305
			682.053
			683.551
			688.805
			689.553
			690.303
			691.803
			705.303
			727.803
			728.555
			775.799
			776.552
			802.554
			807.054
			807.804
			813.804
			816.056
			829.305
			830.8
			862.303
			906.805
			912.8
			946.552
			990.803
			991.555
			1061.294
			1062.044
			1062.794
			1063.544
			1064.294
			1065.041
			1116.046
			1177.795
			1178.546
			1180.046
			1180.047
			1216.296
			1217.799
			1256.546
			1258.046
			1268.55
			1381.046
			1381.797
			1412.049
			1506.294
			1524.797
			1645.297
			1646.048
			1646.794
			343.557
			344.31
			345.065
			345.065
			550.06
			687.31
			691.06
			700.062
			733.06
			885.004
			931.088
			942.336
			943.085
			1010.591
			1011.591
			1012.588
			1013.591
			1014.591
			1048.593
			1479.717
			1530.714
			1277.381
			1546.792
			1.102
			5.354
			10.354
			11.104
			11.854
			59.236
			65.476
			66.224
			67.224
			67.724
			111.266
			111.77
			1188.178
			1304.427
			1322.43
			1518.07
			1523.319
			1526.319
			1527.068
			1528.568
			1613.071
			1614.571
			121.875
			181.628
			191.311
			253.997
			284.716
			297.963
			298.714
			299.463
			300.212
			304.716
			343.229
			357.48
			358.229
			410.23
			532.48
			735.475
			744.977
			750.729
			881.727
			1086.475
			1159.227
			1212.726
			1665.229
			10.853
			112.049
			116.049
			117.048
			134.407
			134.909
			135.409
			135.906
			141.263
			162.466
			180.963
			192.715
			193.715
			228.963
			230.463
			232.465
			243.713
			244.215
			244.713
			245.213
			246.215
			246.713
			279.965
			280.469
			286.463
			287.965
			291.967
			292.465
			303.964
			305.463
			306.463
			311.469
			313.465
			313.965
			320.467
			323.967
			324.463
			324.965
			325.463
			327.969
			328.467
			329.467
			344.967
			369.89
			445.744
			446.492
			453.242
			467.743
			468.491
			469.245
			469.991
			471.491
			494.741
			502.742
			503.492
			510.458
			511.206
			512.71
			574.439
			577.441
			581.937
			584.189
			584.939
			585.687
			589.437
			604.439
			644.836
			648.588
			649.338
			692.587
			694.835
			697.835
			723.335
			740.335
			741.085
			741.835
			742.585
			743.333
			746.333
			751.585
			756.837
			757.583
			762.837
			763.585
			766.585
			767.333
			779.333
			780.083
			794.131
			822.629
			823.379
			837.631
			860.883
			861.631
			906.631
			907.383
			932.885
			935.631
			943.501
			944.251
			954.754
			970.75
			988.002
			1283.503
			1283.755
			1284.253
			1285.001
			1285.253
			1302.253
			1303.006
			1303.255
			1307.503
			1308.251
			1309.003
			1310.503
			1311.002
			1312.504
			1312.751
			1313.503
			1342.502
			1343.252
			1344
			1344.754
			1345.501
			1346.004
			1346.25
			1346.752
			1348.252
			1361.751
			1362.501
			1363.252
			1367.003
			1367.004
			1367.753
			1389.25
			1389.254
			1390.002
			1390.752
			1391.502
			1392.252
			1393.002
			1396.002
			1396.752
			1441.004
			1451.004
			1451.756
			1452.5
			1453.252
			1454.002
			1473.5
			1474.25
			1475.75
			1476.502
			1477.25
			1478
			1479.253
			1480.003
			1486.005
			1486.751
			1487.505
			1489.755
			1495.751
			1501.003
			1512.253
			1534.005
			1549.753
			1551.257
			1552.005
			1601.503
			1602.253
			139.091
			170.59
			171.34
			186.09
			193.341
			200.843
			216.343
			234.089
			269.087
			281.087
			283.34
			284.84
			293.842
			304.906
			314.905
			321.904
			327.991
			335.236
			338.986
			341.234
			343.486
			344.236
			347.984
			359.989
			362.984
			363.734
			364.486
			368.984
			379.484
			381.735
			382.482
			383.237
			387.485
			388.232
			388.985
			400.982
			406.235
			408.485
			412.232
			414.485
			419.732
			430.237
			439.232
			450.482
			457.232
			466.235
			473.732
			488.737
			491.737
			494.986
			495.487
			509.991
			514.486
			518.988
			531.736
			533.991
			534.736
			536.983
			551.983
			552.736
			560.986
			563.484
			564.237
			564.487
			582.234
			594.237
			599.484
			608.484
			710.233
			751.985
			752.732
			837.485
			841.983
			896.734
			915.234
			1027.732
			1091.485
			1091.486
			1092.236
			1092.237
			1092.982
			1095.237
			1306.236
			1420.983
			1514.984
			1524.734
			135.491
			139.492
			256.78
			547.564
			967.065
			1579.569
			1595.316
			4.475
			60.05
			60.55
			61.05
			61.301
			61.825
			62.075
			62.576
			63.651
			110.776
			117.076
			117.576
			173.751
			174.751
			175.276
			195.675
			288.026
			288.376
			384.55
			385.351
			359.7
			4.353
			7.353
			21.036
			33.468
			34.218
			36.468
			37.216
			49.968
			57.468
			60.468
			61.968
			62.716
			64.216
			65.718
			66.468
			67.966
			68.718
			79.713
			81.96
			82.713
			84.213
			85.462
			86.209
			86.959
			88.462
			89.959
			90.709
			100.211
			101.716
			108.709
			109.461
			109.461
			110.959
			111.711
			117.709
			129.963
			130.711
			131.463
			132.213
			132.961
			133.711
			134.461
			149.21
			150.71
			169.209
			169.712
			175.711
			176.461
			178.709
			183.211
			193.709
			195.959
			205.211
			206.715
			208.215
			209.713
			212.711
			214.211
			217.213
			217.961
			218.713
			227.712
			237.462
			242.712
			245.712
			246.462
			247.212
			247.962
			248.712
			256.462
			261.71
			263.962
			297.212
			297.962
			318.46
			318.959
			319.212
			319.962
			320.71
			321.462
			329.459
			330.959
			331.711
			348.71
			380.212
			410.963
			411.709
			412.459
			413.961
			433.462
			435.71
			450.96
			451.712
			453.21
			453.962
			456.21
			502.209
			502.959
			503.709
			553.959
			592.214
			592.961
			604.712
			605.462
			606.462
			606.96
			607.712
			608.462
			652.46
			653.212
			653.962
			698.962
			699.712
			700.462
			700.462
			701.962
			709.462
			710.212
			751.71
			751.962
			796.462
			797.962
			799.462
			989.212
			998.461
			1018.21
			1018.712
			1018.96
			1020.212
			1025.71
			1026.462
			1027.21
[truncated: 152 more rows]
