# Supplementary material for: Dynamic changes to signal allocation rules in response to variable social environments in house mice
Source: Commun Biol. 2023 Mar 21;6:297. doi: 10.1038/s42003-023-04672-x (PMC10027867; doi:10.1038/s42003-023-04672-x)
Supplement: Supplementary file 4 — Supplemental Data [file 42003_2023_4672_MOESM4_ESM.zip › code.and.datasheets/analysis.datasheets/fig_2d_loser_mesh1.events.csv]

maleID	trial	fight_outcome	time	marking_group
NY3-090	mesh1	loser	149.999	Low
NY3-090	mesh1	loser	155.999	Low
NY3-090	mesh1	loser	406.503	Low
NY3-090	mesh1	loser	722.244	Low
NY3-090	mesh1	loser	819.757	Low
NY3-090	mesh1	loser	821.501	Low
NY3-090	mesh1	loser	823.507	Low
NY3-090	mesh1	loser	826.258	Low
NY3-090	mesh1	loser	1015.754	Low
NY3-090	mesh1	loser	1100.242	Low
NY3-090	mesh1	loser	1189.501	Low
NY3-090	mesh1	loser	1322.493	Low
NY3-090	mesh1	loser	1325.257	Low
NY3-090	mesh1	loser	1358.493	Low
NY3-090	mesh1	loser	1438.252	Low
NY3-090	mesh1	loser	1618.995	Low
NY3-090	mesh1	loser	1621.256	Low
NY2-134	mesh1	loser	659.905	Low
NY2-134	mesh1	loser	1562.908	Low
NY3-099	mesh1	loser	139.73	High
NY3-099	mesh1	loser	140.726	High
NY3-099	mesh1	loser	143.476	High
NY3-099	mesh1	loser	332.978	High
NY3-099	mesh1	loser	334.724	High
NY3-099	mesh1	loser	335.489	High
NY3-099	mesh1	loser	377.989	High
NY3-099	mesh1	loser	391.238	High
NY3-099	mesh1	loser	392.236	High
NY3-099	mesh1	loser	393.98	High
NY3-099	mesh1	loser	395.759	High
NY3-099	mesh1	loser	402.987	High
NY3-099	mesh1	loser	421.988	High
NY3-099	mesh1	loser	523.732	High
NY3-099	mesh1	loser	526.478	High
NY3-099	mesh1	loser	595.726	High
NY3-099	mesh1	loser	641.475	High
NY3-099	mesh1	loser	766.224	High
NY3-099	mesh1	loser	794.487	High
NY3-099	mesh1	loser	896.732	High
NY3-099	mesh1	loser	899.235	High
NY3-099	mesh1	loser	920.731	High
NY3-099	mesh1	loser	965.733	High
NY3-099	mesh1	loser	1051.478	High
NY3-099	mesh1	loser	1348.24	High
NY3-096	mesh1	loser	10.983	High
NY3-096	mesh1	loser	11.987	High
NY3-096	mesh1	loser	13.983	High
NY3-096	mesh1	loser	16.985	High
NY3-096	mesh1	loser	17.982	High
NY3-096	mesh1	loser	20.988	High
NY3-096	mesh1	loser	22.989	High
NY3-096	mesh1	loser	28.992	High
NY3-096	mesh1	loser	29.99	High
NY3-096	mesh1	loser	31.996	High
NY3-096	mesh1	loser	38.983	High
NY3-096	mesh1	loser	40.998	High
NY3-096	mesh1	loser	41.991	High
NY3-096	mesh1	loser	53.993	High
NY3-096	mesh1	loser	55.984	High
NY3-096	mesh1	loser	56.994	High
NY3-096	mesh1	loser	70.997	High
NY3-096	mesh1	loser	72.996	High
NY3-096	mesh1	loser	74.986	High
NY3-096	mesh1	loser	75.992	High
NY3-096	mesh1	loser	90.998	High
NY3-096	mesh1	loser	91.985	High
NY3-096	mesh1	loser	93.985	High
NY3-096	mesh1	loser	95.984	High
NY3-096	mesh1	loser	96.993	High
NY3-096	mesh1	loser	98.984	High
NY3-096	mesh1	loser	100.995	High
NY3-096	mesh1	loser	164.985	High
NY3-096	mesh1	loser	166.993	High
NY3-096	mesh1	loser	174.986	High
NY3-096	mesh1	loser	591.741	High
NY3-096	mesh1	loser	992.983	High
NY3-096	mesh1	loser	1000.998	High
NY3-096	mesh1	loser	1414.741	High
NY3-096	mesh1	loser	1614.238	High
NY3-098	mesh1	loser	19.055	High
NY3-098	mesh1	loser	19.803	High
NY3-098	mesh1	loser	141.802	High
NY3-098	mesh1	loser	143.802	High
NY3-098	mesh1	loser	679.312	High
NY3-098	mesh1	loser	685.307	High
NY3-098	mesh1	loser	700.565	High
NY3-098	mesh1	loser	707.801	High
NY3-098	mesh1	loser	708.802	High
NY3-098	mesh1	loser	872.055	High
NY3-098	mesh1	loser	873.557	High
NY3-098	mesh1	loser	1214.562	High
NY3-098	mesh1	loser	1217.561	High
NY3-098	mesh1	loser	1256.551	High
NY3-098	mesh1	loser	1257.306	High
NY3-098	mesh1	loser	1259.301	High
NY3-098	mesh1	loser	1260.058	High
NY3-098	mesh1	loser	1261.801	High
NY3-098	mesh1	loser	1263.303	High
NY3-098	mesh1	loser	1265.055	High
NY3-098	mesh1	loser	1266.802	High
NY3-098	mesh1	loser	1268.554	High
NY3-098	mesh1	loser	1270.557	High
NY3-098	mesh1	loser	1282.808	High
NY3-098	mesh1	loser	1284.816	High
NY3-098	mesh1	loser	1398.562	High
NY3-098	mesh1	loser	1453.816	High
NY2-136	mesh1	loser	10.901	High
NY2-136	mesh1	loser	17.915	High
NY2-136	mesh1	loser	18.904	High
NY2-136	mesh1	loser	20.933	High
NY2-136	mesh1	loser	21.902	High
NY2-136	mesh1	loser	23.917	High
NY2-136	mesh1	loser	24.918	High
NY2-136	mesh1	loser	44.917	High
NY2-136	mesh1	loser	46.915	High
NY2-136	mesh1	loser	48.917	High
NY2-136	mesh1	loser	52.907	High
NY2-136	mesh1	loser	53.901	High
NY2-136	mesh1	loser	55.906	High
NY2-136	mesh1	loser	56.911	High
NY2-136	mesh1	loser	59.901	High
NY2-136	mesh1	loser	82.652	High
NY2-136	mesh1	loser	163.917	High
NY2-136	mesh1	loser	404.913	High
NY2-136	mesh1	loser	406.916	High
NY2-136	mesh1	loser	420.654	High
NY2-136	mesh1	loser	421.655	High
NY2-136	mesh1	loser	423.652	High
NY2-136	mesh1	loser	424.666	High
NY2-136	mesh1	loser	426.661	High
NY2-136	mesh1	loser	511.902	High
NY2-136	mesh1	loser	557.927	High
NY2-136	mesh1	loser	559.684	High
NY2-136	mesh1	loser	561.652	High
NY2-136	mesh1	loser	671.667	High
NY2-136	mesh1	loser	698.417	High
NY2-136	mesh1	loser	700.405	High
NY2-136	mesh1	loser	748.903	High
NY2-136	mesh1	loser	807.41	High
NY2-136	mesh1	loser	868.901	High
NY2-136	mesh1	loser	870.922	High
NY2-136	mesh1	loser	937.665	High
NY2-136	mesh1	loser	939.677	High
NY2-136	mesh1	loser	984.906	High
NY2-136	mesh1	loser	1010.651	High
NY2-136	mesh1	loser	1011.653	High
NY2-136	mesh1	loser	1149.415	High
NY2-136	mesh1	loser	1239.162	High
NY2-136	mesh1	loser	1321.902	High
NY2-136	mesh1	loser	1420.151	High
NY2-136	mesh1	loser	1508.651	High
NY2-136	mesh1	loser	1589.926	High
NY2-136	mesh1	loser	1618.901	High
NY2-154	mesh1	loser	1073.653	Low
NY2-154	mesh1	loser	1075.909	Low
NY2-154	mesh1	loser	1644.656	Low
NY2-157	mesh1	loser	27.157	High
NY2-157	mesh1	loser	29.165	High
NY2-157	mesh1	loser	31.151	High
NY2-157	mesh1	loser	32.165	High
NY2-157	mesh1	loser	34.168	High
NY2-157	mesh1	loser	36.151	High
NY2-157	mesh1	loser	46.164	High
NY2-157	mesh1	loser	47.152	High
NY2-157	mesh1	loser	49.156	High
NY2-157	mesh1	loser	50.168	High
NY2-157	mesh1	loser	51.152	High
NY2-157	mesh1	loser	53.152	High
NY2-157	mesh1	loser	54.167	High
NY2-157	mesh1	loser	64.151	High
NY2-157	mesh1	loser	66.168	High
NY2-157	mesh1	loser	67.15	High
NY2-157	mesh1	loser	69.16	High
NY2-157	mesh1	loser	70.157	High
NY2-157	mesh1	loser	72.162	High
NY2-157	mesh1	loser	73.168	High
NY2-157	mesh1	loser	74.158	High
NY2-157	mesh1	loser	76.152	High
NY2-157	mesh1	loser	80.153	High
NY2-157	mesh1	loser	128.154	High
NY2-157	mesh1	loser	144.151	High
NY2-157	mesh1	loser	146.159	High
NY2-157	mesh1	loser	147.158	High
NY2-157	mesh1	loser	164.151	High
NY2-157	mesh1	loser	165.157	High
NY2-157	mesh1	loser	197.908	High
NY2-157	mesh1	loser	222.901	High
NY2-157	mesh1	loser	223.918	High
NY2-157	mesh1	loser	260.902	High
NY2-157	mesh1	loser	262.908	High
NY2-157	mesh1	loser	336.401	High
NY2-157	mesh1	loser	361.171	High
NY2-157	mesh1	loser	527.171	High
NY2-157	mesh1	loser	700.412	High
NY2-157	mesh1	loser	760.653	High
NY2-157	mesh1	loser	870.682	High
NY2-157	mesh1	loser	1012.656	High
NY2-157	mesh1	loser	1148.932	High
NY2-157	mesh1	loser	1150.653	High
NY2-157	mesh1	loser	1505.659	High
NY2-157	mesh1	loser	1554.928	High
NY2-157	mesh1	loser	1563.182	High
NY2-157	mesh1	loser	1564.904	High
NY2-157	mesh1	loser	1568.167	High
NY2-159	mesh1	loser	334.115	Low
NY2-159	mesh1	loser	381.627	Low
NY2-159	mesh1	loser	383.868	Low
NY2-159	mesh1	loser	749.627	Low
NY2-159	mesh1	loser	877.359	Low
NY2-159	mesh1	loser	906.368	Low
NY2-159	mesh1	loser	1213.878	Low
NY2-159	mesh1	loser	1464.621	Low
NY2-188	mesh1	loser	1171.188	Low
NY2-188	mesh1	loser	1174.937	Low
NY2-188	mesh1	loser	1206.181	Low
NY2-177	mesh1	loser	18.409	High
NY2-177	mesh1	loser	20.913	High
NY2-177	mesh1	loser	23.653	High
NY2-177	mesh1	loser	26.419	High
NY2-177	mesh1	loser	27.922	High
NY2-177	mesh1	loser	30.902	High
NY2-177	mesh1	loser	33.403	High
NY2-177	mesh1	loser	34.671	High
NY2-177	mesh1	loser	40.401	High
NY2-177	mesh1	loser	41.655	High
NY2-177	mesh1	loser	43.152	High
NY2-177	mesh1	loser	45.903	High
NY2-177	mesh1	loser	48.409	High
NY2-177	mesh1	loser	49.921	High
NY2-177	mesh1	loser	51.414	High
NY2-177	mesh1	loser	52.903	High
NY2-177	mesh1	loser	55.665	High
NY2-177	mesh1	loser	57.175	High
NY2-177	mesh1	loser	77.653	High
NY2-177	mesh1	loser	98.417	High
NY2-177	mesh1	loser	141.903	High
NY2-177	mesh1	loser	144.414	High
NY2-177	mesh1	loser	147.17	High
NY2-177	mesh1	loser	150.151	High
NY2-177	mesh1	loser	151.422	High
NY2-177	mesh1	loser	155.917	High
NY2-177	mesh1	loser	166.675	High
NY2-177	mesh1	loser	168.163	High
NY2-177	mesh1	loser	170.916	High
NY2-177	mesh1	loser	172.422	High
NY2-177	mesh1	loser	175.402	High
NY2-177	mesh1	loser	195.152	High
NY2-177	mesh1	loser	199.161	High
NY2-177	mesh1	loser	202.151	High
NY2-177	mesh1	loser	222.174	High
NY2-177	mesh1	loser	225.171	High
NY2-177	mesh1	loser	227.922	High
NY2-177	mesh1	loser	230.663	High
NY2-177	mesh1	loser	237.163	High
NY2-177	mesh1	loser	238.662	High
NY2-177	mesh1	loser	241.673	High
NY2-177	mesh1	loser	243.154	High
NY2-177	mesh1	loser	247.159	High
NY2-177	mesh1	loser	249.663	High
NY2-177	mesh1	loser	277.412	High
NY2-177	mesh1	loser	280.17	High
NY2-177	mesh1	loser	287.16	High
NY2-177	mesh1	loser	288.662	High
NY2-177	mesh1	loser	291.412	High
NY2-177	mesh1	loser	294.41	High
NY2-177	mesh1	loser	297.174	High
NY2-177	mesh1	loser	300.161	High
NY2-177	mesh1	loser	302.91	High
NY2-177	mesh1	loser	310.911	High
NY2-177	mesh1	loser	312.411	High
NY2-177	mesh1	loser	315.17	High
NY2-177	mesh1	loser	318.159	High
NY2-177	mesh1	loser	322.409	High
NY2-177	mesh1	loser	324.911	High
NY2-177	mesh1	loser	330.66	High
NY2-177	mesh1	loser	355.42	High
NY2-177	mesh1	loser	376.403	High
NY2-177	mesh1	loser	380.676	High
NY2-177	mesh1	loser	382.16	High
NY2-177	mesh1	loser	384.903	High
NY2-177	mesh1	loser	386.168	High
NY2-177	mesh1	loser	395.403	High
NY2-177	mesh1	loser	404.414	High
NY2-177	mesh1	loser	407.401	High
NY2-177	mesh1	loser	564.922	High
NY2-177	mesh1	loser	569.163	High
NY2-177	mesh1	loser	598.423	High
NY2-177	mesh1	loser	601.413	High
NY2-177	mesh1	loser	606.902	High
NY2-177	mesh1	loser	609.411	High
NY2-177	mesh1	loser	616.901	High
NY2-177	mesh1	loser	633.926	High
NY2-177	mesh1	loser	683.904	High
NY2-177	mesh1	loser	790.402	High
NY2-177	mesh1	loser	968.172	High
NY2-177	mesh1	loser	971.161	High
NY2-177	mesh1	loser	972.653	High
NY2-177	mesh1	loser	975.409	High
NY2-177	mesh1	loser	978.156	High
NY2-177	mesh1	loser	979.666	High
NY2-177	mesh1	loser	1122.152	High
NY2-177	mesh1	loser	1222.916	High
NY2-177	mesh1	loser	1225.663	High
NY2-177	mesh1	loser	1228.651	High
NY2-177	mesh1	loser	1231.401	High
NY2-177	mesh1	loser	1385.67	High
NY2-177	mesh1	loser	1560.903	High
NY2-189	mesh1	loser	113.151	Low
NY2-189	mesh1	loser	170.412	Low
NY2-189	mesh1	loser	332.403	Low
NY2-189	mesh1	loser	643.674	Low
NY2-189	mesh1	loser	652.413	Low
NY2-189	mesh1	loser	743.672	Low
NY2-189	mesh1	loser	807.404	Low
NY2-189	mesh1	loser	842.408	Low
NY2-189	mesh1	loser	1217.908	Low
NY2-189	mesh1	loser	1589.173	Low
NY2-193	mesh1	loser	631.424	Low
NY2-193	mesh1	loser	640.43	Low
NY2-193	mesh1	loser	895.407	Low
NY2-193	mesh1	loser	1079.668	Low
NY2-193	mesh1	loser	1420.179	Low
NY2-193	mesh1	loser	1629.179	Low
NY3-132	mesh1	loser	96.921	Low
NY3-132	mesh1	loser	635.364	Low
NY3-132	mesh1	loser	636.372	Low
NY3-132	mesh1	loser	648.369	Low
NY3-132	mesh1	loser	828.872	Low
NY3-132	mesh1	loser	1012.872	Low
NY3-132	mesh1	loser	1014.121	Low
NY3-132	mesh1	loser	1016.352	Low
NY3-132	mesh1	loser	1185.622	Low
NY3-132	mesh1	loser	1583.357	Low
NY3-132	mesh1	loser	1585.367	Low
NY3-132	mesh1	loser	1587.617	Low
NY3-132	mesh1	loser	1645.354	Low
NY2-199	mesh1	loser	38.661	Low
NY2-199	mesh1	loser	39.901	Low
NY2-199	mesh1	loser	41.903	Low
NY2-199	mesh1	loser	44.402	Low
NY2-199	mesh1	loser	50.159	Low
NY2-199	mesh1	loser	59.171	Low
NY2-199	mesh1	loser	89.42	Low
NY2-199	mesh1	loser	90.662	Low
NY2-199	mesh1	loser	96.402	Low
NY2-199	mesh1	loser	270.401	Low
NY2-199	mesh1	loser	274.917	Low
NY2-199	mesh1	loser	448.921	Low
NY2-199	mesh1	loser	579.168	Low
NY2-199	mesh1	loser	791.401	Low
NY2-199	mesh1	loser	1107.174	Low
NY2-199	mesh1	loser	1333.156	Low
NY2-199	mesh1	loser	1648.919	Low
NY2-200	mesh1	loser	885.911	Low
NY2-200	mesh1	loser	895.402	Low
NY2-200	mesh1	loser	1002.908	Low
NY2-200	mesh1	loser	1068.668	Low
NY2-200	mesh1	loser	1092.919	Low
NY2-200	mesh1	loser	1266.91	Low
NY2-202	mesh1	loser	35.151	High
NY2-202	mesh1	loser	37.154	High
NY2-202	mesh1	loser	56.671	High
NY2-202	mesh1	loser	84.671	High
NY2-202	mesh1	loser	87.155	High
NY2-202	mesh1	loser	88.163	High
NY2-202	mesh1	loser	89.407	High
NY2-202	mesh1	loser	102.652	High
NY2-202	mesh1	loser	112.671	High
NY2-202	mesh1	loser	115.151	High
NY2-202	mesh1	loser	116.166	High
NY2-202	mesh1	loser	119.416	High
NY2-202	mesh1	loser	195.653	High
NY2-202	mesh1	loser	196.671	High
NY2-202	mesh1	loser	198.921	High
NY2-202	mesh1	loser	245.671	High
NY2-202	mesh1	loser	246.915	High
NY2-202	mesh1	loser	249.408	High
NY2-202	mesh1	loser	790.42	High
NY2-202	mesh1	loser	834.916	High
NY2-202	mesh1	loser	1059.402	High
NY2-202	mesh1	loser	1257.651	High
NY2-202	mesh1	loser	1264.171	High
NY2-202	mesh1	loser	1282.651	High
NY2-202	mesh1	loser	1293.17	High
NY2-202	mesh1	loser	1564.406	High
NY3-144	mesh1	loser	0.151	High
NY3-144	mesh1	loser	0.651	High
NY3-144	mesh1	loser	1.651	High
NY3-144	mesh1	loser	2.151	High
NY3-144	mesh1	loser	2.651	High
NY3-144	mesh1	loser	3.15	High
NY3-144	mesh1	loser	4.151	High
NY3-144	mesh1	loser	4.652	High
NY3-144	mesh1	loser	5.651	High
NY3-144	mesh1	loser	6.151	High
NY3-144	mesh1	loser	15.164	High
NY3-144	mesh1	loser	80.656	High
NY3-144	mesh1	loser	82.914	High
NY3-144	mesh1	loser	84.171	High
NY3-144	mesh1	loser	86.421	High
NY3-144	mesh1	loser	87.652	High
NY3-144	mesh1	loser	235.653	High
NY3-144	mesh1	loser	243.657	High
NY3-144	mesh1	loser	244.914	High
NY3-144	mesh1	loser	247.402	High
NY3-144	mesh1	loser	550.421	High
NY3-144	mesh1	loser	552.913	High
NY3-144	mesh1	loser	554.171	High
NY3-144	mesh1	loser	556.669	High
NY3-144	mesh1	loser	557.911	High
NY3-144	mesh1	loser	575.41	High
NY3-144	mesh1	loser	577.912	High
NY3-144	mesh1	loser	682.91	High
NY3-144	mesh1	loser	711.162	High
NY3-144	mesh1	loser	712.421	High
NY3-144	mesh1	loser	733.669	High
NY3-144	mesh1	loser	736.153	High
NY3-144	mesh1	loser	737.401	High
NY3-144	mesh1	loser	741.657	High
NY3-144	mesh1	loser	742.913	High
NY3-144	mesh1	loser	836.652	High
NY3-144	mesh1	loser	860.651	High
NY3-144	mesh1	loser	895.653	High
NY3-144	mesh1	loser	897.917	High
NY3-144	mesh1	loser	900.408	High
NY3-144	mesh1	loser	902.669	High
NY3-144	mesh1	loser	903.67	High
NY3-144	mesh1	loser	905.912	High
NY3-144	mesh1	loser	908.402	High
NY3-144	mesh1	loser	910.42	High
NY3-144	mesh1	loser	920.655	High
NY3-144	mesh1	loser	922.912	High
NY3-144	mesh1	loser	925.419	High
NY3-144	mesh1	loser	970.162	High
NY3-144	mesh1	loser	972.421	High
NY3-144	mesh1	loser	1121.172	High
NY3-144	mesh1	loser	1152.668	High
NY3-144	mesh1	loser	1153.904	High
NY3-144	mesh1	loser	1156.403	High
NY3-144	mesh1	loser	1158.41	High
NY3-144	mesh1	loser	1176.401	High
NY3-144	mesh1	loser	1178.667	High
NY3-144	mesh1	loser	1179.903	High
NY3-144	mesh1	loser	1182.154	High
NY3-144	mesh1	loser	1295.664	High
NY3-144	mesh1	loser	1297.921	High
NY3-144	mesh1	loser	1300.403	High
NY3-144	mesh1	loser	1327.402	High
NY3-144	mesh1	loser	1331.907	High
NY3-144	mesh1	loser	1512.916	High
NY3-144	mesh1	loser	1515.41	High
NY3-144	mesh1	loser	1517.651	High
NY3-144	mesh1	loser	1566.157	High
NY3-144	mesh1	loser	1570.902	High
NY3-144	mesh1	loser	1573.162	High
NY3-144	mesh1	loser	1575.422	High
NY3-144	mesh1	loser	1587.901	High
NY2-269	mesh1	loser	689.423	Low
NY2-269	mesh1	loser	749.422	Low
NY2-269	mesh1	loser	750.909	Low
NY2-269	mesh1	loser	857.421	Low
NY2-269	mesh1	loser	964.151	Low
NY2-269	mesh1	loser	1058.426	Low
NY2-269	mesh1	loser	1422.159	Low
NY2-269	mesh1	loser	1548.677	Low
NY2-269	mesh1	loser	1600.412	Low
NY2-269	mesh1	loser	1676.16	Low
NY3-217	mesh1	loser	121.914	High
NY3-217	mesh1	loser	134.416	High
NY3-217	mesh1	loser	144.419	High
NY3-217	mesh1	loser	656.677	High
NY3-217	mesh1	loser	661.158	High
NY3-217	mesh1	loser	725.653	High
NY3-217	mesh1	loser	805.677	High
NY3-217	mesh1	loser	884.406	High
NY3-217	mesh1	loser	1007.154	High
NY3-217	mesh1	loser	1009.926	High
NY3-217	mesh1	loser	1075.168	High
NY3-217	mesh1	loser	1213.162	High
NY3-217	mesh1	loser	1273.416	High
NY3-217	mesh1	loser	1275.917	High
NY3-217	mesh1	loser	1315.677	High
NY3-217	mesh1	loser	1318.677	High
NY3-217	mesh1	loser	1335.404	High
NY3-217	mesh1	loser	1343.926	High
NY3-217	mesh1	loser	1394.163	High
NY3-217	mesh1	loser	1521.164	High
NY3-217	mesh1	loser	1577.92	High
NY3-217	mesh1	loser	1580.906	High
NY3-217	mesh1	loser	1592.422	High
NY3-217	mesh1	loser	1606.669	High
NY3-216	mesh1	loser	716.415	High
NY3-216	mesh1	loser	798.921	High
NY3-216	mesh1	loser	845.401	High
NY3-216	mesh1	loser	936.903	High
NY3-216	mesh1	loser	939.917	High
NY3-216	mesh1	loser	1038.902	High
NY3-216	mesh1	loser	1043.403	High
NY3-216	mesh1	loser	1155.901	High
NY3-216	mesh1	loser	1218.902	High
NY3-216	mesh1	loser	1271.422	High
NY3-216	mesh1	loser	1305.901	High
NY3-216	mesh1	loser	1374.904	High
NY3-216	mesh1	loser	1377.912	High
NY3-216	mesh1	loser	1379.419	High
NY3-216	mesh1	loser	1382.427	High
NY3-216	mesh1	loser	1395.902	High
NY3-216	mesh1	loser	1398.904	High
NY3-216	mesh1	loser	1401.901	High
NY3-216	mesh1	loser	1430.416	High
NY3-216	mesh1	loser	1440.924	High
NY3-216	mesh1	loser	1464.908	High
NY3-216	mesh1	loser	1467.913	High
NY3-216	mesh1	loser	1511.422	High
NY3-216	mesh1	loser	1532.427	High
NY3-216	mesh1	loser	1535.418	High
NY3-216	mesh1	loser	1604.423	High
NY3-216	mesh1	loser	1607.427	High
NY3-216	mesh1	loser	1655.413	High
NY3-216	mesh1	loser	1661.403	High
NY2-303	mesh1	loser	25.408	Low
NY2-303	mesh1	loser	207.901	Low
NY2-303	mesh1	loser	435.403	Low
NY2-303	mesh1	loser	828.425	Low
NY2-303	mesh1	loser	1039.658	Low
NY2-303	mesh1	loser	1060.908	Low
NY2-303	mesh1	loser	1140.902	Low
NY2-303	mesh1	loser	1257.165	Low
NY2-303	mesh1	loser	1345.901	Low
NY2-303	mesh1	loser	1445.901	Low
NY2-303	mesh1	loser	1448.417	Low
NY2-339	mesh1	loser	649.426	Low
NY2-339	mesh1	loser	948.913	Low
NY2-339	mesh1	loser	950.415	Low
NY2-339	mesh1	loser	1120.914	Low
NY2-339	mesh1	loser	1148.422	Low
NY2-339	mesh1	loser	1358.409	Low
NY2-339	mesh1	loser	1361.174	Low
NY3-327	mesh1	loser	35.402	High
NY3-327	mesh1	loser	614.152	High
NY3-327	mesh1	loser	618.654	High
NY3-327	mesh1	loser	648.652	High
NY3-327	mesh1	loser	826.161	High
NY3-327	mesh1	loser	829.157	High
NY3-327	mesh1	loser	830.663	High
NY3-327	mesh1	loser	833.66	High
NY3-327	mesh1	loser	835.157	High
NY3-327	mesh1	loser	838.172	High
NY3-327	mesh1	loser	841.158	High
NY3-327	mesh1	loser	911.432	High
NY3-327	mesh1	loser	914.42	High
NY3-327	mesh1	loser	915.903	High
NY3-327	mesh1	loser	918.926	High
NY3-327	mesh1	loser	921.905	High
NY3-327	mesh1	loser	924.671	High
NY3-327	mesh1	loser	1369.664	High
NY3-327	mesh1	loser	1372.652	High
NY3-327	mesh1	loser	1377.154	High
NY3-327	mesh1	loser	1380.156	High
NY3-327	mesh1	loser	1484.902	High
NY2-427	mesh1	loser	1130.41	Low
NY2-427	mesh1	loser	1213.914	Low
NY2-429	mesh1	loser	556.655	High
NY2-429	mesh1	loser	560.901	High
NY2-429	mesh1	loser	567.651	High
NY2-429	mesh1	loser	570.152	High
NY2-429	mesh1	loser	571.651	High
NY2-429	mesh1	loser	574.652	High
NY2-429	mesh1	loser	575.907	High
NY2-429	mesh1	loser	792.414	High
NY2-429	mesh1	loser	795.199	High
NY2-429	mesh1	loser	846.454	High
NY2-429	mesh1	loser	847.912	High
NY2-429	mesh1	loser	850.927	High
NY2-429	mesh1	loser	852.427	High
NY2-429	mesh1	loser	855.407	High
NY2-429	mesh1	loser	943.426	High
NY2-429	mesh1	loser	958.408	High
NY2-429	mesh1	loser	994.927	High
NY2-429	mesh1	loser	997.677	High
NY2-429	mesh1	loser	1000.408	High
NY2-429	mesh1	loser	1003.177	High
NY2-429	mesh1	loser	1007.427	High
NY2-429	mesh1	loser	1032.677	High
NY2-429	mesh1	loser	1035.414	High
NY2-429	mesh1	loser	1036.677	High
NY2-429	mesh1	loser	1039.418	High
NY2-429	mesh1	loser	1042.455	High
NY2-429	mesh1	loser	1045.407	High
NY2-429	mesh1	loser	1050.911	High
NY2-429	mesh1	loser	1054.677	High
NY2-429	mesh1	loser	1087.927	High
NY2-429	mesh1	loser	1092.421	High
NY2-429	mesh1	loser	1095.403	High
NY2-429	mesh1	loser	1102.403	High
NY2-429	mesh1	loser	1104.912	High
NY2-429	mesh1	loser	1116.955	High
NY2-429	mesh1	loser	1237.166	High
NY2-429	mesh1	loser	1442.909	High
NY2-429	mesh1	loser	1469.158	High
NY2-429	mesh1	loser	1507.413	High
NY2-429	mesh1	loser	1573.705	High
NY2-431	mesh1	loser	1249.402	Low
NY2-431	mesh1	loser	1280.904	Low
NY2-431	mesh1	loser	1441.433	Low
NY2-431	mesh1	loser	1564.194	Low
NY2-467	mesh1	loser	1.5	High
NY2-467	mesh1	loser	475.903	High
NY2-467	mesh1	loser	479.189	High
NY2-467	mesh1	loser	556.402	High
NY2-467	mesh1	loser	559.68	High
NY2-467	mesh1	loser	563.158	High
NY2-467	mesh1	loser	863.909	High
NY2-467	mesh1	loser	906.158	High
NY2-467	mesh1	loser	977.153	High
NY2-467	mesh1	loser	980.654	High
NY2-467	mesh1	loser	983.903	High
NY2-467	mesh1	loser	987.405	High
NY2-467	mesh1	loser	990.914	High
NY2-467	mesh1	loser	992.423	High
NY2-467	mesh1	loser	995.916	High
NY2-467	mesh1	loser	999.165	High
NY2-467	mesh1	loser	1000.902	High
NY2-467	mesh1	loser	1004.432	High
NY2-467	mesh1	loser	1006.159	High
NY2-467	mesh1	loser	1009.421	High
NY2-467	mesh1	loser	1012.903	High
NY2-467	mesh1	loser	1016.182	High
NY2-467	mesh1	loser	1019.657	High
NY2-467	mesh1	loser	1022.926	High
NY2-467	mesh1	loser	1065.402	High
NY2-467	mesh1	loser	1232.67	High
NY2-467	mesh1	loser	1275.674	High
NY2-467	mesh1	loser	1398.682	High
NY2-467	mesh1	loser	1598.914	High
NY2-467	mesh1	loser	1614.161	High
NY2-467	mesh1	loser	1615.932	High
NY2-467	mesh1	loser	1619.171	High
NY3-371	mesh1	loser	45.153	Low
NY3-371	mesh1	loser	110.18	Low
NY3-371	mesh1	loser	323.901	Low
NY3-371	mesh1	loser	631.932	Low
NY3-371	mesh1	loser	850.168	Low
NY3-371	mesh1	loser	1259.425	Low
NY3-371	mesh1	loser	1294.405	Low
NY3-394	mesh1	loser	634.404	High
NY3-394	mesh1	loser	658.429	High
NY3-394	mesh1	loser	725.921	High
NY3-394	mesh1	loser	728.93	High
NY3-394	mesh1	loser	736.418	High
NY3-394	mesh1	loser	920.912	High
NY3-394	mesh1	loser	923.902	High
NY3-394	mesh1	loser	926.904	High
NY3-394	mesh1	loser	929.919	High
NY3-394	mesh1	loser	931.407	High
NY3-394	mesh1	loser	934.403	High
NY3-394	mesh1	loser	943.412	High
NY3-394	mesh1	loser	944.903	High
NY3-394	mesh1	loser	947.924	High
NY3-394	mesh1	loser	950.924	High
NY3-394	mesh1	loser	998.929	High
NY3-394	mesh1	loser	1001.903	High
NY3-394	mesh1	loser	1004.922	High
NY3-394	mesh1	loser	1007.917	High
NY3-394	mesh1	loser	1063.404	High
NY3-394	mesh1	loser	1066.43	High
NY3-394	mesh1	loser	1102.402	High
NY3-394	mesh1	loser	1103.907	High
NY3-394	mesh1	loser	1106.93	High
NY3-394	mesh1	loser	1109.906	High
NY3-394	mesh1	loser	1111.404	High
NY3-394	mesh1	loser	1114.452	High
NY3-394	mesh1	loser	1117.411	High
NY3-394	mesh1	loser	1120.403	High
NY3-394	mesh1	loser	1123.401	High
NY3-394	mesh1	loser	1124.903	High
NY3-394	mesh1	loser	1202.911	High
NY3-394	mesh1	loser	1205.929	High
NY3-394	mesh1	loser	1208.903	High
NY3-394	mesh1	loser	1210.403	High
NY3-394	mesh1	loser	1375.429	High
NY3-394	mesh1	loser	1378.403	High
NY3-394	mesh1	loser	1379.902	High
NY3-394	mesh1	loser	1382.907	High
NY3-394	mesh1	loser	1400.924	High
NY3-394	mesh1	loser	1403.904	High
NY3-394	mesh1	loser	1412.902	High
NY3-394	mesh1	loser	1514.93	High
NY3-394	mesh1	loser	1517.923	High
NY3-394	mesh1	loser	1520.929	High
NY3-394	mesh1	loser	1534.401	High
NY3-394	mesh1	loser	1535.904	High
NY3-394	mesh1	loser	1541.911	High
NY3-394	mesh1	loser	1544.902	High
NY3-394	mesh1	loser	1547.914	High
NY3-394	mesh1	loser	1615.409	High
NY3-394	mesh1	loser	1616.903	High
NY3-394	mesh1	loser	1619.922	High
NY3-394	mesh1	loser	1655.925	High
NY2-534	mesh1	loser	783.616	High
NY2-534	mesh1	loser	968.841	High
NY2-534	mesh1	loser	1300.602	High
NY2-534	mesh1	loser	1343.341	High
NY2-534	mesh1	loser	1551.346	High
