# Supplementary material for: Dynamic changes to signal allocation rules in response to variable social environments in house mice
Source: Commun Biol. 2023 Mar 21;6:297. doi: 10.1038/s42003-023-04672-x (PMC10027867; doi:10.1038/s42003-023-04672-x)
Supplement: Supplementary file 4 — Supplemental Data [file 42003_2023_4672_MOESM4_ESM.zip › code.and.datasheets/analysis.datasheets/fig_2d_loser_mesh2.events.csv]

maleID	trial	fight_outcome	time	marking_group
NY3-090	mesh2	loser	33.103	Low
NY3-090	mesh2	loser	1132.601	Low
NY3-090	mesh2	loser	1141.601	Low
NY2-134	mesh2	loser	64.604	Low
NY2-134	mesh2	loser	994.963	Low
NY3-099	mesh2	loser	39.899	High
NY3-099	mesh2	loser	87.973	High
NY3-099	mesh2	loser	88.974	High
NY3-099	mesh2	loser	89.973	High
NY3-099	mesh2	loser	130.094	High
NY3-099	mesh2	loser	218.889	High
NY3-099	mesh2	loser	222.392	High
NY3-099	mesh2	loser	700.816	High
NY3-099	mesh2	loser	707.817	High
NY3-096	mesh2	loser	217.373	High
NY3-096	mesh2	loser	356.121	High
NY3-096	mesh2	loser	359.872	High
NY3-096	mesh2	loser	369.855	High
NY3-096	mesh2	loser	624.103	High
NY3-098	mesh2	loser	29.3	High
NY3-098	mesh2	loser	29.799	High
NY3-098	mesh2	loser	30.298	High
NY3-098	mesh2	loser	30.299	High
NY3-098	mesh2	loser	30.549	High
NY3-098	mesh2	loser	30.799	High
NY3-098	mesh2	loser	30.8	High
NY3-098	mesh2	loser	45.549	High
NY3-098	mesh2	loser	53.051	High
NY3-098	mesh2	loser	60.3	High
NY3-098	mesh2	loser	101.8	High
NY3-098	mesh2	loser	139.549	High
NY3-098	mesh2	loser	141.05	High
NY3-098	mesh2	loser	154.803	High
NY3-098	mesh2	loser	158.8	High
NY3-098	mesh2	loser	159.8	High
NY3-098	mesh2	loser	168.051	High
NY3-098	mesh2	loser	173.052	High
NY3-098	mesh2	loser	183.051	High
NY3-098	mesh2	loser	209.05	High
NY3-098	mesh2	loser	223.048	High
NY3-098	mesh2	loser	224.05	High
NY3-098	mesh2	loser	228.051	High
NY3-098	mesh2	loser	246.048	High
NY3-098	mesh2	loser	253.052	High
NY3-098	mesh2	loser	275.004	High
NY3-098	mesh2	loser	281.004	High
NY3-098	mesh2	loser	281.503	High
NY3-098	mesh2	loser	282.502	High
NY3-098	mesh2	loser	283.502	High
NY3-098	mesh2	loser	284.003	High
NY3-098	mesh2	loser	326.091	High
NY3-098	mesh2	loser	331.091	High
NY3-098	mesh2	loser	339.09	High
NY3-098	mesh2	loser	347.093	High
NY3-098	mesh2	loser	347.59	High
NY3-098	mesh2	loser	349.09	High
NY3-098	mesh2	loser	361.593	High
NY3-098	mesh2	loser	380.59	High
NY3-098	mesh2	loser	542.092	High
NY3-098	mesh2	loser	543.09	High
NY3-098	mesh2	loser	543.591	High
NY3-098	mesh2	loser	544.591	High
NY3-098	mesh2	loser	545.09	High
NY3-098	mesh2	loser	546.341	High
NY3-098	mesh2	loser	571.343	High
NY3-098	mesh2	loser	571.841	High
NY3-098	mesh2	loser	601.841	High
NY3-098	mesh2	loser	602.34	High
NY3-098	mesh2	loser	658.342	High
NY3-098	mesh2	loser	660.342	High
NY3-098	mesh2	loser	674.841	High
NY3-098	mesh2	loser	681.342	High
NY3-098	mesh2	loser	681.841	High
NY3-098	mesh2	loser	795.093	High
NY3-098	mesh2	loser	795.594	High
NY3-098	mesh2	loser	819.842	High
NY3-098	mesh2	loser	820.34	High
NY3-098	mesh2	loser	824.842	High
NY3-098	mesh2	loser	868.089	High
NY3-098	mesh2	loser	930.094	High
NY3-098	mesh2	loser	1014.09	High
NY3-098	mesh2	loser	1014.591	High
NY3-098	mesh2	loser	1030.292	High
NY3-098	mesh2	loser	1030.791	High
NY3-098	mesh2	loser	1034.292	High
NY3-098	mesh2	loser	1060.791	High
NY3-098	mesh2	loser	1115.35	High
NY3-098	mesh2	loser	1115.845	High
NY3-098	mesh2	loser	1116.348	High
NY3-098	mesh2	loser	1117.346	High
NY3-098	mesh2	loser	1477.097	High
NY3-098	mesh2	loser	1481.345	High
NY3-098	mesh2	loser	1506.845	High
NY3-098	mesh2	loser	1507.347	High
NY3-098	mesh2	loser	1519.097	High
NY3-098	mesh2	loser	1519.847	High
NY2-136	mesh2	loser	157.54	High
NY2-136	mesh2	loser	271.289	High
NY2-154	mesh2	loser	NA	Low
NY2-157	mesh2	loser	95.302	High
NY2-157	mesh2	loser	1177.782	High
NY2-159	mesh2	loser	41.353	Low
NY2-159	mesh2	loser	42.103	Low
NY2-159	mesh2	loser	77.536	Low
NY2-159	mesh2	loser	85.538	Low
NY2-159	mesh2	loser	92.535	Low
NY2-159	mesh2	loser	93.538	Low
NY2-159	mesh2	loser	100.535	Low
NY2-159	mesh2	loser	119.037	Low
NY2-159	mesh2	loser	139.786	Low
NY2-159	mesh2	loser	148.786	Low
NY2-159	mesh2	loser	153.785	Low
NY2-159	mesh2	loser	171.538	Low
NY2-159	mesh2	loser	172.537	Low
NY2-159	mesh2	loser	187.706	Low
NY2-159	mesh2	loser	196.948	Low
NY2-159	mesh2	loser	197.7	Low
NY2-159	mesh2	loser	199.203	Low
NY2-159	mesh2	loser	204.702	Low
NY2-159	mesh2	loser	273.451	Low
NY2-159	mesh2	loser	296.216	Low
NY2-159	mesh2	loser	386.465	Low
NY2-159	mesh2	loser	387.218	Low
NY2-159	mesh2	loser	391.878	Low
NY2-159	mesh2	loser	392.378	Low
NY2-159	mesh2	loser	392.882	Low
NY2-159	mesh2	loser	401.876	Low
NY2-159	mesh2	loser	402.378	Low
NY2-159	mesh2	loser	407.878	Low
NY2-159	mesh2	loser	408.626	Low
NY2-159	mesh2	loser	409.13	Low
NY2-159	mesh2	loser	416.376	Low
NY2-159	mesh2	loser	435.131	Low
NY2-159	mesh2	loser	435.631	Low
NY2-159	mesh2	loser	518.126	Low
NY2-159	mesh2	loser	521.626	Low
NY2-159	mesh2	loser	522.374	Low
NY2-159	mesh2	loser	525.876	Low
NY2-159	mesh2	loser	534.376	Low
NY2-159	mesh2	loser	558.626	Low
NY2-159	mesh2	loser	577.626	Low
NY2-159	mesh2	loser	591.124	Low
NY2-159	mesh2	loser	592.376	Low
NY2-159	mesh2	loser	604.626	Low
NY2-159	mesh2	loser	606.878	Low
NY2-159	mesh2	loser	653.876	Low
NY2-159	mesh2	loser	671.876	Low
NY2-159	mesh2	loser	680.126	Low
NY2-159	mesh2	loser	817.626	Low
NY2-159	mesh2	loser	906.126	Low
NY2-159	mesh2	loser	1013.875	Low
NY2-159	mesh2	loser	1044.625	Low
NY2-159	mesh2	loser	1045.377	Low
NY2-159	mesh2	loser	1203.793	Low
NY2-159	mesh2	loser	1356.54	Low
NY2-159	mesh2	loser	1401.043	Low
NY2-159	mesh2	loser	1430.292	Low
NY2-188	mesh2	loser	431.609	Low
NY2-188	mesh2	loser	569.751	Low
NY2-188	mesh2	loser	571.251	Low
NY2-188	mesh2	loser	574.253	Low
NY2-188	mesh2	loser	586.752	Low
NY2-188	mesh2	loser	589.752	Low
NY2-188	mesh2	loser	688.249	Low
NY2-188	mesh2	loser	688.251	Low
NY2-188	mesh2	loser	688.254	Low
NY2-188	mesh2	loser	688.999	Low
NY2-188	mesh2	loser	689.001	Low
NY2-188	mesh2	loser	689.751	Low
NY2-188	mesh2	loser	689.753	Low
NY2-188	mesh2	loser	737.749	Low
NY2-188	mesh2	loser	738.002	Low
NY2-188	mesh2	loser	738.504	Low
NY2-188	mesh2	loser	739.252	Low
NY2-188	mesh2	loser	739.999	Low
NY2-188	mesh2	loser	740.752	Low
NY2-188	mesh2	loser	931.25	Low
NY2-188	mesh2	loser	932.003	Low
NY2-188	mesh2	loser	932.755	Low
NY2-188	mesh2	loser	933.5	Low
NY2-188	mesh2	loser	934.25	Low
NY2-188	mesh2	loser	1021.751	Low
NY2-188	mesh2	loser	1047.253	Low
NY2-188	mesh2	loser	1272.253	Low
NY2-188	mesh2	loser	1273.006	Low
NY2-188	mesh2	loser	1365.751	Low
NY2-188	mesh2	loser	1366.002	Low
NY2-188	mesh2	loser	1366.498	Low
NY2-188	mesh2	loser	1366.752	Low
NY2-188	mesh2	loser	1367.002	Low
NY2-188	mesh2	loser	1367.251	Low
NY2-188	mesh2	loser	1367.502	Low
NY2-188	mesh2	loser	1370.002	Low
NY2-177	mesh2	loser	414.499	High
NY2-189	mesh2	loser	104.763	Low
NY2-189	mesh2	loser	493.694	Low
NY2-189	mesh2	loser	512.696	Low
NY2-189	mesh2	loser	514.884	Low
NY2-189	mesh2	loser	515.634	Low
NY2-189	mesh2	loser	515.696	Low
NY2-189	mesh2	loser	917.775	Low
NY2-189	mesh2	loser	999.774	Low
NY2-189	mesh2	loser	1093.273	Low
NY2-189	mesh2	loser	1254.02	Low
NY2-189	mesh2	loser	1388.024	Low
NY2-189	mesh2	loser	1552.52	Low
NY2-193	mesh2	loser	259.528	Low
NY2-193	mesh2	loser	271.527	Low
NY2-193	mesh2	loser	327.778	Low
NY2-193	mesh2	loser	439.278	Low
NY2-193	mesh2	loser	655.777	Low
NY2-193	mesh2	loser	668.496	Low
NY2-193	mesh2	loser	779.739	Low
NY2-193	mesh2	loser	1151.118	Low
NY2-193	mesh2	loser	1247.865	Low
NY2-193	mesh2	loser	1365.234	Low
NY2-193	mesh2	loser	1504.225	Low
NY3-132	mesh2	loser	705.301	Low
NY3-132	mesh2	loser	707.551	Low
NY3-132	mesh2	loser	929.124	Low
NY3-132	mesh2	loser	930.627	Low
NY3-132	mesh2	loser	1460.373	Low
NY3-132	mesh2	loser	1466.373	Low
NY3-132	mesh2	loser	1494.128	Low
NY2-199	mesh2	loser	226.902	Low
NY2-199	mesh2	loser	642.063	Low
NY2-200	mesh2	loser	275.801	Low
NY2-200	mesh2	loser	1192.295	Low
NY2-200	mesh2	loser	1193.795	Low
NY2-202	mesh2	loser	15.854	High
NY2-202	mesh2	loser	16.356	High
NY2-202	mesh2	loser	885.006	High
NY2-202	mesh2	loser	885.753	High
NY2-202	mesh2	loser	1034.59	High
NY2-202	mesh2	loser	1035.59	High
NY2-202	mesh2	loser	1542.969	High
NY2-202	mesh2	loser	1605.719	High
NY3-144	mesh2	loser	25.789	High
NY3-144	mesh2	loser	27.789	High
NY3-144	mesh2	loser	53.852	High
NY3-144	mesh2	loser	57.85	High
NY3-144	mesh2	loser	58.351	High
NY3-144	mesh2	loser	115.351	High
NY3-144	mesh2	loser	151.349	High
NY3-144	mesh2	loser	152.103	High
NY3-144	mesh2	loser	187.984	High
NY3-144	mesh2	loser	227.376	High
NY3-144	mesh2	loser	228.127	High
NY3-144	mesh2	loser	246.876	High
NY3-144	mesh2	loser	247.627	High
NY3-144	mesh2	loser	271.627	High
NY3-144	mesh2	loser	272.378	High
NY3-144	mesh2	loser	273.876	High
NY3-144	mesh2	loser	282.127	High
NY3-144	mesh2	loser	308.376	High
NY3-144	mesh2	loser	314.378	High
NY3-144	mesh2	loser	327.292	High
NY3-144	mesh2	loser	462.392	High
NY3-144	mesh2	loser	584.645	High
NY3-144	mesh2	loser	585.398	High
NY3-144	mesh2	loser	901.83	High
NY3-144	mesh2	loser	1031.324	High
NY3-144	mesh2	loser	1597.81	High
NY2-269	mesh2	loser	NA	Low
NY3-217	mesh2	loser	170.269	High
NY3-217	mesh2	loser	178.017	High
NY3-217	mesh2	loser	306.518	High
NY3-217	mesh2	loser	309.516	High
NY3-217	mesh2	loser	319.396	High
NY3-217	mesh2	loser	442.893	High
NY3-217	mesh2	loser	481.893	High
NY3-217	mesh2	loser	482.644	High
NY3-217	mesh2	loser	483.395	High
NY3-217	mesh2	loser	487.895	High
NY3-217	mesh2	loser	492.395	High
NY3-217	mesh2	loser	531.144	High
NY3-217	mesh2	loser	565.398	High
NY3-217	mesh2	loser	572.145	High
NY3-217	mesh2	loser	672.145	High
NY3-217	mesh2	loser	728.688	High
NY3-217	mesh2	loser	864.986	High
NY3-217	mesh2	loser	1053.237	High
NY3-217	mesh2	loser	1113.179	High
NY3-217	mesh2	loser	1361.18	High
NY3-217	mesh2	loser	1373.181	High
NY3-217	mesh2	loser	1517.321	High
NY3-216	mesh2	loser	238.99	High
NY3-216	mesh2	loser	256.246	High
NY3-216	mesh2	loser	288.463	High
NY3-216	mesh2	loser	306.587	High
NY3-216	mesh2	loser	350.724	High
NY3-216	mesh2	loser	428.725	High
NY3-216	mesh2	loser	513.727	High
NY3-216	mesh2	loser	513.729	High
NY3-216	mesh2	loser	514.475	High
NY3-216	mesh2	loser	514.478	High
NY3-216	mesh2	loser	549.479	High
NY3-216	mesh2	loser	550.227	High
NY3-216	mesh2	loser	551.725	High
NY3-216	mesh2	loser	589.228	High
NY3-216	mesh2	loser	616.476	High
NY3-216	mesh2	loser	629.228	High
NY3-216	mesh2	loser	629.976	High
NY3-216	mesh2	loser	630.73	High
NY3-216	mesh2	loser	671.228	High
NY3-216	mesh2	loser	715.977	High
NY3-216	mesh2	loser	747.975	High
NY3-216	mesh2	loser	748.728	High
NY3-216	mesh2	loser	1120.475	High
NY3-216	mesh2	loser	1121.228	High
NY3-216	mesh2	loser	1121.975	High
NY3-216	mesh2	loser	1146.975	High
NY3-216	mesh2	loser	1147.729	High
NY3-216	mesh2	loser	1148.477	High
NY3-216	mesh2	loser	1181.23	High
NY3-216	mesh2	loser	1190.724	High
NY3-216	mesh2	loser	1192.227	High
NY3-216	mesh2	loser	1209.726	High
NY3-216	mesh2	loser	1464.979	High
NY3-216	mesh2	loser	1545.977	High
NY2-303	mesh2	loser	111.047	Low
NY2-303	mesh2	loser	176.963	Low
NY2-303	mesh2	loser	266.965	Low
NY2-303	mesh2	loser	267.465	Low
NY2-303	mesh2	loser	268.465	Low
NY2-303	mesh2	loser	269.463	Low
NY2-303	mesh2	loser	273.965	Low
NY2-303	mesh2	loser	405.248	Low
NY2-303	mesh2	loser	406.743	Low
NY2-303	mesh2	loser	410.492	Low
NY2-303	mesh2	loser	412.742	Low
NY2-303	mesh2	loser	413.49	Low
NY2-303	mesh2	loser	453.493	Low
NY2-303	mesh2	loser	493.742	Low
NY2-303	mesh2	loser	494.494	Low
NY2-303	mesh2	loser	502.243	Low
NY2-303	mesh2	loser	502.993	Low
NY2-303	mesh2	loser	505.993	Low
NY2-303	mesh2	loser	604.937	Low
NY2-303	mesh2	loser	605.691	Low
NY2-303	mesh2	loser	606.439	Low
NY2-303	mesh2	loser	789.837	Low
NY2-303	mesh2	loser	791.129	Low
NY2-303	mesh2	loser	791.334	Low
NY2-303	mesh2	loser	792.082	Low
NY2-303	mesh2	loser	829.383	Low
NY2-303	mesh2	loser	859.383	Low
NY2-303	mesh2	loser	1009.252	Low
NY2-303	mesh2	loser	1062.502	Low
NY2-303	mesh2	loser	1136.5	Low
NY2-303	mesh2	loser	1198.255	Low
NY2-303	mesh2	loser	1199.752	Low
NY2-303	mesh2	loser	1202	Low
NY2-303	mesh2	loser	1428.503	Low
NY2-339	mesh2	loser	899.484	Low
NY2-339	mesh2	loser	961.736	Low
NY2-339	mesh2	loser	1542.489	Low
NY3-327	mesh2	loser	226.562	High
NY3-327	mesh2	loser	230.525	High
NY3-327	mesh2	loser	233.529	High
NY3-327	mesh2	loser	242.528	High
NY3-327	mesh2	loser	265.029	High
NY3-327	mesh2	loser	265.775	High
NY3-327	mesh2	loser	266.529	High
NY3-327	mesh2	loser	267.275	High
NY3-327	mesh2	loser	391.777	High
NY3-327	mesh2	loser	423.216	High
NY3-327	mesh2	loser	493.565	High
NY3-327	mesh2	loser	493.716	High
NY3-327	mesh2	loser	556.315	High
NY3-327	mesh2	loser	710.316	High
NY3-327	mesh2	loser	711.071	High
NY3-327	mesh2	loser	755.068	High
NY3-327	mesh2	loser	756.566	High
NY3-327	mesh2	loser	764.816	High
NY3-327	mesh2	loser	961.065	High
NY3-327	mesh2	loser	973.063	High
NY3-327	mesh2	loser	1162.313	High
NY3-327	mesh2	loser	1643.817	High
NY3-327	mesh2	loser	1648.814	High
NY2-427	mesh2	loser	0.525	Low
NY2-427	mesh2	loser	102.976	Low
NY2-427	mesh2	loser	219.451	Low
NY2-429	mesh2	loser	182.45	High
NY2-429	mesh2	loser	190.701	High
NY2-429	mesh2	loser	191.476	High
NY2-429	mesh2	loser	267.525	High
NY2-431	mesh2	loser	NA	Low
NY2-467	mesh2	loser	71.461	High
NY2-467	mesh2	loser	72.963	High
NY2-467	mesh2	loser	119.961	High
NY2-467	mesh2	loser	411.209	High
NY2-467	mesh2	loser	422.209	High
NY2-467	mesh2	loser	601.21	High
NY2-467	mesh2	loser	1579.959	High
NY3-371	mesh2	loser	NA	Low
NY2-534	mesh2	loser	206.394	High
NY2-534	mesh2	loser	208.645	High
NY2-534	mesh2	loser	244.213	High
NY2-534	mesh2	loser	245.713	High
NY2-534	mesh2	loser	247.215	High
NY2-534	mesh2	loser	247.964	High
NY2-534	mesh2	loser	274.463	High
NY2-534	mesh2	loser	275.211	High
NY2-534	mesh2	loser	275.963	High
NY2-534	mesh2	loser	276.714	High
NY2-534	mesh2	loser	287.961	High
NY2-534	mesh2	loser	289.464	High
NY2-534	mesh2	loser	290.215	High
NY2-534	mesh2	loser	293.213	High
NY2-534	mesh2	loser	293.964	High
NY2-534	mesh2	loser	294.715	High
NY2-534	mesh2	loser	295.464	High
NY2-534	mesh2	loser	468.716	High
NY2-534	mesh2	loser	470.216	High
NY2-534	mesh2	loser	472.465	High
NY2-534	mesh2	loser	831.466	High
NY2-534	mesh2	loser	832.966	High
NY2-534	mesh2	loser	833.715	High
NY2-534	mesh2	loser	835.212	High
NY2-534	mesh2	loser	835.963	High
NY2-534	mesh2	loser	838.212	High
NY2-534	mesh2	loser	1042.963	High
NY2-534	mesh2	loser	1044.463	High
NY2-534	mesh2	loser	1046.715	High
NY2-534	mesh2	loser	1048.963	High
NY2-534	mesh2	loser	1053.463	High
NY2-534	mesh2	loser	1128.716	High
NY2-534	mesh2	loser	1139.968	High
NY2-534	mesh2	loser	1207.458	High
NY2-534	mesh2	loser	1361.457	High
NY2-534	mesh2	loser	1470.206	High
NY3-394	mesh2	loser	NA	High
