# Supplementary material for: Dynamic changes to signal allocation rules in response to variable social environments in house mice
Source: Commun Biol. 2023 Mar 21;6:297. doi: 10.1038/s42003-023-04672-x (PMC10027867; doi:10.1038/s42003-023-04672-x)
Supplement: Supplementary file 4 — Supplemental Data [file 42003_2023_4672_MOESM4_ESM.zip › code.and.datasheets/analysis.datasheets/fig_2d_mesh1.events.csv]

maleID	trial	fight_outcome	time	marking_group
NY3-090	mesh1	loser	149.999	Low
NY3-090	mesh1	loser	155.999	Low
NY3-090	mesh1	loser	406.503	Low
NY3-090	mesh1	loser	722.244	Low
NY3-090	mesh1	loser	819.757	Low
NY3-090	mesh1	loser	821.501	Low
NY3-090	mesh1	loser	823.507	Low
NY3-090	mesh1	loser	826.258	Low
NY3-090	mesh1	loser	1015.754	Low
NY3-090	mesh1	loser	1100.242	Low
NY3-090	mesh1	loser	1189.501	Low
NY3-090	mesh1	loser	1322.493	Low
NY3-090	mesh1	loser	1325.257	Low
NY3-090	mesh1	loser	1358.493	Low
NY3-090	mesh1	loser	1438.252	Low
NY3-090	mesh1	loser	1618.995	Low
NY3-090	mesh1	loser	1621.256	Low
NY2-134	mesh1	loser	659.905	Low
NY2-134	mesh1	loser	1562.908	Low
NY3-099	mesh1	loser	139.73	High
NY3-099	mesh1	loser	140.726	High
NY3-099	mesh1	loser	143.476	High
NY3-099	mesh1	loser	332.978	High
NY3-099	mesh1	loser	334.724	High
NY3-099	mesh1	loser	335.489	High
NY3-099	mesh1	loser	377.989	High
NY3-099	mesh1	loser	391.238	High
NY3-099	mesh1	loser	392.236	High
NY3-099	mesh1	loser	393.98	High
NY3-099	mesh1	loser	395.759	High
NY3-099	mesh1	loser	402.987	High
NY3-099	mesh1	loser	421.988	High
NY3-099	mesh1	loser	523.732	High
NY3-099	mesh1	loser	526.478	High
NY3-099	mesh1	loser	595.726	High
NY3-099	mesh1	loser	641.475	High
NY3-099	mesh1	loser	766.224	High
NY3-099	mesh1	loser	794.487	High
NY3-099	mesh1	loser	896.732	High
NY3-099	mesh1	loser	899.235	High
NY3-099	mesh1	loser	920.731	High
NY3-099	mesh1	loser	965.733	High
NY3-099	mesh1	loser	1051.478	High
NY3-099	mesh1	loser	1348.24	High
NY3-096	mesh1	loser	10.983	High
NY3-096	mesh1	loser	11.987	High
NY3-096	mesh1	loser	13.983	High
NY3-096	mesh1	loser	16.985	High
NY3-096	mesh1	loser	17.982	High
NY3-096	mesh1	loser	20.988	High
NY3-096	mesh1	loser	22.989	High
NY3-096	mesh1	loser	28.992	High
NY3-096	mesh1	loser	29.99	High
NY3-096	mesh1	loser	31.996	High
NY3-096	mesh1	loser	38.983	High
NY3-096	mesh1	loser	40.998	High
NY3-096	mesh1	loser	41.991	High
NY3-096	mesh1	loser	53.993	High
NY3-096	mesh1	loser	55.984	High
NY3-096	mesh1	loser	56.994	High
NY3-096	mesh1	loser	70.997	High
NY3-096	mesh1	loser	72.996	High
NY3-096	mesh1	loser	74.986	High
NY3-096	mesh1	loser	75.992	High
NY3-096	mesh1	loser	90.998	High
NY3-096	mesh1	loser	91.985	High
NY3-096	mesh1	loser	93.985	High
NY3-096	mesh1	loser	95.984	High
NY3-096	mesh1	loser	96.993	High
NY3-096	mesh1	loser	98.984	High
NY3-096	mesh1	loser	100.995	High
NY3-096	mesh1	loser	164.985	High
NY3-096	mesh1	loser	166.993	High
NY3-096	mesh1	loser	174.986	High
NY3-096	mesh1	loser	591.741	High
NY3-096	mesh1	loser	992.983	High
NY3-096	mesh1	loser	1000.998	High
NY3-096	mesh1	loser	1414.741	High
NY3-096	mesh1	loser	1614.238	High
NY3-098	mesh1	loser	19.055	High
NY3-098	mesh1	loser	19.803	High
NY3-098	mesh1	loser	141.802	High
NY3-098	mesh1	loser	143.802	High
NY3-098	mesh1	loser	679.312	High
NY3-098	mesh1	loser	685.307	High
NY3-098	mesh1	loser	700.565	High
NY3-098	mesh1	loser	707.801	High
NY3-098	mesh1	loser	708.802	High
NY3-098	mesh1	loser	872.055	High
NY3-098	mesh1	loser	873.557	High
NY3-098	mesh1	loser	1214.562	High
NY3-098	mesh1	loser	1217.561	High
NY3-098	mesh1	loser	1256.551	High
NY3-098	mesh1	loser	1257.306	High
NY3-098	mesh1	loser	1259.301	High
NY3-098	mesh1	loser	1260.058	High
NY3-098	mesh1	loser	1261.801	High
NY3-098	mesh1	loser	1263.303	High
NY3-098	mesh1	loser	1265.055	High
NY3-098	mesh1	loser	1266.802	High
NY3-098	mesh1	loser	1268.554	High
NY3-098	mesh1	loser	1270.557	High
NY3-098	mesh1	loser	1282.808	High
NY3-098	mesh1	loser	1284.816	High
NY3-098	mesh1	loser	1398.562	High
NY3-098	mesh1	loser	1453.816	High
NY2-136	mesh1	loser	10.901	High
NY2-136	mesh1	loser	17.915	High
NY2-136	mesh1	loser	18.904	High
NY2-136	mesh1	loser	20.933	High
NY2-136	mesh1	loser	21.902	High
NY2-136	mesh1	loser	23.917	High
NY2-136	mesh1	loser	24.918	High
NY2-136	mesh1	loser	44.917	High
NY2-136	mesh1	loser	46.915	High
NY2-136	mesh1	loser	48.917	High
NY2-136	mesh1	loser	52.907	High
NY2-136	mesh1	loser	53.901	High
NY2-136	mesh1	loser	55.906	High
NY2-136	mesh1	loser	56.911	High
NY2-136	mesh1	loser	59.901	High
NY2-136	mesh1	loser	82.652	High
NY2-136	mesh1	loser	163.917	High
NY2-136	mesh1	loser	404.913	High
NY2-136	mesh1	loser	406.916	High
NY2-136	mesh1	loser	420.654	High
NY2-136	mesh1	loser	421.655	High
NY2-136	mesh1	loser	423.652	High
NY2-136	mesh1	loser	424.666	High
NY2-136	mesh1	loser	426.661	High
NY2-136	mesh1	loser	511.902	High
NY2-136	mesh1	loser	557.927	High
NY2-136	mesh1	loser	559.684	High
NY2-136	mesh1	loser	561.652	High
NY2-136	mesh1	loser	671.667	High
NY2-136	mesh1	loser	698.417	High
NY2-136	mesh1	loser	700.405	High
NY2-136	mesh1	loser	748.903	High
NY2-136	mesh1	loser	807.41	High
NY2-136	mesh1	loser	868.901	High
NY2-136	mesh1	loser	870.922	High
NY2-136	mesh1	loser	937.665	High
NY2-136	mesh1	loser	939.677	High
NY2-136	mesh1	loser	984.906	High
NY2-136	mesh1	loser	1010.651	High
NY2-136	mesh1	loser	1011.653	High
NY2-136	mesh1	loser	1149.415	High
NY2-136	mesh1	loser	1239.162	High
NY2-136	mesh1	loser	1321.902	High
NY2-136	mesh1	loser	1420.151	High
NY2-136	mesh1	loser	1508.651	High
NY2-136	mesh1	loser	1589.926	High
NY2-136	mesh1	loser	1618.901	High
NY2-154	mesh1	loser	1073.653	Low
NY2-154	mesh1	loser	1075.909	Low
NY2-154	mesh1	loser	1644.656	Low
NY2-157	mesh1	loser	27.157	High
NY2-157	mesh1	loser	29.165	High
NY2-157	mesh1	loser	31.151	High
NY2-157	mesh1	loser	32.165	High
NY2-157	mesh1	loser	34.168	High
NY2-157	mesh1	loser	36.151	High
NY2-157	mesh1	loser	46.164	High
NY2-157	mesh1	loser	47.152	High
NY2-157	mesh1	loser	49.156	High
NY2-157	mesh1	loser	50.168	High
NY2-157	mesh1	loser	51.152	High
NY2-157	mesh1	loser	53.152	High
NY2-157	mesh1	loser	54.167	High
NY2-157	mesh1	loser	64.151	High
NY2-157	mesh1	loser	66.168	High
NY2-157	mesh1	loser	67.15	High
NY2-157	mesh1	loser	69.16	High
NY2-157	mesh1	loser	70.157	High
NY2-157	mesh1	loser	72.162	High
NY2-157	mesh1	loser	73.168	High
NY2-157	mesh1	loser	74.158	High
NY2-157	mesh1	loser	76.152	High
NY2-157	mesh1	loser	80.153	High
NY2-157	mesh1	loser	128.154	High
NY2-157	mesh1	loser	144.151	High
NY2-157	mesh1	loser	146.159	High
NY2-157	mesh1	loser	147.158	High
NY2-157	mesh1	loser	164.151	High
NY2-157	mesh1	loser	165.157	High
NY2-157	mesh1	loser	197.908	High
NY2-157	mesh1	loser	222.901	High
NY2-157	mesh1	loser	223.918	High
NY2-157	mesh1	loser	260.902	High
NY2-157	mesh1	loser	262.908	High
NY2-157	mesh1	loser	336.401	High
NY2-157	mesh1	loser	361.171	High
NY2-157	mesh1	loser	527.171	High
NY2-157	mesh1	loser	700.412	High
NY2-157	mesh1	loser	760.653	High
NY2-157	mesh1	loser	870.682	High
NY2-157	mesh1	loser	1012.656	High
NY2-157	mesh1	loser	1148.932	High
NY2-157	mesh1	loser	1150.653	High
NY2-157	mesh1	loser	1505.659	High
NY2-157	mesh1	loser	1554.928	High
NY2-157	mesh1	loser	1563.182	High
NY2-157	mesh1	loser	1564.904	High
NY2-157	mesh1	loser	1568.167	High
NY2-159	mesh1	loser	334.115	Low
NY2-159	mesh1	loser	381.627	Low
NY2-159	mesh1	loser	383.868	Low
NY2-159	mesh1	loser	749.627	Low
NY2-159	mesh1	loser	877.359	Low
NY2-159	mesh1	loser	906.368	Low
NY2-159	mesh1	loser	1213.878	Low
NY2-159	mesh1	loser	1464.621	Low
NY2-188	mesh1	loser	1171.188	Low
NY2-188	mesh1	loser	1174.937	Low
NY2-188	mesh1	loser	1206.181	Low
NY2-177	mesh1	loser	18.409	High
NY2-177	mesh1	loser	20.913	High
NY2-177	mesh1	loser	23.653	High
NY2-177	mesh1	loser	26.419	High
NY2-177	mesh1	loser	27.922	High
NY2-177	mesh1	loser	30.902	High
NY2-177	mesh1	loser	33.403	High
NY2-177	mesh1	loser	34.671	High
NY2-177	mesh1	loser	40.401	High
NY2-177	mesh1	loser	41.655	High
NY2-177	mesh1	loser	43.152	High
NY2-177	mesh1	loser	45.903	High
NY2-177	mesh1	loser	48.409	High
NY2-177	mesh1	loser	49.921	High
NY2-177	mesh1	loser	51.414	High
NY2-177	mesh1	loser	52.903	High
NY2-177	mesh1	loser	55.665	High
NY2-177	mesh1	loser	57.175	High
NY2-177	mesh1	loser	77.653	High
NY2-177	mesh1	loser	98.417	High
NY2-177	mesh1	loser	141.903	High
NY2-177	mesh1	loser	144.414	High
NY2-177	mesh1	loser	147.17	High
NY2-177	mesh1	loser	150.151	High
NY2-177	mesh1	loser	151.422	High
NY2-177	mesh1	loser	155.917	High
NY2-177	mesh1	loser	166.675	High
NY2-177	mesh1	loser	168.163	High
NY2-177	mesh1	loser	170.916	High
NY2-177	mesh1	loser	172.422	High
NY2-177	mesh1	loser	175.402	High
NY2-177	mesh1	loser	195.152	High
NY2-177	mesh1	loser	199.161	High
NY2-177	mesh1	loser	202.151	High
NY2-177	mesh1	loser	222.174	High
NY2-177	mesh1	loser	225.171	High
NY2-177	mesh1	loser	227.922	High
NY2-177	mesh1	loser	230.663	High
NY2-177	mesh1	loser	237.163	High
NY2-177	mesh1	loser	238.662	High
NY2-177	mesh1	loser	241.673	High
NY2-177	mesh1	loser	243.154	High
NY2-177	mesh1	loser	247.159	High
NY2-177	mesh1	loser	249.663	High
NY2-177	mesh1	loser	277.412	High
NY2-177	mesh1	loser	280.17	High
NY2-177	mesh1	loser	287.16	High
NY2-177	mesh1	loser	288.662	High
NY2-177	mesh1	loser	291.412	High
NY2-177	mesh1	loser	294.41	High
NY2-177	mesh1	loser	297.174	High
NY2-177	mesh1	loser	300.161	High
NY2-177	mesh1	loser	302.91	High
NY2-177	mesh1	loser	310.911	High
NY2-177	mesh1	loser	312.411	High
NY2-177	mesh1	loser	315.17	High
NY2-177	mesh1	loser	318.159	High
NY2-177	mesh1	loser	322.409	High
NY2-177	mesh1	loser	324.911	High
NY2-177	mesh1	loser	330.66	High
NY2-177	mesh1	loser	355.42	High
NY2-177	mesh1	loser	376.403	High
NY2-177	mesh1	loser	380.676	High
NY2-177	mesh1	loser	382.16	High
NY2-177	mesh1	loser	384.903	High
NY2-177	mesh1	loser	386.168	High
NY2-177	mesh1	loser	395.403	High
NY2-177	mesh1	loser	404.414	High
NY2-177	mesh1	loser	407.401	High
NY2-177	mesh1	loser	564.922	High
NY2-177	mesh1	loser	569.163	High
NY2-177	mesh1	loser	598.423	High
NY2-177	mesh1	loser	601.413	High
NY2-177	mesh1	loser	606.902	High
NY2-177	mesh1	loser	609.411	High
NY2-177	mesh1	loser	616.901	High
NY2-177	mesh1	loser	633.926	High
NY2-177	mesh1	loser	683.904	High
NY2-177	mesh1	loser	790.402	High
NY2-177	mesh1	loser	968.172	High
NY2-177	mesh1	loser	971.161	High
NY2-177	mesh1	loser	972.653	High
NY2-177	mesh1	loser	975.409	High
NY2-177	mesh1	loser	978.156	High
NY2-177	mesh1	loser	979.666	High
NY2-177	mesh1	loser	1122.152	High
NY2-177	mesh1	loser	1222.916	High
NY2-177	mesh1	loser	1225.663	High
NY2-177	mesh1	loser	1228.651	High
NY2-177	mesh1	loser	1231.401	High
NY2-177	mesh1	loser	1385.67	High
NY2-177	mesh1	loser	1560.903	High
NY2-189	mesh1	loser	113.151	Low
NY2-189	mesh1	loser	170.412	Low
NY2-189	mesh1	loser	332.403	Low
NY2-189	mesh1	loser	643.674	Low
NY2-189	mesh1	loser	652.413	Low
NY2-189	mesh1	loser	743.672	Low
NY2-189	mesh1	loser	807.404	Low
NY2-189	mesh1	loser	842.408	Low
NY2-189	mesh1	loser	1217.908	Low
NY2-189	mesh1	loser	1589.173	Low
NY2-193	mesh1	loser	631.424	Low
NY2-193	mesh1	loser	640.43	Low
NY2-193	mesh1	loser	895.407	Low
NY2-193	mesh1	loser	1079.668	Low
NY2-193	mesh1	loser	1420.179	Low
NY2-193	mesh1	loser	1629.179	Low
NY3-132	mesh1	loser	96.921	Low
NY3-132	mesh1	loser	635.364	Low
NY3-132	mesh1	loser	636.372	Low
NY3-132	mesh1	loser	648.369	Low
NY3-132	mesh1	loser	828.872	Low
NY3-132	mesh1	loser	1012.872	Low
NY3-132	mesh1	loser	1014.121	Low
NY3-132	mesh1	loser	1016.352	Low
NY3-132	mesh1	loser	1185.622	Low
NY3-132	mesh1	loser	1583.357	Low
NY3-132	mesh1	loser	1585.367	Low
NY3-132	mesh1	loser	1587.617	Low
NY3-132	mesh1	loser	1645.354	Low
NY2-199	mesh1	loser	38.661	Low
NY2-199	mesh1	loser	39.901	Low
NY2-199	mesh1	loser	41.903	Low
NY2-199	mesh1	loser	44.402	Low
NY2-199	mesh1	loser	50.159	Low
NY2-199	mesh1	loser	59.171	Low
NY2-199	mesh1	loser	89.42	Low
NY2-199	mesh1	loser	90.662	Low
NY2-199	mesh1	loser	96.402	Low
NY2-199	mesh1	loser	270.401	Low
NY2-199	mesh1	loser	274.917	Low
NY2-199	mesh1	loser	448.921	Low
NY2-199	mesh1	loser	579.168	Low
NY2-199	mesh1	loser	791.401	Low
NY2-199	mesh1	loser	1107.174	Low
NY2-199	mesh1	loser	1333.156	Low
NY2-199	mesh1	loser	1648.919	Low
NY2-200	mesh1	loser	885.911	Low
NY2-200	mesh1	loser	895.402	Low
NY2-200	mesh1	loser	1002.908	Low
NY2-200	mesh1	loser	1068.668	Low
NY2-200	mesh1	loser	1092.919	Low
NY2-200	mesh1	loser	1266.91	Low
NY2-202	mesh1	loser	35.151	High
NY2-202	mesh1	loser	37.154	High
NY2-202	mesh1	loser	56.671	High
NY2-202	mesh1	loser	84.671	High
NY2-202	mesh1	loser	87.155	High
NY2-202	mesh1	loser	88.163	High
NY2-202	mesh1	loser	89.407	High
NY2-202	mesh1	loser	102.652	High
NY2-202	mesh1	loser	112.671	High
NY2-202	mesh1	loser	115.151	High
NY2-202	mesh1	loser	116.166	High
NY2-202	mesh1	loser	119.416	High
NY2-202	mesh1	loser	195.653	High
NY2-202	mesh1	loser	196.671	High
NY2-202	mesh1	loser	198.921	High
NY2-202	mesh1	loser	245.671	High
NY2-202	mesh1	loser	246.915	High
NY2-202	mesh1	loser	249.408	High
NY2-202	mesh1	loser	790.42	High
NY2-202	mesh1	loser	834.916	High
NY2-202	mesh1	loser	1059.402	High
NY2-202	mesh1	loser	1257.651	High
NY2-202	mesh1	loser	1264.171	High
NY2-202	mesh1	loser	1282.651	High
NY2-202	mesh1	loser	1293.17	High
NY2-202	mesh1	loser	1564.406	High
NY3-144	mesh1	loser	0.151	High
NY3-144	mesh1	loser	0.651	High
NY3-144	mesh1	loser	1.651	High
NY3-144	mesh1	loser	2.151	High
NY3-144	mesh1	loser	2.651	High
NY3-144	mesh1	loser	3.15	High
NY3-144	mesh1	loser	4.151	High
NY3-144	mesh1	loser	4.652	High
NY3-144	mesh1	loser	5.651	High
NY3-144	mesh1	loser	6.151	High
NY3-144	mesh1	loser	15.164	High
NY3-144	mesh1	loser	80.656	High
NY3-144	mesh1	loser	82.914	High
NY3-144	mesh1	loser	84.171	High
NY3-144	mesh1	loser	86.421	High
NY3-144	mesh1	loser	87.652	High
NY3-144	mesh1	loser	235.653	High
NY3-144	mesh1	loser	243.657	High
NY3-144	mesh1	loser	244.914	High
NY3-144	mesh1	loser	247.402	High
NY3-144	mesh1	loser	550.421	High
NY3-144	mesh1	loser	552.913	High
NY3-144	mesh1	loser	554.171	High
NY3-144	mesh1	loser	556.669	High
NY3-144	mesh1	loser	557.911	High
NY3-144	mesh1	loser	575.41	High
NY3-144	mesh1	loser	577.912	High
NY3-144	mesh1	loser	682.91	High
NY3-144	mesh1	loser	711.162	High
NY3-144	mesh1	loser	712.421	High
NY3-144	mesh1	loser	733.669	High
NY3-144	mesh1	loser	736.153	High
NY3-144	mesh1	loser	737.401	High
NY3-144	mesh1	loser	741.657	High
NY3-144	mesh1	loser	742.913	High
NY3-144	mesh1	loser	836.652	High
NY3-144	mesh1	loser	860.651	High
NY3-144	mesh1	loser	895.653	High
NY3-144	mesh1	loser	897.917	High
NY3-144	mesh1	loser	900.408	High
NY3-144	mesh1	loser	902.669	High
NY3-144	mesh1	loser	903.67	High
NY3-144	mesh1	loser	905.912	High
NY3-144	mesh1	loser	908.402	High
NY3-144	mesh1	loser	910.42	High
NY3-144	mesh1	loser	920.655	High
NY3-144	mesh1	loser	922.912	High
NY3-144	mesh1	loser	925.419	High
NY3-144	mesh1	loser	970.162	High
NY3-144	mesh1	loser	972.421	High
NY3-144	mesh1	loser	1121.172	High
NY3-144	mesh1	loser	1152.668	High
NY3-144	mesh1	loser	1153.904	High
NY3-144	mesh1	loser	1156.403	High
NY3-144	mesh1	loser	1158.41	High
NY3-144	mesh1	loser	1176.401	High
NY3-144	mesh1	loser	1178.667	High
NY3-144	mesh1	loser	1179.903	High
NY3-144	mesh1	loser	1182.154	High
NY3-144	mesh1	loser	1295.664	High
NY3-144	mesh1	loser	1297.921	High
NY3-144	mesh1	loser	1300.403	High
NY3-144	mesh1	loser	1327.402	High
NY3-144	mesh1	loser	1331.907	High
NY3-144	mesh1	loser	1512.916	High
NY3-144	mesh1	loser	1515.41	High
NY3-144	mesh1	loser	1517.651	High
NY3-144	mesh1	loser	1566.157	High
NY3-144	mesh1	loser	1570.902	High
NY3-144	mesh1	loser	1573.162	High
NY3-144	mesh1	loser	1575.422	High
NY3-144	mesh1	loser	1587.901	High
NY2-269	mesh1	loser	689.423	Low
NY2-269	mesh1	loser	749.422	Low
NY2-269	mesh1	loser	750.909	Low
NY2-269	mesh1	loser	857.421	Low
NY2-269	mesh1	loser	964.151	Low
NY2-269	mesh1	loser	1058.426	Low
NY2-269	mesh1	loser	1422.159	Low
NY2-269	mesh1	loser	1548.677	Low
NY2-269	mesh1	loser	1600.412	Low
NY2-269	mesh1	loser	1676.16	Low
NY3-217	mesh1	loser	121.914	High
NY3-217	mesh1	loser	134.416	High
NY3-217	mesh1	loser	144.419	High
NY3-217	mesh1	loser	656.677	High
NY3-217	mesh1	loser	661.158	High
NY3-217	mesh1	loser	725.653	High
NY3-217	mesh1	loser	805.677	High
NY3-217	mesh1	loser	884.406	High
NY3-217	mesh1	loser	1007.154	High
NY3-217	mesh1	loser	1009.926	High
NY3-217	mesh1	loser	1075.168	High
NY3-217	mesh1	loser	1213.162	High
NY3-217	mesh1	loser	1273.416	High
NY3-217	mesh1	loser	1275.917	High
NY3-217	mesh1	loser	1315.677	High
NY3-217	mesh1	loser	1318.677	High
NY3-217	mesh1	loser	1335.404	High
NY3-217	mesh1	loser	1343.926	High
NY3-217	mesh1	loser	1394.163	High
NY3-217	mesh1	loser	1521.164	High
NY3-217	mesh1	loser	1577.92	High
NY3-217	mesh1	loser	1580.906	High
NY3-217	mesh1	loser	1592.422	High
NY3-217	mesh1	loser	1606.669	High
NY3-216	mesh1	loser	716.415	High
NY3-216	mesh1	loser	798.921	High
NY3-216	mesh1	loser	845.401	High
NY3-216	mesh1	loser	936.903	High
NY3-216	mesh1	loser	939.917	High
NY3-216	mesh1	loser	1038.902	High
NY3-216	mesh1	loser	1043.403	High
NY3-216	mesh1	loser	1155.901	High
NY3-216	mesh1	loser	1218.902	High
NY3-216	mesh1	loser	1271.422	High
NY3-216	mesh1	loser	1305.901	High
NY3-216	mesh1	loser	1374.904	High
NY3-216	mesh1	loser	1377.912	High
NY3-216	mesh1	loser	1379.419	High
NY3-216	mesh1	loser	1382.427	High
NY3-216	mesh1	loser	1395.902	High
NY3-216	mesh1	loser	1398.904	High
NY3-216	mesh1	loser	1401.901	High
NY3-216	mesh1	loser	1430.416	High
NY3-216	mesh1	loser	1440.924	High
NY3-216	mesh1	loser	1464.908	High
NY3-216	mesh1	loser	1467.913	High
NY3-216	mesh1	loser	1511.422	High
NY3-216	mesh1	loser	1532.427	High
NY3-216	mesh1	loser	1535.418	High
NY3-216	mesh1	loser	1604.423	High
NY3-216	mesh1	loser	1607.427	High
NY3-216	mesh1	loser	1655.413	High
NY3-216	mesh1	loser	1661.403	High
NY2-303	mesh1	loser	25.408	Low
NY2-303	mesh1	loser	207.901	Low
NY2-303	mesh1	loser	435.403	Low
NY2-303	mesh1	loser	828.425	Low
NY2-303	mesh1	loser	1039.658	Low
NY2-303	mesh1	loser	1060.908	Low
NY2-303	mesh1	loser	1140.902	Low
NY2-303	mesh1	loser	1257.165	Low
NY2-303	mesh1	loser	1345.901	Low
NY2-303	mesh1	loser	1445.901	Low
NY2-303	mesh1	loser	1448.417	Low
NY2-339	mesh1	loser	649.426	Low
NY2-339	mesh1	loser	948.913	Low
NY2-339	mesh1	loser	950.415	Low
NY2-339	mesh1	loser	1120.914	Low
NY2-339	mesh1	loser	1148.422	Low
NY2-339	mesh1	loser	1358.409	Low
NY2-339	mesh1	loser	1361.174	Low
NY3-327	mesh1	loser	35.402	High
NY3-327	mesh1	loser	614.152	High
NY3-327	mesh1	loser	618.654	High
NY3-327	mesh1	loser	648.652	High
NY3-327	mesh1	loser	826.161	High
NY3-327	mesh1	loser	829.157	High
NY3-327	mesh1	loser	830.663	High
NY3-327	mesh1	loser	833.66	High
NY3-327	mesh1	loser	835.157	High
NY3-327	mesh1	loser	838.172	High
NY3-327	mesh1	loser	841.158	High
NY3-327	mesh1	loser	911.432	High
NY3-327	mesh1	loser	914.42	High
NY3-327	mesh1	loser	915.903	High
NY3-327	mesh1	loser	918.926	High
NY3-327	mesh1	loser	921.905	High
NY3-327	mesh1	loser	924.671	High
NY3-327	mesh1	loser	1369.664	High
NY3-327	mesh1	loser	1372.652	High
NY3-327	mesh1	loser	1377.154	High
NY3-327	mesh1	loser	1380.156	High
NY3-327	mesh1	loser	1484.902	High
NY2-427	mesh1	loser	1130.41	Low
NY2-427	mesh1	loser	1213.914	Low
NY2-429	mesh1	loser	556.655	High
NY2-429	mesh1	loser	560.901	High
NY2-429	mesh1	loser	567.651	High
NY2-429	mesh1	loser	570.152	High
NY2-429	mesh1	loser	571.651	High
NY2-429	mesh1	loser	574.652	High
NY2-429	mesh1	loser	575.907	High
NY2-429	mesh1	loser	792.414	High
NY2-429	mesh1	loser	795.199	High
NY2-429	mesh1	loser	846.454	High
NY2-429	mesh1	loser	847.912	High
NY2-429	mesh1	loser	850.927	High
NY2-429	mesh1	loser	852.427	High
NY2-429	mesh1	loser	855.407	High
NY2-429	mesh1	loser	943.426	High
NY2-429	mesh1	loser	958.408	High
NY2-429	mesh1	loser	994.927	High
NY2-429	mesh1	loser	997.677	High
NY2-429	mesh1	loser	1000.408	High
NY2-429	mesh1	loser	1003.177	High
NY2-429	mesh1	loser	1007.427	High
NY2-429	mesh1	loser	1032.677	High
NY2-429	mesh1	loser	1035.414	High
NY2-429	mesh1	loser	1036.677	High
NY2-429	mesh1	loser	1039.418	High
NY2-429	mesh1	loser	1042.455	High
NY2-429	mesh1	loser	1045.407	High
NY2-429	mesh1	loser	1050.911	High
NY2-429	mesh1	loser	1054.677	High
NY2-429	mesh1	loser	1087.927	High
NY2-429	mesh1	loser	1092.421	High
NY2-429	mesh1	loser	1095.403	High
NY2-429	mesh1	loser	1102.403	High
NY2-429	mesh1	loser	1104.912	High
NY2-429	mesh1	loser	1116.955	High
NY2-429	mesh1	loser	1237.166	High
NY2-429	mesh1	loser	1442.909	High
NY2-429	mesh1	loser	1469.158	High
NY2-429	mesh1	loser	1507.413	High
NY2-429	mesh1	loser	1573.705	High
NY2-431	mesh1	loser	1249.402	Low
NY2-431	mesh1	loser	1280.904	Low
NY2-431	mesh1	loser	1441.433	Low
NY2-431	mesh1	loser	1564.194	Low
NY2-467	mesh1	loser	1.5	High
NY2-467	mesh1	loser	475.903	High
NY2-467	mesh1	loser	479.189	High
NY2-467	mesh1	loser	556.402	High
NY2-467	mesh1	loser	559.68	High
NY2-467	mesh1	loser	563.158	High
NY2-467	mesh1	loser	863.909	High
NY2-467	mesh1	loser	906.158	High
NY2-467	mesh1	loser	977.153	High
NY2-467	mesh1	loser	980.654	High
NY2-467	mesh1	loser	983.903	High
NY2-467	mesh1	loser	987.405	High
NY2-467	mesh1	loser	990.914	High
NY2-467	mesh1	loser	992.423	High
NY2-467	mesh1	loser	995.916	High
NY2-467	mesh1	loser	999.165	High
NY2-467	mesh1	loser	1000.902	High
NY2-467	mesh1	loser	1004.432	High
NY2-467	mesh1	loser	1006.159	High
NY2-467	mesh1	loser	1009.421	High
NY2-467	mesh1	loser	1012.903	High
NY2-467	mesh1	loser	1016.182	High
NY2-467	mesh1	loser	1019.657	High
NY2-467	mesh1	loser	1022.926	High
NY2-467	mesh1	loser	1065.402	High
NY2-467	mesh1	loser	1232.67	High
NY2-467	mesh1	loser	1275.674	High
NY2-467	mesh1	loser	1398.682	High
NY2-467	mesh1	loser	1598.914	High
NY2-467	mesh1	loser	1614.161	High
NY2-467	mesh1	loser	1615.932	High
NY2-467	mesh1	loser	1619.171	High
NY3-371	mesh1	loser	45.153	Low
NY3-371	mesh1	loser	110.18	Low
NY3-371	mesh1	loser	323.901	Low
NY3-371	mesh1	loser	631.932	Low
NY3-371	mesh1	loser	850.168	Low
NY3-371	mesh1	loser	1259.425	Low
NY3-371	mesh1	loser	1294.405	Low
NY3-394	mesh1	loser	634.404	High
NY3-394	mesh1	loser	658.429	High
NY3-394	mesh1	loser	725.921	High
NY3-394	mesh1	loser	728.93	High
NY3-394	mesh1	loser	736.418	High
NY3-394	mesh1	loser	920.912	High
NY3-394	mesh1	loser	923.902	High
NY3-394	mesh1	loser	926.904	High
NY3-394	mesh1	loser	929.919	High
NY3-394	mesh1	loser	931.407	High
NY3-394	mesh1	loser	934.403	High
NY3-394	mesh1	loser	943.412	High
NY3-394	mesh1	loser	944.903	High
NY3-394	mesh1	loser	947.924	High
NY3-394	mesh1	loser	950.924	High
NY3-394	mesh1	loser	998.929	High
NY3-394	mesh1	loser	1001.903	High
NY3-394	mesh1	loser	1004.922	High
NY3-394	mesh1	loser	1007.917	High
NY3-394	mesh1	loser	1063.404	High
NY3-394	mesh1	loser	1066.43	High
NY3-394	mesh1	loser	1102.402	High
NY3-394	mesh1	loser	1103.907	High
NY3-394	mesh1	loser	1106.93	High
NY3-394	mesh1	loser	1109.906	High
NY3-394	mesh1	loser	1111.404	High
NY3-394	mesh1	loser	1114.452	High
NY3-394	mesh1	loser	1117.411	High
NY3-394	mesh1	loser	1120.403	High
NY3-394	mesh1	loser	1123.401	High
NY3-394	mesh1	loser	1124.903	High
NY3-394	mesh1	loser	1202.911	High
NY3-394	mesh1	loser	1205.929	High
NY3-394	mesh1	loser	1208.903	High
NY3-394	mesh1	loser	1210.403	High
NY3-394	mesh1	loser	1375.429	High
NY3-394	mesh1	loser	1378.403	High
NY3-394	mesh1	loser	1379.902	High
NY3-394	mesh1	loser	1382.907	High
NY3-394	mesh1	loser	1400.924	High
NY3-394	mesh1	loser	1403.904	High
NY3-394	mesh1	loser	1412.902	High
NY3-394	mesh1	loser	1514.93	High
NY3-394	mesh1	loser	1517.923	High
NY3-394	mesh1	loser	1520.929	High
NY3-394	mesh1	loser	1534.401	High
NY3-394	mesh1	loser	1535.904	High
NY3-394	mesh1	loser	1541.911	High
NY3-394	mesh1	loser	1544.902	High
NY3-394	mesh1	loser	1547.914	High
NY3-394	mesh1	loser	1615.409	High
NY3-394	mesh1	loser	1616.903	High
NY3-394	mesh1	loser	1619.922	High
NY3-394	mesh1	loser	1655.925	High
NY2-534	mesh1	loser	783.616	High
NY2-534	mesh1	loser	968.841	High
NY2-534	mesh1	loser	1300.602	High
NY2-534	mesh1	loser	1343.341	High
NY2-534	mesh1	loser	1551.346	High
NY2-205	mesh1	winner	12.917	High
NY2-205	mesh1	winner	59.413	High
NY2-205	mesh1	winner	67.421	High
NY2-205	mesh1	winner	69.669	High
NY2-205	mesh1	winner	71.905	High
NY2-205	mesh1	winner	72.908	High
NY2-205	mesh1	winner	100.666	High
NY2-205	mesh1	winner	116.415	High
NY2-205	mesh1	winner	118.919	High
NY2-205	mesh1	winner	120.171	High
NY2-205	mesh1	winner	131.663	High
NY2-205	mesh1	winner	136.171	High
NY2-205	mesh1	winner	145.401	High
NY2-205	mesh1	winner	146.416	High
NY2-205	mesh1	winner	148.66	High
NY2-205	mesh1	winner	151.153	High
NY2-205	mesh1	winner	153.171	High
NY2-205	mesh1	winner	210.901	High
NY2-205	mesh1	winner	316.404	High
NY2-205	mesh1	winner	318.656	High
NY2-205	mesh1	winner	380.417	High
NY2-205	mesh1	winner	412.165	High
NY2-205	mesh1	winner	414.656	High
NY2-205	mesh1	winner	415.657	High
NY2-205	mesh1	winner	436.171	High
NY2-205	mesh1	winner	456.171	High
NY2-205	mesh1	winner	457.402	High
NY2-205	mesh1	winner	512.913	High
NY2-205	mesh1	winner	515.401	High
NY2-205	mesh1	winner	541.408	High
NY2-205	mesh1	winner	544.654	High
NY2-205	mesh1	winner	559.911	High
NY2-205	mesh1	winner	570.913	High
NY2-205	mesh1	winner	573.401	High
NY2-205	mesh1	winner	598.668	High
NY2-205	mesh1	winner	603.409	High
NY2-205	mesh1	winner	605.416	High
NY2-205	mesh1	winner	634.154	High
NY2-205	mesh1	winner	645.415	High
NY2-205	mesh1	winner	665.402	High
NY2-205	mesh1	winner	675.901	High
NY2-205	mesh1	winner	677.909	High
NY2-205	mesh1	winner	680.416	High
NY2-205	mesh1	winner	685.171	High
NY2-205	mesh1	winner	687.415	High
NY2-205	mesh1	winner	714.652	High
NY2-205	mesh1	winner	716.91	High
NY2-205	mesh1	winner	719.413	High
NY2-205	mesh1	winner	747.421	High
NY2-205	mesh1	winner	749.656	High
NY2-205	mesh1	winner	752.171	High
NY2-205	mesh1	winner	754.421	High
NY2-205	mesh1	winner	755.665	High
NY2-205	mesh1	winner	759.151	High
NY2-205	mesh1	winner	772.653	High
NY2-205	mesh1	winner	794.907	High
NY2-205	mesh1	winner	796.171	High
NY2-205	mesh1	winner	816.668	High
NY2-205	mesh1	winner	817.906	High
NY2-205	mesh1	winner	820.172	High
NY2-205	mesh1	winner	833.171	High
NY2-205	mesh1	winner	876.172	High
NY2-205	mesh1	winner	878.654	High
NY2-205	mesh1	winner	882.171	High
NY2-205	mesh1	winner	884.421	High
NY2-205	mesh1	winner	886.905	High
NY2-205	mesh1	winner	911.665	High
NY2-205	mesh1	winner	914.17	High
NY2-205	mesh1	winner	915.401	High
NY2-205	mesh1	winner	917.421	High
NY2-205	mesh1	winner	930.422	High
NY2-205	mesh1	winner	931.67	High
NY2-205	mesh1	winner	933.918	High
NY2-205	mesh1	winner	935.171	High
NY2-205	mesh1	winner	937.651	High
NY2-205	mesh1	winner	944.17	High
NY2-205	mesh1	winner	946.671	High
NY2-205	mesh1	winner	952.652	High
NY2-205	mesh1	winner	966.404	High
NY2-205	mesh1	winner	1013.668	High
NY2-205	mesh1	winner	1016.171	High
NY2-205	mesh1	winner	1037.414	High
NY2-205	mesh1	winner	1038.664	High
NY2-205	mesh1	winner	1093.912	High
NY2-205	mesh1	winner	1096.173	High
NY2-205	mesh1	winner	1097.405	High
NY2-205	mesh1	winner	1139.668	High
NY2-205	mesh1	winner	1140.919	High
NY2-205	mesh1	winner	1235.404	High
NY2-205	mesh1	winner	1278.921	High
NY2-205	mesh1	winner	1284.403	High
NY2-205	mesh1	winner	1443.151	High
NY2-205	mesh1	winner	1465.406	High
NY2-205	mesh1	winner	1519.904	High
NY2-205	mesh1	winner	1530.159	High
NY2-205	mesh1	winner	1637.671	High
NY2-205	mesh1	winner	1639.903	High
NY2-205	mesh1	winner	1662.915	High
NY2-205	mesh1	winner	1665.408	High
NY2-118	mesh1	winner	5.495	High
NY2-118	mesh1	winner	6.242	High
NY2-118	mesh1	winner	6.742	High
NY2-118	mesh1	winner	6.996	High
NY2-118	mesh1	winner	7.992	High
NY2-118	mesh1	winner	21.495	High
NY2-118	mesh1	winner	21.996	High
NY2-118	mesh1	winner	22.493	High
NY2-118	mesh1	winner	23.244	High
NY2-118	mesh1	winner	23.993	High
NY2-118	mesh1	winner	31.243	High
NY2-118	mesh1	winner	31.493	High
NY2-118	mesh1	winner	32.493	High
NY2-118	mesh1	winner	32.743	High
NY2-118	mesh1	winner	33.246	High
NY2-118	mesh1	winner	33.745	High
NY2-118	mesh1	winner	34.492	High
NY2-118	mesh1	winner	35.244	High
NY2-118	mesh1	winner	35.993	High
NY2-118	mesh1	winner	44.996	High
NY2-118	mesh1	winner	45.494	High
NY2-118	mesh1	winner	45.997	High
NY2-118	mesh1	winner	46.997	High
NY2-118	mesh1	winner	47.497	High
NY2-118	mesh1	winner	159.5	High
NY2-118	mesh1	winner	160.246	High
NY2-118	mesh1	winner	161.744	High
NY2-118	mesh1	winner	162.25	High
NY2-118	mesh1	winner	258.251	High
NY2-118	mesh1	winner	266.501	High
NY2-118	mesh1	winner	411.755	High
NY2-118	mesh1	winner	668.997	High
NY2-118	mesh1	winner	765.007	High
NY2-118	mesh1	winner	934.742	High
NY2-118	mesh1	winner	1103.995	High
NY2-118	mesh1	winner	1281.746	High
NY2-118	mesh1	winner	1524.505	High
NY2-118	mesh1	winner	1526.505	High
NY3-101	mesh1	winner	16.169	High
NY3-101	mesh1	winner	17.16	High
NY3-101	mesh1	winner	19.188	High
NY3-101	mesh1	winner	21.156	High
NY3-101	mesh1	winner	22.157	High
NY3-101	mesh1	winner	24.153	High
NY3-101	mesh1	winner	26.189	High
NY3-101	mesh1	winner	27.168	High
NY3-101	mesh1	winner	29.168	High
NY3-101	mesh1	winner	30.163	High
NY3-101	mesh1	winner	36.171	High
NY3-101	mesh1	winner	53.158	High
NY3-101	mesh1	winner	54.151	High
NY3-101	mesh1	winner	56.161	High
NY3-101	mesh1	winner	58.16	High
NY3-101	mesh1	winner	60.161	High
NY3-101	mesh1	winner	62.154	High
NY3-101	mesh1	winner	64.157	High
NY3-101	mesh1	winner	66.167	High
NY3-101	mesh1	winner	68.151	High
NY3-101	mesh1	winner	70.154	High
NY3-101	mesh1	winner	72.164	High
NY3-101	mesh1	winner	74.18	High
NY3-101	mesh1	winner	76.188	High
NY3-101	mesh1	winner	78.153	High
NY3-101	mesh1	winner	80.161	High
NY3-101	mesh1	winner	82.173	High
NY3-101	mesh1	winner	85.153	High
NY3-101	mesh1	winner	87.152	High
NY3-101	mesh1	winner	102.184	High
NY3-101	mesh1	winner	104.16	High
NY3-101	mesh1	winner	106.162	High
NY3-101	mesh1	winner	108.185	High
NY3-101	mesh1	winner	111.155	High
NY3-101	mesh1	winner	114.151	High
NY3-101	mesh1	winner	116.169	High
NY3-101	mesh1	winner	120.16	High
NY3-101	mesh1	winner	123.151	High
NY3-101	mesh1	winner	125.181	High
NY3-101	mesh1	winner	127.163	High
NY3-101	mesh1	winner	149.166	High
NY3-101	mesh1	winner	150.181	High
NY3-101	mesh1	winner	161.156	High
NY3-101	mesh1	winner	164.151	High
NY3-101	mesh1	winner	165.155	High
NY3-101	mesh1	winner	167.169	High
NY3-101	mesh1	winner	172.155	High
NY3-101	mesh1	winner	175.168	High
NY3-101	mesh1	winner	177.179	High
NY3-101	mesh1	winner	180.166	High
NY3-101	mesh1	winner	182.152	High
NY3-101	mesh1	winner	184.167	High
NY3-101	mesh1	winner	190.16	High
NY3-101	mesh1	winner	192.152	High
NY3-101	mesh1	winner	194.16	High
NY3-101	mesh1	winner	198.169	High
NY3-101	mesh1	winner	200.159	High
NY3-101	mesh1	winner	202.153	High
NY3-101	mesh1	winner	204.154	High
NY3-101	mesh1	winner	206.165	High
NY3-101	mesh1	winner	209.185	High
NY3-101	mesh1	winner	211.153	High
NY3-101	mesh1	winner	214.156	High
NY3-101	mesh1	winner	234.151	High
NY3-101	mesh1	winner	236.151	High
NY3-101	mesh1	winner	243.152	High
NY3-101	mesh1	winner	248.156	High
NY3-101	mesh1	winner	279.169	High
NY3-101	mesh1	winner	282.152	High
NY3-101	mesh1	winner	292.181	High
NY3-101	mesh1	winner	315.166	High
NY3-101	mesh1	winner	332.167	High
NY3-101	mesh1	winner	364.153	High
NY3-101	mesh1	winner	365.656	High
NY3-101	mesh1	winner	428.421	High
NY3-101	mesh1	winner	430.416	High
NY3-101	mesh1	winner	432.413	High
NY3-101	mesh1	winner	445.407	High
NY3-101	mesh1	winner	455.422	High
NY3-101	mesh1	winner	523.402	High
NY3-101	mesh1	winner	526.401	High
NY3-101	mesh1	winner	537.408	High
NY3-101	mesh1	winner	539.404	High
NY3-101	mesh1	winner	543.403	High
NY3-101	mesh1	winner	546.419	High
NY3-101	mesh1	winner	548.402	High
NY3-101	mesh1	winner	551.407	High
NY3-101	mesh1	winner	553.401	High
NY3-101	mesh1	winner	558.413	High
NY3-101	mesh1	winner	566.407	High
NY3-101	mesh1	winner	574.919	High
NY3-101	mesh1	winner	583.901	High
NY3-101	mesh1	winner	585.919	High
NY3-101	mesh1	winner	587.916	High
NY3-101	mesh1	winner	604.919	High
NY3-101	mesh1	winner	672.903	High
NY3-101	mesh1	winner	674.939	High
NY3-101	mesh1	winner	736.919	High
NY3-101	mesh1	winner	790.153	High
NY3-101	mesh1	winner	870.177	High
NY3-101	mesh1	winner	916.193	High
NY3-101	mesh1	winner	918.671	High
NY3-101	mesh1	winner	920.904	High
NY3-101	mesh1	winner	952.689	High
NY3-101	mesh1	winner	954.903	High
NY3-101	mesh1	winner	1015.694	High
NY3-101	mesh1	winner	1041.44	High
NY3-101	mesh1	winner	1190.156	High
NY3-101	mesh1	winner	1263.927	High
NY3-101	mesh1	winner	1265.161	High
NY3-101	mesh1	winner	1290.901	High
NY3-101	mesh1	winner	1342.902	High
NY3-101	mesh1	winner	1381.152	High
NY3-101	mesh1	winner	1409.914	High
NY3-101	mesh1	winner	1412.411	High
NY3-101	mesh1	winner	1502.684	High
NY2-135	mesh1	winner	30.726	High
NY2-135	mesh1	winner	33.228	High
NY2-135	mesh1	winner	35.227	High
NY2-135	mesh1	winner	36.987	High
NY2-135	mesh1	winner	38.73	High
NY2-135	mesh1	winner	39.732	High
NY2-135	mesh1	winner	40.729	High
NY2-135	mesh1	winner	42.481	High
NY2-135	mesh1	winner	43.482	High
NY2-135	mesh1	winner	45.483	High
NY2-135	mesh1	winner	46.484	High
NY2-135	mesh1	winner	48.236	High
NY2-135	mesh1	winner	49.237	High
NY2-135	mesh1	winner	50.236	High
NY2-135	mesh1	winner	51.979	High
NY2-135	mesh1	winner	52.74	High
NY2-135	mesh1	winner	54.489	High
NY2-135	mesh1	winner	55.49	High
NY2-135	mesh1	winner	57.24	High
NY2-135	mesh1	winner	58.236	High
NY2-135	mesh1	winner	60.227	High
NY2-135	mesh1	winner	61.989	High
NY2-135	mesh1	winner	62.979	High
NY2-135	mesh1	winner	64.481	High
NY2-135	mesh1	winner	65.483	High
NY2-135	mesh1	winner	66.239	High
NY2-135	mesh1	winner	68.225	High
NY2-135	mesh1	winner	79.24	High
NY2-135	mesh1	winner	80.987	High
NY2-135	mesh1	winner	85.484	High
NY2-135	mesh1	winner	87.475	High
NY2-135	mesh1	winner	88.239	High
NY2-135	mesh1	winner	90.224	High
NY2-135	mesh1	winner	91.225	High
NY2-135	mesh1	winner	92.731	High
NY2-135	mesh1	winner	93.724	High
NY2-135	mesh1	winner	95.477	High
NY2-135	mesh1	winner	96.475	High
NY2-135	mesh1	winner	98.227	High
NY2-135	mesh1	winner	99.224	High
NY2-135	mesh1	winner	99.988	High
NY2-135	mesh1	winner	100.985	High
NY2-135	mesh1	winner	101.977	High
NY2-135	mesh1	winner	103.975	High
NY2-135	mesh1	winner	105.483	High
NY2-135	mesh1	winner	108.983	High
NY2-135	mesh1	winner	109.981	High
NY2-135	mesh1	winner	111.733	High
NY2-135	mesh1	winner	112.485	High
NY2-135	mesh1	winner	113.484	High
NY2-135	mesh1	winner	115.483	High
NY2-135	mesh1	winner	116.237	High
NY2-135	mesh1	winner	116.988	High
NY2-135	mesh1	winner	118.737	High
NY2-135	mesh1	winner	119.726	High
NY2-135	mesh1	winner	121.49	High
NY2-135	mesh1	winner	122.476	High
NY2-135	mesh1	winner	123.229	High
NY2-135	mesh1	winner	128.235	High
NY2-135	mesh1	winner	129.231	High
NY2-135	mesh1	winner	130.99	High
NY2-135	mesh1	winner	150.232	High
NY2-135	mesh1	winner	159.24	High
NY2-135	mesh1	winner	160.24	High
NY2-135	mesh1	winner	162.24	High
NY2-135	mesh1	winner	164.233	High
NY2-135	mesh1	winner	164.99	High
NY2-135	mesh1	winner	166.74	High
NY2-135	mesh1	winner	167.74	High
NY2-135	mesh1	winner	169.477	High
NY2-135	mesh1	winner	204.736	High
NY2-135	mesh1	winner	205.735	High
NY2-135	mesh1	winner	206.737	High
NY2-135	mesh1	winner	211.475	High
NY2-135	mesh1	winner	212.239	High
NY2-135	mesh1	winner	213.977	High
NY2-135	mesh1	winner	214.729	High
NY2-135	mesh1	winner	277.738	High
NY2-135	mesh1	winner	317.49	High
NY2-135	mesh1	winner	342.724	High
NY2-135	mesh1	winner	437.724	High
NY2-135	mesh1	winner	441.226	High
NY2-135	mesh1	winner	443.225	High
NY2-135	mesh1	winner	471.734	High
NY2-135	mesh1	winner	473.484	High
NY2-135	mesh1	winner	544.475	High
NY2-135	mesh1	winner	632.74	High
NY2-135	mesh1	winner	634.488	High
NY2-135	mesh1	winner	636.474	High
NY2-135	mesh1	winner	644.736	High
NY2-135	mesh1	winner	659.733	High
NY2-135	mesh1	winner	671.74	High
NY2-135	mesh1	winner	763.477	High
NY2-135	mesh1	winner	823.224	High
NY2-135	mesh1	winner	885.231	High
NY2-135	mesh1	winner	886.231	High
NY2-135	mesh1	winner	888.23	High
NY2-135	mesh1	winner	889.231	High
NY2-135	mesh1	winner	894.986	High
NY2-135	mesh1	winner	1032.233	High
NY2-135	mesh1	winner	1227.484	High
NY2-135	mesh1	winner	1282.986	High
NY2-135	mesh1	winner	1291.988	High
NY2-135	mesh1	winner	1310.735	High
NY2-135	mesh1	winner	1366.224	High
NY2-135	mesh1	winner	1367.975	High
NY2-135	mesh1	winner	1369.725	High
NY2-135	mesh1	winner	1371.228	High
NY2-135	mesh1	winner	1405.99	High
NY2-135	mesh1	winner	1408.732	High
NY2-135	mesh1	winner	1486.74	High
NY2-135	mesh1	winner	1488.732	High
NY2-135	mesh1	winner	1490.487	High
NY2-135	mesh1	winner	1542.237	High
NY2-135	mesh1	winner	1544.224	High
NY2-135	mesh1	winner	1558.726	High
NY2-135	mesh1	winner	1594.739	High
NY2-135	mesh1	winner	1595.726	High
NY2-135	mesh1	winner	1598.474	High
NY2-135	mesh1	winner	1605.999	High
NY2-135	mesh1	winner	1608.725	High
NY2-135	mesh1	winner	1652.974	High
NY2-135	mesh1	winner	1655.73	High
NY2-135	mesh1	winner	1657.731	High
NY2-135	mesh1	winner	1658.728	High
NY2-135	mesh1	winner	1660.488	High
NY2-135	mesh1	winner	1675.238	High
NY2-135	mesh1	winner	1676.99	High
NY2-138	mesh1	winner	588.736	High
NY2-138	mesh1	winner	1036.982	High
NY2-138	mesh1	winner	1049.994	High
NY2-138	mesh1	winner	1080.983	High
NY2-138	mesh1	winner	1088.985	High
NY2-138	mesh1	winner	1401.747	High
NY2-138	mesh1	winner	1403.734	High
NY2-138	mesh1	winner	1408.748	High
NY2-138	mesh1	winner	1426.748	High
NY2-138	mesh1	winner	1427.748	High
NY2-138	mesh1	winner	1437.74	High
NY2-138	mesh1	winner	1444.736	High
NY2-138	mesh1	winner	1451.744	High
NY2-138	mesh1	winner	1455.748	High
NY2-138	mesh1	winner	1456.736	High
NY2-138	mesh1	winner	1458.739	High
NY2-138	mesh1	winner	1460.733	High
NY2-138	mesh1	winner	1473.738	High
NY2-138	mesh1	winner	1475.735	High
NY2-138	mesh1	winner	1627.234	High
NY2-142	mesh1	winner	8.055	High
NY2-142	mesh1	winner	8.551	High
NY2-142	mesh1	winner	9.052	High
NY2-142	mesh1	winner	9.551	High
NY2-142	mesh1	winner	10.051	High
NY2-142	mesh1	winner	12.555	High
NY2-142	mesh1	winner	13.055	High
NY2-142	mesh1	winner	15.555	High
NY2-142	mesh1	winner	16.302	High
NY2-142	mesh1	winner	20.554	High
NY2-142	mesh1	winner	21.055	High
NY2-142	mesh1	winner	22.055	High
NY2-142	mesh1	winner	22.554	High
NY2-142	mesh1	winner	23.054	High
NY2-142	mesh1	winner	23.555	High
NY2-142	mesh1	winner	24.051	High
NY2-142	mesh1	winner	24.802	High
NY2-142	mesh1	winner	25.551	High
NY2-142	mesh1	winner	25.802	High
NY2-142	mesh1	winner	35.302	High
NY2-142	mesh1	winner	37.053	High
NY2-142	mesh1	winner	39.053	High
NY2-142	mesh1	winner	40.811	High
NY2-142	mesh1	winner	41.801	High
NY2-142	mesh1	winner	43.565	High
NY2-142	mesh1	winner	45.312	High
NY2-142	mesh1	winner	46.308	High
NY2-142	mesh1	winner	48.062	High
NY2-142	mesh1	winner	54.311	High
NY2-142	mesh1	winner	55.315	High
NY2-142	mesh1	winner	56.312	High
NY2-142	mesh1	winner	58.063	High
NY2-142	mesh1	winner	60.057	High
NY2-142	mesh1	winner	62.066	High
NY2-142	mesh1	winner	64.087	High
NY2-142	mesh1	winner	72.3	High
NY2-142	mesh1	winner	74.812	High
NY2-142	mesh1	winner	95.559	High
NY2-142	mesh1	winner	98.307	High
NY2-142	mesh1	winner	99.305	High
NY2-142	mesh1	winner	107.312	High
NY2-142	mesh1	winner	109.311	High
NY2-142	mesh1	winner	124.057	High
NY2-142	mesh1	winner	131.066	High
NY2-142	mesh1	winner	132.815	High
NY2-142	mesh1	winner	134.559	High
NY2-142	mesh1	winner	137.302	High
NY2-142	mesh1	winner	138.813	High
NY2-142	mesh1	winner	139.81	High
NY2-142	mesh1	winner	148.053	High
NY2-142	mesh1	winner	150.054	High
NY2-142	mesh1	winner	151.805	High
NY2-142	mesh1	winner	152.806	High
NY2-142	mesh1	winner	154.559	High
NY2-142	mesh1	winner	156.303	High
NY2-142	mesh1	winner	159.563	High
NY2-142	mesh1	winner	160.564	High
NY2-142	mesh1	winner	167.566	High
NY2-142	mesh1	winner	186.061	High
NY2-142	mesh1	winner	188.052	High
NY2-142	mesh1	winner	198.801	High
NY2-142	mesh1	winner	204.807	High
NY2-142	mesh1	winner	209.313	High
NY2-142	mesh1	winner	213.066	High
NY2-142	mesh1	winner	214.055	High
NY2-142	mesh1	winner	215.816	High
NY2-142	mesh1	winner	233.55	High
NY2-142	mesh1	winner	235.057	High
NY2-142	mesh1	winner	245.557	High
NY2-142	mesh1	winner	247.315	High
NY2-142	mesh1	winner	249.309	High
NY2-142	mesh1	winner	251.303	High
NY2-142	mesh1	winner	254.056	High
NY2-142	mesh1	winner	254.831	High
NY2-142	mesh1	winner	269.56	High
NY2-142	mesh1	winner	270.552	High
NY2-142	mesh1	winner	272.313	High
NY2-142	mesh1	winner	311.061	High
NY2-142	mesh1	winner	349.05	High
NY2-142	mesh1	winner	351.052	High
NY2-142	mesh1	winner	352.802	High
NY2-142	mesh1	winner	357.062	High
NY2-142	mesh1	winner	358.813	High
NY2-142	mesh1	winner	361.557	High
NY2-142	mesh1	winner	375.558	High
NY2-142	mesh1	winner	405.826	High
NY2-142	mesh1	winner	407.563	High
NY2-142	mesh1	winner	409.558	High
NY2-142	mesh1	winner	411.061	High
NY2-142	mesh1	winner	413.063	High
NY2-142	mesh1	winner	415.064	High
NY2-142	mesh1	winner	416.816	High
NY2-142	mesh1	winner	417.816	High
NY2-142	mesh1	winner	420.558	High
NY2-142	mesh1	winner	422.561	High
NY2-142	mesh1	winner	427.566	High
NY2-142	mesh1	winner	453.561	High
NY2-142	mesh1	winner	455.559	High
NY2-142	mesh1	winner	477.066	High
NY2-142	mesh1	winner	501.559	High
NY2-142	mesh1	winner	502.56	High
NY2-142	mesh1	winner	511.06	High
NY2-142	mesh1	winner	512.057	High
NY2-142	mesh1	winner	514.062	High
NY2-142	mesh1	winner	534.551	High
NY2-142	mesh1	winner	551.565	High
NY2-142	mesh1	winner	566.313	High
NY2-142	mesh1	winner	569.054	High
NY2-142	mesh1	winner	581.814	High
NY2-142	mesh1	winner	582.803	High
NY2-142	mesh1	winner	589.566	High
NY2-142	mesh1	winner	592.316	High
NY2-142	mesh1	winner	615.801	High
NY2-142	mesh1	winner	624.81	High
NY2-142	mesh1	winner	626.315	High
NY2-142	mesh1	winner	628.312	High
NY2-142	mesh1	winner	630.064	High
NY2-142	mesh1	winner	632.066	High
NY2-142	mesh1	winner	633.812	High
NY2-142	mesh1	winner	638.058	High
NY2-142	mesh1	winner	640.059	High
NY2-142	mesh1	winner	643.813	High
NY2-142	mesh1	winner	648.803	High
NY2-142	mesh1	winner	808.801	High
NY2-142	mesh1	winner	864.804	High
NY2-142	mesh1	winner	891.315	High
NY2-142	mesh1	winner	1123.308	High
NY2-142	mesh1	winner	1226.809	High
NY2-142	mesh1	winner	1328.064	High
NY2-142	mesh1	winner	1330.056	High
NY2-142	mesh1	winner	1331.805	High
NY2-142	mesh1	winner	1333.566	High
NY2-142	mesh1	winner	1411.808	High
NY2-142	mesh1	winner	1507.058	High
NY2-142	mesh1	winner	1577.302	High
NY3-102	mesh1	winner	15.904	High
NY3-102	mesh1	winner	25.901	High
NY3-102	mesh1	winner	26.913	High
NY3-102	mesh1	winner	27.922	High
NY3-102	mesh1	winner	29.902	High
NY3-102	mesh1	winner	30.93	High
NY3-102	mesh1	winner	32.917	High
NY3-102	mesh1	winner	36.912	High
NY3-102	mesh1	winner	38.916	High
NY3-102	mesh1	winner	39.913	High
NY3-102	mesh1	winner	40.902	High
NY3-102	mesh1	winner	42.93	High
NY3-102	mesh1	winner	63.92	High
NY3-102	mesh1	winner	68.932	High
NY3-102	mesh1	winner	98.906	High
NY3-102	mesh1	winner	100.913	High
NY3-102	mesh1	winner	190.904	High
NY3-102	mesh1	winner	191.916	High
NY3-102	mesh1	winner	195.915	High
NY3-102	mesh1	winner	264.908	High
NY3-102	mesh1	winner	345.651	High
NY3-102	mesh1	winner	346.43	High
NY3-102	mesh1	winner	348.401	High
NY3-102	mesh1	winner	399.92	High
NY3-102	mesh1	winner	400.917	High
NY3-102	mesh1	winner	402.912	High
NY3-102	mesh1	winner	409.907	High
NY3-102	mesh1	winner	414.922	High
NY3-102	mesh1	winner	461.65	High
NY3-102	mesh1	winner	487.409	High
NY3-102	mesh1	winner	489.41	High
NY3-102	mesh1	winner	495.166	High
NY3-102	mesh1	winner	497.151	High
NY3-102	mesh1	winner	498.908	High
NY3-102	mesh1	winner	499.903	High
NY3-102	mesh1	winner	544.663	High
NY3-102	mesh1	winner	579.661	High
NY3-102	mesh1	winner	580.651	High
NY3-102	mesh1	winner	582.655	High
NY3-102	mesh1	winner	583.65	High
NY3-102	mesh1	winner	591.655	High
NY3-102	mesh1	winner	592.651	High
NY3-102	mesh1	winner	594.657	High
NY3-102	mesh1	winner	602.676	High
NY3-102	mesh1	winner	604.654	High
NY3-102	mesh1	winner	605.657	High
NY3-102	mesh1	winner	607.654	High
NY3-102	mesh1	winner	642.651	High
NY3-102	mesh1	winner	683.666	High
NY3-102	mesh1	winner	690.652	High
NY3-102	mesh1	winner	694.656	High
NY3-102	mesh1	winner	711.401	High
NY3-102	mesh1	winner	719.413	High
NY3-102	mesh1	winner	731.404	High
NY3-102	mesh1	winner	768.651	High
NY3-102	mesh1	winner	770.651	High
NY3-102	mesh1	winner	774.667	High
NY3-102	mesh1	winner	776.651	High
NY3-102	mesh1	winner	778.678	High
NY3-102	mesh1	winner	779.652	High
NY3-102	mesh1	winner	782.652	High
NY3-102	mesh1	winner	785.651	High
NY3-102	mesh1	winner	802.417	High
NY3-102	mesh1	winner	803.402	High
NY3-102	mesh1	winner	805.411	High
NY3-102	mesh1	winner	808.408	High
NY3-102	mesh1	winner	837.917	High
NY3-102	mesh1	winner	838.917	High
NY3-102	mesh1	winner	840.935	High
NY3-102	mesh1	winner	841.917	High
NY3-102	mesh1	winner	923.905	High
NY3-102	mesh1	winner	940.667	High
NY3-102	mesh1	winner	958.65	High
NY3-102	mesh1	winner	994.917	High
NY3-102	mesh1	winner	996.913	High
NY3-102	mesh1	winner	998.902	High
NY3-102	mesh1	winner	1004.664	High
NY3-102	mesh1	winner	1006.655	High
NY3-102	mesh1	winner	1008.662	High
NY3-102	mesh1	winner	1032.667	High
NY3-102	mesh1	winner	1044.657	High
NY3-102	mesh1	winner	1062.651	High
NY3-102	mesh1	winner	1064.662	High
NY3-102	mesh1	winner	1066.667	High
NY3-102	mesh1	winner	1072.657	High
NY3-102	mesh1	winner	1075.665	High
NY3-102	mesh1	winner	1076.663	High
NY3-102	mesh1	winner	1082.662	High
NY3-102	mesh1	winner	1090.658	High
NY3-102	mesh1	winner	1099.416	High
NY3-102	mesh1	winner	1130.401	High
NY3-102	mesh1	winner	1174.416	High
NY3-102	mesh1	winner	1176.403	High
NY3-102	mesh1	winner	1177.407	High
NY3-102	mesh1	winner	1243.901	High
NY3-102	mesh1	winner	1245.914	High
NY3-102	mesh1	winner	1247.911	High
NY3-102	mesh1	winner	1249.912	High
NY3-102	mesh1	winner	1300.157	High
NY3-102	mesh1	winner	1301.153	High
NY3-102	mesh1	winner	1303.161	High
NY3-102	mesh1	winner	1304.157	High
NY3-102	mesh1	winner	1306.183	High
NY3-102	mesh1	winner	1313.154	High
NY3-102	mesh1	winner	1350.684	High
NY3-102	mesh1	winner	1440.165	High
NY3-102	mesh1	winner	1442.166	High
NY3-102	mesh1	winner	1445.162	High
NY3-102	mesh1	winner	1470.66	High
NY3-102	mesh1	winner	1575.901	High
NY3-102	mesh1	winner	1577.902	High
NY3-102	mesh1	winner	1583.903	High
NY3-102	mesh1	winner	1640.401	High
NY3-102	mesh1	winner	1668.402	High
NY3-103	mesh1	winner	140.671	Low
NY3-103	mesh1	winner	142.902	Low
NY3-103	mesh1	winner	145.152	Low
NY3-103	mesh1	winner	647.417	Low
NY3-103	mesh1	winner	649.908	Low
NY3-103	mesh1	winner	654.422	Low
NY3-103	mesh1	winner	660.419	Low
NY3-103	mesh1	winner	747.402	Low
NY3-103	mesh1	winner	748.402	Low
NY3-103	mesh1	winner	817.421	Low
NY3-103	mesh1	winner	880.655	Low
NY3-103	mesh1	winner	920.157	Low
NY3-103	mesh1	winner	922.414	Low
NY3-103	mesh1	winner	963.668	Low
NY3-103	mesh1	winner	1103.91	Low
NY3-103	mesh1	winner	1154.66	Low
NY3-103	mesh1	winner	1361.404	Low
NY3-103	mesh1	winner	1515.165	Low
NY3-110	mesh1	winner	NA	Low
NY3-109	mesh1	winner	319.378	High
NY3-109	mesh1	winner	324.865	High
NY3-109	mesh1	winner	329.378	High
NY3-109	mesh1	winner	356.115	High
NY3-109	mesh1	winner	358.123	High
NY3-109	mesh1	winner	360.615	High
NY3-109	mesh1	winner	362.857	High
NY3-109	mesh1	winner	368.859	High
NY3-109	mesh1	winner	372.116	High
NY3-109	mesh1	winner	374.358	High
NY3-109	mesh1	winner	391.114	High
NY3-109	mesh1	winner	392.115	High
NY3-109	mesh1	winner	524.113	High
NY3-109	mesh1	winner	582.109	High
NY3-109	mesh1	winner	776.877	High
NY3-109	mesh1	winner	788.361	High
NY3-109	mesh1	winner	1131.37	High
NY3-109	mesh1	winner	1140.374	High
NY3-109	mesh1	winner	1159.858	High
NY3-109	mesh1	winner	1175.86	High
NY3-109	mesh1	winner	1178.108	High
NY3-109	mesh1	winner	1189.362	High
NY3-109	mesh1	winner	1599.115	High
NY3-109	mesh1	winner	1601.61	High
NY3-126	mesh1	winner	NA	Low
NY3-139	mesh1	winner	65.168	High
NY3-139	mesh1	winner	77.653	High
NY3-139	mesh1	winner	78.903	High
NY3-139	mesh1	winner	81.653	High
NY3-139	mesh1	winner	84.418	High
NY3-139	mesh1	winner	87.163	High
NY3-139	mesh1	winner	88.663	High
NY3-139	mesh1	winner	90.165	High
NY3-139	mesh1	winner	93.152	High
NY3-139	mesh1	winner	94.403	High
NY3-139	mesh1	winner	270.41	High
NY3-139	mesh1	winner	622.16	High
NY3-139	mesh1	winner	647.651	High
NY3-139	mesh1	winner	665.677	High
NY3-139	mesh1	winner	753.152	High
NY3-139	mesh1	winner	920.415	High
NY3-139	mesh1	winner	927.176	High
NY3-139	mesh1	winner	982.413	High
NY3-139	mesh1	winner	985.156	High
NY3-139	mesh1	winner	986.407	High
NY3-139	mesh1	winner	989.418	High
NY3-139	mesh1	winner	1088.402	High
NY3-139	mesh1	winner	1101.917	High
NY3-139	mesh1	winner	1104.656	High
NY3-139	mesh1	winner	1107.402	High
NY3-139	mesh1	winner	1111.168	High
NY3-139	mesh1	winner	1277.403	High
NY3-139	mesh1	winner	1355.903	High
NY3-139	mesh1	winner	1423.664	High
NY3-140	mesh1	winner	37.402	High
NY3-140	mesh1	winner	38.404	High
NY3-140	mesh1	winner	40.401	High
NY3-140	mesh1	winner	61.402	High
NY3-140	mesh1	winner	71.402	High
NY3-140	mesh1	winner	103.173	High
NY3-140	mesh1	winner	124.402	High
NY3-140	mesh1	winner	137.901	High
NY3-140	mesh1	winner	147.901	High
NY3-140	mesh1	winner	170.412	High
NY3-140	mesh1	winner	386.163	High
NY3-140	mesh1	winner	392.407	High
NY3-140	mesh1	winner	499.909	High
NY3-140	mesh1	winner	501.173	High
NY3-140	mesh1	winner	503.666	High
NY3-140	mesh1	winner	611.152	High
NY3-140	mesh1	winner	706.154	High
NY3-140	mesh1	winner	722.423	High
NY3-140	mesh1	winner	732.418	High
NY3-140	mesh1	winner	737.424	High
NY3-140	mesh1	winner	741.154	High
NY3-140	mesh1	winner	858.651	High
NY3-140	mesh1	winner	957.401	High
NY3-140	mesh1	winner	1002.408	High
NY3-140	mesh1	winner	1032.408	High
NY3-140	mesh1	winner	1074.916	High
NY3-140	mesh1	winner	1096.164	High
NY3-140	mesh1	winner	1098.66	High
NY3-140	mesh1	winner	1102.404	High
NY3-140	mesh1	winner	1104.901	High
NY3-140	mesh1	winner	1116.151	High
NY3-140	mesh1	winner	1215.412	High
NY3-140	mesh1	winner	1239.151	High
NY3-140	mesh1	winner	1364.164	High
NY3-140	mesh1	winner	1366.652	High
NY3-140	mesh1	winner	1369.153	High
NY3-140	mesh1	winner	1380.418	High
NY3-140	mesh1	winner	1407.919	High
NY3-140	mesh1	winner	1437.902	High
NY3-140	mesh1	winner	1441.662	High
NY3-140	mesh1	winner	1485.402	High
NY3-140	mesh1	winner	1486.652	High
NY3-140	mesh1	winner	1584.151	High
NY3-140	mesh1	winner	1586.673	High
NY3-140	mesh1	winner	1611.672	High
NY3-140	mesh1	winner	1612.905	High
NY3-140	mesh1	winner	1620.406	High
NY3-141	mesh1	winner	550.403	Low
NY3-141	mesh1	winner	589.409	Low
NY3-141	mesh1	winner	856.666	Low
NY3-141	mesh1	winner	916.401	Low
NY3-141	mesh1	winner	1052.662	Low
NY3-141	mesh1	winner	1111.177	Low
NY3-141	mesh1	winner	1244.652	Low
NY3-141	mesh1	winner	1563.179	Low
NY2-176	mesh1	winner	956.861	Low
NY2-176	mesh1	winner	957.861	Low
NY2-176	mesh1	winner	959.105	Low
NY2-176	mesh1	winner	962.622	Low
NY2-176	mesh1	winner	1448.364	Low
NY2-176	mesh1	winner	1624.366	Low
NY2-176	mesh1	winner	1627.86	Low
NY3-133	mesh1	winner	61.402	Low
NY3-133	mesh1	winner	68.171	Low
NY3-133	mesh1	winner	122.903	Low
NY3-133	mesh1	winner	123.921	Low
NY3-133	mesh1	winner	125.171	Low
NY3-133	mesh1	winner	156.411	Low
NY3-133	mesh1	winner	510.427	Low
NY3-133	mesh1	winner	721.152	Low
NY3-133	mesh1	winner	1091.902	Low
NY3-133	mesh1	winner	1322.164	Low
NY3-133	mesh1	winner	1567.901	Low
NY3-131	mesh1	winner	10.161	High
NY3-131	mesh1	winner	11.402	High
NY3-131	mesh1	winner	13.41	High
NY3-131	mesh1	winner	14.669	High
NY3-131	mesh1	winner	17.151	High
NY3-131	mesh1	winner	19.17	High
NY3-131	mesh1	winner	20.404	High
NY3-131	mesh1	winner	21.664	High
NY3-131	mesh1	winner	23.921	High
NY3-131	mesh1	winner	25.158	High
NY3-131	mesh1	winner	26.405	High
NY3-131	mesh1	winner	27.668	High
NY3-131	mesh1	winner	30.171	High
NY3-131	mesh1	winner	31.409	High
NY3-131	mesh1	winner	32.664	High
NY3-131	mesh1	winner	34.912	High
NY3-131	mesh1	winner	36.166	High
NY3-131	mesh1	winner	43.403	High
NY3-131	mesh1	winner	44.404	High
NY3-131	mesh1	winner	45.664	High
NY3-131	mesh1	winner	47.921	High
NY3-131	mesh1	winner	49.169	High
NY3-131	mesh1	winner	51.405	High
NY3-131	mesh1	winner	52.664	High
NY3-131	mesh1	winner	54.907	High
NY3-131	mesh1	winner	57.404	High
NY3-131	mesh1	winner	58.41	High
NY3-131	mesh1	winner	59.664	High
NY3-131	mesh1	winner	69.921	High
NY3-131	mesh1	winner	71.155	High
NY3-131	mesh1	winner	72.403	High
NY3-131	mesh1	winner	74.664	High
NY3-131	mesh1	winner	75.902	High
NY3-131	mesh1	winner	77.911	High
NY3-131	mesh1	winner	78.913	High
NY3-131	mesh1	winner	81.166	High
NY3-131	mesh1	winner	83.409	High
NY3-131	mesh1	winner	84.664	High
NY3-131	mesh1	winner	87.669	High
NY3-131	mesh1	winner	89.908	High
NY3-131	mesh1	winner	93.401	High
NY3-131	mesh1	winner	109.663	High
NY3-131	mesh1	winner	112.921	High
NY3-131	mesh1	winner	119.663	High
NY3-131	mesh1	winner	120.919	High
NY3-131	mesh1	winner	123.401	High
NY3-131	mesh1	winner	147.157	High
NY3-131	mesh1	winner	149.403	High
NY3-131	mesh1	winner	151.421	High
NY3-131	mesh1	winner	152.663	High
NY3-131	mesh1	winner	154.912	High
NY3-131	mesh1	winner	156.921	High
NY3-131	mesh1	winner	159.417	High
NY3-131	mesh1	winner	161.671	High
NY3-131	mesh1	winner	167.171	High
NY3-131	mesh1	winner	169.409	High
NY3-131	mesh1	winner	171.662	High
NY3-131	mesh1	winner	200.921	High
NY3-131	mesh1	winner	202.17	High
NY3-131	mesh1	winner	204.402	High
NY3-131	mesh1	winner	205.402	High
NY3-131	mesh1	winner	207.669	High
NY3-131	mesh1	winner	215.661	High
NY3-131	mesh1	winner	217.915	High
NY3-131	mesh1	winner	277.401	High
NY3-131	mesh1	winner	290.915	High
NY3-131	mesh1	winner	293.159	High
NY3-131	mesh1	winner	295.402	High
NY3-131	mesh1	winner	303.408	High
NY3-131	mesh1	winner	320.655	High
NY3-131	mesh1	winner	326.157	High
NY3-131	mesh1	winner	328.42	High
NY3-131	mesh1	winner	329.671	High
NY3-131	mesh1	winner	331.903	High
NY3-131	mesh1	winner	335.421	High
NY3-131	mesh1	winner	337.668	High
NY3-131	mesh1	winner	370.904	High
NY3-131	mesh1	winner	374.167	High
NY3-131	mesh1	winner	375.422	High
NY3-131	mesh1	winner	377.901	High
NY3-131	mesh1	winner	380.902	High
NY3-131	mesh1	winner	381.907	High
NY3-131	mesh1	winner	384.157	High
NY3-131	mesh1	winner	386.421	High
NY3-131	mesh1	winner	423.919	High
NY3-131	mesh1	winner	425.155	High
NY3-131	mesh1	winner	455.916	High
NY3-131	mesh1	winner	458.421	High
NY3-131	mesh1	winner	481.421	High
NY3-131	mesh1	winner	483.671	High
NY3-131	mesh1	winner	485.912	High
NY3-131	mesh1	winner	497.411	High
NY3-131	mesh1	winner	500.671	High
NY3-131	mesh1	winner	531.902	High
NY3-131	mesh1	winner	562.91	High
NY3-131	mesh1	winner	566.672	High
NY3-131	mesh1	winner	579.422	High
NY3-131	mesh1	winner	581.901	High
NY3-131	mesh1	winner	584.156	High
NY3-131	mesh1	winner	609.408	High
NY3-131	mesh1	winner	610.662	High
NY3-131	mesh1	winner	611.662	High
NY3-131	mesh1	winner	634.407	High
NY3-131	mesh1	winner	635.664	High
NY3-131	mesh1	winner	643.663	High
NY3-131	mesh1	winner	672.151	High
NY3-131	mesh1	winner	674.171	High
NY3-131	mesh1	winner	676.416	High
NY3-131	mesh1	winner	678.666	High
NY3-131	mesh1	winner	682.403	High
NY3-131	mesh1	winner	716.162	High
NY3-131	mesh1	winner	717.41	High
NY3-131	mesh1	winner	719.921	High
NY3-131	mesh1	winner	722.158	High
NY3-131	mesh1	winner	724.402	High
NY3-131	mesh1	winner	726.915	High
NY3-131	mesh1	winner	727.921	High
NY3-131	mesh1	winner	730.401	High
NY3-131	mesh1	winner	731.667	High
NY3-131	mesh1	winner	733.921	High
NY3-131	mesh1	winner	736.16	High
NY3-131	mesh1	winner	751.403	High
NY3-131	mesh1	winner	760.905	High
NY3-131	mesh1	winner	761.91	High
NY3-131	mesh1	winner	763.92	High
NY3-131	mesh1	winner	766.152	High
NY3-131	mesh1	winner	796.171	High
NY3-131	mesh1	winner	834.66	High
NY3-131	mesh1	winner	835.663	High
NY3-131	mesh1	winner	838.171	High
NY3-131	mesh1	winner	842.669	High
NY3-131	mesh1	winner	857.912	High
NY3-131	mesh1	winner	1452.171	High
NY3-136	mesh1	winner	39.671	High
NY3-136	mesh1	winner	104.921	High
NY3-136	mesh1	winner	122.903	High
NY3-136	mesh1	winner	139.169	High
NY3-136	mesh1	winner	170.16	High
NY3-136	mesh1	winner	275.408	High
NY3-136	mesh1	winner	349.671	High
NY3-136	mesh1	winner	428.409	High
NY3-136	mesh1	winner	429.663	High
NY3-136	mesh1	winner	973.402	High
NY3-136	mesh1	winner	987.918	High
NY3-136	mesh1	winner	992.406	High
NY3-136	mesh1	winner	1012.651	High
NY3-136	mesh1	winner	1200.902	High
NY3-136	mesh1	winner	1203.911	High
NY3-136	mesh1	winner	1241.422	High
NY3-136	mesh1	winner	1242.653	High
NY3-136	mesh1	winner	1245.907	High
NY3-136	mesh1	winner	1541.401	High
NY3-136	mesh1	winner	1612.166	High
NY3-136	mesh1	winner	1615.408	High
NY3-136	mesh1	winner	1617.411	High
NY3-136	mesh1	winner	1659.914	High
NY3-165	mesh1	winner	442.677	Low
NY3-165	mesh1	winner	444.177	Low
NY3-165	mesh1	winner	457.927	Low
NY3-165	mesh1	winner	471.676	Low
NY3-165	mesh1	winner	685.422	Low
NY3-165	mesh1	winner	885.655	Low
NY3-165	mesh1	winner	1059.911	Low
NY3-165	mesh1	winner	1583.906	Low
NY3-165	mesh1	winner	1667.926	Low
NY3-165	mesh1	winner	1670.668	Low
NY3-165	mesh1	winner	1673.413	Low
NY3-165	mesh1	winner	1674.907	Low
NY2-287	mesh1	winner	654.153	High
NY2-287	mesh1	winner	663.658	High
NY2-287	mesh1	winner	679.176	High
NY2-287	mesh1	winner	685.927	High
NY2-287	mesh1	winner	689.926	High
NY2-287	mesh1	winner	691.422	High
NY2-287	mesh1	winner	748.153	High
NY2-287	mesh1	winner	765.912	High
NY2-287	mesh1	winner	768.42	High
NY2-287	mesh1	winner	787.903	High
NY2-287	mesh1	winner	873.677	High
NY2-287	mesh1	winner	876.426	High
NY2-287	mesh1	winner	877.677	High
NY2-287	mesh1	winner	931.658	High
NY2-287	mesh1	winner	951.677	High
NY2-287	mesh1	winner	987.165	High
NY2-287	mesh1	winner	997.405	High
NY2-287	mesh1	winner	1011.42	High
NY2-287	mesh1	winner	1026.677	High
NY2-287	mesh1	winner	1029.672	High
NY2-287	mesh1	winner	1032.665	High
NY2-287	mesh1	winner	1035.651	High
NY2-287	mesh1	winner	1036.902	High
NY2-287	mesh1	winner	1039.918	High
NY2-287	mesh1	winner	1051.163	High
NY2-287	mesh1	winner	1053.927	High
NY2-287	mesh1	winner	1056.675	High
NY2-287	mesh1	winner	1080.677	High
NY2-287	mesh1	winner	1097.677	High
NY2-287	mesh1	winner	1106.402	High
NY2-287	mesh1	winner	1109.176	High
NY2-287	mesh1	winner	1115.172	High
NY2-287	mesh1	winner	1123.405	High
NY2-287	mesh1	winner	1126.177	High
NY2-287	mesh1	winner	1268.92	High
NY2-287	mesh1	winner	1288.416	High
NY2-287	mesh1	winner	1410.403	High
NY2-287	mesh1	winner	1425.658	High
NY2-287	mesh1	winner	1428.401	High
NY2-287	mesh1	winner	1430.924	High
NY2-287	mesh1	winner	1433.676	High
NY2-287	mesh1	winner	1505.927	High
NY2-287	mesh1	winner	1507.427	High
NY2-289	mesh1	winner	1017.903	Low
NY3-237	mesh1	winner	91.674	High
NY3-237	mesh1	winner	94.151	High
NY3-237	mesh1	winner	99.152	High
NY3-237	mesh1	winner	187.907	High
NY3-237	mesh1	winner	289.16	High
NY3-237	mesh1	winner	321.652	High
NY3-237	mesh1	winner	401.664	High
NY3-237	mesh1	winner	457.175	High
NY3-237	mesh1	winner	459.651	High
NY3-237	mesh1	winner	462.173	High
NY3-237	mesh1	winner	464.652	High
NY3-237	mesh1	winner	473.404	High
NY3-237	mesh1	winner	545.901	High
NY3-237	mesh1	winner	547.162	High
NY3-237	mesh1	winner	549.672	High
NY3-237	mesh1	winner	552.174	High
NY3-237	mesh1	winner	614.662	High
NY3-237	mesh1	winner	615.913	High
NY3-237	mesh1	winner	618.408	High
NY3-237	mesh1	winner	620.906	High
NY3-237	mesh1	winner	623.42	High
NY3-237	mesh1	winner	624.667	High
NY3-237	mesh1	winner	627.166	High
NY3-237	mesh1	winner	629.669	High
NY3-237	mesh1	winner	630.901	High
NY3-237	mesh1	winner	633.409	High
NY3-237	mesh1	winner	635.923	High
NY3-237	mesh1	winner	638.401	High
NY3-237	mesh1	winner	640.921	High
NY3-237	mesh1	winner	642.152	High
NY3-237	mesh1	winner	644.66	High
NY3-237	mesh1	winner	647.164	High
NY3-237	mesh1	winner	680.909	High
NY3-237	mesh1	winner	710.902	High
NY3-237	mesh1	winner	713.403	High
NY3-237	mesh1	winner	714.664	High
NY3-237	mesh1	winner	717.16	High
NY3-237	mesh1	winner	719.669	High
NY3-237	mesh1	winner	789.662	High
NY3-237	mesh1	winner	792.175	High
NY3-237	mesh1	winner	949.672	High
NY3-237	mesh1	winner	952.151	High
NY3-237	mesh1	winner	954.651	High
NY3-237	mesh1	winner	955.925	High
NY3-237	mesh1	winner	979.673	High
NY3-237	mesh1	winner	1045.913	High
NY3-237	mesh1	winner	1048.414	High
NY3-237	mesh1	winner	1050.916	High
NY3-237	mesh1	winner	1054.653	High
NY3-237	mesh1	winner	1067.154	High
NY3-237	mesh1	winner	1284.67	High
NY3-237	mesh1	winner	1570.918	High
NY3-244	mesh1	winner	93.401	High
NY3-244	mesh1	winner	98.926	High
NY3-244	mesh1	winner	106.402	High
NY3-244	mesh1	winner	108.912	High
NY3-244	mesh1	winner	110.168	High
NY3-244	mesh1	winner	113.176	High
NY3-244	mesh1	winner	114.676	High
NY3-244	mesh1	winner	142.426	High
NY3-244	mesh1	winner	146.676	High
NY3-244	mesh1	winner	153.668	High
NY3-244	mesh1	winner	156.667	High
NY3-244	mesh1	winner	166.176	High
NY3-244	mesh1	winner	213.176	High
NY3-244	mesh1	winner	220.652	High
NY3-244	mesh1	winner	224.676	High
NY3-244	mesh1	winner	236.176	High
NY3-244	mesh1	winner	262.152	High
NY3-244	mesh1	winner	264.669	High
NY3-244	mesh1	winner	280.926	High
NY3-244	mesh1	winner	283.653	High
NY3-244	mesh1	winner	358.425	High
NY3-244	mesh1	winner	361.407	High
NY3-244	mesh1	winner	367.402	High
NY3-244	mesh1	winner	371.902	High
NY3-244	mesh1	winner	405.651	High
NY3-244	mesh1	winner	418.156	High
NY3-244	mesh1	winner	427.91	High
NY3-244	mesh1	winner	432.154	High
NY3-244	mesh1	winner	434.901	High
NY3-244	mesh1	winner	437.405	High
NY3-244	mesh1	winner	440.401	High
NY3-244	mesh1	winner	449.901	High
NY3-244	mesh1	winner	497.412	High
NY3-244	mesh1	winner	500.153	High
NY3-244	mesh1	winner	501.651	High
NY3-244	mesh1	winner	504.424	High
NY3-244	mesh1	winner	537.652	High
NY3-244	mesh1	winner	548.426	High
NY3-244	mesh1	winner	568.41	High
NY3-244	mesh1	winner	615.158	High
NY3-244	mesh1	winner	617.902	High
NY3-244	mesh1	winner	620.653	High
NY3-244	mesh1	winner	623.415	High
NY3-244	mesh1	winner	698.402	High
NY3-244	mesh1	winner	737.159	High
NY3-244	mesh1	winner	755.151	High
NY3-244	mesh1	winner	759.152	High
NY3-244	mesh1	winner	761.652	High
NY3-244	mesh1	winner	765.667	High
NY3-244	mesh1	winner	769.902	High
NY3-244	mesh1	winner	812.651	High
NY3-244	mesh1	winner	830.154	High
NY3-244	mesh1	winner	834.403	High
NY3-244	mesh1	winner	838.172	High
NY3-244	mesh1	winner	849.902	High
NY3-244	mesh1	winner	860.675	High
NY3-244	mesh1	winner	863.418	High
NY3-244	mesh1	winner	866.402	High
NY3-244	mesh1	winner	872.151	High
NY3-244	mesh1	winner	874.653	High
NY3-244	mesh1	winner	877.418	High
NY3-244	mesh1	winner	878.903	High
NY3-244	mesh1	winner	880.402	High
NY3-244	mesh1	winner	883.426	High
NY3-244	mesh1	winner	900.162	High
NY3-244	mesh1	winner	903.152	High
NY3-244	mesh1	winner	906.152	High
NY3-244	mesh1	winner	907.426	High
NY3-244	mesh1	winner	910.151	High
NY3-244	mesh1	winner	912.652	High
NY3-244	mesh1	winner	915.417	High
NY3-244	mesh1	winner	924.902	High
NY3-244	mesh1	winner	927.659	High
NY3-244	mesh1	winner	934.915	High
NY3-244	mesh1	winner	937.651	High
NY3-244	mesh1	winner	966.902	High
NY3-244	mesh1	winner	972.152	High
NY3-244	mesh1	winner	976.421	High
NY3-244	mesh1	winner	990.652	High
NY3-244	mesh1	winner	991.92	High
NY3-244	mesh1	winner	994.901	High
NY3-244	mesh1	winner	997.409	High
NY3-244	mesh1	winner	998.901	High
NY3-244	mesh1	winner	1001.421	High
NY3-244	mesh1	winner	1004.174	High
NY3-244	mesh1	winner	1028.402	High
NY3-244	mesh1	winner	1031.152	High
NY3-244	mesh1	winner	1033.901	High
NY3-244	mesh1	winner	1042.154	High
NY3-244	mesh1	winner	1044.902	High
NY3-244	mesh1	winner	1047.417	High
NY3-244	mesh1	winner	1050.402	High
NY3-244	mesh1	winner	1054.417	High
NY3-244	mesh1	winner	1057.169	High
NY3-244	mesh1	winner	1059.913	High
NY3-244	mesh1	winner	1104.157	High
NY3-244	mesh1	winner	1105.413	High
NY3-244	mesh1	winner	1109.92	High
NY3-244	mesh1	winner	1111.172	High
NY3-244	mesh1	winner	1113.912	High
NY3-244	mesh1	winner	1116.912	High
NY3-244	mesh1	winner	1119.422	High
NY3-244	mesh1	winner	1243.41	High
NY3-244	mesh1	winner	1246.174	High
NY3-244	mesh1	winner	1301.171	High
NY3-244	mesh1	winner	1310.912	High
NY3-244	mesh1	winner	1313.919	High
NY3-244	mesh1	winner	1319.659	High
NY3-244	mesh1	winner	1386.156	High
NY3-244	mesh1	winner	1388.657	High
NY3-244	mesh1	winner	1391.407	High
NY3-244	mesh1	winner	1423.406	High
NY3-244	mesh1	winner	1425.913	High
NY3-244	mesh1	winner	1442.408	High
NY3-244	mesh1	winner	1456.407	High
NY3-244	mesh1	winner	1459.162	High
NY3-244	mesh1	winner	1463.902	High
NY3-244	mesh1	winner	1471.912	High
NY2-425	mesh1	winner	149.162	Low
NY2-425	mesh1	winner	1289.177	Low
NY2-425	mesh1	winner	1326.17	Low
NY2-425	mesh1	winner	1335.177	Low
NY2-425	mesh1	winner	1350.158	Low
NY2-425	mesh1	winner	1425.151	Low
NY2-425	mesh1	winner	1428.166	Low
NY2-425	mesh1	winner	1455.151	Low
NY2-425	mesh1	winner	1457.927	Low
NY2-425	mesh1	winner	1460.905	Low
NY2-425	mesh1	winner	1468.415	Low
NY2-425	mesh1	winner	1471.401	Low
NY2-425	mesh1	winner	1475.914	Low
NY2-425	mesh1	winner	1478.905	Low
NY3-323	mesh1	winner	255.917	Low
NY3-323	mesh1	winner	551.157	Low
NY3-323	mesh1	winner	892.425	Low
NY3-323	mesh1	winner	1466.675	Low
NY3-334	mesh1	winner	293.184	Low
NY3-334	mesh1	winner	359.405	Low
NY3-334	mesh1	winner	637.918	Low
NY3-334	mesh1	winner	639.414	Low
NY3-334	mesh1	winner	748.427	Low
NY3-334	mesh1	winner	1134.918	Low
NY3-334	mesh1	winner	1137.672	Low
NY3-334	mesh1	winner	1497.919	Low
NY3-334	mesh1	winner	1583.401	Low
NY3-334	mesh1	winner	1587.677	Low
NY3-334	mesh1	winner	1590.656	Low
NY3-334	mesh1	winner	1593.403	Low
NY3-334	mesh1	winner	1595.92	Low
NY3-334	mesh1	winner	1601.427	Low
NY3-334	mesh1	winner	1604.431	Low
NY3-334	mesh1	winner	1608.681	Low
NY3-334	mesh1	winner	1611.427	Low
NY3-325	mesh1	winner	191.678	Low
NY3-325	mesh1	winner	322.913	Low
NY3-325	mesh1	winner	521.411	Low
NY3-325	mesh1	winner	612.904	Low
NY3-325	mesh1	winner	768.901	Low
NY3-325	mesh1	winner	1049.652	Low
NY3-325	mesh1	winner	1168.418	Low
NY3-325	mesh1	winner	1180.406	Low
NY3-325	mesh1	winner	1195.405	Low
NY3-325	mesh1	winner	1435.674	Low
NY3-373	mesh1	winner	51.681	High
NY3-373	mesh1	winner	61.652	High
NY3-373	mesh1	winner	70.171	High
NY3-373	mesh1	winner	83.909	High
NY3-373	mesh1	winner	87.425	High
NY3-373	mesh1	winner	89.16	High
NY3-373	mesh1	winner	92.432	High
NY3-373	mesh1	winner	94.151	High
NY3-373	mesh1	winner	97.666	High
NY3-373	mesh1	winner	100.902	High
NY3-373	mesh1	winner	102.68	High
NY3-373	mesh1	winner	104.402	High
NY3-373	mesh1	winner	107.682	High
NY3-373	mesh1	winner	109.412	High
NY3-373	mesh1	winner	112.924	High
NY3-373	mesh1	winner	114.651	High
NY3-373	mesh1	winner	117.922	High
NY3-373	mesh1	winner	119.432	High
NY3-373	mesh1	winner	121.159	High
NY3-373	mesh1	winner	124.671	High
NY3-373	mesh1	winner	126.402	High
NY3-373	mesh1	winner	129.903	High
NY3-373	mesh1	winner	131.419	High
NY3-373	mesh1	winner	134.917	High
NY3-373	mesh1	winner	136.666	High
NY3-373	mesh1	winner	143.432	High
NY3-373	mesh1	winner	145.155	High
NY3-373	mesh1	winner	148.413	High
NY3-373	mesh1	winner	151.919	High
NY3-373	mesh1	winner	153.682	High
NY3-373	mesh1	winner	155.405	High
NY3-373	mesh1	winner	158.909	High
NY3-373	mesh1	winner	160.653	High
NY3-373	mesh1	winner	163.93	High
NY3-373	mesh1	winner	167.176	High
NY3-373	mesh1	winner	175.421	High
NY3-373	mesh1	winner	182.17	High
NY3-373	mesh1	winner	185.421	High
NY3-373	mesh1	winner	194.156	High
NY3-373	mesh1	winner	197.664	High
NY3-373	mesh1	winner	200.903	High
NY3-373	mesh1	winner	202.681	High
NY3-373	mesh1	winner	205.923	High
NY3-373	mesh1	winner	207.667	High
NY3-373	mesh1	winner	212.903	High
NY3-373	mesh1	winner	217.932	High
NY3-373	mesh1	winner	221.432	High
NY3-373	mesh1	winner	230.182	High
NY3-373	mesh1	winner	237.154	High
NY3-373	mesh1	winner	238.918	High
NY3-373	mesh1	winner	257.172	High
NY3-373	mesh1	winner	258.92	High
NY3-373	mesh1	winner	262.182	High
NY3-373	mesh1	winner	263.924	High
NY3-373	mesh1	winner	321.681	High
NY3-373	mesh1	winner	325.169	High
NY3-373	mesh1	winner	328.682	High
NY3-373	mesh1	winner	332.182	High
NY3-373	mesh1	winner	335.653	High
NY3-373	mesh1	winner	354.401	High
NY3-373	mesh1	winner	356.182	High
NY3-373	mesh1	winner	359.682	High
NY3-373	mesh1	winner	361.414	High
NY3-373	mesh1	winner	364.674	High
NY3-373	mesh1	winner	376.401	High
NY3-373	mesh1	winner	420.932	High
NY3-373	mesh1	winner	569.921	High
NY3-373	mesh1	winner	766.67	High
NY3-373	mesh1	winner	897.673	High
NY3-373	mesh1	winner	1120.676	High
NY3-373	mesh1	winner	1592.161	High
NY2-471	mesh1	winner	705.433	Low
[truncated: 80 more rows]
