# Supplementary material for: Dynamic changes to signal allocation rules in response to variable social environments in house mice
Source: Commun Biol. 2023 Mar 21;6:297. doi: 10.1038/s42003-023-04672-x (PMC10027867; doi:10.1038/s42003-023-04672-x)
Supplement: Supplementary file 4 — Supplemental Data [file 42003_2023_4672_MOESM4_ESM.zip › code.and.datasheets/analysis.datasheets/fig_2d_mesh2.events.csv]

maleID	trial	fight_outcome	time	marking_group
NY3-090	mesh2	loser	33.103	Low
NY3-090	mesh2	loser	1132.601	Low
NY3-090	mesh2	loser	1141.601	Low
NY2-134	mesh2	loser	64.604	Low
NY2-134	mesh2	loser	994.963	Low
NY3-099	mesh2	loser	39.899	High
NY3-099	mesh2	loser	87.973	High
NY3-099	mesh2	loser	88.974	High
NY3-099	mesh2	loser	89.973	High
NY3-099	mesh2	loser	130.094	High
NY3-099	mesh2	loser	218.889	High
NY3-099	mesh2	loser	222.392	High
NY3-099	mesh2	loser	700.816	High
NY3-099	mesh2	loser	707.817	High
NY3-096	mesh2	loser	217.373	High
NY3-096	mesh2	loser	356.121	High
NY3-096	mesh2	loser	359.872	High
NY3-096	mesh2	loser	369.855	High
NY3-096	mesh2	loser	624.103	High
NY3-098	mesh2	loser	29.3	High
NY3-098	mesh2	loser	29.799	High
NY3-098	mesh2	loser	30.298	High
NY3-098	mesh2	loser	30.299	High
NY3-098	mesh2	loser	30.549	High
NY3-098	mesh2	loser	30.799	High
NY3-098	mesh2	loser	30.8	High
NY3-098	mesh2	loser	45.549	High
NY3-098	mesh2	loser	53.051	High
NY3-098	mesh2	loser	60.3	High
NY3-098	mesh2	loser	101.8	High
NY3-098	mesh2	loser	139.549	High
NY3-098	mesh2	loser	141.05	High
NY3-098	mesh2	loser	154.803	High
NY3-098	mesh2	loser	158.8	High
NY3-098	mesh2	loser	159.8	High
NY3-098	mesh2	loser	168.051	High
NY3-098	mesh2	loser	173.052	High
NY3-098	mesh2	loser	183.051	High
NY3-098	mesh2	loser	209.05	High
NY3-098	mesh2	loser	223.048	High
NY3-098	mesh2	loser	224.05	High
NY3-098	mesh2	loser	228.051	High
NY3-098	mesh2	loser	246.048	High
NY3-098	mesh2	loser	253.052	High
NY3-098	mesh2	loser	275.004	High
NY3-098	mesh2	loser	281.004	High
NY3-098	mesh2	loser	281.503	High
NY3-098	mesh2	loser	282.502	High
NY3-098	mesh2	loser	283.502	High
NY3-098	mesh2	loser	284.003	High
NY3-098	mesh2	loser	326.091	High
NY3-098	mesh2	loser	331.091	High
NY3-098	mesh2	loser	339.09	High
NY3-098	mesh2	loser	347.093	High
NY3-098	mesh2	loser	347.59	High
NY3-098	mesh2	loser	349.09	High
NY3-098	mesh2	loser	361.593	High
NY3-098	mesh2	loser	380.59	High
NY3-098	mesh2	loser	542.092	High
NY3-098	mesh2	loser	543.09	High
NY3-098	mesh2	loser	543.591	High
NY3-098	mesh2	loser	544.591	High
NY3-098	mesh2	loser	545.09	High
NY3-098	mesh2	loser	546.341	High
NY3-098	mesh2	loser	571.343	High
NY3-098	mesh2	loser	571.841	High
NY3-098	mesh2	loser	601.841	High
NY3-098	mesh2	loser	602.34	High
NY3-098	mesh2	loser	658.342	High
NY3-098	mesh2	loser	660.342	High
NY3-098	mesh2	loser	674.841	High
NY3-098	mesh2	loser	681.342	High
NY3-098	mesh2	loser	681.841	High
NY3-098	mesh2	loser	795.093	High
NY3-098	mesh2	loser	795.594	High
NY3-098	mesh2	loser	819.842	High
NY3-098	mesh2	loser	820.34	High
NY3-098	mesh2	loser	824.842	High
NY3-098	mesh2	loser	868.089	High
NY3-098	mesh2	loser	930.094	High
NY3-098	mesh2	loser	1014.09	High
NY3-098	mesh2	loser	1014.591	High
NY3-098	mesh2	loser	1030.292	High
NY3-098	mesh2	loser	1030.791	High
NY3-098	mesh2	loser	1034.292	High
NY3-098	mesh2	loser	1060.791	High
NY3-098	mesh2	loser	1115.35	High
NY3-098	mesh2	loser	1115.845	High
NY3-098	mesh2	loser	1116.348	High
NY3-098	mesh2	loser	1117.346	High
NY3-098	mesh2	loser	1477.097	High
NY3-098	mesh2	loser	1481.345	High
NY3-098	mesh2	loser	1506.845	High
NY3-098	mesh2	loser	1507.347	High
NY3-098	mesh2	loser	1519.097	High
NY3-098	mesh2	loser	1519.847	High
NY2-136	mesh2	loser	157.54	High
NY2-136	mesh2	loser	271.289	High
NY2-154	mesh2	loser	NA	Low
NY2-157	mesh2	loser	95.302	High
NY2-157	mesh2	loser	1177.782	High
NY2-159	mesh2	loser	41.353	Low
NY2-159	mesh2	loser	42.103	Low
NY2-159	mesh2	loser	77.536	Low
NY2-159	mesh2	loser	85.538	Low
NY2-159	mesh2	loser	92.535	Low
NY2-159	mesh2	loser	93.538	Low
NY2-159	mesh2	loser	100.535	Low
NY2-159	mesh2	loser	119.037	Low
NY2-159	mesh2	loser	139.786	Low
NY2-159	mesh2	loser	148.786	Low
NY2-159	mesh2	loser	153.785	Low
NY2-159	mesh2	loser	171.538	Low
NY2-159	mesh2	loser	172.537	Low
NY2-159	mesh2	loser	187.706	Low
NY2-159	mesh2	loser	196.948	Low
NY2-159	mesh2	loser	197.7	Low
NY2-159	mesh2	loser	199.203	Low
NY2-159	mesh2	loser	204.702	Low
NY2-159	mesh2	loser	273.451	Low
NY2-159	mesh2	loser	296.216	Low
NY2-159	mesh2	loser	386.465	Low
NY2-159	mesh2	loser	387.218	Low
NY2-159	mesh2	loser	391.878	Low
NY2-159	mesh2	loser	392.378	Low
NY2-159	mesh2	loser	392.882	Low
NY2-159	mesh2	loser	401.876	Low
NY2-159	mesh2	loser	402.378	Low
NY2-159	mesh2	loser	407.878	Low
NY2-159	mesh2	loser	408.626	Low
NY2-159	mesh2	loser	409.13	Low
NY2-159	mesh2	loser	416.376	Low
NY2-159	mesh2	loser	435.131	Low
NY2-159	mesh2	loser	435.631	Low
NY2-159	mesh2	loser	518.126	Low
NY2-159	mesh2	loser	521.626	Low
NY2-159	mesh2	loser	522.374	Low
NY2-159	mesh2	loser	525.876	Low
NY2-159	mesh2	loser	534.376	Low
NY2-159	mesh2	loser	558.626	Low
NY2-159	mesh2	loser	577.626	Low
NY2-159	mesh2	loser	591.124	Low
NY2-159	mesh2	loser	592.376	Low
NY2-159	mesh2	loser	604.626	Low
NY2-159	mesh2	loser	606.878	Low
NY2-159	mesh2	loser	653.876	Low
NY2-159	mesh2	loser	671.876	Low
NY2-159	mesh2	loser	680.126	Low
NY2-159	mesh2	loser	817.626	Low
NY2-159	mesh2	loser	906.126	Low
NY2-159	mesh2	loser	1013.875	Low
NY2-159	mesh2	loser	1044.625	Low
NY2-159	mesh2	loser	1045.377	Low
NY2-159	mesh2	loser	1203.793	Low
NY2-159	mesh2	loser	1356.54	Low
NY2-159	mesh2	loser	1401.043	Low
NY2-159	mesh2	loser	1430.292	Low
NY2-188	mesh2	loser	431.609	Low
NY2-188	mesh2	loser	569.751	Low
NY2-188	mesh2	loser	571.251	Low
NY2-188	mesh2	loser	574.253	Low
NY2-188	mesh2	loser	586.752	Low
NY2-188	mesh2	loser	589.752	Low
NY2-188	mesh2	loser	688.249	Low
NY2-188	mesh2	loser	688.251	Low
NY2-188	mesh2	loser	688.254	Low
NY2-188	mesh2	loser	688.999	Low
NY2-188	mesh2	loser	689.001	Low
NY2-188	mesh2	loser	689.751	Low
NY2-188	mesh2	loser	689.753	Low
NY2-188	mesh2	loser	737.749	Low
NY2-188	mesh2	loser	738.002	Low
NY2-188	mesh2	loser	738.504	Low
NY2-188	mesh2	loser	739.252	Low
NY2-188	mesh2	loser	739.999	Low
NY2-188	mesh2	loser	740.752	Low
NY2-188	mesh2	loser	931.25	Low
NY2-188	mesh2	loser	932.003	Low
NY2-188	mesh2	loser	932.755	Low
NY2-188	mesh2	loser	933.5	Low
NY2-188	mesh2	loser	934.25	Low
NY2-188	mesh2	loser	1021.751	Low
NY2-188	mesh2	loser	1047.253	Low
NY2-188	mesh2	loser	1272.253	Low
NY2-188	mesh2	loser	1273.006	Low
NY2-188	mesh2	loser	1365.751	Low
NY2-188	mesh2	loser	1366.002	Low
NY2-188	mesh2	loser	1366.498	Low
NY2-188	mesh2	loser	1366.752	Low
NY2-188	mesh2	loser	1367.002	Low
NY2-188	mesh2	loser	1367.251	Low
NY2-188	mesh2	loser	1367.502	Low
NY2-188	mesh2	loser	1370.002	Low
NY2-177	mesh2	loser	414.499	High
NY2-189	mesh2	loser	104.763	Low
NY2-189	mesh2	loser	493.694	Low
NY2-189	mesh2	loser	512.696	Low
NY2-189	mesh2	loser	514.884	Low
NY2-189	mesh2	loser	515.634	Low
NY2-189	mesh2	loser	515.696	Low
NY2-189	mesh2	loser	917.775	Low
NY2-189	mesh2	loser	999.774	Low
NY2-189	mesh2	loser	1093.273	Low
NY2-189	mesh2	loser	1254.02	Low
NY2-189	mesh2	loser	1388.024	Low
NY2-189	mesh2	loser	1552.52	Low
NY2-193	mesh2	loser	259.528	Low
NY2-193	mesh2	loser	271.527	Low
NY2-193	mesh2	loser	327.778	Low
NY2-193	mesh2	loser	439.278	Low
NY2-193	mesh2	loser	655.777	Low
NY2-193	mesh2	loser	668.496	Low
NY2-193	mesh2	loser	779.739	Low
NY2-193	mesh2	loser	1151.118	Low
NY2-193	mesh2	loser	1247.865	Low
NY2-193	mesh2	loser	1365.234	Low
NY2-193	mesh2	loser	1504.225	Low
NY3-132	mesh2	loser	705.301	Low
NY3-132	mesh2	loser	707.551	Low
NY3-132	mesh2	loser	929.124	Low
NY3-132	mesh2	loser	930.627	Low
NY3-132	mesh2	loser	1460.373	Low
NY3-132	mesh2	loser	1466.373	Low
NY3-132	mesh2	loser	1494.128	Low
NY2-199	mesh2	loser	226.902	Low
NY2-199	mesh2	loser	642.063	Low
NY2-200	mesh2	loser	275.801	Low
NY2-200	mesh2	loser	1192.295	Low
NY2-200	mesh2	loser	1193.795	Low
NY2-202	mesh2	loser	15.854	High
NY2-202	mesh2	loser	16.356	High
NY2-202	mesh2	loser	885.006	High
NY2-202	mesh2	loser	885.753	High
NY2-202	mesh2	loser	1034.59	High
NY2-202	mesh2	loser	1035.59	High
NY2-202	mesh2	loser	1542.969	High
NY2-202	mesh2	loser	1605.719	High
NY3-144	mesh2	loser	25.789	High
NY3-144	mesh2	loser	27.789	High
NY3-144	mesh2	loser	53.852	High
NY3-144	mesh2	loser	57.85	High
NY3-144	mesh2	loser	58.351	High
NY3-144	mesh2	loser	115.351	High
NY3-144	mesh2	loser	151.349	High
NY3-144	mesh2	loser	152.103	High
NY3-144	mesh2	loser	187.984	High
NY3-144	mesh2	loser	227.376	High
NY3-144	mesh2	loser	228.127	High
NY3-144	mesh2	loser	246.876	High
NY3-144	mesh2	loser	247.627	High
NY3-144	mesh2	loser	271.627	High
NY3-144	mesh2	loser	272.378	High
NY3-144	mesh2	loser	273.876	High
NY3-144	mesh2	loser	282.127	High
NY3-144	mesh2	loser	308.376	High
NY3-144	mesh2	loser	314.378	High
NY3-144	mesh2	loser	327.292	High
NY3-144	mesh2	loser	462.392	High
NY3-144	mesh2	loser	584.645	High
NY3-144	mesh2	loser	585.398	High
NY3-144	mesh2	loser	901.83	High
NY3-144	mesh2	loser	1031.324	High
NY3-144	mesh2	loser	1597.81	High
NY2-269	mesh2	loser	NA	Low
NY3-217	mesh2	loser	170.269	High
NY3-217	mesh2	loser	178.017	High
NY3-217	mesh2	loser	306.518	High
NY3-217	mesh2	loser	309.516	High
NY3-217	mesh2	loser	319.396	High
NY3-217	mesh2	loser	442.893	High
NY3-217	mesh2	loser	481.893	High
NY3-217	mesh2	loser	482.644	High
NY3-217	mesh2	loser	483.395	High
NY3-217	mesh2	loser	487.895	High
NY3-217	mesh2	loser	492.395	High
NY3-217	mesh2	loser	531.144	High
NY3-217	mesh2	loser	565.398	High
NY3-217	mesh2	loser	572.145	High
NY3-217	mesh2	loser	672.145	High
NY3-217	mesh2	loser	728.688	High
NY3-217	mesh2	loser	864.986	High
NY3-217	mesh2	loser	1053.237	High
NY3-217	mesh2	loser	1113.179	High
NY3-217	mesh2	loser	1361.18	High
NY3-217	mesh2	loser	1373.181	High
NY3-217	mesh2	loser	1517.321	High
NY3-216	mesh2	loser	238.99	High
NY3-216	mesh2	loser	256.246	High
NY3-216	mesh2	loser	288.463	High
NY3-216	mesh2	loser	306.587	High
NY3-216	mesh2	loser	350.724	High
NY3-216	mesh2	loser	428.725	High
NY3-216	mesh2	loser	513.727	High
NY3-216	mesh2	loser	513.729	High
NY3-216	mesh2	loser	514.475	High
NY3-216	mesh2	loser	514.478	High
NY3-216	mesh2	loser	549.479	High
NY3-216	mesh2	loser	550.227	High
NY3-216	mesh2	loser	551.725	High
NY3-216	mesh2	loser	589.228	High
NY3-216	mesh2	loser	616.476	High
NY3-216	mesh2	loser	629.228	High
NY3-216	mesh2	loser	629.976	High
NY3-216	mesh2	loser	630.73	High
NY3-216	mesh2	loser	671.228	High
NY3-216	mesh2	loser	715.977	High
NY3-216	mesh2	loser	747.975	High
NY3-216	mesh2	loser	748.728	High
NY3-216	mesh2	loser	1120.475	High
NY3-216	mesh2	loser	1121.228	High
NY3-216	mesh2	loser	1121.975	High
NY3-216	mesh2	loser	1146.975	High
NY3-216	mesh2	loser	1147.729	High
NY3-216	mesh2	loser	1148.477	High
NY3-216	mesh2	loser	1181.23	High
NY3-216	mesh2	loser	1190.724	High
NY3-216	mesh2	loser	1192.227	High
NY3-216	mesh2	loser	1209.726	High
NY3-216	mesh2	loser	1464.979	High
NY3-216	mesh2	loser	1545.977	High
NY2-303	mesh2	loser	111.047	Low
NY2-303	mesh2	loser	176.963	Low
NY2-303	mesh2	loser	266.965	Low
NY2-303	mesh2	loser	267.465	Low
NY2-303	mesh2	loser	268.465	Low
NY2-303	mesh2	loser	269.463	Low
NY2-303	mesh2	loser	273.965	Low
NY2-303	mesh2	loser	405.248	Low
NY2-303	mesh2	loser	406.743	Low
NY2-303	mesh2	loser	410.492	Low
NY2-303	mesh2	loser	412.742	Low
NY2-303	mesh2	loser	413.49	Low
NY2-303	mesh2	loser	453.493	Low
NY2-303	mesh2	loser	493.742	Low
NY2-303	mesh2	loser	494.494	Low
NY2-303	mesh2	loser	502.243	Low
NY2-303	mesh2	loser	502.993	Low
NY2-303	mesh2	loser	505.993	Low
NY2-303	mesh2	loser	604.937	Low
NY2-303	mesh2	loser	605.691	Low
NY2-303	mesh2	loser	606.439	Low
NY2-303	mesh2	loser	789.837	Low
NY2-303	mesh2	loser	791.129	Low
NY2-303	mesh2	loser	791.334	Low
NY2-303	mesh2	loser	792.082	Low
NY2-303	mesh2	loser	829.383	Low
NY2-303	mesh2	loser	859.383	Low
NY2-303	mesh2	loser	1009.252	Low
NY2-303	mesh2	loser	1062.502	Low
NY2-303	mesh2	loser	1136.5	Low
NY2-303	mesh2	loser	1198.255	Low
NY2-303	mesh2	loser	1199.752	Low
NY2-303	mesh2	loser	1202	Low
NY2-303	mesh2	loser	1428.503	Low
NY2-339	mesh2	loser	899.484	Low
NY2-339	mesh2	loser	961.736	Low
NY2-339	mesh2	loser	1542.489	Low
NY3-327	mesh2	loser	226.562	High
NY3-327	mesh2	loser	230.525	High
NY3-327	mesh2	loser	233.529	High
NY3-327	mesh2	loser	242.528	High
NY3-327	mesh2	loser	265.029	High
NY3-327	mesh2	loser	265.775	High
NY3-327	mesh2	loser	266.529	High
NY3-327	mesh2	loser	267.275	High
NY3-327	mesh2	loser	391.777	High
NY3-327	mesh2	loser	423.216	High
NY3-327	mesh2	loser	493.565	High
NY3-327	mesh2	loser	493.716	High
NY3-327	mesh2	loser	556.315	High
NY3-327	mesh2	loser	710.316	High
NY3-327	mesh2	loser	711.071	High
NY3-327	mesh2	loser	755.068	High
NY3-327	mesh2	loser	756.566	High
NY3-327	mesh2	loser	764.816	High
NY3-327	mesh2	loser	961.065	High
NY3-327	mesh2	loser	973.063	High
NY3-327	mesh2	loser	1162.313	High
NY3-327	mesh2	loser	1643.817	High
NY3-327	mesh2	loser	1648.814	High
NY2-427	mesh2	loser	0.525	Low
NY2-427	mesh2	loser	102.976	Low
NY2-427	mesh2	loser	219.451	Low
NY2-429	mesh2	loser	182.45	High
NY2-429	mesh2	loser	190.701	High
NY2-429	mesh2	loser	191.476	High
NY2-429	mesh2	loser	267.525	High
NY2-431	mesh2	loser	NA	Low
NY2-467	mesh2	loser	71.461	High
NY2-467	mesh2	loser	72.963	High
NY2-467	mesh2	loser	119.961	High
NY2-467	mesh2	loser	411.209	High
NY2-467	mesh2	loser	422.209	High
NY2-467	mesh2	loser	601.21	High
NY2-467	mesh2	loser	1579.959	High
NY3-371	mesh2	loser	NA	Low
NY2-534	mesh2	loser	206.394	High
NY2-534	mesh2	loser	208.645	High
NY2-534	mesh2	loser	244.213	High
NY2-534	mesh2	loser	245.713	High
NY2-534	mesh2	loser	247.215	High
NY2-534	mesh2	loser	247.964	High
NY2-534	mesh2	loser	274.463	High
NY2-534	mesh2	loser	275.211	High
NY2-534	mesh2	loser	275.963	High
NY2-534	mesh2	loser	276.714	High
NY2-534	mesh2	loser	287.961	High
NY2-534	mesh2	loser	289.464	High
NY2-534	mesh2	loser	290.215	High
NY2-534	mesh2	loser	293.213	High
NY2-534	mesh2	loser	293.964	High
NY2-534	mesh2	loser	294.715	High
NY2-534	mesh2	loser	295.464	High
NY2-534	mesh2	loser	468.716	High
NY2-534	mesh2	loser	470.216	High
NY2-534	mesh2	loser	472.465	High
NY2-534	mesh2	loser	831.466	High
NY2-534	mesh2	loser	832.966	High
NY2-534	mesh2	loser	833.715	High
NY2-534	mesh2	loser	835.212	High
NY2-534	mesh2	loser	835.963	High
NY2-534	mesh2	loser	838.212	High
NY2-534	mesh2	loser	1042.963	High
NY2-534	mesh2	loser	1044.463	High
NY2-534	mesh2	loser	1046.715	High
NY2-534	mesh2	loser	1048.963	High
NY2-534	mesh2	loser	1053.463	High
NY2-534	mesh2	loser	1128.716	High
NY2-534	mesh2	loser	1139.968	High
NY2-534	mesh2	loser	1207.458	High
NY2-534	mesh2	loser	1361.457	High
NY2-534	mesh2	loser	1470.206	High
NY3-394	mesh2	loser	NA	High
NY2-205	mesh2	winner	1.106	High
NY2-205	mesh2	winner	2.105	High
NY2-205	mesh2	winner	4.604	High
NY2-205	mesh2	winner	28.351	High
NY2-205	mesh2	winner	78.852	High
NY2-205	mesh2	winner	84.351	High
NY2-205	mesh2	winner	151.349	High
NY2-205	mesh2	winner	152.1	High
NY2-205	mesh2	winner	155.102	High
NY2-205	mesh2	winner	156.482	High
NY2-205	mesh2	winner	157.982	High
NY2-205	mesh2	winner	159.484	High
NY2-205	mesh2	winner	221.982	High
NY2-205	mesh2	winner	222.733	High
NY2-205	mesh2	winner	286.629	High
NY2-205	mesh2	winner	328.043	High
NY2-205	mesh2	winner	394.291	High
NY2-205	mesh2	winner	394.791	High
NY2-205	mesh2	winner	423.395	High
NY2-205	mesh2	winner	424.142	High
NY2-205	mesh2	winner	430.148	High
NY2-205	mesh2	winner	430.898	High
NY2-205	mesh2	winner	575.645	High
NY2-205	mesh2	winner	599.891	High
NY2-205	mesh2	winner	602.894	High
NY2-205	mesh2	winner	628.397	High
NY2-205	mesh2	winner	629.141	High
NY2-205	mesh2	winner	632.147	High
NY2-205	mesh2	winner	832.827	High
NY2-205	mesh2	winner	834.327	High
NY2-205	mesh2	winner	835.077	High
NY2-205	mesh2	winner	874.827	High
NY2-205	mesh2	winner	876.327	High
NY2-205	mesh2	winner	877.08	High
NY2-205	mesh2	winner	895.827	High
NY2-205	mesh2	winner	909.076	High
NY2-205	mesh2	winner	909.826	High
NY2-205	mesh2	winner	914.323	High
NY2-205	mesh2	winner	1025.328	High
NY2-205	mesh2	winner	1026.084	High
NY2-205	mesh2	winner	1026.831	High
NY2-205	mesh2	winner	1070.309	High
NY2-205	mesh2	winner	1071.056	High
NY2-205	mesh2	winner	1071.823	High
NY2-205	mesh2	winner	1072.559	High
NY2-205	mesh2	winner	1167.054	High
NY2-205	mesh2	winner	1456.306	High
NY2-205	mesh2	winner	1457.302	High
NY2-205	mesh2	winner	1458.306	High
NY2-205	mesh2	winner	1507.306	High
NY2-205	mesh2	winner	1508.303	High
NY2-205	mesh2	winner	1509.306	High
NY2-205	mesh2	winner	1510.306	High
NY2-205	mesh2	winner	1575.31	High
NY2-205	mesh2	winner	1576.313	High
NY2-205	mesh2	winner	1622.556	High
NY2-118	mesh2	winner	1.6	High
NY2-118	mesh2	winner	17.602	High
NY2-118	mesh2	winner	18.853	High
NY2-118	mesh2	winner	21.351	High
NY2-118	mesh2	winner	21.851	High
NY2-118	mesh2	winner	38.351	High
NY2-118	mesh2	winner	46.602	High
NY2-118	mesh2	winner	50.602	High
NY2-118	mesh2	winner	59.601	High
NY2-118	mesh2	winner	60.103	High
NY2-118	mesh2	winner	80.602	High
NY2-118	mesh2	winner	90.103	High
NY2-118	mesh2	winner	90.601	High
NY2-118	mesh2	winner	99.601	High
NY2-118	mesh2	winner	104.102	High
NY2-118	mesh2	winner	108.601	High
NY2-118	mesh2	winner	109.601	High
NY2-118	mesh2	winner	117.601	High
NY2-118	mesh2	winner	118.601	High
NY2-118	mesh2	winner	156.604	High
NY2-118	mesh2	winner	157.351	High
NY2-118	mesh2	winner	158.102	High
NY2-118	mesh2	winner	173.851	High
NY2-118	mesh2	winner	175.356	High
NY2-118	mesh2	winner	176.104	High
NY2-118	mesh2	winner	186.604	High
NY2-118	mesh2	winner	189.604	High
NY2-118	mesh2	winner	190.351	High
NY2-118	mesh2	winner	197.853	High
NY2-118	mesh2	winner	232.351	High
NY2-118	mesh2	winner	250.351	High
NY2-118	mesh2	winner	268.351	High
NY2-118	mesh2	winner	278.102	High
NY2-118	mesh2	winner	315.604	High
NY2-118	mesh2	winner	334.353	High
NY2-118	mesh2	winner	418.353	High
NY2-118	mesh2	winner	428.853	High
NY2-118	mesh2	winner	438.602	High
NY2-118	mesh2	winner	510.604	High
NY2-118	mesh2	winner	683.853	High
NY2-118	mesh2	winner	723.353	High
NY2-118	mesh2	winner	789.351	High
NY2-118	mesh2	winner	839.851	High
NY2-118	mesh2	winner	940.102	High
NY2-118	mesh2	winner	983.6	High
NY2-118	mesh2	winner	1014.353	High
NY2-118	mesh2	winner	1045.1	High
NY2-118	mesh2	winner	1088.6	High
NY2-118	mesh2	winner	1093.851	High
NY2-118	mesh2	winner	1127.6	High
NY2-118	mesh2	winner	1128.353	High
NY2-118	mesh2	winner	1170.853	High
NY2-118	mesh2	winner	1223.351	High
NY2-118	mesh2	winner	1239.851	High
NY2-118	mesh2	winner	1250.353	High
NY2-118	mesh2	winner	1400.102	High
NY2-118	mesh2	winner	1434.101	High
NY2-118	mesh2	winner	1434.854	High
NY2-118	mesh2	winner	1439.354	High
NY2-118	mesh2	winner	1486.601	High
NY2-118	mesh2	winner	1487.354	High
NY2-118	mesh2	winner	1519.354	High
NY2-118	mesh2	winner	1536.604	High
NY2-118	mesh2	winner	1563.604	High
NY3-101	mesh2	winner	14.351	High
NY3-101	mesh2	winner	15.101	High
NY3-101	mesh2	winner	15.351	High
NY3-101	mesh2	winner	24.163	High
NY3-101	mesh2	winner	24.914	High
NY3-101	mesh2	winner	37.727	High
NY3-101	mesh2	winner	38.227	High
NY3-101	mesh2	winner	38.477	High
NY3-101	mesh2	winner	38.727	High
NY3-101	mesh2	winner	41.02	High
NY3-101	mesh2	winner	54.582	High
NY3-101	mesh2	winner	58.353	High
NY3-101	mesh2	winner	58.852	High
NY3-101	mesh2	winner	60.353	High
NY3-101	mesh2	winner	62.104	High
NY3-101	mesh2	winner	62.895	High
NY3-101	mesh2	winner	63.145	High
NY3-101	mesh2	winner	63.644	High
NY3-101	mesh2	winner	64.145	High
NY3-101	mesh2	winner	67.582	High
NY3-101	mesh2	winner	69.581	High
NY3-101	mesh2	winner	71.935	High
NY3-101	mesh2	winner	72.185	High
NY3-101	mesh2	winner	72.436	High
NY3-101	mesh2	winner	74.687	High
NY3-101	mesh2	winner	74.937	High
NY3-101	mesh2	winner	77.187	High
NY3-101	mesh2	winner	81.937	High
NY3-101	mesh2	winner	82.187	High
NY3-101	mesh2	winner	82.687	High
NY3-101	mesh2	winner	89.187	High
NY3-101	mesh2	winner	89.686	High
NY3-101	mesh2	winner	96.937	High
NY3-101	mesh2	winner	99.936	High
NY3-101	mesh2	winner	104.437	High
NY3-101	mesh2	winner	111.437	High
NY3-101	mesh2	winner	111.937	High
NY3-101	mesh2	winner	112.146	High
NY3-101	mesh2	winner	112.646	High
NY3-101	mesh2	winner	113.396	High
NY3-101	mesh2	winner	114.147	High
NY3-101	mesh2	winner	114.646	High
NY3-101	mesh2	winner	115.146	High
NY3-101	mesh2	winner	126.645	High
NY3-101	mesh2	winner	126.895	High
NY3-101	mesh2	winner	127.145	High
NY3-101	mesh2	winner	127.646	High
NY3-101	mesh2	winner	138.897	High
NY3-101	mesh2	winner	139.147	High
NY3-101	mesh2	winner	139.646	High
NY3-101	mesh2	winner	145.397	High
NY3-101	mesh2	winner	145.792	High
NY3-101	mesh2	winner	146.292	High
NY3-101	mesh2	winner	149.542	High
NY3-101	mesh2	winner	149.793	High
NY3-101	mesh2	winner	150.293	High
NY3-101	mesh2	winner	160.544	High
NY3-101	mesh2	winner	163.794	High
NY3-101	mesh2	winner	164.544	High
NY3-101	mesh2	winner	165.045	High
NY3-101	mesh2	winner	176.792	High
NY3-101	mesh2	winner	177.293	High
NY3-101	mesh2	winner	177.543	High
NY3-101	mesh2	winner	189.481	High
NY3-101	mesh2	winner	189.981	High
NY3-101	mesh2	winner	190.48	High
NY3-101	mesh2	winner	209.731	High
NY3-101	mesh2	winner	210.232	High
NY3-101	mesh2	winner	211.732	High
NY3-101	mesh2	winner	212.732	High
NY3-101	mesh2	winner	216.982	High
NY3-101	mesh2	winner	221.232	High
NY3-101	mesh2	winner	223.169	High
NY3-101	mesh2	winner	227.69	High
NY3-101	mesh2	winner	229.94	High
NY3-101	mesh2	winner	234.942	High
NY3-101	mesh2	winner	244.691	High
NY3-101	mesh2	winner	245.19	High
NY3-101	mesh2	winner	254.545	High
NY3-101	mesh2	winner	260.296	High
NY3-101	mesh2	winner	260.796	High
NY3-101	mesh2	winner	269.296	High
NY3-101	mesh2	winner	269.546	High
NY3-101	mesh2	winner	277.046	High
NY3-101	mesh2	winner	292.796	High
NY3-101	mesh2	winner	293.797	High
NY3-101	mesh2	winner	296.796	High
NY3-101	mesh2	winner	297.796	High
NY3-101	mesh2	winner	298.796	High
NY3-101	mesh2	winner	319.295	High
NY3-101	mesh2	winner	328.297	High
NY3-101	mesh2	winner	328.797	High
NY3-101	mesh2	winner	329.296	High
NY3-101	mesh2	winner	343.295	High
NY3-101	mesh2	winner	369.379	High
NY3-101	mesh2	winner	369.881	High
NY3-101	mesh2	winner	382.923	High
NY3-101	mesh2	winner	383.423	High
NY3-101	mesh2	winner	383.921	High
NY3-101	mesh2	winner	384.423	High
NY3-101	mesh2	winner	422.643	High
NY3-101	mesh2	winner	424.9	High
NY3-101	mesh2	winner	432.67	High
NY3-101	mesh2	winner	433.171	High
NY3-101	mesh2	winner	442.714	High
NY3-101	mesh2	winner	443.212	High
NY3-101	mesh2	winner	469.359	High
NY3-101	mesh2	winner	503.525	High
NY3-101	mesh2	winner	504.028	High
NY3-101	mesh2	winner	532.029	High
NY3-101	mesh2	winner	532.527	High
NY3-101	mesh2	winner	533.029	High
NY3-101	mesh2	winner	539.529	High
NY3-101	mesh2	winner	589.945	High
NY3-101	mesh2	winner	590.445	High
NY3-101	mesh2	winner	590.945	High
NY3-101	mesh2	winner	591.447	High
NY3-101	mesh2	winner	591.945	High
NY3-101	mesh2	winner	617.448	High
NY3-101	mesh2	winner	618.448	High
NY3-101	mesh2	winner	620.947	High
NY3-101	mesh2	winner	621.446	High
NY3-101	mesh2	winner	621.947	High
NY3-101	mesh2	winner	646.446	High
NY3-101	mesh2	winner	651.949	High
NY3-101	mesh2	winner	661.734	High
NY3-101	mesh2	winner	663.236	High
NY3-101	mesh2	winner	676.735	High
NY3-101	mesh2	winner	677.236	High
NY3-101	mesh2	winner	682.24	High
NY3-101	mesh2	winner	683.238	High
NY3-101	mesh2	winner	683.737	High
NY3-101	mesh2	winner	705.236	High
NY3-101	mesh2	winner	705.735	High
NY3-101	mesh2	winner	726.737	High
NY3-101	mesh2	winner	727.236	High
NY3-101	mesh2	winner	727.735	High
NY3-101	mesh2	winner	736.236	High
NY3-101	mesh2	winner	749.743	High
NY3-101	mesh2	winner	771.737	High
NY3-101	mesh2	winner	772.737	High
NY3-101	mesh2	winner	785.236	High
NY3-101	mesh2	winner	785.737	High
NY3-101	mesh2	winner	786.735	High
NY3-101	mesh2	winner	807.404	High
NY3-101	mesh2	winner	807.906	High
NY3-101	mesh2	winner	808.405	High
NY3-101	mesh2	winner	809.404	High
NY3-101	mesh2	winner	809.906	High
NY3-101	mesh2	winner	810.404	High
NY3-101	mesh2	winner	811.404	High
NY3-101	mesh2	winner	824.405	High
NY3-101	mesh2	winner	824.908	High
NY3-101	mesh2	winner	829.407	High
NY3-101	mesh2	winner	829.908	High
NY3-101	mesh2	winner	830.405	High
NY3-101	mesh2	winner	835.906	High
NY3-101	mesh2	winner	836.407	High
NY3-101	mesh2	winner	837.908	High
NY3-101	mesh2	winner	845.906	High
NY3-101	mesh2	winner	846.405	High
NY3-101	mesh2	winner	848.908	High
NY3-101	mesh2	winner	862.407	High
NY3-101	mesh2	winner	870.405	High
NY3-101	mesh2	winner	870.906	High
NY3-101	mesh2	winner	871.908	High
NY3-101	mesh2	winner	883.574	High
NY3-101	mesh2	winner	916.075	High
NY3-101	mesh2	winner	917.073	High
NY3-101	mesh2	winner	918.574	High
NY3-101	mesh2	winner	924.077	High
NY3-101	mesh2	winner	924.574	High
NY3-101	mesh2	winner	926.077	High
NY3-101	mesh2	winner	926.574	High
NY3-101	mesh2	winner	927.075	High
NY3-101	mesh2	winner	927.576	High
NY3-101	mesh2	winner	954.431	High
NY3-101	mesh2	winner	954.93	High
NY3-101	mesh2	winner	955.429	High
NY3-101	mesh2	winner	955.93	High
NY3-101	mesh2	winner	978.431	High
NY3-101	mesh2	winner	983.431	High
NY3-101	mesh2	winner	1023.194	High
NY3-101	mesh2	winner	1023.693	High
NY3-101	mesh2	winner	1024.192	High
NY3-101	mesh2	winner	1035.194	High
NY3-101	mesh2	winner	1076.196	High
NY3-101	mesh2	winner	1076.697	High
NY3-101	mesh2	winner	1077.697	High
NY3-101	mesh2	winner	1137.695	High
NY3-101	mesh2	winner	1138.194	High
NY3-101	mesh2	winner	1138.697	High
NY3-101	mesh2	winner	1169.695	High
NY3-101	mesh2	winner	1193.033	High
NY3-101	mesh2	winner	1194.031	High
NY3-101	mesh2	winner	1261.534	High
NY3-101	mesh2	winner	1262.033	High
NY3-101	mesh2	winner	1271.534	High
NY3-101	mesh2	winner	1272.033	High
NY3-101	mesh2	winner	1307.096	High
NY3-101	mesh2	winner	1357.464	High
NY3-101	mesh2	winner	1357.968	High
NY3-101	mesh2	winner	1400.673	High
NY3-101	mesh2	winner	1401.673	High
NY3-101	mesh2	winner	1402.174	High
NY3-101	mesh2	winner	1402.673	High
NY3-101	mesh2	winner	1403.675	High
NY3-101	mesh2	winner	1417.507	High
NY3-101	mesh2	winner	1418.008	High
NY3-101	mesh2	winner	1433.012	High
NY3-101	mesh2	winner	1434.012	High
NY3-101	mesh2	winner	1434.511	High
NY3-101	mesh2	winner	1435.509	High
NY3-101	mesh2	winner	1452.698	High
NY3-101	mesh2	winner	1453.197	High
NY3-101	mesh2	winner	1457.698	High
NY3-101	mesh2	winner	1458.197	High
NY3-101	mesh2	winner	1476.803	High
NY3-101	mesh2	winner	1564.805	High
NY3-101	mesh2	winner	1565.302	High
NY3-101	mesh2	winner	1565.803	High
NY3-101	mesh2	winner	1646.89	High
NY3-101	mesh2	winner	1647.389	High
NY3-101	mesh2	winner	1647.888	High
NY2-135	mesh2	winner	17.895	High
NY2-135	mesh2	winner	20.395	High
NY2-135	mesh2	winner	25.395	High
NY2-135	mesh2	winner	28.396	High
NY2-135	mesh2	winner	32.393	High
NY2-135	mesh2	winner	33.4	High
NY2-135	mesh2	winner	34.893	High
NY2-135	mesh2	winner	36.399	High
NY2-135	mesh2	winner	40.896	High
NY2-135	mesh2	winner	41.896	High
NY2-135	mesh2	winner	42.396	High
NY2-135	mesh2	winner	43.286	High
NY2-135	mesh2	winner	43.786	High
NY2-135	mesh2	winner	47.574	High
NY2-135	mesh2	winner	53.845	High
NY2-135	mesh2	winner	64.347	High
NY2-135	mesh2	winner	66.85	High
NY2-135	mesh2	winner	67.35	High
NY2-135	mesh2	winner	72.347	High
NY2-135	mesh2	winner	72.851	High
NY2-135	mesh2	winner	73.348	High
NY2-135	mesh2	winner	75.845	High
NY2-135	mesh2	winner	93.283	High
NY2-135	mesh2	winner	101.785	High
NY2-135	mesh2	winner	124.598	High
NY2-135	mesh2	winner	125.723	High
NY2-135	mesh2	winner	126.096	High
NY2-135	mesh2	winner	126.224	High
NY2-135	mesh2	winner	126.725	High
NY2-135	mesh2	winner	127.724	High
NY2-135	mesh2	winner	128.223	High
NY2-135	mesh2	winner	129.224	High
NY2-135	mesh2	winner	129.724	High
NY2-135	mesh2	winner	131.723	High
NY2-135	mesh2	winner	132.724	High
NY2-135	mesh2	winner	133.225	High
NY2-135	mesh2	winner	133.728	High
NY2-135	mesh2	winner	134.727	High
NY2-135	mesh2	winner	135.228	High
NY2-135	mesh2	winner	135.727	High
NY2-135	mesh2	winner	136.225	High
NY2-135	mesh2	winner	136.727	High
NY2-135	mesh2	winner	137.225	High
NY2-135	mesh2	winner	137.725	High
NY2-135	mesh2	winner	138.725	High
NY2-135	mesh2	winner	170.91	High
NY2-135	mesh2	winner	172.41	High
NY2-135	mesh2	winner	173.41	High
NY2-135	mesh2	winner	173.911	High
NY2-135	mesh2	winner	175.41	High
NY2-135	mesh2	winner	180.411	High
NY2-135	mesh2	winner	186.412	High
NY2-135	mesh2	winner	266.768	High
NY2-135	mesh2	winner	276.268	High
NY2-135	mesh2	winner	283.765	High
NY2-135	mesh2	winner	291.87	High
NY2-135	mesh2	winner	292.372	High
NY2-135	mesh2	winner	294.872	High
NY2-135	mesh2	winner	300.372	High
NY2-135	mesh2	winner	300.877	High
NY2-135	mesh2	winner	301.371	High
NY2-135	mesh2	winner	302.371	High
NY2-135	mesh2	winner	306.874	High
NY2-135	mesh2	winner	331.603	High
NY2-135	mesh2	winner	338.602	High
NY2-135	mesh2	winner	346.604	High
NY2-135	mesh2	winner	367.497	High
NY2-135	mesh2	winner	377.502	High
NY2-135	mesh2	winner	384.5	High
NY2-135	mesh2	winner	387.497	High
NY2-135	mesh2	winner	393.628	High
NY2-135	mesh2	winner	403.124	High
NY2-135	mesh2	winner	411.626	High
NY2-135	mesh2	winner	419.628	High
NY2-135	mesh2	winner	420.122	High
NY2-135	mesh2	winner	420.626	High
NY2-135	mesh2	winner	421.125	High
NY2-135	mesh2	winner	424.125	High
NY2-135	mesh2	winner	468.481	High
NY2-135	mesh2	winner	507.481	High
NY2-135	mesh2	winner	537.483	High
NY2-135	mesh2	winner	537.985	High
NY2-135	mesh2	winner	571.228	High
NY2-135	mesh2	winner	571.731	High
NY2-135	mesh2	winner	590.857	High
NY2-135	mesh2	winner	591.859	High
NY2-135	mesh2	winner	592.856	High
NY2-135	mesh2	winner	593.358	High
NY2-135	mesh2	winner	593.856	High
NY2-135	mesh2	winner	594.356	High
NY2-135	mesh2	winner	618.36	High
NY2-135	mesh2	winner	645.816	High
NY2-135	mesh2	winner	646.318	High
NY2-135	mesh2	winner	646.82	High
NY2-135	mesh2	winner	647.82	High
NY2-135	mesh2	winner	649.32	High
NY2-135	mesh2	winner	650.32	High
NY2-135	mesh2	winner	650.819	High
NY2-135	mesh2	winner	651.323	High
NY2-135	mesh2	winner	651.817	High
NY2-135	mesh2	winner	652.316	High
NY2-135	mesh2	winner	662.819	High
NY2-135	mesh2	winner	663.323	High
NY2-135	mesh2	winner	663.819	High
NY2-135	mesh2	winner	666.82	High
NY2-135	mesh2	winner	698.817	High
NY2-135	mesh2	winner	710.82	High
NY2-135	mesh2	winner	712.463	High
NY2-135	mesh2	winner	730.465	High
NY2-135	mesh2	winner	808.97	High
NY2-135	mesh2	winner	825.893	High
NY2-135	mesh2	winner	827.186	High
NY2-135	mesh2	winner	827.685	High
NY2-135	mesh2	winner	828.188	High
NY2-135	mesh2	winner	828.69	High
NY2-135	mesh2	winner	829.188	High
NY2-135	mesh2	winner	861.186	High
NY2-135	mesh2	winner	861.69	High
NY2-135	mesh2	winner	864.186	High
NY2-135	mesh2	winner	876.184	High
NY2-135	mesh2	winner	910.186	High
NY2-135	mesh2	winner	951.687	High
NY2-135	mesh2	winner	952.186	High
NY2-135	mesh2	winner	952.69	High
NY2-135	mesh2	winner	1061.69	High
NY2-135	mesh2	winner	1062.192	High
NY2-135	mesh2	winner	1103.69	High
NY2-135	mesh2	winner	1254.688	High
NY2-135	mesh2	winner	1255.192	High
NY2-135	mesh2	winner	1255.69	High
NY2-135	mesh2	winner	1299.686	High
NY2-135	mesh2	winner	1309.509	High
NY2-135	mesh2	winner	1372.075	High
NY2-135	mesh2	winner	1372.575	High
NY2-135	mesh2	winner	1408.577	High
NY2-135	mesh2	winner	1421.077	High
NY2-135	mesh2	winner	1422.578	High
NY2-135	mesh2	winner	1528.871	High
NY2-135	mesh2	winner	1530.871	High
NY2-135	mesh2	winner	1534.873	High
NY2-135	mesh2	winner	1537.873	High
NY2-135	mesh2	winner	1550.873	High
NY2-135	mesh2	winner	1562.373	High
NY2-135	mesh2	winner	1616.871	High
NY2-135	mesh2	winner	1619.869	High
NY2-135	mesh2	winner	1621.873	High
NY2-135	mesh2	winner	1622.379	High
NY2-138	mesh2	winner	628.323	High
NY2-138	mesh2	winner	935.823	High
NY2-138	mesh2	winner	1259.96	High
NY2-138	mesh2	winner	1286.957	High
NY2-138	mesh2	winner	1292.207	High
NY2-138	mesh2	winner	1301.955	High
NY2-138	mesh2	winner	1666.955	High
NY2-142	mesh2	winner	4.602	High
NY2-142	mesh2	winner	5.101	High
NY2-142	mesh2	winner	5.603	High
NY2-142	mesh2	winner	6.351	High
NY2-142	mesh2	winner	7.602	High
NY2-142	mesh2	winner	10.8	High
NY2-142	mesh2	winner	11.55	High
NY2-142	mesh2	winner	16.8	High
NY2-142	mesh2	winner	17.55	High
NY2-142	mesh2	winner	23.551	High
NY2-142	mesh2	winner	23.801	High
NY2-142	mesh2	winner	24.299	High
NY2-142	mesh2	winner	24.8	High
NY2-142	mesh2	winner	27.55	High
NY2-142	mesh2	winner	33.549	High
NY2-142	mesh2	winner	35.299	High
NY2-142	mesh2	winner	39.3	High
NY2-142	mesh2	winner	39.548	High
NY2-142	mesh2	winner	57.299	High
NY2-142	mesh2	winner	57.551	High
NY2-142	mesh2	winner	58.049	High
NY2-142	mesh2	winner	59.051	High
NY2-142	mesh2	winner	81.8	High
NY2-142	mesh2	winner	83.549	High
NY2-142	mesh2	winner	84.049	High
NY2-142	mesh2	winner	84.549	High
NY2-142	mesh2	winner	87.05	High
NY2-142	mesh2	winner	87.549	High
NY2-142	mesh2	winner	88.549	High
NY2-142	mesh2	winner	91.55	High
NY2-142	mesh2	winner	123.05	High
NY2-142	mesh2	winner	123.549	High
NY2-142	mesh2	winner	129.55	High
NY2-142	mesh2	winner	130.55	High
NY2-142	mesh2	winner	148.548	High
NY2-142	mesh2	winner	149.548	High
NY2-142	mesh2	winner	150.05	High
NY2-142	mesh2	winner	177.052	High
NY2-142	mesh2	winner	177.549	High
NY2-142	mesh2	winner	179.053	High
NY2-142	mesh2	winner	180.052	High
NY2-142	mesh2	winner	202.801	High
NY2-142	mesh2	winner	203.299	High
NY2-142	mesh2	winner	203.799	High
NY2-142	mesh2	winner	204.801	High
NY2-142	mesh2	winner	205.299	High
NY2-142	mesh2	winner	219.051	High
NY2-142	mesh2	winner	229.551	High
NY2-142	mesh2	winner	231.05	High
NY2-142	mesh2	winner	250.051	High
NY2-142	mesh2	winner	250.548	High
NY2-142	mesh2	winner	251.05	High
NY2-142	mesh2	winner	254.505	High
NY2-142	mesh2	winner	294	High
NY2-142	mesh2	winner	295.002	High
NY2-142	mesh2	winner	326.589	High
NY2-142	mesh2	winner	327.089	High
NY2-142	mesh2	winner	327.592	High
NY2-142	mesh2	winner	328.091	High
NY2-142	mesh2	winner	344.093	High
NY2-142	mesh2	winner	344.591	High
NY2-142	mesh2	winner	345.09	High
NY2-142	mesh2	winner	345.59	High
NY2-142	mesh2	winner	346.091	High
NY2-142	mesh2	winner	377.091	High
NY2-142	mesh2	winner	378.093	High
NY2-142	mesh2	winner	381.09	High
NY2-142	mesh2	winner	381.59	High
NY2-142	mesh2	winner	399.091	High
NY2-142	mesh2	winner	399.589	High
NY2-142	mesh2	winner	400.091	High
NY2-142	mesh2	winner	400.592	High
NY2-142	mesh2	winner	401.589	High
NY2-142	mesh2	winner	402.589	High
NY2-142	mesh2	winner	404.591	High
NY2-142	mesh2	winner	405.091	High
NY2-142	mesh2	winner	405.589	High
NY2-142	mesh2	winner	407.092	High
NY2-142	mesh2	winner	414.091	High
NY2-142	mesh2	winner	414.59	High
NY2-142	mesh2	winner	415.093	High
NY2-142	mesh2	winner	415.593	High
NY2-142	mesh2	winner	416.091	High
NY2-142	mesh2	winner	417.091	High
NY2-142	mesh2	winner	442.091	High
NY2-142	mesh2	winner	442.59	High
NY2-142	mesh2	winner	484.591	High
NY2-142	mesh2	winner	486.092	High
NY2-142	mesh2	winner	492.092	High
NY2-142	mesh2	winner	492.59	High
NY2-142	mesh2	winner	497.593	High
NY2-142	mesh2	winner	498.09	High
NY2-142	mesh2	winner	499.094	High
NY2-142	mesh2	winner	529.092	High
NY2-142	mesh2	winner	539.593	High
NY2-142	mesh2	winner	550.343	High
NY2-142	mesh2	winner	581.092	High
NY2-142	mesh2	winner	581.591	High
NY2-142	mesh2	winner	598.343	High
NY2-142	mesh2	winner	599.341	High
NY2-142	mesh2	winner	618.59	High
NY2-142	mesh2	winner	673.342	High
NY2-142	mesh2	winner	677.841	High
NY2-142	mesh2	winner	678.843	High
NY2-142	mesh2	winner	698.091	High
NY2-142	mesh2	winner	698.592	High
NY2-142	mesh2	winner	699.592	High
NY2-142	mesh2	winner	700.089	High
NY2-142	mesh2	winner	701.091	High
NY2-142	mesh2	winner	702.089	High
NY2-142	mesh2	winner	732.091	High
NY2-142	mesh2	winner	733.093	High
NY2-142	mesh2	winner	733.594	High
NY2-142	mesh2	winner	734.592	High
NY2-142	mesh2	winner	775.592	High
NY2-142	mesh2	winner	776.091	High
NY2-142	mesh2	winner	776.59	High
NY2-142	mesh2	winner	783.091	High
NY2-142	mesh2	winner	792.594	High
NY2-142	mesh2	winner	817.848	High
NY2-142	mesh2	winner	851.089	High
NY2-142	mesh2	winner	855.592	High
NY2-142	mesh2	winner	867.094	High
NY2-142	mesh2	winner	870.589	High
NY2-142	mesh2	winner	892.595	High
NY2-142	mesh2	winner	924.09	High
NY2-142	mesh2	winner	925.092	High
NY2-142	mesh2	winner	925.589	High
NY2-142	mesh2	winner	935.595	High
NY2-142	mesh2	winner	936.09	High
NY2-142	mesh2	winner	1002.09	High
NY2-142	mesh2	winner	1002.591	High
NY2-142	mesh2	winner	1003.092	High
NY2-142	mesh2	winner	1004.092	High
NY2-142	mesh2	winner	1004.591	High
NY2-142	mesh2	winner	1018.09	High
NY2-142	mesh2	winner	1036.791	High
NY2-142	mesh2	winner	1037.292	High
NY2-142	mesh2	winner	1037.791	High
NY2-142	mesh2	winner	1040.292	High
NY2-142	mesh2	winner	1051.789	High
NY2-142	mesh2	winner	1052.789	High
NY2-142	mesh2	winner	1053.292	High
NY2-142	mesh2	winner	1053.793	High
NY2-142	mesh2	winner	1062.293	High
NY2-142	mesh2	winner	1075.292	High
NY2-142	mesh2	winner	1083.789	High
NY2-142	mesh2	winner	1097.29	High
NY2-142	mesh2	winner	1123.346	High
NY2-142	mesh2	winner	1123.849	High
NY2-142	mesh2	winner	1134.849	High
NY2-142	mesh2	winner	1167.346	High
NY2-142	mesh2	winner	1174.847	High
NY2-142	mesh2	winner	1212.847	High
NY2-142	mesh2	winner	1259.348	High
NY2-142	mesh2	winner	1269.35	High
NY2-142	mesh2	winner	1284.847	High
NY2-142	mesh2	winner	1471.845	High
NY2-142	mesh2	winner	1550.347	High
NY3-102	mesh2	winner	0.602	High
NY3-102	mesh2	winner	1.35	High
NY3-102	mesh2	winner	1.601	High
NY3-102	mesh2	winner	2.601	High
NY3-102	mesh2	winner	3.852	High
NY3-102	mesh2	winner	4.352	High
NY3-102	mesh2	winner	4.538	High
NY3-102	mesh2	winner	4.603	High
NY3-102	mesh2	winner	4.791	High
NY3-102	mesh2	winner	4.852	High
NY3-102	mesh2	winner	5.289	High
NY3-102	mesh2	winner	5.353	High
NY3-102	mesh2	winner	5.603	High
NY3-102	mesh2	winner	5.789	High
NY3-102	mesh2	winner	5.79	High
NY3-102	mesh2	winner	6.29	High
NY3-102	mesh2	winner	7.039	High
NY3-102	mesh2	winner	7.789	High
NY3-102	mesh2	winner	8.54	High
NY3-102	mesh2	winner	10.541	High
NY3-102	mesh2	winner	11.039	High
NY3-102	mesh2	winner	22.289	High
NY3-102	mesh2	winner	22.789	High
NY3-102	mesh2	winner	23.539	High
NY3-102	mesh2	winner	38.539	High
NY3-102	mesh2	winner	48.04	High
NY3-102	mesh2	winner	48.54	High
NY3-102	mesh2	winner	53.54	High
NY3-102	mesh2	winner	54.039	High
NY3-102	mesh2	winner	55.04	High
NY3-102	mesh2	winner	57.79	High
NY3-102	mesh2	winner	58.789	High
NY3-102	mesh2	winner	60.791	High
NY3-102	mesh2	winner	65.79	High
NY3-102	mesh2	winner	66.79	High
NY3-102	mesh2	winner	78.289	High
NY3-102	mesh2	winner	78.539	High
NY3-102	mesh2	winner	79.289	High
NY3-102	mesh2	winner	90.54	High
NY3-102	mesh2	winner	106.039	High
NY3-102	mesh2	winner	117.54	High
NY3-102	mesh2	winner	124.54	High
NY3-102	mesh2	winner	140.04	High
NY3-102	mesh2	winner	156.29	High
NY3-102	mesh2	winner	157.039	High
NY3-102	mesh2	winner	213.291	High
NY3-102	mesh2	winner	284.289	High
NY3-102	mesh2	winner	364.54	High
NY3-102	mesh2	winner	400.542	High
NY3-102	mesh2	winner	432.54	High
NY3-102	mesh2	winner	440.792	High
NY3-102	mesh2	winner	442.792	High
NY3-102	mesh2	winner	443.289	High
NY3-102	mesh2	winner	445.289	High
NY3-102	mesh2	winner	446.792	High
NY3-102	mesh2	winner	472.21	High
NY3-102	mesh2	winner	473.71	High
NY3-102	mesh2	winner	495.21	High
NY3-102	mesh2	winner	496.212	High
NY3-102	mesh2	winner	505.711	High
NY3-102	mesh2	winner	520.711	High
NY3-102	mesh2	winner	523.214	High
NY3-102	mesh2	winner	534.71	High
NY3-102	mesh2	winner	550.216	High
NY3-102	mesh2	winner	558.21	High
NY3-102	mesh2	winner	566.713	High
NY3-102	mesh2	winner	575.212	High
NY3-102	mesh2	winner	614.21	High
NY3-102	mesh2	winner	615.211	High
NY3-102	mesh2	winner	634.711	High
NY3-102	mesh2	winner	680.461	High
NY3-102	mesh2	winner	705.607	High
NY3-102	mesh2	winner	706.101	High
NY3-102	mesh2	winner	710.102	High
NY3-102	mesh2	winner	713.101	High
NY3-102	mesh2	winner	751.852	High
NY3-102	mesh2	winner	752.6	High
NY3-102	mesh2	winner	773.602	High
NY3-102	mesh2	winner	775.106	High
NY3-102	mesh2	winner	776.602	High
NY3-102	mesh2	winner	839.6	High
NY3-102	mesh2	winner	842.604	High
NY3-102	mesh2	winner	861.102	High
NY3-102	mesh2	winner	876.916	High
NY3-102	mesh2	winner	934.666	High
NY3-102	mesh2	winner	936.166	High
NY3-102	mesh2	winner	949.668	High
NY3-102	mesh2	winner	1013.42	High
NY3-102	mesh2	winner	1017.168	High
NY3-102	mesh2	winner	1197.916	High
NY3-102	mesh2	winner	1272.92	High
NY3-102	mesh2	winner	1316.917	High
NY3-102	mesh2	winner	1344.669	High
NY3-102	mesh2	winner	1345.419	High
NY3-102	mesh2	winner	1458.167	High
NY3-102	mesh2	winner	1459.667	High
NY3-102	mesh2	winner	1653.416	High
NY3-103	mesh2	winner	73.285	Low
NY3-103	mesh2	winner	73.788	Low
NY3-103	mesh2	winner	86.286	Low
NY3-103	mesh2	winner	253.287	Low
NY3-103	mesh2	winner	502.537	Low
NY3-103	mesh2	winner	505.033	Low
NY3-103	mesh2	winner	712.019	Low
NY3-103	mesh2	winner	801.039	Low
NY3-103	mesh2	winner	971.289	Low
NY3-103	mesh2	winner	1088.977	Low
NY3-103	mesh2	winner	1351.013	Low
NY3-103	mesh2	winner	1617.765	Low
NY3-103	mesh2	winner	1641.01	Low
NY3-110	mesh2	winner	541.186	Low
NY3-110	mesh2	winner	543.436	Low
NY3-110	mesh2	winner	558.532	Low
NY3-110	mesh2	winner	955.029	Low
NY3-110	mesh2	winner	1241.78	Low
NY3-110	mesh2	winner	1569.78	Low
NY3-110	mesh2	winner	1585.777	Low
NY3-110	mesh2	winner	1670.529	Low
NY3-109	mesh2	winner	8.602	High
NY3-109	mesh2	winner	12.101	High
NY3-109	mesh2	winner	13.35	High
NY3-109	mesh2	winner	20.351	High
NY3-109	mesh2	winner	20.851	High
NY3-109	mesh2	winner	21.102	High
NY3-109	mesh2	winner	42.094	High
NY3-109	mesh2	winner	42.535	High
NY3-109	mesh2	winner	42.537	High
NY3-109	mesh2	winner	43.101	High
NY3-109	mesh2	winner	43.352	High
NY3-109	mesh2	winner	46.536	High
NY3-109	mesh2	winner	49.286	High
NY3-109	mesh2	winner	57.535	High
NY3-109	mesh2	winner	57.785	High
NY3-109	mesh2	winner	67.036	High
NY3-109	mesh2	winner	87.287	High
NY3-109	mesh2	winner	87.787	High
NY3-109	mesh2	winner	88.287	High
NY3-109	mesh2	winner	101.538	High
NY3-109	mesh2	winner	123.035	High
NY3-109	mesh2	winner	134.786	High
NY3-109	mesh2	winner	198.948	High
NY3-109	mesh2	winner	260.951	High
NY3-109	mesh2	winner	283.528	High
NY3-109	mesh2	winner	292.968	High
NY3-109	mesh2	winner	304.718	High
NY3-109	mesh2	winner	305.22	High
NY3-109	mesh2	winner	317.72	High
NY3-109	mesh2	winner	318.47	High
NY3-109	mesh2	winner	319.218	High
NY3-109	mesh2	winner	319.968	High
NY3-109	mesh2	winner	320.716	High
NY3-109	mesh2	winner	321.216	High
NY3-109	mesh2	winner	321.718	High
NY3-109	mesh2	winner	369.47	High
NY3-109	mesh2	winner	384.97	High
NY3-109	mesh2	winner	423.879	High
NY3-109	mesh2	winner	429.629	High
NY3-109	mesh2	winner	438.879	High
NY3-109	mesh2	winner	439.879	High
NY3-109	mesh2	winner	440.379	High
NY3-109	mesh2	winner	537.626	High
NY3-109	mesh2	winner	540.376	High
NY3-109	mesh2	winner	545.626	High
NY3-109	mesh2	winner	552.626	High
NY3-109	mesh2	winner	555.376	High
NY3-109	mesh2	winner	559.874	High
NY3-109	mesh2	winner	573.874	High
NY3-109	mesh2	winner	579.376	High
NY3-109	mesh2	winner	592.876	High
NY3-109	mesh2	winner	593.626	High
NY3-109	mesh2	winner	653.128	High
NY3-109	mesh2	winner	687.126	High
NY3-109	mesh2	winner	749.123	High
NY3-109	mesh2	winner	749.623	High
NY3-109	mesh2	winner	769.13	High
NY3-109	mesh2	winner	769.874	High
NY3-109	mesh2	winner	798.126	High
NY3-109	mesh2	winner	798.876	High
NY3-109	mesh2	winner	829.126	High
NY3-109	mesh2	winner	831.876	High
NY3-109	mesh2	winner	836.376	High
NY3-109	mesh2	winner	839.126	High
NY3-109	mesh2	winner	839.874	High
NY3-109	mesh2	winner	850.374	High
NY3-109	mesh2	winner	864.628	High
NY3-109	mesh2	winner	906.126	High
NY3-109	mesh2	winner	934.626	High
NY3-109	mesh2	winner	936.375	High
NY3-109	mesh2	winner	970.373	High
NY3-109	mesh2	winner	985.623	High
NY3-109	mesh2	winner	1005.373	High
NY3-109	mesh2	winner	1005.875	High
NY3-109	mesh2	winner	1068.623	High
NY3-109	mesh2	winner	1069.623	High
NY3-109	mesh2	winner	1112.79	High
NY3-109	mesh2	winner	1138.292	High
NY3-109	mesh2	winner	1139.042	High
NY3-109	mesh2	winner	1163.292	High
NY3-109	mesh2	winner	1165.791	High
NY3-109	mesh2	winner	1185.791	High
NY3-109	mesh2	winner	1186.793	High
NY3-109	mesh2	winner	1201.543	High
NY3-109	mesh2	winner	1210.793	High
NY3-109	mesh2	winner	1211.293	High
NY3-109	mesh2	winner	1265.797	High
NY3-109	mesh2	winner	1283.041	High
NY3-109	mesh2	winner	1283.541	High
NY3-109	mesh2	winner	1284.541	High
NY3-109	mesh2	winner	1285.043	High
NY3-109	mesh2	winner	1291.543	High
NY3-109	mesh2	winner	1294.041	High
NY3-109	mesh2	winner	1303.543	High
NY3-109	mesh2	winner	1305.293	High
NY3-109	mesh2	winner	1353.044	High
NY3-109	mesh2	winner	1377.543	High
NY3-109	mesh2	winner	1398.793	High
NY3-109	mesh2	winner	1399.543	High
NY3-109	mesh2	winner	1426.541	High
NY3-109	mesh2	winner	1428.793	High
NY3-109	mesh2	winner	1485.543	High
NY3-109	mesh2	winner	1512.292	High
NY3-109	mesh2	winner	1517.79	High
NY3-109	mesh2	winner	1520.292	High
NY3-109	mesh2	winner	1543.29	High
NY3-109	mesh2	winner	1551.54	High
NY3-109	mesh2	winner	1560.542	High
NY3-109	mesh2	winner	1603.79	High
NY3-109	mesh2	winner	1604.29	High
NY3-109	mesh2	winner	1636.29	High
NY3-109	mesh2	winner	1636.792	High
NY3-109	mesh2	winner	1637.542	High
NY3-109	mesh2	winner	1638.042	High
NY3-126	mesh2	winner	606.251	Low
NY3-126	mesh2	winner	607.001	Low
NY3-126	mesh2	winner	920.003	Low
NY3-126	mesh2	winner	921.5	Low
NY3-126	mesh2	winner	936.501	Low
NY3-126	mesh2	winner	936.751	Low
NY3-126	mesh2	winner	937.253	Low
NY3-126	mesh2	winner	937.503	Low
NY3-126	mesh2	winner	938.253	Low
NY3-126	mesh2	winner	938.751	Low
NY3-126	mesh2	winner	939.001	Low
NY3-126	mesh2	winner	1107.249	Low
NY3-126	mesh2	winner	1108.751	Low
NY3-126	mesh2	winner	1245.251	Low
NY3-126	mesh2	winner	1246.753	Low
NY3-126	mesh2	winner	1302.252	Low
NY3-126	mesh2	winner	1360.002	Low
NY3-126	mesh2	winner	1360.752	Low
NY3-126	mesh2	winner	1361.499	Low
NY3-126	mesh2	winner	1362.252	Low
NY3-126	mesh2	winner	1363.002	Low
NY3-126	mesh2	winner	1401.501	Low
NY3-126	mesh2	winner	1430.502	Low
NY3-126	mesh2	winner	1434.252	Low
NY3-126	mesh2	winner	1450.751	Low
NY3-126	mesh2	winner	1499.982	Low
NY3-126	mesh2	winner	1500.73	Low
NY3-126	mesh2	winner	1509.98	Low
NY3-126	mesh2	winner	1526.217	Low
NY3-126	mesh2	winner	1528.466	Low
NY3-126	mesh2	winner	1540.969	Low
NY3-126	mesh2	winner	1541.715	Low
NY3-126	mesh2	winner	1615.469	Low
NY3-126	mesh2	winner	1628.969	Low
NY3-139	mesh2	winner	5.602	High
NY3-139	mesh2	winner	6.102	High
NY3-139	mesh2	winner	6.602	High
NY3-139	mesh2	winner	6.786	High
NY3-139	mesh2	winner	7.102	High
NY3-139	mesh2	winner	7.828	High
NY3-139	mesh2	winner	8.328	High
NY3-139	mesh2	winner	8.826	High
NY3-139	mesh2	winner	9.326	High
NY3-139	mesh2	winner	9.83	High
NY3-139	mesh2	winner	20.391	High
NY3-139	mesh2	winner	20.891	High
NY3-139	mesh2	winner	23.889	High
NY3-139	mesh2	winner	24.389	High
NY3-139	mesh2	winner	29.393	High
NY3-139	mesh2	winner	29.889	High
NY3-139	mesh2	winner	30.391	High
NY3-139	mesh2	winner	36.248	High
NY3-139	mesh2	winner	36.249	High
NY3-139	mesh2	winner	42.751	High
NY3-139	mesh2	winner	46.999	High
NY3-139	mesh2	winner	57.001	High
NY3-139	mesh2	winner	58.501	High
NY3-139	mesh2	winner	58.997	High
NY3-139	mesh2	winner	59.999	High
NY3-139	mesh2	winner	61.997	High
NY3-139	mesh2	winner	62.499	High
NY3-139	mesh2	winner	62.999	High
NY3-139	mesh2	winner	67.501	High
NY3-139	mesh2	winner	69.001	High
NY3-139	mesh2	winner	69.499	High
NY3-139	mesh2	winner	73.499	High
NY3-139	mesh2	winner	75.497	High
NY3-139	mesh2	winner	75.997	High
NY3-139	mesh2	winner	83.75	High
NY3-139	mesh2	winner	87.25	High
NY3-139	mesh2	winner	98.252	High
NY3-139	mesh2	winner	102.25	High
NY3-139	mesh2	winner	103.252	High
NY3-139	mesh2	winner	105.25	High
NY3-139	mesh2	winner	112.75	High
NY3-139	mesh2	winner	117.75	High
NY3-139	mesh2	winner	130.752	High
NY3-139	mesh2	winner	131.25	High
NY3-139	mesh2	winner	132.252	High
NY3-139	mesh2	winner	141.25	High
NY3-139	mesh2	winner	141.749	High
NY3-139	mesh2	winner	144.002	High
NY3-139	mesh2	winner	148.501	High
NY3-139	mesh2	winner	154.001	High
NY3-139	mesh2	winner	154.499	High
NY3-139	mesh2	winner	155.499	High
NY3-139	mesh2	winner	162.001	High
NY3-139	mesh2	winner	176.502	High
NY3-139	mesh2	winner	177.001	High
NY3-139	mesh2	winner	177.502	High
NY3-139	mesh2	winner	182.004	High
NY3-139	mesh2	winner	182.502	High
NY3-139	mesh2	winner	183.002	High
NY3-139	mesh2	winner	191.002	High
NY3-139	mesh2	winner	191.501	High
NY3-139	mesh2	winner	198.002	High
NY3-139	mesh2	winner	200.999	High
NY3-139	mesh2	winner	202.004	High
NY3-139	mesh2	winner	204.002	High
NY3-139	mesh2	winner	206.999	High
NY3-139	mesh2	winner	208.502	High
NY3-139	mesh2	winner	213.999	High
NY3-139	mesh2	winner	221.501	High
NY3-139	mesh2	winner	222.002	High
NY3-139	mesh2	winner	223.001	High
NY3-139	mesh2	winner	224.002	High
NY3-139	mesh2	winner	238.999	High
NY3-139	mesh2	winner	243.002	High
NY3-139	mesh2	winner	244.001	High
NY3-139	mesh2	winner	253.501	High
NY3-139	mesh2	winner	254.499	High
NY3-139	mesh2	winner	259.001	High
NY3-139	mesh2	winner	263.002	High
NY3-139	mesh2	winner	265.499	High
NY3-139	mesh2	winner	266.001	High
NY3-139	mesh2	winner	294.001	High
NY3-139	mesh2	winner	301.499	High
NY3-139	mesh2	winner	302.002	High
NY3-139	mesh2	winner	309.999	High
NY3-139	mesh2	winner	311.001	High
NY3-139	mesh2	winner	319.002	High
NY3-139	mesh2	winner	325.501	High
NY3-139	mesh2	winner	354	High
NY3-139	mesh2	winner	355.085	High
NY3-139	mesh2	winner	395.748	High
NY3-139	mesh2	winner	399.252	High
NY3-139	mesh2	winner	417.751	High
NY3-139	mesh2	winner	418.247	High
NY3-139	mesh2	winner	428.251	High
NY3-139	mesh2	winner	469.249	High
NY3-139	mesh2	winner	469.747	High
NY3-139	mesh2	winner	470.749	High
NY3-139	mesh2	winner	476.751	High
NY3-139	mesh2	winner	482.249	High
NY3-139	mesh2	winner	496.749	High
NY3-139	mesh2	winner	537.502	High
NY3-139	mesh2	winner	582.5	High
NY3-139	mesh2	winner	583	High
NY3-139	mesh2	winner	637.002	High
NY3-139	mesh2	winner	696.5	High
NY3-139	mesh2	winner	739	High
NY3-139	mesh2	winner	739.498	High
NY3-139	mesh2	winner	740	High
NY3-139	mesh2	winner	748.5	High
NY3-139	mesh2	winner	798	High
NY3-139	mesh2	winner	1606.999	High
NY3-139	mesh2	winner	1622.501	High
NY3-140	mesh2	winner	44.678	High
NY3-140	mesh2	winner	45	High
NY3-140	mesh2	winner	45.179	High
NY3-140	mesh2	winner	45.262	High
NY3-140	mesh2	winner	45.678	High
NY3-140	mesh2	winner	45.761	High
NY3-140	mesh2	winner	54.511	High
NY3-140	mesh2	winner	60.762	High
NY3-140	mesh2	winner	61.26	High
NY3-140	mesh2	winner	61.762	High
NY3-140	mesh2	winner	62.262	High
NY3-140	mesh2	winner	66.761	High
NY3-140	mesh2	winner	72.26	High
NY3-140	mesh2	winner	72.761	High
NY3-140	mesh2	winner	73.26	High
NY3-140	mesh2	winner	87.762	High
NY3-140	mesh2	winner	97.263	High
NY3-140	mesh2	winner	108.263	High
NY3-140	mesh2	winner	108.76	High
NY3-140	mesh2	winner	109.76	High
NY3-140	mesh2	winner	144.513	High
NY3-140	mesh2	winner	145.013	High
NY3-140	mesh2	winner	171.511	High
NY3-140	mesh2	winner	175.012	High
NY3-140	mesh2	winner	175.511	High
NY3-140	mesh2	winner	268.012	High
NY3-140	mesh2	winner	272.514	High
NY3-140	mesh2	winner	273.262	High
NY3-140	mesh2	winner	295.764	High
NY3-140	mesh2	winner	295.768	High
NY3-140	mesh2	winner	302.511	High
NY3-140	mesh2	winner	316.011	High
NY3-140	mesh2	winner	316.761	High
NY3-140	mesh2	winner	331.764	High
NY3-140	mesh2	winner	332.514	High
NY3-140	mesh2	winner	346.766	High
NY3-140	mesh2	winner	349.014	High
NY3-140	mesh2	winner	349.764	High
NY3-140	mesh2	winner	355.768	High
NY3-140	mesh2	winner	376.764	High
NY3-140	mesh2	winner	377.516	High
NY3-140	mesh2	winner	397.011	High
NY3-140	mesh2	winner	397.764	High
NY3-140	mesh2	winner	398.516	High
NY3-140	mesh2	winner	399.266	High
NY3-140	mesh2	winner	444.264	High
NY3-140	mesh2	winner	456.261	High
NY3-140	mesh2	winner	457.011	High
NY3-140	mesh2	winner	484.764	High
NY3-140	mesh2	winner	485.514	High
NY3-140	mesh2	winner	490.761	High
NY3-140	mesh2	winner	495.199	High
NY3-140	mesh2	winner	502.196	High
NY3-140	mesh2	winner	502.692	High
NY3-140	mesh2	winner	526.134	High
NY3-140	mesh2	winner	526.381	High
NY3-140	mesh2	winner	528.636	High
NY3-140	mesh2	winner	569.134	High
NY3-140	mesh2	winner	569.881	High
NY3-140	mesh2	winner	570.631	High
NY3-140	mesh2	winner	611.134	High
NY3-140	mesh2	winner	613.381	High
NY3-140	mesh2	winner	740.42	High
NY3-140	mesh2	winner	750.17	High
NY3-140	mesh2	winner	750.917	High
NY3-140	mesh2	winner	761.422	High
NY3-140	mesh2	winner	774.172	High
NY3-140	mesh2	winner	774.92	High
NY3-140	mesh2	winner	791.271	High
NY3-140	mesh2	winner	792.771	High
NY3-140	mesh2	winner	794.271	High
NY3-140	mesh2	winner	810.024	High
NY3-140	mesh2	winner	817.524	High
NY3-140	mesh2	winner	818.269	High
NY3-140	mesh2	winner	820.521	High
NY3-140	mesh2	winner	821.272	High
NY3-140	mesh2	winner	822.771	High
NY3-140	mesh2	winner	845.769	High
NY3-140	mesh2	winner	853.77	High
NY3-140	mesh2	winner	911.271	High
NY3-140	mesh2	winner	912.773	High
NY3-140	mesh2	winner	913.523	High
NY3-140	mesh2	winner	935.77	High
NY3-140	mesh2	winner	936.525	High
NY3-140	mesh2	winner	940.27	High
NY3-140	mesh2	winner	968.023	High
NY3-140	mesh2	winner	999.022	High
NY3-140	mesh2	winner	999.77	High
NY3-140	mesh2	winner	1000.524	High
NY3-140	mesh2	winner	1001.274	High
NY3-140	mesh2	winner	1011.028	High
NY3-140	mesh2	winner	1056.52	High
NY3-140	mesh2	winner	1061.024	High
NY3-140	mesh2	winner	1062.522	High
NY3-140	mesh2	winner	1072.27	High
NY3-140	mesh2	winner	1079.024	High
NY3-140	mesh2	winner	1168.273	High
NY3-140	mesh2	winner	1218.776	High
NY3-140	mesh2	winner	1219.521	High
NY3-140	mesh2	winner	1220.272	High
NY3-140	mesh2	winner	1221.02	High
NY3-140	mesh2	winner	1275.776	High
NY3-140	mesh2	winner	1370.024	High
NY3-140	mesh2	winner	1370.774	High
NY3-140	mesh2	winner	1371.522	High
NY3-140	mesh2	winner	1373.026	High
NY3-140	mesh2	winner	1385.772	High
NY3-140	mesh2	winner	1394.026	High
NY3-140	mesh2	winner	1394.772	High
NY3-140	mesh2	winner	1517.775	High
NY3-140	mesh2	winner	1530.52	High
NY3-140	mesh2	winner	1531.271	High
NY3-140	mesh2	winner	1537.273	High
NY3-140	mesh2	winner	1544.769	High
NY3-141	mesh2	winner	91.56	Low
NY3-141	mesh2	winner	92.061	Low
NY3-141	mesh2	winner	92.809	Low
NY3-141	mesh2	winner	150.562	Low
NY3-141	mesh2	winner	167.279	Low
NY3-141	mesh2	winner	180.528	Low
NY3-141	mesh2	winner	181.278	Low
NY3-141	mesh2	winner	185.032	Low
NY3-141	mesh2	winner	185.778	Low
NY3-141	mesh2	winner	219.028	Low
NY3-141	mesh2	winner	261.028	Low
NY3-141	mesh2	winner	270.529	Low
NY3-141	mesh2	winner	271.279	Low
NY3-141	mesh2	winner	272.027	Low
NY3-141	mesh2	winner	272.777	Low
NY3-141	mesh2	winner	289.024	Low
NY3-141	mesh2	winner	291.281	Low
NY3-141	mesh2	winner	292.026	Low
NY3-141	mesh2	winner	292.781	Low
NY3-141	mesh2	winner	293.531	Low
NY3-141	mesh2	winner	313.035	Low
NY3-141	mesh2	winner	316.779	Low
NY3-141	mesh2	winner	317.531	Low
NY3-141	mesh2	winner	344.528	Low
NY3-141	mesh2	winner	345.278	Low
NY3-141	mesh2	winner	346.028	Low
NY3-141	mesh2	winner	346.778	Low
NY3-141	mesh2	winner	347.528	Low
NY3-141	mesh2	winner	389.528	Low
NY3-141	mesh2	winner	390.278	Low
NY3-141	mesh2	winner	413.278	Low
NY3-141	mesh2	winner	414.028	Low
NY3-141	mesh2	winner	414.778	Low
NY3-141	mesh2	winner	415.528	Low
NY3-141	mesh2	winner	416.278	Low
NY3-141	mesh2	winner	444.53	Low
NY3-141	mesh2	winner	445.28	Low
NY3-141	mesh2	winner	446.028	Low
NY3-141	mesh2	winner	459.279	Low
NY3-141	mesh2	winner	460.029	Low
NY3-141	mesh2	winner	460.779	Low
NY3-141	mesh2	winner	480.276	Low
NY3-141	mesh2	winner	522.028	Low
NY3-141	mesh2	winner	522.778	Low
NY3-141	mesh2	winner	587.774	Low
NY3-141	mesh2	winner	588.527	Low
NY3-141	mesh2	winner	589.277	Low
NY3-141	mesh2	winner	602.027	Low
NY3-141	mesh2	winner	669.246	Low
NY3-141	mesh2	winner	688.248	Low
NY3-141	mesh2	winner	688.998	Low
NY3-141	mesh2	winner	708.493	Low
NY3-141	mesh2	winner	777.237	Low
NY3-141	mesh2	winner	777.489	Low
NY3-141	mesh2	winner	778.239	Low
NY3-141	mesh2	winner	817.487	Low
NY3-141	mesh2	winner	818.242	Low
NY3-141	mesh2	winner	818.985	Low
NY3-141	mesh2	winner	895.865	Low
NY3-141	mesh2	winner	910.868	Low
NY3-141	mesh2	winner	1219.116	Low
NY3-141	mesh2	winner	1299.615	Low
NY3-141	mesh2	winner	1417.475	Low
NY2-176	mesh2	winner	689.801	Low
NY2-176	mesh2	winner	728.034	Low
NY2-176	mesh2	winner	729.816	Low
NY2-176	mesh2	winner	764.96	Low
NY2-176	mesh2	winner	797.461	Low
NY2-176	mesh2	winner	811.961	Low
NY2-176	mesh2	winner	832.878	Low
NY2-176	mesh2	winner	838.374	Low
NY2-176	mesh2	winner	844.374	Low
NY2-176	mesh2	winner	921.625	Low
NY2-176	mesh2	winner	929.624	Low
NY2-176	mesh2	winner	943.122	Low
NY2-176	mesh2	winner	946.124	Low
NY2-176	mesh2	winner	956.624	Low
NY2-176	mesh2	winner	982.375	Low
NY2-176	mesh2	winner	995.625	Low
NY2-176	mesh2	winner	1007.125	Low
NY2-176	mesh2	winner	1007.873	Low
NY2-176	mesh2	winner	1010.123	Low
NY2-176	mesh2	winner	1011.628	Low
NY2-176	mesh2	winner	1020.378	Low
NY2-176	mesh2	winner	1020.625	Low
NY2-176	mesh2	winner	1046.125	Low
NY2-176	mesh2	winner	1047.628	Low
NY2-176	mesh2	winner	1059.628	Low
NY2-176	mesh2	winner	1062.628	Low
NY2-176	mesh2	winner	1076.125	Low
NY2-176	mesh2	winner	1084.375	Low
NY2-176	mesh2	winner	1119.126	Low
NY2-176	mesh2	winner	1135.624	Low
NY2-176	mesh2	winner	1166.374	Low
NY2-176	mesh2	winner	1176.124	Low
NY2-176	mesh2	winner	1181.372	Low
NY2-176	mesh2	winner	1190.374	Low
NY2-176	mesh2	winner	1191.126	Low
NY2-176	mesh2	winner	1197.124	Low
NY2-176	mesh2	winner	1227.126	Low
NY2-176	mesh2	winner	1256.874	Low
NY2-176	mesh2	winner	1272.622	Low
NY2-176	mesh2	winner	1291.877	Low
NY2-176	mesh2	winner	1292.627	Low
NY2-176	mesh2	winner	1294.872	Low
NY2-176	mesh2	winner	1307.625	Low
NY2-176	mesh2	winner	1311.375	Low
NY2-176	mesh2	winner	1315.875	Low
NY2-176	mesh2	winner	1320.375	Low
NY2-176	mesh2	winner	1339.13	Low
NY2-176	mesh2	winner	1339.877	Low
NY2-176	mesh2	winner	1340.625	Low
NY2-176	mesh2	winner	1342.125	Low
NY2-176	mesh2	winner	1343.625	Low
NY2-176	mesh2	winner	1345.122	Low
NY2-176	mesh2	winner	1353.375	Low
NY2-176	mesh2	winner	1354.875	Low
NY2-176	mesh2	winner	1360.125	Low
NY2-176	mesh2	winner	1363.127	Low
NY2-176	mesh2	winner	1373.622	Low
NY2-176	mesh2	winner	1376.627	Low
NY2-176	mesh2	winner	1377.375	Low
NY2-176	mesh2	winner	1414.125	Low
NY2-176	mesh2	winner	1423.125	Low
NY2-176	mesh2	winner	1423.872	Low
NY2-176	mesh2	winner	1424.625	Low
NY2-176	mesh2	winner	1429.875	Low
NY2-176	mesh2	winner	1441.88	Low
NY2-176	mesh2	winner	1442.622	Low
NY2-176	mesh2	winner	1473.873	Low
NY2-176	mesh2	winner	1486.626	Low
NY2-176	mesh2	winner	1487.376	Low
NY2-176	mesh2	winner	1509.873	Low
NY2-176	mesh2	winner	1510.621	Low
NY2-176	mesh2	winner	1511.373	Low
NY2-176	mesh2	winner	1511.626	Low
NY2-176	mesh2	winner	1512.873	Low
NY2-176	mesh2	winner	1513.124	Low
NY2-176	mesh2	winner	1513.626	Low
NY2-176	mesh2	winner	1513.874	Low
NY2-176	mesh2	winner	1514.376	Low
NY2-176	mesh2	winner	1515.123	Low
NY2-176	mesh2	winner	1548.376	Low
NY2-176	mesh2	winner	1549.124	Low
NY2-176	mesh2	winner	1549.876	Low
NY2-176	mesh2	winner	1560.371	Low
NY2-176	mesh2	winner	1561.124	Low
NY2-176	mesh2	winner	1582.124	Low
NY2-176	mesh2	winner	1588.124	Low
NY2-176	mesh2	winner	1606.874	Low
NY2-176	mesh2	winner	1615.874	Low
NY2-176	mesh2	winner	1627.874	Low
NY2-176	mesh2	winner	1629.374	Low
NY2-176	mesh2	winner	1630.126	Low
NY2-176	mesh2	winner	1631.626	Low
NY2-176	mesh2	winner	1635.374	Low
NY2-176	mesh2	winner	1648.121	Low
NY2-176	mesh2	winner	1651.874	Low
NY2-176	mesh2	winner	1667.624	Low
NY2-176	mesh2	winner	1668.379	Low
NY2-176	mesh2	winner	1669.124	Low
NY3-133	mesh2	winner	8.606	Low
NY3-133	mesh2	winner	9.106	Low
NY3-133	mesh2	winner	207.4	Low
NY3-133	mesh2	winner	265.458	Low
NY3-133	mesh2	winner	266.21	Low
NY3-133	mesh2	winner	266.958	Low
NY3-133	mesh2	winner	267.705	Low
NY3-133	mesh2	winner	268.46	Low
NY3-133	mesh2	winner	269.208	Low
NY3-133	mesh2	winner	319.527	Low
NY3-133	mesh2	winner	378.482	Low
NY3-133	mesh2	winner	379.23	Low
NY3-133	mesh2	winner	379.977	Low
NY3-133	mesh2	winner	389.96	Low
NY3-133	mesh2	winner	431.564	Low
NY3-133	mesh2	winner	524.813	Low
NY3-133	mesh2	winner	526.311	Low
NY3-133	mesh2	winner	615.817	Low
NY3-133	mesh2	winner	616.067	Low
NY3-133	mesh2	winner	616.564	Low
NY3-133	mesh2	winner	618.062	Low
NY3-133	mesh2	winner	621.814	Low
NY3-133	mesh2	winner	656.812	Low
NY3-133	mesh2	winner	657.562	Low
NY3-133	mesh2	winner	902.021	Low
NY3-133	mesh2	winner	902.774	Low
NY3-133	mesh2	winner	903.768	Low
NY3-133	mesh2	winner	904.519	Low
NY3-133	mesh2	winner	905.27	Low
NY3-133	mesh2	winner	906.021	Low
NY3-133	mesh2	winner	1048.205	Low
NY3-133	mesh2	winner	1049.205	Low
NY3-133	mesh2	winner	1050.202	Low
NY3-133	mesh2	winner	1051.953	Low
NY3-131	mesh2	winner	2.106	High
NY3-131	mesh2	winner	2.854	High
NY3-131	mesh2	winner	3.356	High
NY3-131	mesh2	winner	28.056	High
NY3-131	mesh2	winner	28.556	High
NY3-131	mesh2	winner	29.056	High
NY3-131	mesh2	winner	29.806	High
NY3-131	mesh2	winner	43.178	High
NY3-131	mesh2	winner	45.428	High
NY3-131	mesh2	winner	46.178	High
NY3-131	mesh2	winner	46.68	High
NY3-131	mesh2	winner	47.428	High
NY3-131	mesh2	winner	48.68	High
NY3-131	mesh2	winner	49.428	High
NY3-131	mesh2	winner	50.176	High
NY3-131	mesh2	winner	69.476	High
NY3-131	mesh2	winner	77.728	High
NY3-131	mesh2	winner	106.976	High
NY3-131	mesh2	winner	107.476	High
NY3-131	mesh2	winner	131.726	High
NY3-131	mesh2	winner	133.399	High
NY3-131	mesh2	winner	133.899	High
NY3-131	mesh2	winner	134.147	High
NY3-131	mesh2	winner	134.23	High
NY3-131	mesh2	winner	154.804	High
NY3-131	mesh2	winner	155.304	High
NY3-131	mesh2	winner	155.804	High
NY3-131	mesh2	winner	156.304	High
NY3-131	mesh2	winner	157.054	High
NY3-131	mesh2	winner	157.804	High
NY3-131	mesh2	winner	169.801	High
NY3-131	mesh2	winner	178.552	High
NY3-131	mesh2	winner	179.554	High
NY3-131	mesh2	winner	180.304	High
NY3-131	mesh2	winner	190.552	High
NY3-131	mesh2	winner	191.054	High
NY3-131	mesh2	winner	191.802	High
NY3-131	mesh2	winner	192.304	High
NY3-131	mesh2	winner	219.052	High
NY3-131	mesh2	winner	221.802	High
NY3-131	mesh2	winner	222.302	High
NY3-131	mesh2	winner	222.802	High
NY3-131	mesh2	winner	243.055	High
NY3-131	mesh2	winner	248.805	High
NY3-131	mesh2	winner	249.052	High
NY3-131	mesh2	winner	249.554	High
NY3-131	mesh2	winner	250.302	High
NY3-131	mesh2	winner	250.806	High
NY3-131	mesh2	winner	251.306	High
NY3-131	mesh2	winner	263.301	High
NY3-131	mesh2	winner	274.553	High
NY3-131	mesh2	winner	281.803	High
NY3-131	mesh2	winner	284.803	High
NY3-131	mesh2	winner	299.554	High
NY3-131	mesh2	winner	300.302	High
NY3-131	mesh2	winner	303.052	High
NY3-131	mesh2	winner	312.052	High
NY3-131	mesh2	winner	313.06	High
NY3-131	mesh2	winner	314.804	High
NY3-131	mesh2	winner	316.052	High
NY3-131	mesh2	winner	317.304	High
NY3-131	mesh2	winner	318.05	High
NY3-131	mesh2	winner	318.554	High
NY3-131	mesh2	winner	322.554	High
NY3-131	mesh2	winner	337.554	High
NY3-131	mesh2	winner	338.304	High
NY3-131	mesh2	winner	339.052	High
NY3-131	mesh2	winner	343.054	High
NY3-131	mesh2	winner	343.554	High
NY3-131	mesh2	winner	348.052	High
NY3-131	mesh2	winner	355.304	High
NY3-131	mesh2	winner	356.804	High
NY3-131	mesh2	winner	357.804	High
NY3-131	mesh2	winner	358.304	High
NY3-131	mesh2	winner	361.552	High
NY3-131	mesh2	winner	371.054	High
NY3-131	mesh2	winner	371.802	High
NY3-131	mesh2	winner	372.302	High
NY3-131	mesh2	winner	372.804	High
NY3-131	mesh2	winner	385.804	High
NY3-131	mesh2	winner	397.054	High
NY3-131	mesh2	winner	417.304	High
NY3-131	mesh2	winner	418.554	High
NY3-131	mesh2	winner	419.054	High
NY3-131	mesh2	winner	420.302	High
NY3-131	mesh2	winner	436.302	High
NY3-131	mesh2	winner	463.555	High
NY3-131	mesh2	winner	464.303	High
NY3-131	mesh2	winner	465.553	High
NY3-131	mesh2	winner	466.301	High
NY3-131	mesh2	winner	467.303	High
NY3-131	mesh2	winner	468.051	High
NY3-131	mesh2	winner	468.551	High
NY3-131	mesh2	winner	469.551	High
NY3-131	mesh2	winner	503.804	High
NY3-131	mesh2	winner	504.304	High
NY3-131	mesh2	winner	510.554	High
NY3-131	mesh2	winner	511.302	High
NY3-131	mesh2	winner	511.804	High
NY3-131	mesh2	winner	533.804	High
NY3-131	mesh2	winner	534.304	High
NY3-131	mesh2	winner	543.304	High
NY3-131	mesh2	winner	582.802	High
NY3-131	mesh2	winner	583.552	High
NY3-131	mesh2	winner	584.302	High
NY3-131	mesh2	winner	588.303	High
NY3-131	mesh2	winner	620.553	High
NY3-131	mesh2	winner	621.305	High
NY3-131	mesh2	winner	622.055	High
NY3-131	mesh2	winner	622.803	High
NY3-131	mesh2	winner	623.553	High
NY3-131	mesh2	winner	624.303	High
NY3-131	mesh2	winner	629.553	High
NY3-131	mesh2	winner	631.053	High
NY3-131	mesh2	winner	659.553	High
NY3-131	mesh2	winner	661.051	High
NY3-131	mesh2	winner	661.803	High
NY3-131	mesh2	winner	663.303	High
NY3-131	mesh2	winner	673.053	High
NY3-131	mesh2	winner	676.803	High
NY3-131	mesh2	winner	680.553	High
NY3-131	mesh2	winner	681.305	High
NY3-131	mesh2	winner	682.053	High
NY3-131	mesh2	winner	683.551	High
NY3-131	mesh2	winner	688.805	High
NY3-131	mesh2	winner	689.553	High
NY3-131	mesh2	winner	690.303	High
NY3-131	mesh2	winner	691.803	High
NY3-131	mesh2	winner	705.303	High
NY3-131	mesh2	winner	727.803	High
NY3-131	mesh2	winner	728.555	High
NY3-131	mesh2	winner	775.799	High
NY3-131	mesh2	winner	776.552	High
NY3-131	mesh2	winner	802.554	High
NY3-131	mesh2	winner	807.054	High
NY3-131	mesh2	winner	807.804	High
NY3-131	mesh2	winner	813.804	High
NY3-131	mesh2	winner	816.056	High
NY3-131	mesh2	winner	829.305	High
NY3-131	mesh2	winner	830.8	High
NY3-131	mesh2	winner	862.303	High
NY3-131	mesh2	winner	906.805	High
NY3-131	mesh2	winner	912.8	High
NY3-131	mesh2	winner	946.552	High
NY3-131	mesh2	winner	990.803	High
NY3-131	mesh2	winner	991.555	High
NY3-131	mesh2	winner	1061.294	High
NY3-131	mesh2	winner	1062.044	High
NY3-131	mesh2	winner	1062.794	High
NY3-131	mesh2	winner	1063.544	High
NY3-131	mesh2	winner	1064.294	High
NY3-131	mesh2	winner	1065.041	High
NY3-131	mesh2	winner	1116.046	High
NY3-131	mesh2	winner	1177.795	High
NY3-131	mesh2	winner	1178.546	High
NY3-131	mesh2	winner	1180.046	High
NY3-131	mesh2	winner	1180.047	High
NY3-131	mesh2	winner	1216.296	High
NY3-131	mesh2	winner	1217.799	High
NY3-131	mesh2	winner	1256.546	High
NY3-131	mesh2	winner	1258.046	High
NY3-131	mesh2	winner	1268.55	High
NY3-131	mesh2	winner	1381.046	High
NY3-131	mesh2	winner	1381.797	High
NY3-131	mesh2	winner	1412.049	High
NY3-131	mesh2	winner	1506.294	High
NY3-131	mesh2	winner	1524.797	High
NY3-131	mesh2	winner	1645.297	High
NY3-131	mesh2	winner	1646.048	High
NY3-131	mesh2	winner	1646.794	High
NY3-136	mesh2	winner	343.557	High
NY3-136	mesh2	winner	344.31	High
NY3-136	mesh2	winner	345.065	High
NY3-136	mesh2	winner	345.065	High
NY3-136	mesh2	winner	550.06	High
NY3-136	mesh2	winner	687.31	High
NY3-136	mesh2	winner	691.06	High
NY3-136	mesh2	winner	700.062	High
NY3-136	mesh2	winner	733.06	High
NY3-136	mesh2	winner	885.004	High
NY3-136	mesh2	winner	931.088	High
NY3-136	mesh2	winner	942.336	High
NY3-136	mesh2	winner	943.085	High
NY3-136	mesh2	winner	1010.591	High
NY3-136	mesh2	winner	1011.591	High
NY3-136	mesh2	winner	1012.588	High
NY3-136	mesh2	winner	1013.591	High
NY3-136	mesh2	winner	1014.591	High
NY3-136	mesh2	winner	1048.593	High
NY3-136	mesh2	winner	1479.717	High
NY3-136	mesh2	winner	1530.714	High
NY3-165	mesh2	winner	1277.381	Low
NY3-165	mesh2	winner	1546.792	Low
NY2-287	mesh2	winner	1.102	High
NY2-287	mesh2	winner	5.354	High
NY2-287	mesh2	winner	10.354	High
NY2-287	mesh2	winner	11.104	High
NY2-287	mesh2	winner	11.854	High
NY2-287	mesh2	winner	59.236	High
NY2-287	mesh2	winner	65.476	High
NY2-287	mesh2	winner	66.224	High
NY2-287	mesh2	winner	67.224	High
NY2-287	mesh2	winner	67.724	High
NY2-287	mesh2	winner	111.266	High
NY2-287	mesh2	winner	111.77	High
NY2-287	mesh2	winner	1188.178	High
NY2-287	mesh2	winner	1304.427	High
NY2-287	mesh2	winner	1322.43	High
NY2-287	mesh2	winner	1518.07	High
NY2-287	mesh2	winner	1523.319	High
NY2-287	mesh2	winner	1526.319	High
NY2-287	mesh2	winner	1527.068	High
NY2-287	mesh2	winner	1528.568	High
NY2-287	mesh2	winner	1613.071	High
NY2-287	mesh2	winner	1614.571	High
NY2-289	mesh2	winner	121.875	Low
NY2-289	mesh2	winner	181.628	Low
NY2-289	mesh2	winner	191.311	Low
NY2-289	mesh2	winner	253.997	Low
NY2-289	mesh2	winner	284.716	Low
NY2-289	mesh2	winner	297.963	Low
[truncated: 585 more rows]
