# Supplementary material for: Dynamic changes to signal allocation rules in response to variable social environments in house mice
Source: Commun Biol. 2023 Mar 21;6:297. doi: 10.1038/s42003-023-04672-x (PMC10027867; doi:10.1038/s42003-023-04672-x)
Supplement: Supplementary file 4 — Supplemental Data [file 42003_2023_4672_MOESM4_ESM.zip › code.and.datasheets/analysis.datasheets/fig_2e.csv]

strain_maleID	strain	maleID	fight_outcome	mesh_trial	mark_latency	mesh1_mark.total
NY2-118	NY2	118	winner	mesh1	5.495	38
NY3-090	NY3	90	loser	mesh1	149.999	17
NY2-138	NY2	138	winner	mesh1	588.736	20
NY3-096	NY3	96	loser	mesh1	10.983	35
NY2-134	NY2	134	loser	mesh1	659.905	2
NY3-101	NY3	101	winner	mesh1	16.169	116
NY2-142	NY2	142	winner	mesh1	8.055	135
NY3-098	NY3	98	loser	mesh1	19.055	27
NY2-135	NY2	135	winner	mesh1	30.726	128
NY3-099	NY3	99	loser	mesh1	139.73	25
NY2-154	NY2	154	loser	mesh1	1073.653	3
NY3-103	NY3	103	winner	mesh1	140.671	18
NY2-157	NY2	157	loser	mesh1	27.157	48
NY3-110	NY3	110	winner	mesh1	1800	0
NY2-136	NY2	136	loser	mesh1	10.901	47
NY3-102	NY3	102	winner	mesh1	15.904	114
NY2-159	NY2	159	loser	mesh1	334.115	8
NY3-109	NY3	109	winner	mesh1	319.378	24
NY2-188	NY2	188	loser	mesh1	1171.188	3
NY3-126	NY3	126	winner	mesh1	1800	0
NY2-177	NY2	177	loser	mesh1	18.409	92
NY3-139	NY3	139	winner	mesh1	65.168	29
NY2-189	NY2	189	loser	mesh1	113.151	11
NY3-140	NY3	140	winner	mesh1	37.402	46
NY2-193	NY2	193	loser	mesh1	631.424	6
NY3-141	NY3	141	winner	mesh1	550.403	8
NY2-176	NY2	176	winner	mesh1	595.109	7
NY3-132	NY3	132	loser	mesh1	96.921	13
NY2-199	NY2	199	loser	mesh1	38.661	17
NY3-133	NY3	133	winner	mesh1	61.402	11
NY2-202	NY2	202	loser	mesh1	35.151	26
NY3-136	NY3	136	winner	mesh1	39.671	23
NY2-200	NY2	200	loser	mesh1	885.911	6
NY3-131	NY3	131	winner	mesh1	10.161	133
NY2-205	NY2	205	winner	mesh1	12.917	99
NY3-144	NY3	144	loser	mesh1	0.151	72
NY2-269	NY2	269	loser	mesh1	689.423	10
NY3-165	NY3	165	winner	mesh1	442.677	12
NY2-287	NY2	287	winner	mesh1	654.153	43
NY3-217	NY3	217	loser	mesh1	121.914	24
NY2-289	NY2	289	winner	mesh1	1017.903	1
NY3-216	NY3	216	loser	mesh1	115.901	29
NY2-303	NY2	303	loser	mesh1	25.408	11
NY3-237	NY3	237	winner	mesh1	91.674	52
NY2-339	NY2	339	loser	mesh1	649.426	7
NY3-244	NY3	244	winner	mesh1	93.401	118
NY2-425	NY2	425	winner	mesh1	149.162	14
NY3-327	NY3	327	loser	mesh1	35.402	22
NY2-427	NY2	427	loser	mesh1	1130.41	2
NY3-323	NY3	323	winner	mesh1	255.917	4
NY2-429	NY2	429	loser	mesh1	556.655	40
NY3-334	NY3	334	winner	mesh1	293.184	17
NY2-431	NY2	431	loser	mesh1	1249.402	4
NY3-325	NY3	325	winner	mesh1	191.678	10
NY2-467	NY2	467	loser	mesh1	1.5	32
NY3-373	NY3	373	winner	mesh1	51.681	71
NY2-471	NY2	471	winner	mesh1	421.174	7
NY3-371	NY3	371	loser	mesh1	45.153	7
NY2-526	NY2	526	winner	mesh1	1136.927	11
NY3-394	NY3	394	loser	mesh1	634.404	54
NY2-534	NY2	534	loser	mesh1	89.343	45
NY3-388	NY3	388	winner	mesh1	783.616	5
NY2-118	NY2	118	winner	mesh2	1.6	38
NY3-090	NY3	90	loser	mesh2	33.103	17
NY2-138	NY2	138	winner	mesh2	628.323	20
NY3-096	NY3	96	loser	mesh2	217.373	35
NY2-134	NY2	134	loser	mesh2	64.604	2
NY3-101	NY3	101	winner	mesh2	14.351	116
NY2-142	NY2	142	winner	mesh2	4.602	135
NY3-098	NY3	98	loser	mesh2	29.3	27
NY2-135	NY2	135	winner	mesh2	17.895	128
NY3-099	NY3	99	loser	mesh2	39.899	25
NY2-154	NY2	154	loser	mesh2	1800	3
NY3-103	NY3	103	winner	mesh2	73.285	18
NY2-157	NY2	157	loser	mesh2	95.302	48
NY3-110	NY3	110	winner	mesh2	541.186	0
NY2-136	NY2	136	loser	mesh2	157.54	47
NY3-102	NY3	102	winner	mesh2	0.602	114
NY2-159	NY2	159	loser	mesh2	41.353	8
NY3-109	NY3	109	winner	mesh2	8.602	24
NY2-188	NY2	188	loser	mesh2	431.609	3
NY3-126	NY3	126	winner	mesh2	606.251	0
NY2-177	NY2	177	loser	mesh2	414.499	92
NY3-139	NY3	139	winner	mesh2	5.602	29
NY2-189	NY2	189	loser	mesh2	104.763	11
NY3-140	NY3	140	winner	mesh2	44.678	46
NY2-193	NY2	193	loser	mesh2	259.528	6
NY3-141	NY3	141	winner	mesh2	91.56	8
NY2-176	NY2	176	winner	mesh2	689.801	7
NY3-132	NY3	132	loser	mesh2	705.301	13
NY2-199	NY2	199	loser	mesh2	226.902	17
NY3-133	NY3	133	winner	mesh2	8.606	11
NY2-202	NY2	202	loser	mesh2	15.854	26
NY3-136	NY3	136	winner	mesh2	343.557	23
NY2-200	NY2	200	loser	mesh2	275.801	6
NY3-131	NY3	131	winner	mesh2	2.106	133
NY2-205	NY2	205	winner	mesh2	1.106	99
NY3-144	NY3	144	loser	mesh2	25.789	72
NY2-269	NY2	269	loser	mesh2	1800	10
NY3-165	NY3	165	winner	mesh2	1277.381	12
NY2-287	NY2	287	winner	mesh2	1.102	43
NY3-217	NY3	217	loser	mesh2	170.269	24
NY2-289	NY2	289	winner	mesh2	191.311	1
NY3-216	NY3	216	loser	mesh2	238.99	29
NY2-303	NY2	303	loser	mesh2	111.047	11
NY3-237	NY3	237	winner	mesh2	10.853	52
NY2-339	NY2	339	loser	mesh2	899.484	7
NY3-244	NY3	244	winner	mesh2	139.091	118
NY2-425	NY2	425	winner	mesh2	135.491	14
NY3-327	NY3	327	loser	mesh2	226.562	22
NY2-427	NY2	427	loser	mesh2	0.525	2
NY3-323	NY3	323	winner	mesh2	4.475	4
NY2-429	NY2	429	loser	mesh2	182.45	40
NY3-334	NY3	334	winner	mesh2	195.675	17
NY2-431	NY2	431	loser	mesh2	1800	4
NY3-325	NY3	325	winner	mesh2	359.7	10
NY2-467	NY2	467	loser	mesh2	71.461	32
NY3-373	NY3	373	winner	mesh2	4.353	71
NY2-471	NY2	471	winner	mesh2	1800	7
NY3-371	NY3	371	loser	mesh2	1800	7
NY2-526	NY2	526	winner	mesh2	1800	11
NY3-394	NY3	394	loser	mesh2	1800	54
NY2-534	NY2	534	loser	mesh2	206.394	45
NY3-388	NY3	388	winner	mesh2	123.037	5
