# Supplementary material for: Dynamic changes to signal allocation rules in response to variable social environments in house mice
Source: Commun Biol. 2023 Mar 21;6:297. doi: 10.1038/s42003-023-04672-x (PMC10027867; doi:10.1038/s42003-023-04672-x)
Supplement: Supplementary file 4 — Supplemental Data [file 42003_2023_4672_MOESM4_ESM.zip › code.and.datasheets/analysis.datasheets/fig_3a_mesh_eventsplot_examples.csv]

MaleID	PairID	Trial	FightOutcome	Fight_Trial	Time (s)
NY3-101	3	Mesh1	Winner	Winner_Mesh1	16.169
NY3-101	3	Mesh1	Winner	Winner_Mesh1	17.16
NY3-101	3	Mesh1	Winner	Winner_Mesh1	19.188
NY3-101	3	Mesh1	Winner	Winner_Mesh1	21.156
NY3-101	3	Mesh1	Winner	Winner_Mesh1	22.157
NY3-101	3	Mesh1	Winner	Winner_Mesh1	24.153
NY3-101	3	Mesh1	Winner	Winner_Mesh1	26.189
NY3-101	3	Mesh1	Winner	Winner_Mesh1	27.168
NY3-101	3	Mesh1	Winner	Winner_Mesh1	29.168
NY3-101	3	Mesh1	Winner	Winner_Mesh1	30.163
NY3-101	3	Mesh1	Winner	Winner_Mesh1	36.171
NY3-101	3	Mesh1	Winner	Winner_Mesh1	53.158
NY3-101	3	Mesh1	Winner	Winner_Mesh1	54.151
NY3-101	3	Mesh1	Winner	Winner_Mesh1	56.161
NY3-101	3	Mesh1	Winner	Winner_Mesh1	58.16
NY3-101	3	Mesh1	Winner	Winner_Mesh1	60.161
NY3-101	3	Mesh1	Winner	Winner_Mesh1	62.154
NY3-101	3	Mesh1	Winner	Winner_Mesh1	64.157
NY3-101	3	Mesh1	Winner	Winner_Mesh1	66.167
NY3-101	3	Mesh1	Winner	Winner_Mesh1	68.151
NY3-101	3	Mesh1	Winner	Winner_Mesh1	70.154
NY3-101	3	Mesh1	Winner	Winner_Mesh1	72.164
NY3-101	3	Mesh1	Winner	Winner_Mesh1	74.18
NY3-101	3	Mesh1	Winner	Winner_Mesh1	76.188
NY3-101	3	Mesh1	Winner	Winner_Mesh1	78.153
NY3-101	3	Mesh1	Winner	Winner_Mesh1	80.161
NY3-101	3	Mesh1	Winner	Winner_Mesh1	82.173
NY3-101	3	Mesh1	Winner	Winner_Mesh1	85.153
NY3-101	3	Mesh1	Winner	Winner_Mesh1	87.152
NY3-101	3	Mesh1	Winner	Winner_Mesh1	102.184
NY3-101	3	Mesh1	Winner	Winner_Mesh1	104.16
NY3-101	3	Mesh1	Winner	Winner_Mesh1	106.162
NY3-101	3	Mesh1	Winner	Winner_Mesh1	108.185
NY3-101	3	Mesh1	Winner	Winner_Mesh1	111.155
NY3-101	3	Mesh1	Winner	Winner_Mesh1	114.151
NY3-101	3	Mesh1	Winner	Winner_Mesh1	116.169
NY3-101	3	Mesh1	Winner	Winner_Mesh1	120.16
NY3-101	3	Mesh1	Winner	Winner_Mesh1	123.151
NY3-101	3	Mesh1	Winner	Winner_Mesh1	125.181
NY3-101	3	Mesh1	Winner	Winner_Mesh1	127.163
NY3-101	3	Mesh1	Winner	Winner_Mesh1	149.166
NY3-101	3	Mesh1	Winner	Winner_Mesh1	150.181
NY3-101	3	Mesh1	Winner	Winner_Mesh1	161.156
NY3-101	3	Mesh1	Winner	Winner_Mesh1	164.151
NY3-101	3	Mesh1	Winner	Winner_Mesh1	165.155
NY3-101	3	Mesh1	Winner	Winner_Mesh1	167.169
NY3-101	3	Mesh1	Winner	Winner_Mesh1	172.155
NY3-101	3	Mesh1	Winner	Winner_Mesh1	175.168
NY3-101	3	Mesh1	Winner	Winner_Mesh1	177.179
NY3-101	3	Mesh1	Winner	Winner_Mesh1	180.166
NY3-101	3	Mesh1	Winner	Winner_Mesh1	182.152
NY3-101	3	Mesh1	Winner	Winner_Mesh1	184.167
NY3-101	3	Mesh1	Winner	Winner_Mesh1	190.16
NY3-101	3	Mesh1	Winner	Winner_Mesh1	192.152
NY3-101	3	Mesh1	Winner	Winner_Mesh1	194.16
NY3-101	3	Mesh1	Winner	Winner_Mesh1	198.169
NY3-101	3	Mesh1	Winner	Winner_Mesh1	200.159
NY3-101	3	Mesh1	Winner	Winner_Mesh1	202.153
NY3-101	3	Mesh1	Winner	Winner_Mesh1	204.154
NY3-101	3	Mesh1	Winner	Winner_Mesh1	206.165
NY3-101	3	Mesh1	Winner	Winner_Mesh1	209.185
NY3-101	3	Mesh1	Winner	Winner_Mesh1	211.153
NY3-101	3	Mesh1	Winner	Winner_Mesh1	214.156
NY3-101	3	Mesh1	Winner	Winner_Mesh1	234.151
NY3-101	3	Mesh1	Winner	Winner_Mesh1	236.151
NY3-101	3	Mesh1	Winner	Winner_Mesh1	243.152
NY3-101	3	Mesh1	Winner	Winner_Mesh1	248.156
NY3-101	3	Mesh1	Winner	Winner_Mesh1	279.169
NY3-101	3	Mesh1	Winner	Winner_Mesh1	282.152
NY3-101	3	Mesh1	Winner	Winner_Mesh1	292.181
NY3-101	3	Mesh1	Winner	Winner_Mesh1	315.166
NY3-101	3	Mesh1	Winner	Winner_Mesh1	332.167
NY3-101	3	Mesh1	Winner	Winner_Mesh1	364.153
NY3-101	3	Mesh1	Winner	Winner_Mesh1	365.656
NY3-101	3	Mesh1	Winner	Winner_Mesh1	428.421
NY3-101	3	Mesh1	Winner	Winner_Mesh1	430.416
NY3-101	3	Mesh1	Winner	Winner_Mesh1	432.413
NY3-101	3	Mesh1	Winner	Winner_Mesh1	445.407
NY3-101	3	Mesh1	Winner	Winner_Mesh1	455.422
NY3-101	3	Mesh1	Winner	Winner_Mesh1	523.402
NY3-101	3	Mesh1	Winner	Winner_Mesh1	526.401
NY3-101	3	Mesh1	Winner	Winner_Mesh1	537.408
NY3-101	3	Mesh1	Winner	Winner_Mesh1	539.404
NY3-101	3	Mesh1	Winner	Winner_Mesh1	543.403
NY3-101	3	Mesh1	Winner	Winner_Mesh1	546.419
NY3-101	3	Mesh1	Winner	Winner_Mesh1	548.402
NY3-101	3	Mesh1	Winner	Winner_Mesh1	551.407
NY3-101	3	Mesh1	Winner	Winner_Mesh1	553.401
NY3-101	3	Mesh1	Winner	Winner_Mesh1	558.413
NY3-101	3	Mesh1	Winner	Winner_Mesh1	566.407
NY3-101	3	Mesh1	Winner	Winner_Mesh1	574.919
NY3-101	3	Mesh1	Winner	Winner_Mesh1	583.901
NY3-101	3	Mesh1	Winner	Winner_Mesh1	585.919
NY3-101	3	Mesh1	Winner	Winner_Mesh1	587.916
NY3-101	3	Mesh1	Winner	Winner_Mesh1	604.919
NY3-101	3	Mesh1	Winner	Winner_Mesh1	672.903
NY3-101	3	Mesh1	Winner	Winner_Mesh1	674.939
NY3-101	3	Mesh1	Winner	Winner_Mesh1	736.919
NY3-101	3	Mesh1	Winner	Winner_Mesh1	790.153
NY3-101	3	Mesh1	Winner	Winner_Mesh1	870.177
NY3-101	3	Mesh1	Winner	Winner_Mesh1	916.193
NY3-101	3	Mesh1	Winner	Winner_Mesh1	918.671
NY3-101	3	Mesh1	Winner	Winner_Mesh1	920.904
NY3-101	3	Mesh1	Winner	Winner_Mesh1	952.689
NY3-101	3	Mesh1	Winner	Winner_Mesh1	954.903
NY3-101	3	Mesh1	Winner	Winner_Mesh1	1015.694
NY3-101	3	Mesh1	Winner	Winner_Mesh1	1041.44
NY3-101	3	Mesh1	Winner	Winner_Mesh1	1190.156
NY3-101	3	Mesh1	Winner	Winner_Mesh1	1263.927
NY3-101	3	Mesh1	Winner	Winner_Mesh1	1265.161
NY3-101	3	Mesh1	Winner	Winner_Mesh1	1290.901
NY3-101	3	Mesh1	Winner	Winner_Mesh1	1342.902
NY3-101	3	Mesh1	Winner	Winner_Mesh1	1381.152
NY3-101	3	Mesh1	Winner	Winner_Mesh1	1409.914
NY3-101	3	Mesh1	Winner	Winner_Mesh1	1412.411
NY3-101	3	Mesh1	Winner	Winner_Mesh1	1502.684
NY2-134	3	Mesh1	Loser	Loser_Mesh1	659.905
NY2-134	3	Mesh1	Loser	Loser_Mesh1	1562.908
NY3-101	3	Mesh2	Winner	Winner_Mesh2	14.351
NY3-101	3	Mesh2	Winner	Winner_Mesh2	15.101
NY3-101	3	Mesh2	Winner	Winner_Mesh2	15.351
NY3-101	3	Mesh2	Winner	Winner_Mesh2	24.163
NY3-101	3	Mesh2	Winner	Winner_Mesh2	24.914
NY3-101	3	Mesh2	Winner	Winner_Mesh2	37.727
NY3-101	3	Mesh2	Winner	Winner_Mesh2	38.227
NY3-101	3	Mesh2	Winner	Winner_Mesh2	38.477
NY3-101	3	Mesh2	Winner	Winner_Mesh2	38.727
NY3-101	3	Mesh2	Winner	Winner_Mesh2	41.02
NY3-101	3	Mesh2	Winner	Winner_Mesh2	54.582
NY3-101	3	Mesh2	Winner	Winner_Mesh2	58.353
NY3-101	3	Mesh2	Winner	Winner_Mesh2	58.852
NY3-101	3	Mesh2	Winner	Winner_Mesh2	60.353
NY3-101	3	Mesh2	Winner	Winner_Mesh2	62.104
NY3-101	3	Mesh2	Winner	Winner_Mesh2	62.895
NY3-101	3	Mesh2	Winner	Winner_Mesh2	63.145
NY3-101	3	Mesh2	Winner	Winner_Mesh2	63.644
NY3-101	3	Mesh2	Winner	Winner_Mesh2	64.145
NY3-101	3	Mesh2	Winner	Winner_Mesh2	67.582
NY3-101	3	Mesh2	Winner	Winner_Mesh2	69.581
NY3-101	3	Mesh2	Winner	Winner_Mesh2	71.935
NY3-101	3	Mesh2	Winner	Winner_Mesh2	72.185
NY3-101	3	Mesh2	Winner	Winner_Mesh2	72.436
NY3-101	3	Mesh2	Winner	Winner_Mesh2	74.687
NY3-101	3	Mesh2	Winner	Winner_Mesh2	74.937
NY3-101	3	Mesh2	Winner	Winner_Mesh2	77.187
NY3-101	3	Mesh2	Winner	Winner_Mesh2	81.937
NY3-101	3	Mesh2	Winner	Winner_Mesh2	82.187
NY3-101	3	Mesh2	Winner	Winner_Mesh2	82.687
NY3-101	3	Mesh2	Winner	Winner_Mesh2	89.187
NY3-101	3	Mesh2	Winner	Winner_Mesh2	89.686
NY3-101	3	Mesh2	Winner	Winner_Mesh2	96.937
NY3-101	3	Mesh2	Winner	Winner_Mesh2	99.936
NY3-101	3	Mesh2	Winner	Winner_Mesh2	104.437
NY3-101	3	Mesh2	Winner	Winner_Mesh2	111.437
NY3-101	3	Mesh2	Winner	Winner_Mesh2	111.937
NY3-101	3	Mesh2	Winner	Winner_Mesh2	112.146
NY3-101	3	Mesh2	Winner	Winner_Mesh2	112.646
NY3-101	3	Mesh2	Winner	Winner_Mesh2	113.396
NY3-101	3	Mesh2	Winner	Winner_Mesh2	114.147
NY3-101	3	Mesh2	Winner	Winner_Mesh2	114.646
NY3-101	3	Mesh2	Winner	Winner_Mesh2	115.146
NY3-101	3	Mesh2	Winner	Winner_Mesh2	126.645
NY3-101	3	Mesh2	Winner	Winner_Mesh2	126.895
NY3-101	3	Mesh2	Winner	Winner_Mesh2	127.145
NY3-101	3	Mesh2	Winner	Winner_Mesh2	127.646
NY3-101	3	Mesh2	Winner	Winner_Mesh2	138.897
NY3-101	3	Mesh2	Winner	Winner_Mesh2	139.147
NY3-101	3	Mesh2	Winner	Winner_Mesh2	139.646
NY3-101	3	Mesh2	Winner	Winner_Mesh2	145.397
NY3-101	3	Mesh2	Winner	Winner_Mesh2	145.792
NY3-101	3	Mesh2	Winner	Winner_Mesh2	146.292
NY3-101	3	Mesh2	Winner	Winner_Mesh2	149.542
NY3-101	3	Mesh2	Winner	Winner_Mesh2	149.793
NY3-101	3	Mesh2	Winner	Winner_Mesh2	150.293
NY3-101	3	Mesh2	Winner	Winner_Mesh2	160.544
NY3-101	3	Mesh2	Winner	Winner_Mesh2	163.794
NY3-101	3	Mesh2	Winner	Winner_Mesh2	164.544
NY3-101	3	Mesh2	Winner	Winner_Mesh2	165.045
NY3-101	3	Mesh2	Winner	Winner_Mesh2	176.792
NY3-101	3	Mesh2	Winner	Winner_Mesh2	177.293
NY3-101	3	Mesh2	Winner	Winner_Mesh2	177.543
NY3-101	3	Mesh2	Winner	Winner_Mesh2	189.481
NY3-101	3	Mesh2	Winner	Winner_Mesh2	189.981
NY3-101	3	Mesh2	Winner	Winner_Mesh2	190.48
NY3-101	3	Mesh2	Winner	Winner_Mesh2	209.731
NY3-101	3	Mesh2	Winner	Winner_Mesh2	210.232
NY3-101	3	Mesh2	Winner	Winner_Mesh2	211.732
NY3-101	3	Mesh2	Winner	Winner_Mesh2	212.732
NY3-101	3	Mesh2	Winner	Winner_Mesh2	216.982
NY3-101	3	Mesh2	Winner	Winner_Mesh2	221.232
NY3-101	3	Mesh2	Winner	Winner_Mesh2	223.169
NY3-101	3	Mesh2	Winner	Winner_Mesh2	227.69
NY3-101	3	Mesh2	Winner	Winner_Mesh2	229.94
NY3-101	3	Mesh2	Winner	Winner_Mesh2	234.942
NY3-101	3	Mesh2	Winner	Winner_Mesh2	244.691
NY3-101	3	Mesh2	Winner	Winner_Mesh2	245.19
NY3-101	3	Mesh2	Winner	Winner_Mesh2	254.545
NY3-101	3	Mesh2	Winner	Winner_Mesh2	260.296
NY3-101	3	Mesh2	Winner	Winner_Mesh2	260.796
NY3-101	3	Mesh2	Winner	Winner_Mesh2	269.296
NY3-101	3	Mesh2	Winner	Winner_Mesh2	269.546
NY3-101	3	Mesh2	Winner	Winner_Mesh2	277.046
NY3-101	3	Mesh2	Winner	Winner_Mesh2	292.796
NY3-101	3	Mesh2	Winner	Winner_Mesh2	293.797
NY3-101	3	Mesh2	Winner	Winner_Mesh2	296.796
NY3-101	3	Mesh2	Winner	Winner_Mesh2	297.796
NY3-101	3	Mesh2	Winner	Winner_Mesh2	298.796
NY3-101	3	Mesh2	Winner	Winner_Mesh2	319.295
NY3-101	3	Mesh2	Winner	Winner_Mesh2	328.297
NY3-101	3	Mesh2	Winner	Winner_Mesh2	328.797
NY3-101	3	Mesh2	Winner	Winner_Mesh2	329.296
NY3-101	3	Mesh2	Winner	Winner_Mesh2	343.295
NY3-101	3	Mesh2	Winner	Winner_Mesh2	369.379
NY3-101	3	Mesh2	Winner	Winner_Mesh2	369.881
NY3-101	3	Mesh2	Winner	Winner_Mesh2	382.923
NY3-101	3	Mesh2	Winner	Winner_Mesh2	383.423
NY3-101	3	Mesh2	Winner	Winner_Mesh2	383.921
NY3-101	3	Mesh2	Winner	Winner_Mesh2	384.423
NY3-101	3	Mesh2	Winner	Winner_Mesh2	422.643
NY3-101	3	Mesh2	Winner	Winner_Mesh2	424.9
NY3-101	3	Mesh2	Winner	Winner_Mesh2	432.67
NY3-101	3	Mesh2	Winner	Winner_Mesh2	433.171
NY3-101	3	Mesh2	Winner	Winner_Mesh2	442.714
NY3-101	3	Mesh2	Winner	Winner_Mesh2	443.212
NY3-101	3	Mesh2	Winner	Winner_Mesh2	469.359
NY3-101	3	Mesh2	Winner	Winner_Mesh2	503.525
NY3-101	3	Mesh2	Winner	Winner_Mesh2	504.028
NY3-101	3	Mesh2	Winner	Winner_Mesh2	532.029
NY3-101	3	Mesh2	Winner	Winner_Mesh2	532.527
NY3-101	3	Mesh2	Winner	Winner_Mesh2	533.029
NY3-101	3	Mesh2	Winner	Winner_Mesh2	539.529
NY3-101	3	Mesh2	Winner	Winner_Mesh2	589.945
NY3-101	3	Mesh2	Winner	Winner_Mesh2	590.445
NY3-101	3	Mesh2	Winner	Winner_Mesh2	590.945
NY3-101	3	Mesh2	Winner	Winner_Mesh2	591.447
NY3-101	3	Mesh2	Winner	Winner_Mesh2	591.945
NY3-101	3	Mesh2	Winner	Winner_Mesh2	617.448
NY3-101	3	Mesh2	Winner	Winner_Mesh2	618.448
NY3-101	3	Mesh2	Winner	Winner_Mesh2	620.947
NY3-101	3	Mesh2	Winner	Winner_Mesh2	621.446
NY3-101	3	Mesh2	Winner	Winner_Mesh2	621.947
NY3-101	3	Mesh2	Winner	Winner_Mesh2	646.446
NY3-101	3	Mesh2	Winner	Winner_Mesh2	651.949
NY3-101	3	Mesh2	Winner	Winner_Mesh2	661.734
NY3-101	3	Mesh2	Winner	Winner_Mesh2	663.236
NY3-101	3	Mesh2	Winner	Winner_Mesh2	676.735
NY3-101	3	Mesh2	Winner	Winner_Mesh2	677.236
NY3-101	3	Mesh2	Winner	Winner_Mesh2	682.24
NY3-101	3	Mesh2	Winner	Winner_Mesh2	683.238
NY3-101	3	Mesh2	Winner	Winner_Mesh2	683.737
NY3-101	3	Mesh2	Winner	Winner_Mesh2	705.236
NY3-101	3	Mesh2	Winner	Winner_Mesh2	705.735
NY3-101	3	Mesh2	Winner	Winner_Mesh2	726.737
NY3-101	3	Mesh2	Winner	Winner_Mesh2	727.236
NY3-101	3	Mesh2	Winner	Winner_Mesh2	727.735
NY3-101	3	Mesh2	Winner	Winner_Mesh2	736.236
NY3-101	3	Mesh2	Winner	Winner_Mesh2	749.743
NY3-101	3	Mesh2	Winner	Winner_Mesh2	771.737
NY3-101	3	Mesh2	Winner	Winner_Mesh2	772.737
NY3-101	3	Mesh2	Winner	Winner_Mesh2	785.236
NY3-101	3	Mesh2	Winner	Winner_Mesh2	785.737
NY3-101	3	Mesh2	Winner	Winner_Mesh2	786.735
NY3-101	3	Mesh2	Winner	Winner_Mesh2	807.404
NY3-101	3	Mesh2	Winner	Winner_Mesh2	807.906
NY3-101	3	Mesh2	Winner	Winner_Mesh2	808.405
NY3-101	3	Mesh2	Winner	Winner_Mesh2	809.404
NY3-101	3	Mesh2	Winner	Winner_Mesh2	809.906
NY3-101	3	Mesh2	Winner	Winner_Mesh2	810.404
NY3-101	3	Mesh2	Winner	Winner_Mesh2	811.404
NY3-101	3	Mesh2	Winner	Winner_Mesh2	824.405
NY3-101	3	Mesh2	Winner	Winner_Mesh2	824.908
NY3-101	3	Mesh2	Winner	Winner_Mesh2	829.407
NY3-101	3	Mesh2	Winner	Winner_Mesh2	829.908
NY3-101	3	Mesh2	Winner	Winner_Mesh2	830.405
NY3-101	3	Mesh2	Winner	Winner_Mesh2	835.906
NY3-101	3	Mesh2	Winner	Winner_Mesh2	836.407
NY3-101	3	Mesh2	Winner	Winner_Mesh2	837.908
NY3-101	3	Mesh2	Winner	Winner_Mesh2	845.906
NY3-101	3	Mesh2	Winner	Winner_Mesh2	846.405
NY3-101	3	Mesh2	Winner	Winner_Mesh2	848.908
NY3-101	3	Mesh2	Winner	Winner_Mesh2	862.407
NY3-101	3	Mesh2	Winner	Winner_Mesh2	870.405
NY3-101	3	Mesh2	Winner	Winner_Mesh2	870.906
NY3-101	3	Mesh2	Winner	Winner_Mesh2	871.908
NY3-101	3	Mesh2	Winner	Winner_Mesh2	883.574
NY3-101	3	Mesh2	Winner	Winner_Mesh2	916.075
NY3-101	3	Mesh2	Winner	Winner_Mesh2	917.073
NY3-101	3	Mesh2	Winner	Winner_Mesh2	918.574
NY3-101	3	Mesh2	Winner	Winner_Mesh2	924.077
NY3-101	3	Mesh2	Winner	Winner_Mesh2	924.574
NY3-101	3	Mesh2	Winner	Winner_Mesh2	926.077
NY3-101	3	Mesh2	Winner	Winner_Mesh2	926.574
NY3-101	3	Mesh2	Winner	Winner_Mesh2	927.075
NY3-101	3	Mesh2	Winner	Winner_Mesh2	927.576
NY3-101	3	Mesh2	Winner	Winner_Mesh2	954.431
NY3-101	3	Mesh2	Winner	Winner_Mesh2	954.93
NY3-101	3	Mesh2	Winner	Winner_Mesh2	955.429
NY3-101	3	Mesh2	Winner	Winner_Mesh2	955.93
NY3-101	3	Mesh2	Winner	Winner_Mesh2	978.431
NY3-101	3	Mesh2	Winner	Winner_Mesh2	983.431
NY3-101	3	Mesh2	Winner	Winner_Mesh2	1023.194
NY3-101	3	Mesh2	Winner	Winner_Mesh2	1023.693
NY3-101	3	Mesh2	Winner	Winner_Mesh2	1024.192
NY3-101	3	Mesh2	Winner	Winner_Mesh2	1035.194
NY3-101	3	Mesh2	Winner	Winner_Mesh2	1076.196
NY3-101	3	Mesh2	Winner	Winner_Mesh2	1076.697
NY3-101	3	Mesh2	Winner	Winner_Mesh2	1077.697
NY3-101	3	Mesh2	Winner	Winner_Mesh2	1137.695
NY3-101	3	Mesh2	Winner	Winner_Mesh2	1138.194
NY3-101	3	Mesh2	Winner	Winner_Mesh2	1138.697
NY3-101	3	Mesh2	Winner	Winner_Mesh2	1169.695
NY3-101	3	Mesh2	Winner	Winner_Mesh2	1193.033
NY3-101	3	Mesh2	Winner	Winner_Mesh2	1194.031
NY3-101	3	Mesh2	Winner	Winner_Mesh2	1261.534
NY3-101	3	Mesh2	Winner	Winner_Mesh2	1262.033
NY3-101	3	Mesh2	Winner	Winner_Mesh2	1271.534
NY3-101	3	Mesh2	Winner	Winner_Mesh2	1272.033
NY3-101	3	Mesh2	Winner	Winner_Mesh2	1307.096
NY3-101	3	Mesh2	Winner	Winner_Mesh2	1357.464
NY3-101	3	Mesh2	Winner	Winner_Mesh2	1357.968
NY3-101	3	Mesh2	Winner	Winner_Mesh2	1400.673
NY3-101	3	Mesh2	Winner	Winner_Mesh2	1401.673
NY3-101	3	Mesh2	Winner	Winner_Mesh2	1402.174
NY3-101	3	Mesh2	Winner	Winner_Mesh2	1402.673
NY3-101	3	Mesh2	Winner	Winner_Mesh2	1403.675
NY3-101	3	Mesh2	Winner	Winner_Mesh2	1417.507
NY3-101	3	Mesh2	Winner	Winner_Mesh2	1418.008
NY3-101	3	Mesh2	Winner	Winner_Mesh2	1433.012
NY3-101	3	Mesh2	Winner	Winner_Mesh2	1434.012
NY3-101	3	Mesh2	Winner	Winner_Mesh2	1434.511
NY3-101	3	Mesh2	Winner	Winner_Mesh2	1435.509
NY3-101	3	Mesh2	Winner	Winner_Mesh2	1452.698
NY3-101	3	Mesh2	Winner	Winner_Mesh2	1453.197
NY3-101	3	Mesh2	Winner	Winner_Mesh2	1457.698
NY3-101	3	Mesh2	Winner	Winner_Mesh2	1458.197
NY3-101	3	Mesh2	Winner	Winner_Mesh2	1476.803
NY3-101	3	Mesh2	Winner	Winner_Mesh2	1564.805
NY3-101	3	Mesh2	Winner	Winner_Mesh2	1565.302
NY3-101	3	Mesh2	Winner	Winner_Mesh2	1565.803
NY3-101	3	Mesh2	Winner	Winner_Mesh2	1646.89
NY3-101	3	Mesh2	Winner	Winner_Mesh2	1647.389
NY3-101	3	Mesh2	Winner	Winner_Mesh2	1647.888
NY2-134	3	Mesh2	Loser	Loser_Mesh2	64.604
NY2-134	3	Mesh2	Loser	Loser_Mesh2	994.963
NY2-136	8	Mesh1	Loser	Loser_Mesh1	10.901
NY2-136	8	Mesh1	Loser	Loser_Mesh1	17.915
NY2-136	8	Mesh1	Loser	Loser_Mesh1	18.904
NY2-136	8	Mesh1	Loser	Loser_Mesh1	20.933
NY2-136	8	Mesh1	Loser	Loser_Mesh1	21.902
NY2-136	8	Mesh1	Loser	Loser_Mesh1	23.917
NY2-136	8	Mesh1	Loser	Loser_Mesh1	24.918
NY2-136	8	Mesh1	Loser	Loser_Mesh1	44.917
NY2-136	8	Mesh1	Loser	Loser_Mesh1	46.915
NY2-136	8	Mesh1	Loser	Loser_Mesh1	48.917
NY2-136	8	Mesh1	Loser	Loser_Mesh1	52.907
NY2-136	8	Mesh1	Loser	Loser_Mesh1	53.901
NY2-136	8	Mesh1	Loser	Loser_Mesh1	55.906
NY2-136	8	Mesh1	Loser	Loser_Mesh1	56.911
NY2-136	8	Mesh1	Loser	Loser_Mesh1	59.901
NY2-136	8	Mesh1	Loser	Loser_Mesh1	82.652
NY2-136	8	Mesh1	Loser	Loser_Mesh1	163.917
NY2-136	8	Mesh1	Loser	Loser_Mesh1	404.913
NY2-136	8	Mesh1	Loser	Loser_Mesh1	406.916
NY2-136	8	Mesh1	Loser	Loser_Mesh1	420.654
NY2-136	8	Mesh1	Loser	Loser_Mesh1	421.655
NY2-136	8	Mesh1	Loser	Loser_Mesh1	423.652
NY2-136	8	Mesh1	Loser	Loser_Mesh1	424.666
NY2-136	8	Mesh1	Loser	Loser_Mesh1	426.661
NY2-136	8	Mesh1	Loser	Loser_Mesh1	511.902
NY2-136	8	Mesh1	Loser	Loser_Mesh1	557.927
NY2-136	8	Mesh1	Loser	Loser_Mesh1	559.684
NY2-136	8	Mesh1	Loser	Loser_Mesh1	561.652
NY2-136	8	Mesh1	Loser	Loser_Mesh1	671.667
NY2-136	8	Mesh1	Loser	Loser_Mesh1	698.417
NY2-136	8	Mesh1	Loser	Loser_Mesh1	700.405
NY2-136	8	Mesh1	Loser	Loser_Mesh1	748.903
NY2-136	8	Mesh1	Loser	Loser_Mesh1	807.41
NY2-136	8	Mesh1	Loser	Loser_Mesh1	868.901
NY2-136	8	Mesh1	Loser	Loser_Mesh1	870.922
NY2-136	8	Mesh1	Loser	Loser_Mesh1	937.665
NY2-136	8	Mesh1	Loser	Loser_Mesh1	939.677
NY2-136	8	Mesh1	Loser	Loser_Mesh1	984.906
NY2-136	8	Mesh1	Loser	Loser_Mesh1	1010.651
NY2-136	8	Mesh1	Loser	Loser_Mesh1	1011.653
NY2-136	8	Mesh1	Loser	Loser_Mesh1	1149.415
NY2-136	8	Mesh1	Loser	Loser_Mesh1	1239.162
NY2-136	8	Mesh1	Loser	Loser_Mesh1	1321.902
NY2-136	8	Mesh1	Loser	Loser_Mesh1	1420.151
NY2-136	8	Mesh1	Loser	Loser_Mesh1	1508.651
NY2-136	8	Mesh1	Loser	Loser_Mesh1	1589.926
NY2-136	8	Mesh1	Loser	Loser_Mesh1	1618.901
NY3-102	8	Mesh1	Winner	Winner_Mesh1	15.904
NY3-102	8	Mesh1	Winner	Winner_Mesh1	25.901
NY3-102	8	Mesh1	Winner	Winner_Mesh1	26.913
NY3-102	8	Mesh1	Winner	Winner_Mesh1	27.922
NY3-102	8	Mesh1	Winner	Winner_Mesh1	29.902
NY3-102	8	Mesh1	Winner	Winner_Mesh1	30.93
NY3-102	8	Mesh1	Winner	Winner_Mesh1	32.917
NY3-102	8	Mesh1	Winner	Winner_Mesh1	36.912
NY3-102	8	Mesh1	Winner	Winner_Mesh1	38.916
NY3-102	8	Mesh1	Winner	Winner_Mesh1	39.913
NY3-102	8	Mesh1	Winner	Winner_Mesh1	40.902
NY3-102	8	Mesh1	Winner	Winner_Mesh1	42.93
NY3-102	8	Mesh1	Winner	Winner_Mesh1	63.92
NY3-102	8	Mesh1	Winner	Winner_Mesh1	68.932
NY3-102	8	Mesh1	Winner	Winner_Mesh1	98.906
NY3-102	8	Mesh1	Winner	Winner_Mesh1	100.913
NY3-102	8	Mesh1	Winner	Winner_Mesh1	190.904
NY3-102	8	Mesh1	Winner	Winner_Mesh1	191.916
NY3-102	8	Mesh1	Winner	Winner_Mesh1	195.915
NY3-102	8	Mesh1	Winner	Winner_Mesh1	264.908
NY3-102	8	Mesh1	Winner	Winner_Mesh1	345.651
NY3-102	8	Mesh1	Winner	Winner_Mesh1	346.43
NY3-102	8	Mesh1	Winner	Winner_Mesh1	348.401
NY3-102	8	Mesh1	Winner	Winner_Mesh1	399.92
NY3-102	8	Mesh1	Winner	Winner_Mesh1	400.917
NY3-102	8	Mesh1	Winner	Winner_Mesh1	402.912
NY3-102	8	Mesh1	Winner	Winner_Mesh1	409.907
NY3-102	8	Mesh1	Winner	Winner_Mesh1	414.922
NY3-102	8	Mesh1	Winner	Winner_Mesh1	461.65
NY3-102	8	Mesh1	Winner	Winner_Mesh1	487.409
NY3-102	8	Mesh1	Winner	Winner_Mesh1	489.41
NY3-102	8	Mesh1	Winner	Winner_Mesh1	495.166
NY3-102	8	Mesh1	Winner	Winner_Mesh1	497.151
NY3-102	8	Mesh1	Winner	Winner_Mesh1	498.908
NY3-102	8	Mesh1	Winner	Winner_Mesh1	499.903
NY3-102	8	Mesh1	Winner	Winner_Mesh1	544.663
NY3-102	8	Mesh1	Winner	Winner_Mesh1	579.661
NY3-102	8	Mesh1	Winner	Winner_Mesh1	580.651
NY3-102	8	Mesh1	Winner	Winner_Mesh1	582.655
NY3-102	8	Mesh1	Winner	Winner_Mesh1	583.65
NY3-102	8	Mesh1	Winner	Winner_Mesh1	591.655
NY3-102	8	Mesh1	Winner	Winner_Mesh1	592.651
NY3-102	8	Mesh1	Winner	Winner_Mesh1	594.657
NY3-102	8	Mesh1	Winner	Winner_Mesh1	602.676
NY3-102	8	Mesh1	Winner	Winner_Mesh1	604.654
NY3-102	8	Mesh1	Winner	Winner_Mesh1	605.657
NY3-102	8	Mesh1	Winner	Winner_Mesh1	607.654
NY3-102	8	Mesh1	Winner	Winner_Mesh1	642.651
NY3-102	8	Mesh1	Winner	Winner_Mesh1	683.666
NY3-102	8	Mesh1	Winner	Winner_Mesh1	690.652
NY3-102	8	Mesh1	Winner	Winner_Mesh1	694.656
NY3-102	8	Mesh1	Winner	Winner_Mesh1	711.401
NY3-102	8	Mesh1	Winner	Winner_Mesh1	719.413
NY3-102	8	Mesh1	Winner	Winner_Mesh1	731.404
NY3-102	8	Mesh1	Winner	Winner_Mesh1	768.651
NY3-102	8	Mesh1	Winner	Winner_Mesh1	770.651
NY3-102	8	Mesh1	Winner	Winner_Mesh1	774.667
NY3-102	8	Mesh1	Winner	Winner_Mesh1	776.651
NY3-102	8	Mesh1	Winner	Winner_Mesh1	778.678
NY3-102	8	Mesh1	Winner	Winner_Mesh1	779.652
NY3-102	8	Mesh1	Winner	Winner_Mesh1	782.652
NY3-102	8	Mesh1	Winner	Winner_Mesh1	785.651
NY3-102	8	Mesh1	Winner	Winner_Mesh1	802.417
NY3-102	8	Mesh1	Winner	Winner_Mesh1	803.402
NY3-102	8	Mesh1	Winner	Winner_Mesh1	805.411
NY3-102	8	Mesh1	Winner	Winner_Mesh1	808.408
NY3-102	8	Mesh1	Winner	Winner_Mesh1	837.917
NY3-102	8	Mesh1	Winner	Winner_Mesh1	838.917
NY3-102	8	Mesh1	Winner	Winner_Mesh1	840.935
NY3-102	8	Mesh1	Winner	Winner_Mesh1	841.917
NY3-102	8	Mesh1	Winner	Winner_Mesh1	923.905
NY3-102	8	Mesh1	Winner	Winner_Mesh1	940.667
NY3-102	8	Mesh1	Winner	Winner_Mesh1	958.65
NY3-102	8	Mesh1	Winner	Winner_Mesh1	994.917
NY3-102	8	Mesh1	Winner	Winner_Mesh1	996.913
NY3-102	8	Mesh1	Winner	Winner_Mesh1	998.902
NY3-102	8	Mesh1	Winner	Winner_Mesh1	1004.664
NY3-102	8	Mesh1	Winner	Winner_Mesh1	1006.655
NY3-102	8	Mesh1	Winner	Winner_Mesh1	1008.662
NY3-102	8	Mesh1	Winner	Winner_Mesh1	1032.667
NY3-102	8	Mesh1	Winner	Winner_Mesh1	1044.657
NY3-102	8	Mesh1	Winner	Winner_Mesh1	1062.651
NY3-102	8	Mesh1	Winner	Winner_Mesh1	1064.662
NY3-102	8	Mesh1	Winner	Winner_Mesh1	1066.667
NY3-102	8	Mesh1	Winner	Winner_Mesh1	1072.657
NY3-102	8	Mesh1	Winner	Winner_Mesh1	1075.665
NY3-102	8	Mesh1	Winner	Winner_Mesh1	1076.663
NY3-102	8	Mesh1	Winner	Winner_Mesh1	1082.662
NY3-102	8	Mesh1	Winner	Winner_Mesh1	1090.658
NY3-102	8	Mesh1	Winner	Winner_Mesh1	1099.416
NY3-102	8	Mesh1	Winner	Winner_Mesh1	1130.401
NY3-102	8	Mesh1	Winner	Winner_Mesh1	1174.416
NY3-102	8	Mesh1	Winner	Winner_Mesh1	1176.403
NY3-102	8	Mesh1	Winner	Winner_Mesh1	1177.407
NY3-102	8	Mesh1	Winner	Winner_Mesh1	1243.901
NY3-102	8	Mesh1	Winner	Winner_Mesh1	1245.914
NY3-102	8	Mesh1	Winner	Winner_Mesh1	1247.911
NY3-102	8	Mesh1	Winner	Winner_Mesh1	1249.912
NY3-102	8	Mesh1	Winner	Winner_Mesh1	1300.157
NY3-102	8	Mesh1	Winner	Winner_Mesh1	1301.153
NY3-102	8	Mesh1	Winner	Winner_Mesh1	1303.161
NY3-102	8	Mesh1	Winner	Winner_Mesh1	1304.157
NY3-102	8	Mesh1	Winner	Winner_Mesh1	1306.183
NY3-102	8	Mesh1	Winner	Winner_Mesh1	1313.154
NY3-102	8	Mesh1	Winner	Winner_Mesh1	1350.684
NY3-102	8	Mesh1	Winner	Winner_Mesh1	1440.165
NY3-102	8	Mesh1	Winner	Winner_Mesh1	1442.166
NY3-102	8	Mesh1	Winner	Winner_Mesh1	1445.162
NY3-102	8	Mesh1	Winner	Winner_Mesh1	1470.66
NY3-102	8	Mesh1	Winner	Winner_Mesh1	1575.901
NY3-102	8	Mesh1	Winner	Winner_Mesh1	1577.902
NY3-102	8	Mesh1	Winner	Winner_Mesh1	1583.903
NY3-102	8	Mesh1	Winner	Winner_Mesh1	1640.401
NY3-102	8	Mesh1	Winner	Winner_Mesh1	1668.402
NY2-136	8	Mesh2	Loser	Loser_Mesh2	157.54
NY2-136	8	Mesh2	Loser	Loser_Mesh2	271.289
NY3-102	8	Mesh2	Winner	Winner_Mesh2	0.602
NY3-102	8	Mesh2	Winner	Winner_Mesh2	1.35
NY3-102	8	Mesh2	Winner	Winner_Mesh2	1.601
NY3-102	8	Mesh2	Winner	Winner_Mesh2	2.601
NY3-102	8	Mesh2	Winner	Winner_Mesh2	3.852
NY3-102	8	Mesh2	Winner	Winner_Mesh2	4.352
NY3-102	8	Mesh2	Winner	Winner_Mesh2	4.538
NY3-102	8	Mesh2	Winner	Winner_Mesh2	4.603
NY3-102	8	Mesh2	Winner	Winner_Mesh2	4.791
NY3-102	8	Mesh2	Winner	Winner_Mesh2	4.852
NY3-102	8	Mesh2	Winner	Winner_Mesh2	5.289
NY3-102	8	Mesh2	Winner	Winner_Mesh2	5.353
NY3-102	8	Mesh2	Winner	Winner_Mesh2	5.603
NY3-102	8	Mesh2	Winner	Winner_Mesh2	5.789
NY3-102	8	Mesh2	Winner	Winner_Mesh2	5.79
NY3-102	8	Mesh2	Winner	Winner_Mesh2	6.29
NY3-102	8	Mesh2	Winner	Winner_Mesh2	7.039
NY3-102	8	Mesh2	Winner	Winner_Mesh2	7.789
NY3-102	8	Mesh2	Winner	Winner_Mesh2	8.54
NY3-102	8	Mesh2	Winner	Winner_Mesh2	10.541
NY3-102	8	Mesh2	Winner	Winner_Mesh2	11.039
NY3-102	8	Mesh2	Winner	Winner_Mesh2	22.289
NY3-102	8	Mesh2	Winner	Winner_Mesh2	22.789
NY3-102	8	Mesh2	Winner	Winner_Mesh2	23.539
NY3-102	8	Mesh2	Winner	Winner_Mesh2	38.539
NY3-102	8	Mesh2	Winner	Winner_Mesh2	48.04
NY3-102	8	Mesh2	Winner	Winner_Mesh2	48.54
NY3-102	8	Mesh2	Winner	Winner_Mesh2	53.54
NY3-102	8	Mesh2	Winner	Winner_Mesh2	54.039
NY3-102	8	Mesh2	Winner	Winner_Mesh2	55.04
NY3-102	8	Mesh2	Winner	Winner_Mesh2	57.79
NY3-102	8	Mesh2	Winner	Winner_Mesh2	58.789
NY3-102	8	Mesh2	Winner	Winner_Mesh2	60.791
NY3-102	8	Mesh2	Winner	Winner_Mesh2	65.79
NY3-102	8	Mesh2	Winner	Winner_Mesh2	66.79
NY3-102	8	Mesh2	Winner	Winner_Mesh2	78.289
NY3-102	8	Mesh2	Winner	Winner_Mesh2	78.539
NY3-102	8	Mesh2	Winner	Winner_Mesh2	79.289
NY3-102	8	Mesh2	Winner	Winner_Mesh2	90.54
NY3-102	8	Mesh2	Winner	Winner_Mesh2	106.039
NY3-102	8	Mesh2	Winner	Winner_Mesh2	117.54
NY3-102	8	Mesh2	Winner	Winner_Mesh2	124.54
NY3-102	8	Mesh2	Winner	Winner_Mesh2	140.04
NY3-102	8	Mesh2	Winner	Winner_Mesh2	156.29
NY3-102	8	Mesh2	Winner	Winner_Mesh2	157.039
NY3-102	8	Mesh2	Winner	Winner_Mesh2	213.291
NY3-102	8	Mesh2	Winner	Winner_Mesh2	284.289
NY3-102	8	Mesh2	Winner	Winner_Mesh2	364.54
NY3-102	8	Mesh2	Winner	Winner_Mesh2	400.542
NY3-102	8	Mesh2	Winner	Winner_Mesh2	432.54
NY3-102	8	Mesh2	Winner	Winner_Mesh2	440.792
NY3-102	8	Mesh2	Winner	Winner_Mesh2	442.792
NY3-102	8	Mesh2	Winner	Winner_Mesh2	443.289
NY3-102	8	Mesh2	Winner	Winner_Mesh2	445.289
NY3-102	8	Mesh2	Winner	Winner_Mesh2	446.792
NY3-102	8	Mesh2	Winner	Winner_Mesh2	472.21
NY3-102	8	Mesh2	Winner	Winner_Mesh2	473.71
NY3-102	8	Mesh2	Winner	Winner_Mesh2	495.21
NY3-102	8	Mesh2	Winner	Winner_Mesh2	496.212
NY3-102	8	Mesh2	Winner	Winner_Mesh2	505.711
NY3-102	8	Mesh2	Winner	Winner_Mesh2	520.711
NY3-102	8	Mesh2	Winner	Winner_Mesh2	523.214
NY3-102	8	Mesh2	Winner	Winner_Mesh2	534.71
NY3-102	8	Mesh2	Winner	Winner_Mesh2	550.216
NY3-102	8	Mesh2	Winner	Winner_Mesh2	558.21
NY3-102	8	Mesh2	Winner	Winner_Mesh2	566.713
NY3-102	8	Mesh2	Winner	Winner_Mesh2	575.212
NY3-102	8	Mesh2	Winner	Winner_Mesh2	614.21
NY3-102	8	Mesh2	Winner	Winner_Mesh2	615.211
NY3-102	8	Mesh2	Winner	Winner_Mesh2	634.711
NY3-102	8	Mesh2	Winner	Winner_Mesh2	680.461
NY3-102	8	Mesh2	Winner	Winner_Mesh2	705.607
NY3-102	8	Mesh2	Winner	Winner_Mesh2	706.101
NY3-102	8	Mesh2	Winner	Winner_Mesh2	710.102
NY3-102	8	Mesh2	Winner	Winner_Mesh2	713.101
NY3-102	8	Mesh2	Winner	Winner_Mesh2	751.852
NY3-102	8	Mesh2	Winner	Winner_Mesh2	752.6
NY3-102	8	Mesh2	Winner	Winner_Mesh2	773.602
NY3-102	8	Mesh2	Winner	Winner_Mesh2	775.106
NY3-102	8	Mesh2	Winner	Winner_Mesh2	776.602
NY3-102	8	Mesh2	Winner	Winner_Mesh2	839.6
NY3-102	8	Mesh2	Winner	Winner_Mesh2	842.604
NY3-102	8	Mesh2	Winner	Winner_Mesh2	861.102
NY3-102	8	Mesh2	Winner	Winner_Mesh2	876.916
NY3-102	8	Mesh2	Winner	Winner_Mesh2	934.666
NY3-102	8	Mesh2	Winner	Winner_Mesh2	936.166
NY3-102	8	Mesh2	Winner	Winner_Mesh2	949.668
NY3-102	8	Mesh2	Winner	Winner_Mesh2	1013.42
NY3-102	8	Mesh2	Winner	Winner_Mesh2	1017.168
NY3-102	8	Mesh2	Winner	Winner_Mesh2	1197.916
NY3-102	8	Mesh2	Winner	Winner_Mesh2	1272.92
NY3-102	8	Mesh2	Winner	Winner_Mesh2	1316.917
NY3-102	8	Mesh2	Winner	Winner_Mesh2	1344.669
NY3-102	8	Mesh2	Winner	Winner_Mesh2	1345.419
NY3-102	8	Mesh2	Winner	Winner_Mesh2	1458.167
NY3-102	8	Mesh2	Winner	Winner_Mesh2	1459.667
NY3-102	8	Mesh2	Winner	Winner_Mesh2	1653.416
