# Supplementary material for: Dynamic changes to signal allocation rules in response to variable social environments in house mice
Source: Commun Biol. 2023 Mar 21;6:297. doi: 10.1038/s42003-023-04672-x (PMC10027867; doi:10.1038/s42003-023-04672-x)
Supplement: Supplementary file 4 — Supplemental Data [file 42003_2023_4672_MOESM4_ESM.zip › code.and.datasheets/analysis.datasheets/fig_3b_mesh1.events.csv]

trial	maleID	pairID	fight_outcome	time	mark_interval
mesh1	NY3-090	1	loser	149.999	149.999
mesh1	NY3-090	1	loser	155.999	6
mesh1	NY3-090	1	loser	406.503	250.504
mesh1	NY3-090	1	loser	722.244	315.741
mesh1	NY3-090	1	loser	819.757	97.513
mesh1	NY3-090	1	loser	821.501	1.744
mesh1	NY3-090	1	loser	823.507	2.006
mesh1	NY3-090	1	loser	826.258	2.751
mesh1	NY3-090	1	loser	1015.754	189.496
mesh1	NY3-090	1	loser	1100.242	84.488
mesh1	NY3-090	1	loser	1189.501	89.259
mesh1	NY3-090	1	loser	1322.493	132.992
mesh1	NY3-090	1	loser	1325.257	2.764
mesh1	NY3-090	1	loser	1358.493	33.236
mesh1	NY3-090	1	loser	1438.252	79.759
mesh1	NY3-090	1	loser	1618.995	180.743
mesh1	NY3-090	1	loser	1621.256	2.261
mesh1	NY2-134	3	loser	659.905	659.905
mesh1	NY2-134	3	loser	1562.908	903.003
mesh1	NY3-099	5	loser	139.73	139.73
mesh1	NY3-099	5	loser	140.726	0.996
mesh1	NY3-099	5	loser	143.476	2.75
mesh1	NY3-099	5	loser	332.978	189.502
mesh1	NY3-099	5	loser	334.724	1.746
mesh1	NY3-099	5	loser	335.489	0.765
mesh1	NY3-099	5	loser	377.989	42.5
mesh1	NY3-099	5	loser	391.238	13.249
mesh1	NY3-099	5	loser	392.236	0.998
mesh1	NY3-099	5	loser	393.98	1.744
mesh1	NY3-099	5	loser	395.759	1.779
mesh1	NY3-099	5	loser	402.987	7.228
mesh1	NY3-099	5	loser	421.988	19.001
mesh1	NY3-099	5	loser	523.732	101.744
mesh1	NY3-099	5	loser	526.478	2.746
mesh1	NY3-099	5	loser	595.726	69.248
mesh1	NY3-099	5	loser	641.475	45.749
mesh1	NY3-099	5	loser	766.224	124.749
mesh1	NY3-099	5	loser	794.487	28.263
mesh1	NY3-099	5	loser	896.732	102.245
mesh1	NY3-099	5	loser	899.235	2.503
mesh1	NY3-099	5	loser	920.731	21.496
mesh1	NY3-099	5	loser	965.733	45.002
mesh1	NY3-099	5	loser	1051.478	85.745
mesh1	NY3-099	5	loser	1348.24	296.762
mesh1	NY3-096	2	loser	10.983	10.983
mesh1	NY3-096	2	loser	11.987	1.004
mesh1	NY3-096	2	loser	13.983	1.996
mesh1	NY3-096	2	loser	16.985	3.002
mesh1	NY3-096	2	loser	17.982	0.997
mesh1	NY3-096	2	loser	20.988	3.006
mesh1	NY3-096	2	loser	22.989	2.001
mesh1	NY3-096	2	loser	28.992	6.003
mesh1	NY3-096	2	loser	29.99	0.998
mesh1	NY3-096	2	loser	31.996	2.006
mesh1	NY3-096	2	loser	38.983	6.987
mesh1	NY3-096	2	loser	40.998	2.015
mesh1	NY3-096	2	loser	41.991	0.993
mesh1	NY3-096	2	loser	53.993	12.002
mesh1	NY3-096	2	loser	55.984	1.991
mesh1	NY3-096	2	loser	56.994	1.01
mesh1	NY3-096	2	loser	70.997	14.003
mesh1	NY3-096	2	loser	72.996	1.999
mesh1	NY3-096	2	loser	74.986	1.99
mesh1	NY3-096	2	loser	75.992	1.006
mesh1	NY3-096	2	loser	90.998	15.006
mesh1	NY3-096	2	loser	91.985	0.987
mesh1	NY3-096	2	loser	93.985	2
mesh1	NY3-096	2	loser	95.984	1.999
mesh1	NY3-096	2	loser	96.993	1.009
mesh1	NY3-096	2	loser	98.984	1.991
mesh1	NY3-096	2	loser	100.995	2.011
mesh1	NY3-096	2	loser	164.985	63.99
mesh1	NY3-096	2	loser	166.993	2.008
mesh1	NY3-096	2	loser	174.986	7.993
mesh1	NY3-096	2	loser	591.741	416.755
mesh1	NY3-096	2	loser	992.983	401.242
mesh1	NY3-096	2	loser	1000.998	8.015
mesh1	NY3-096	2	loser	1414.741	413.743
mesh1	NY3-096	2	loser	1614.238	199.497
mesh1	NY3-098	4	loser	19.055	19.055
mesh1	NY3-098	4	loser	19.803	0.748
mesh1	NY3-098	4	loser	141.802	121.999
mesh1	NY3-098	4	loser	143.802	2
mesh1	NY3-098	4	loser	679.312	535.51
mesh1	NY3-098	4	loser	685.307	5.995
mesh1	NY3-098	4	loser	700.565	15.258
mesh1	NY3-098	4	loser	707.801	7.236
mesh1	NY3-098	4	loser	708.802	1.001
mesh1	NY3-098	4	loser	872.055	163.253
mesh1	NY3-098	4	loser	873.557	1.502
mesh1	NY3-098	4	loser	1214.562	341.005
mesh1	NY3-098	4	loser	1217.561	2.999
mesh1	NY3-098	4	loser	1256.551	38.99
mesh1	NY3-098	4	loser	1257.306	0.755
mesh1	NY3-098	4	loser	1259.301	1.995
mesh1	NY3-098	4	loser	1260.058	0.757
mesh1	NY3-098	4	loser	1261.801	1.743
mesh1	NY3-098	4	loser	1263.303	1.502
mesh1	NY3-098	4	loser	1265.055	1.752
mesh1	NY3-098	4	loser	1266.802	1.747
mesh1	NY3-098	4	loser	1268.554	1.752
mesh1	NY3-098	4	loser	1270.557	2.003
mesh1	NY3-098	4	loser	1282.808	12.251
mesh1	NY3-098	4	loser	1284.816	2.008
mesh1	NY3-098	4	loser	1398.562	113.746
mesh1	NY3-098	4	loser	1453.816	55.254
mesh1	NY2-136	8	loser	10.901	10.901
mesh1	NY2-136	8	loser	17.915	7.014
mesh1	NY2-136	8	loser	18.904	0.989
mesh1	NY2-136	8	loser	20.933	2.029
mesh1	NY2-136	8	loser	21.902	0.969
mesh1	NY2-136	8	loser	23.917	2.015
mesh1	NY2-136	8	loser	24.918	1.001
mesh1	NY2-136	8	loser	44.917	19.999
mesh1	NY2-136	8	loser	46.915	1.998
mesh1	NY2-136	8	loser	48.917	2.002
mesh1	NY2-136	8	loser	52.907	3.99
mesh1	NY2-136	8	loser	53.901	0.994
mesh1	NY2-136	8	loser	55.906	2.005
mesh1	NY2-136	8	loser	56.911	1.005
mesh1	NY2-136	8	loser	59.901	2.99
mesh1	NY2-136	8	loser	82.652	22.751
mesh1	NY2-136	8	loser	163.917	81.265
mesh1	NY2-136	8	loser	404.913	240.996
mesh1	NY2-136	8	loser	406.916	2.003
mesh1	NY2-136	8	loser	420.654	13.738
mesh1	NY2-136	8	loser	421.655	1.001
mesh1	NY2-136	8	loser	423.652	1.997
mesh1	NY2-136	8	loser	424.666	1.014
mesh1	NY2-136	8	loser	426.661	1.995
mesh1	NY2-136	8	loser	511.902	85.241
mesh1	NY2-136	8	loser	557.927	46.025
mesh1	NY2-136	8	loser	559.684	1.757
mesh1	NY2-136	8	loser	561.652	1.968
mesh1	NY2-136	8	loser	671.667	110.015
mesh1	NY2-136	8	loser	698.417	26.75
mesh1	NY2-136	8	loser	700.405	1.988
mesh1	NY2-136	8	loser	748.903	48.498
mesh1	NY2-136	8	loser	807.41	58.507
mesh1	NY2-136	8	loser	868.901	61.491
mesh1	NY2-136	8	loser	870.922	2.021
mesh1	NY2-136	8	loser	937.665	66.743
mesh1	NY2-136	8	loser	939.677	2.012
mesh1	NY2-136	8	loser	984.906	45.229
mesh1	NY2-136	8	loser	1010.651	25.745
mesh1	NY2-136	8	loser	1011.653	1.002
mesh1	NY2-136	8	loser	1149.415	137.762
mesh1	NY2-136	8	loser	1239.162	89.747
mesh1	NY2-136	8	loser	1321.902	82.74
mesh1	NY2-136	8	loser	1420.151	98.249
mesh1	NY2-136	8	loser	1508.651	88.5
mesh1	NY2-136	8	loser	1589.926	81.275
mesh1	NY2-136	8	loser	1618.901	28.975
mesh1	NY2-154	6	loser	1073.653	1073.653
mesh1	NY2-154	6	loser	1075.909	2.256
mesh1	NY2-154	6	loser	1644.656	568.747
mesh1	NY2-157	7	loser	27.157	27.157
mesh1	NY2-157	7	loser	29.165	2.008
mesh1	NY2-157	7	loser	31.151	1.986
mesh1	NY2-157	7	loser	32.165	1.014
mesh1	NY2-157	7	loser	34.168	2.003
mesh1	NY2-157	7	loser	36.151	1.983
mesh1	NY2-157	7	loser	46.164	10.013
mesh1	NY2-157	7	loser	47.152	0.988
mesh1	NY2-157	7	loser	49.156	2.004
mesh1	NY2-157	7	loser	50.168	1.012
mesh1	NY2-157	7	loser	51.152	0.984
mesh1	NY2-157	7	loser	53.152	2
mesh1	NY2-157	7	loser	54.167	1.015
mesh1	NY2-157	7	loser	64.151	9.984
mesh1	NY2-157	7	loser	66.168	2.017
mesh1	NY2-157	7	loser	67.15	0.982
mesh1	NY2-157	7	loser	69.16	2.01
mesh1	NY2-157	7	loser	70.157	0.997
mesh1	NY2-157	7	loser	72.162	2.005
mesh1	NY2-157	7	loser	73.168	1.006
mesh1	NY2-157	7	loser	74.158	0.99
mesh1	NY2-157	7	loser	76.152	1.994
mesh1	NY2-157	7	loser	80.153	4.001
mesh1	NY2-157	7	loser	128.154	48.001
mesh1	NY2-157	7	loser	144.151	15.997
mesh1	NY2-157	7	loser	146.159	2.008
mesh1	NY2-157	7	loser	147.158	0.999
mesh1	NY2-157	7	loser	164.151	16.993
mesh1	NY2-157	7	loser	165.157	1.006
mesh1	NY2-157	7	loser	197.908	32.751
mesh1	NY2-157	7	loser	222.901	24.993
mesh1	NY2-157	7	loser	223.918	1.017
mesh1	NY2-157	7	loser	260.902	36.984
mesh1	NY2-157	7	loser	262.908	2.006
mesh1	NY2-157	7	loser	336.401	73.493
mesh1	NY2-157	7	loser	361.171	24.77
mesh1	NY2-157	7	loser	527.171	166
mesh1	NY2-157	7	loser	700.412	173.241
mesh1	NY2-157	7	loser	760.653	60.241
mesh1	NY2-157	7	loser	870.682	110.029
mesh1	NY2-157	7	loser	1012.656	141.974
mesh1	NY2-157	7	loser	1148.932	136.276
mesh1	NY2-157	7	loser	1150.653	1.721
mesh1	NY2-157	7	loser	1505.659	355.006
mesh1	NY2-157	7	loser	1554.928	49.269
mesh1	NY2-157	7	loser	1563.182	8.254
mesh1	NY2-157	7	loser	1564.904	1.722
mesh1	NY2-157	7	loser	1568.167	3.263
mesh1	NY2-159	9	loser	334.115	334.115
mesh1	NY2-159	9	loser	381.627	47.512
mesh1	NY2-159	9	loser	383.868	2.241
mesh1	NY2-159	9	loser	749.627	365.759
mesh1	NY2-159	9	loser	877.359	127.732
mesh1	NY2-159	9	loser	906.368	29.009
mesh1	NY2-159	9	loser	1213.878	307.51
mesh1	NY2-159	9	loser	1464.621	250.743
mesh1	NY2-188	10	loser	1171.188	1171.188
mesh1	NY2-188	10	loser	1174.937	3.749
mesh1	NY2-188	10	loser	1206.181	31.244
mesh1	NY2-177	11	loser	18.409	18.409
mesh1	NY2-177	11	loser	20.913	2.504
mesh1	NY2-177	11	loser	23.653	2.74
mesh1	NY2-177	11	loser	26.419	2.766
mesh1	NY2-177	11	loser	27.922	1.503
mesh1	NY2-177	11	loser	30.902	2.98
mesh1	NY2-177	11	loser	33.403	2.501
mesh1	NY2-177	11	loser	34.671	1.268
mesh1	NY2-177	11	loser	40.401	5.73
mesh1	NY2-177	11	loser	41.655	1.254
mesh1	NY2-177	11	loser	43.152	1.497
mesh1	NY2-177	11	loser	45.903	2.751
mesh1	NY2-177	11	loser	48.409	2.506
mesh1	NY2-177	11	loser	49.921	1.512
mesh1	NY2-177	11	loser	51.414	1.493
mesh1	NY2-177	11	loser	52.903	1.489
mesh1	NY2-177	11	loser	55.665	2.762
mesh1	NY2-177	11	loser	57.175	1.51
mesh1	NY2-177	11	loser	77.653	20.478
mesh1	NY2-177	11	loser	98.417	20.764
mesh1	NY2-177	11	loser	141.903	43.486
mesh1	NY2-177	11	loser	144.414	2.511
mesh1	NY2-177	11	loser	147.17	2.756
mesh1	NY2-177	11	loser	150.151	2.981
mesh1	NY2-177	11	loser	151.422	1.271
mesh1	NY2-177	11	loser	155.917	4.495
mesh1	NY2-177	11	loser	166.675	10.758
mesh1	NY2-177	11	loser	168.163	1.488
mesh1	NY2-177	11	loser	170.916	2.753
mesh1	NY2-177	11	loser	172.422	1.506
mesh1	NY2-177	11	loser	175.402	2.98
mesh1	NY2-177	11	loser	195.152	19.75
mesh1	NY2-177	11	loser	199.161	4.009
mesh1	NY2-177	11	loser	202.151	2.99
mesh1	NY2-177	11	loser	222.174	20.023
mesh1	NY2-177	11	loser	225.171	2.997
mesh1	NY2-177	11	loser	227.922	2.751
mesh1	NY2-177	11	loser	230.663	2.741
mesh1	NY2-177	11	loser	237.163	6.5
mesh1	NY2-177	11	loser	238.662	1.499
mesh1	NY2-177	11	loser	241.673	3.011
mesh1	NY2-177	11	loser	243.154	1.481
mesh1	NY2-177	11	loser	247.159	4.005
mesh1	NY2-177	11	loser	249.663	2.504
mesh1	NY2-177	11	loser	277.412	27.749
mesh1	NY2-177	11	loser	280.17	2.758
mesh1	NY2-177	11	loser	287.16	6.99
mesh1	NY2-177	11	loser	288.662	1.502
mesh1	NY2-177	11	loser	291.412	2.75
mesh1	NY2-177	11	loser	294.41	2.998
mesh1	NY2-177	11	loser	297.174	2.764
mesh1	NY2-177	11	loser	300.161	2.987
mesh1	NY2-177	11	loser	302.91	2.749
mesh1	NY2-177	11	loser	310.911	8.001
mesh1	NY2-177	11	loser	312.411	1.5
mesh1	NY2-177	11	loser	315.17	2.759
mesh1	NY2-177	11	loser	318.159	2.989
mesh1	NY2-177	11	loser	322.409	4.25
mesh1	NY2-177	11	loser	324.911	2.502
mesh1	NY2-177	11	loser	330.66	5.749
mesh1	NY2-177	11	loser	355.42	24.76
mesh1	NY2-177	11	loser	376.403	20.983
mesh1	NY2-177	11	loser	380.676	4.273
mesh1	NY2-177	11	loser	382.16	1.484
mesh1	NY2-177	11	loser	384.903	2.743
mesh1	NY2-177	11	loser	386.168	1.265
mesh1	NY2-177	11	loser	395.403	9.235
mesh1	NY2-177	11	loser	404.414	9.011
mesh1	NY2-177	11	loser	407.401	2.987
mesh1	NY2-177	11	loser	564.922	157.521
mesh1	NY2-177	11	loser	569.163	4.241
mesh1	NY2-177	11	loser	598.423	29.26
mesh1	NY2-177	11	loser	601.413	2.99
mesh1	NY2-177	11	loser	606.902	5.489
mesh1	NY2-177	11	loser	609.411	2.509
mesh1	NY2-177	11	loser	616.901	7.49
mesh1	NY2-177	11	loser	633.926	17.025
mesh1	NY2-177	11	loser	683.904	49.978
mesh1	NY2-177	11	loser	790.402	106.498
mesh1	NY2-177	11	loser	968.172	177.77
mesh1	NY2-177	11	loser	971.161	2.989
mesh1	NY2-177	11	loser	972.653	1.492
mesh1	NY2-177	11	loser	975.409	2.756
mesh1	NY2-177	11	loser	978.156	2.747
mesh1	NY2-177	11	loser	979.666	1.51
mesh1	NY2-177	11	loser	1122.152	142.486
mesh1	NY2-177	11	loser	1222.916	100.764
mesh1	NY2-177	11	loser	1225.663	2.747
mesh1	NY2-177	11	loser	1228.651	2.988
mesh1	NY2-177	11	loser	1231.401	2.75
mesh1	NY2-177	11	loser	1385.67	154.269
mesh1	NY2-177	11	loser	1560.903	175.233
mesh1	NY2-189	12	loser	113.151	113.151
mesh1	NY2-189	12	loser	170.412	57.261
mesh1	NY2-189	12	loser	332.403	161.991
mesh1	NY2-189	12	loser	643.674	311.271
mesh1	NY2-189	12	loser	652.413	8.739
mesh1	NY2-189	12	loser	743.672	91.259
mesh1	NY2-189	12	loser	807.404	63.732
mesh1	NY2-189	12	loser	842.408	35.004
mesh1	NY2-189	12	loser	1217.908	375.5
mesh1	NY2-189	12	loser	1589.173	371.265
mesh1	NY2-193	13	loser	631.424	631.424
mesh1	NY2-193	13	loser	640.43	9.006
mesh1	NY2-193	13	loser	895.407	254.977
mesh1	NY2-193	13	loser	1079.668	184.261
mesh1	NY2-193	13	loser	1420.179	340.511
mesh1	NY2-193	13	loser	1629.179	209
mesh1	NY3-132	14	loser	96.921	96.921
mesh1	NY3-132	14	loser	635.364	538.443
mesh1	NY3-132	14	loser	636.372	1.008
mesh1	NY3-132	14	loser	648.369	11.997
mesh1	NY3-132	14	loser	828.872	180.503
mesh1	NY3-132	14	loser	1012.872	184
mesh1	NY3-132	14	loser	1014.121	1.249
mesh1	NY3-132	14	loser	1016.352	2.231
mesh1	NY3-132	14	loser	1185.622	169.27
mesh1	NY3-132	14	loser	1583.357	397.735
mesh1	NY3-132	14	loser	1585.367	2.01
mesh1	NY3-132	14	loser	1587.617	2.25
mesh1	NY3-132	14	loser	1645.354	57.737
mesh1	NY2-199	15	loser	38.661	38.661
mesh1	NY2-199	15	loser	39.901	1.24
mesh1	NY2-199	15	loser	41.903	2.002
mesh1	NY2-199	15	loser	44.402	2.499
mesh1	NY2-199	15	loser	50.159	5.757
mesh1	NY2-199	15	loser	59.171	9.012
mesh1	NY2-199	15	loser	89.42	30.249
mesh1	NY2-199	15	loser	90.662	1.242
mesh1	NY2-199	15	loser	96.402	5.74
mesh1	NY2-199	15	loser	270.401	173.999
mesh1	NY2-199	15	loser	274.917	4.516
mesh1	NY2-199	15	loser	448.921	174.004
mesh1	NY2-199	15	loser	579.168	130.247
mesh1	NY2-199	15	loser	791.401	212.233
mesh1	NY2-199	15	loser	1107.174	315.773
mesh1	NY2-199	15	loser	1333.156	225.982
mesh1	NY2-199	15	loser	1648.919	315.763
mesh1	NY2-200	17	loser	885.911	885.911
mesh1	NY2-200	17	loser	895.402	9.491
mesh1	NY2-200	17	loser	1002.908	107.506
mesh1	NY2-200	17	loser	1068.668	65.76
mesh1	NY2-200	17	loser	1092.919	24.251
mesh1	NY2-200	17	loser	1266.91	173.991
mesh1	NY2-202	16	loser	35.151	35.151
mesh1	NY2-202	16	loser	37.154	2.003
mesh1	NY2-202	16	loser	56.671	19.517
mesh1	NY2-202	16	loser	84.671	28
mesh1	NY2-202	16	loser	87.155	2.484
mesh1	NY2-202	16	loser	88.163	1.008
mesh1	NY2-202	16	loser	89.407	1.244
mesh1	NY2-202	16	loser	102.652	13.245
mesh1	NY2-202	16	loser	112.671	10.019
mesh1	NY2-202	16	loser	115.151	2.48
mesh1	NY2-202	16	loser	116.166	1.015
mesh1	NY2-202	16	loser	119.416	3.25
mesh1	NY2-202	16	loser	195.653	76.237
mesh1	NY2-202	16	loser	196.671	1.018
mesh1	NY2-202	16	loser	198.921	2.25
mesh1	NY2-202	16	loser	245.671	46.75
mesh1	NY2-202	16	loser	246.915	1.244
mesh1	NY2-202	16	loser	249.408	2.493
mesh1	NY2-202	16	loser	790.42	541.012
mesh1	NY2-202	16	loser	834.916	44.496
mesh1	NY2-202	16	loser	1059.402	224.486
mesh1	NY2-202	16	loser	1257.651	198.249
mesh1	NY2-202	16	loser	1264.171	6.52
mesh1	NY2-202	16	loser	1282.651	18.48
mesh1	NY2-202	16	loser	1293.17	10.519
mesh1	NY2-202	16	loser	1564.406	271.236
mesh1	NY3-144	18	loser	0.151	0.151
mesh1	NY3-144	18	loser	0.651	0.5
mesh1	NY3-144	18	loser	1.651	1
mesh1	NY3-144	18	loser	2.151	0.5
mesh1	NY3-144	18	loser	2.651	0.5
mesh1	NY3-144	18	loser	3.15	0.499
mesh1	NY3-144	18	loser	4.151	1.001
mesh1	NY3-144	18	loser	4.652	0.501
mesh1	NY3-144	18	loser	5.651	0.999
mesh1	NY3-144	18	loser	6.151	0.5
mesh1	NY3-144	18	loser	15.164	9.013
mesh1	NY3-144	18	loser	80.656	65.492
mesh1	NY3-144	18	loser	82.914	2.258
mesh1	NY3-144	18	loser	84.171	1.257
mesh1	NY3-144	18	loser	86.421	2.25
mesh1	NY3-144	18	loser	87.652	1.231
mesh1	NY3-144	18	loser	235.653	148.001
mesh1	NY3-144	18	loser	243.657	8.004
mesh1	NY3-144	18	loser	244.914	1.257
mesh1	NY3-144	18	loser	247.402	2.488
mesh1	NY3-144	18	loser	550.421	303.019
mesh1	NY3-144	18	loser	552.913	2.492
mesh1	NY3-144	18	loser	554.171	1.258
mesh1	NY3-144	18	loser	556.669	2.498
mesh1	NY3-144	18	loser	557.911	1.242
mesh1	NY3-144	18	loser	575.41	17.499
mesh1	NY3-144	18	loser	577.912	2.502
mesh1	NY3-144	18	loser	682.91	104.998
mesh1	NY3-144	18	loser	711.162	28.252
mesh1	NY3-144	18	loser	712.421	1.259
mesh1	NY3-144	18	loser	733.669	21.248
mesh1	NY3-144	18	loser	736.153	2.484
mesh1	NY3-144	18	loser	737.401	1.248
mesh1	NY3-144	18	loser	741.657	4.256
mesh1	NY3-144	18	loser	742.913	1.256
mesh1	NY3-144	18	loser	836.652	93.739
mesh1	NY3-144	18	loser	860.651	23.999
mesh1	NY3-144	18	loser	895.653	35.002
mesh1	NY3-144	18	loser	897.917	2.264
mesh1	NY3-144	18	loser	900.408	2.491
mesh1	NY3-144	18	loser	902.669	2.261
mesh1	NY3-144	18	loser	903.67	1.001
mesh1	NY3-144	18	loser	905.912	2.242
mesh1	NY3-144	18	loser	908.402	2.49
mesh1	NY3-144	18	loser	910.42	2.018
mesh1	NY3-144	18	loser	920.655	10.235
mesh1	NY3-144	18	loser	922.912	2.257
mesh1	NY3-144	18	loser	925.419	2.507
mesh1	NY3-144	18	loser	970.162	44.743
mesh1	NY3-144	18	loser	972.421	2.259
mesh1	NY3-144	18	loser	1121.172	148.751
mesh1	NY3-144	18	loser	1152.668	31.496
mesh1	NY3-144	18	loser	1153.904	1.236
mesh1	NY3-144	18	loser	1156.403	2.499
mesh1	NY3-144	18	loser	1158.41	2.007
mesh1	NY3-144	18	loser	1176.401	17.991
mesh1	NY3-144	18	loser	1178.667	2.266
mesh1	NY3-144	18	loser	1179.903	1.236
mesh1	NY3-144	18	loser	1182.154	2.251
mesh1	NY3-144	18	loser	1295.664	113.51
mesh1	NY3-144	18	loser	1297.921	2.257
mesh1	NY3-144	18	loser	1300.403	2.482
mesh1	NY3-144	18	loser	1327.402	26.999
mesh1	NY3-144	18	loser	1331.907	4.505
mesh1	NY3-144	18	loser	1512.916	181.009
mesh1	NY3-144	18	loser	1515.41	2.494
mesh1	NY3-144	18	loser	1517.651	2.241
mesh1	NY3-144	18	loser	1566.157	48.506
mesh1	NY3-144	18	loser	1570.902	4.745
mesh1	NY3-144	18	loser	1573.162	2.26
mesh1	NY3-144	18	loser	1575.422	2.26
mesh1	NY3-144	18	loser	1587.901	12.479
mesh1	NY2-269	19	loser	689.423	689.423
mesh1	NY2-269	19	loser	749.422	59.999
mesh1	NY2-269	19	loser	750.909	1.487
mesh1	NY2-269	19	loser	857.421	106.512
mesh1	NY2-269	19	loser	964.151	106.73
mesh1	NY2-269	19	loser	1058.426	94.275
mesh1	NY2-269	19	loser	1422.159	363.733
mesh1	NY2-269	19	loser	1548.677	126.518
mesh1	NY2-269	19	loser	1600.412	51.735
mesh1	NY2-269	19	loser	1676.16	75.748
mesh1	NY3-217	20	loser	121.914	121.914
mesh1	NY3-217	20	loser	134.416	12.502
mesh1	NY3-217	20	loser	144.419	10.003
mesh1	NY3-217	20	loser	656.677	512.258
mesh1	NY3-217	20	loser	661.158	4.481
mesh1	NY3-217	20	loser	725.653	64.495
mesh1	NY3-217	20	loser	805.677	80.024
mesh1	NY3-217	20	loser	884.406	78.729
mesh1	NY3-217	20	loser	1007.154	122.748
mesh1	NY3-217	20	loser	1009.926	2.772
mesh1	NY3-217	20	loser	1075.168	65.242
mesh1	NY3-217	20	loser	1213.162	137.994
mesh1	NY3-217	20	loser	1273.416	60.254
mesh1	NY3-217	20	loser	1275.917	2.501
mesh1	NY3-217	20	loser	1315.677	39.76
mesh1	NY3-217	20	loser	1318.677	3
mesh1	NY3-217	20	loser	1335.404	16.727
mesh1	NY3-217	20	loser	1343.926	8.522
mesh1	NY3-217	20	loser	1394.163	50.237
mesh1	NY3-217	20	loser	1521.164	127.001
mesh1	NY3-217	20	loser	1577.92	56.756
mesh1	NY3-217	20	loser	1580.906	2.986
mesh1	NY3-217	20	loser	1592.422	11.516
mesh1	NY3-217	20	loser	1606.669	14.247
mesh1	NY3-216	21	loser	716.415	716.415
mesh1	NY3-216	21	loser	798.921	82.506
mesh1	NY3-216	21	loser	845.401	46.48
mesh1	NY3-216	21	loser	936.903	91.502
mesh1	NY3-216	21	loser	939.917	3.014
mesh1	NY3-216	21	loser	1038.902	98.985
mesh1	NY3-216	21	loser	1043.403	4.501
mesh1	NY3-216	21	loser	1155.901	112.498
mesh1	NY3-216	21	loser	1218.902	63.001
mesh1	NY3-216	21	loser	1271.422	52.52
mesh1	NY3-216	21	loser	1305.901	34.479
mesh1	NY3-216	21	loser	1374.904	69.003
mesh1	NY3-216	21	loser	1377.912	3.008
mesh1	NY3-216	21	loser	1379.419	1.507
mesh1	NY3-216	21	loser	1382.427	3.008
mesh1	NY3-216	21	loser	1395.902	13.475
mesh1	NY3-216	21	loser	1398.904	3.002
mesh1	NY3-216	21	loser	1401.901	2.997
mesh1	NY3-216	21	loser	1430.416	28.515
mesh1	NY3-216	21	loser	1440.924	10.508
mesh1	NY3-216	21	loser	1464.908	23.984
mesh1	NY3-216	21	loser	1467.913	3.005
mesh1	NY3-216	21	loser	1511.422	43.509
mesh1	NY3-216	21	loser	1532.427	21.005
mesh1	NY3-216	21	loser	1535.418	2.991
mesh1	NY3-216	21	loser	1604.423	69.005
mesh1	NY3-216	21	loser	1607.427	3.004
mesh1	NY3-216	21	loser	1655.413	47.986
mesh1	NY3-216	21	loser	1661.403	5.99
mesh1	NY2-303	22	loser	25.408	25.408
mesh1	NY2-303	22	loser	207.901	182.493
mesh1	NY2-303	22	loser	435.403	227.502
mesh1	NY2-303	22	loser	828.425	393.022
mesh1	NY2-303	22	loser	1039.658	211.233
mesh1	NY2-303	22	loser	1060.908	21.25
mesh1	NY2-303	22	loser	1140.902	79.994
mesh1	NY2-303	22	loser	1257.165	116.263
mesh1	NY2-303	22	loser	1345.901	88.736
mesh1	NY2-303	22	loser	1445.901	100
mesh1	NY2-303	22	loser	1448.417	2.516
mesh1	NY2-339	25	loser	649.426	649.426
mesh1	NY2-339	25	loser	948.913	299.487
mesh1	NY2-339	25	loser	950.415	1.502
mesh1	NY2-339	25	loser	1120.914	170.499
mesh1	NY2-339	25	loser	1148.422	27.508
mesh1	NY2-339	25	loser	1358.409	209.987
mesh1	NY2-339	25	loser	1361.174	2.765
mesh1	NY3-327	26	loser	35.402	35.402
mesh1	NY3-327	26	loser	614.152	578.75
mesh1	NY3-327	26	loser	618.654	4.502
mesh1	NY3-327	26	loser	648.652	29.998
mesh1	NY3-327	26	loser	826.161	177.509
mesh1	NY3-327	26	loser	829.157	2.996
mesh1	NY3-327	26	loser	830.663	1.506
mesh1	NY3-327	26	loser	833.66	2.997
mesh1	NY3-327	26	loser	835.157	1.497
mesh1	NY3-327	26	loser	838.172	3.015
mesh1	NY3-327	26	loser	841.158	2.986
mesh1	NY3-327	26	loser	911.432	70.274
mesh1	NY3-327	26	loser	914.42	2.988
mesh1	NY3-327	26	loser	915.903	1.483
mesh1	NY3-327	26	loser	918.926	3.023
mesh1	NY3-327	26	loser	921.905	2.979
mesh1	NY3-327	26	loser	924.671	2.766
mesh1	NY3-327	26	loser	1369.664	444.993
mesh1	NY3-327	26	loser	1372.652	2.988
mesh1	NY3-327	26	loser	1377.154	4.502
mesh1	NY3-327	26	loser	1380.156	3.002
mesh1	NY3-327	26	loser	1484.902	104.746
mesh1	NY2-427	28	loser	1130.41	1130.41
mesh1	NY2-427	28	loser	1213.914	83.504
mesh1	NY2-429	29	loser	556.655	556.655
mesh1	NY2-429	29	loser	560.901	4.246
mesh1	NY2-429	29	loser	567.651	6.75
mesh1	NY2-429	29	loser	570.152	2.501
mesh1	NY2-429	29	loser	571.651	1.499
mesh1	NY2-429	29	loser	574.652	3.001
mesh1	NY2-429	29	loser	575.907	1.255
mesh1	NY2-429	29	loser	792.414	216.507
mesh1	NY2-429	29	loser	795.199	2.785
mesh1	NY2-429	29	loser	846.454	51.255
mesh1	NY2-429	29	loser	847.912	1.458
mesh1	NY2-429	29	loser	850.927	3.015
mesh1	NY2-429	29	loser	852.427	1.5
mesh1	NY2-429	29	loser	855.407	2.98
mesh1	NY2-429	29	loser	943.426	88.019
mesh1	NY2-429	29	loser	958.408	14.982
mesh1	NY2-429	29	loser	994.927	36.519
mesh1	NY2-429	29	loser	997.677	2.75
mesh1	NY2-429	29	loser	1000.408	2.731
mesh1	NY2-429	29	loser	1003.177	2.769
mesh1	NY2-429	29	loser	1007.427	4.25
mesh1	NY2-429	29	loser	1032.677	25.25
mesh1	NY2-429	29	loser	1035.414	2.737
mesh1	NY2-429	29	loser	1036.677	1.263
mesh1	NY2-429	29	loser	1039.418	2.741
mesh1	NY2-429	29	loser	1042.455	3.037
mesh1	NY2-429	29	loser	1045.407	2.952
mesh1	NY2-429	29	loser	1050.911	5.504
mesh1	NY2-429	29	loser	1054.677	3.766
mesh1	NY2-429	29	loser	1087.927	33.25
mesh1	NY2-429	29	loser	1092.421	4.494
mesh1	NY2-429	29	loser	1095.403	2.982
mesh1	NY2-429	29	loser	1102.403	7
mesh1	NY2-429	29	loser	1104.912	2.509
mesh1	NY2-429	29	loser	1116.955	12.043
mesh1	NY2-429	29	loser	1237.166	120.211
mesh1	NY2-429	29	loser	1442.909	205.743
mesh1	NY2-429	29	loser	1469.158	26.249
mesh1	NY2-429	29	loser	1507.413	38.255
mesh1	NY2-429	29	loser	1573.705	66.292
mesh1	NY2-431	30	loser	1249.402	1249.402
mesh1	NY2-431	30	loser	1280.904	31.502
mesh1	NY2-431	30	loser	1441.433	160.529
mesh1	NY2-431	30	loser	1564.194	122.761
mesh1	NY2-467	33	loser	1.5	1.5
mesh1	NY2-467	33	loser	475.903	474.403
mesh1	NY2-467	33	loser	479.189	3.286
mesh1	NY2-467	33	loser	556.402	77.213
mesh1	NY2-467	33	loser	559.68	3.278
mesh1	NY2-467	33	loser	563.158	3.478
mesh1	NY2-467	33	loser	863.909	300.751
mesh1	NY2-467	33	loser	906.158	42.249
mesh1	NY2-467	33	loser	977.153	70.995
mesh1	NY2-467	33	loser	980.654	3.501
mesh1	NY2-467	33	loser	983.903	3.249
mesh1	NY2-467	33	loser	987.405	3.502
mesh1	NY2-467	33	loser	990.914	3.509
mesh1	NY2-467	33	loser	992.423	1.509
mesh1	NY2-467	33	loser	995.916	3.493
mesh1	NY2-467	33	loser	999.165	3.249
mesh1	NY2-467	33	loser	1000.902	1.737
mesh1	NY2-467	33	loser	1004.432	3.53
mesh1	NY2-467	33	loser	1006.159	1.727
mesh1	NY2-467	33	loser	1009.421	3.262
mesh1	NY2-467	33	loser	1012.903	3.482
mesh1	NY2-467	33	loser	1016.182	3.279
mesh1	NY2-467	33	loser	1019.657	3.475
mesh1	NY2-467	33	loser	1022.926	3.269
mesh1	NY2-467	33	loser	1065.402	42.476
mesh1	NY2-467	33	loser	1232.67	167.268
mesh1	NY2-467	33	loser	1275.674	43.004
mesh1	NY2-467	33	loser	1398.682	123.008
mesh1	NY2-467	33	loser	1598.914	200.232
mesh1	NY2-467	33	loser	1614.161	15.247
mesh1	NY2-467	33	loser	1615.932	1.771
mesh1	NY2-467	33	loser	1619.171	3.239
mesh1	NY3-371	34	loser	45.153	45.153
mesh1	NY3-371	34	loser	110.18	65.027
mesh1	NY3-371	34	loser	323.901	213.721
mesh1	NY3-371	34	loser	631.932	308.031
mesh1	NY3-371	34	loser	850.168	218.236
mesh1	NY3-371	34	loser	1259.425	409.257
mesh1	NY3-371	34	loser	1294.405	34.98
mesh1	NY3-394	41	loser	634.404	634.404
mesh1	NY3-394	41	loser	658.429	24.025
mesh1	NY3-394	41	loser	725.921	67.492
mesh1	NY3-394	41	loser	728.93	3.009
mesh1	NY3-394	41	loser	736.418	7.488
mesh1	NY3-394	41	loser	920.912	184.494
mesh1	NY3-394	41	loser	923.902	2.99
mesh1	NY3-394	41	loser	926.904	3.002
mesh1	NY3-394	41	loser	929.919	3.015
mesh1	NY3-394	41	loser	931.407	1.488
mesh1	NY3-394	41	loser	934.403	2.996
mesh1	NY3-394	41	loser	943.412	9.009
mesh1	NY3-394	41	loser	944.903	1.491
mesh1	NY3-394	41	loser	947.924	3.021
mesh1	NY3-394	41	loser	950.924	3
mesh1	NY3-394	41	loser	998.929	48.005
mesh1	NY3-394	41	loser	1001.903	2.974
mesh1	NY3-394	41	loser	1004.922	3.019
mesh1	NY3-394	41	loser	1007.917	2.995
mesh1	NY3-394	41	loser	1063.404	55.487
mesh1	NY3-394	41	loser	1066.43	3.026
mesh1	NY3-394	41	loser	1102.402	35.972
mesh1	NY3-394	41	loser	1103.907	1.505
mesh1	NY3-394	41	loser	1106.93	3.023
mesh1	NY3-394	41	loser	1109.906	2.976
mesh1	NY3-394	41	loser	1111.404	1.498
mesh1	NY3-394	41	loser	1114.452	3.048
mesh1	NY3-394	41	loser	1117.411	2.959
mesh1	NY3-394	41	loser	1120.403	2.992
mesh1	NY3-394	41	loser	1123.401	2.998
mesh1	NY3-394	41	loser	1124.903	1.502
mesh1	NY3-394	41	loser	1202.911	78.008
mesh1	NY3-394	41	loser	1205.929	3.018
mesh1	NY3-394	41	loser	1208.903	2.974
mesh1	NY3-394	41	loser	1210.403	1.5
mesh1	NY3-394	41	loser	1375.429	165.026
mesh1	NY3-394	41	loser	1378.403	2.974
mesh1	NY3-394	41	loser	1379.902	1.499
mesh1	NY3-394	41	loser	1382.907	3.005
mesh1	NY3-394	41	loser	1400.924	18.017
mesh1	NY3-394	41	loser	1403.904	2.98
mesh1	NY3-394	41	loser	1412.902	8.998
mesh1	NY3-394	41	loser	1514.93	102.028
mesh1	NY3-394	41	loser	1517.923	2.993
mesh1	NY3-394	41	loser	1520.929	3.006
mesh1	NY3-394	41	loser	1534.401	13.472
mesh1	NY3-394	41	loser	1535.904	1.503
mesh1	NY3-394	41	loser	1541.911	6.007
mesh1	NY3-394	41	loser	1544.902	2.991
mesh1	NY3-394	41	loser	1547.914	3.012
mesh1	NY3-394	41	loser	1615.409	67.495
mesh1	NY3-394	41	loser	1616.903	1.494
mesh1	NY3-394	41	loser	1619.922	3.019
mesh1	NY3-394	41	loser	1655.925	36.003
mesh1	NY2-534	43	loser	783.616	783.616
mesh1	NY2-534	43	loser	968.841	185.225
mesh1	NY2-534	43	loser	1300.602	331.761
mesh1	NY2-534	43	loser	1343.341	42.739
mesh1	NY2-534	43	loser	1551.346	208.005
mesh1	NY2-118	1	winner	5.495	5.495
mesh1	NY2-205	18	winner	12.917	12.917
mesh1	NY2-205	18	winner	59.413	46.496
mesh1	NY2-205	18	winner	67.421	8.008
mesh1	NY2-205	18	winner	69.669	2.248
mesh1	NY2-205	18	winner	71.905	2.236
mesh1	NY2-205	18	winner	72.908	1.003
mesh1	NY2-205	18	winner	100.666	27.758
mesh1	NY2-205	18	winner	116.415	15.749
mesh1	NY2-205	18	winner	118.919	2.504
mesh1	NY2-205	18	winner	120.171	1.252
mesh1	NY2-205	18	winner	131.663	11.492
mesh1	NY2-205	18	winner	136.171	4.508
mesh1	NY2-205	18	winner	145.401	9.23
mesh1	NY2-205	18	winner	146.416	1.015
mesh1	NY2-205	18	winner	148.66	2.244
mesh1	NY2-205	18	winner	151.153	2.493
mesh1	NY2-205	18	winner	153.171	2.018
mesh1	NY2-205	18	winner	210.901	57.73
mesh1	NY2-205	18	winner	316.404	105.503
mesh1	NY2-205	18	winner	318.656	2.252
mesh1	NY2-205	18	winner	380.417	61.761
mesh1	NY2-205	18	winner	412.165	31.748
mesh1	NY2-205	18	winner	414.656	2.491
mesh1	NY2-205	18	winner	415.657	1.001
mesh1	NY2-205	18	winner	436.171	20.514
mesh1	NY2-205	18	winner	456.171	20
mesh1	NY2-205	18	winner	457.402	1.231
mesh1	NY2-205	18	winner	512.913	55.511
mesh1	NY2-205	18	winner	515.401	2.488
mesh1	NY2-205	18	winner	541.408	26.007
mesh1	NY2-205	18	winner	544.654	3.246
mesh1	NY2-205	18	winner	559.911	15.257
mesh1	NY2-205	18	winner	570.913	11.002
mesh1	NY2-205	18	winner	573.401	2.488
mesh1	NY2-205	18	winner	598.668	25.267
mesh1	NY2-205	18	winner	603.409	4.741
mesh1	NY2-205	18	winner	605.416	2.007
mesh1	NY2-205	18	winner	634.154	28.738
mesh1	NY2-205	18	winner	645.415	11.261
mesh1	NY2-205	18	winner	665.402	19.987
mesh1	NY2-205	18	winner	675.901	10.499
mesh1	NY2-205	18	winner	677.909	2.008
mesh1	NY2-205	18	winner	680.416	2.507
mesh1	NY2-205	18	winner	685.171	4.755
mesh1	NY2-205	18	winner	687.415	2.244
mesh1	NY2-205	18	winner	714.652	27.237
mesh1	NY2-205	18	winner	716.91	2.258
mesh1	NY2-205	18	winner	719.413	2.503
mesh1	NY2-205	18	winner	747.421	28.008
mesh1	NY2-205	18	winner	749.656	2.235
mesh1	NY2-205	18	winner	752.171	2.515
mesh1	NY2-205	18	winner	754.421	2.25
mesh1	NY2-205	18	winner	755.665	1.244
mesh1	NY2-205	18	winner	759.151	3.486
mesh1	NY2-205	18	winner	772.653	13.502
mesh1	NY2-205	18	winner	794.907	22.254
mesh1	NY2-205	18	winner	796.171	1.264
mesh1	NY2-205	18	winner	816.668	20.497
mesh1	NY2-205	18	winner	817.906	1.238
mesh1	NY2-205	18	winner	820.172	2.266
mesh1	NY2-205	18	winner	833.171	12.999
mesh1	NY2-205	18	winner	876.172	43.001
mesh1	NY2-205	18	winner	878.654	2.482
mesh1	NY2-205	18	winner	882.171	3.517
mesh1	NY2-205	18	winner	884.421	2.25
mesh1	NY2-205	18	winner	886.905	2.484
mesh1	NY2-205	18	winner	911.665	24.76
mesh1	NY2-205	18	winner	914.17	2.505
mesh1	NY2-205	18	winner	915.401	1.231
mesh1	NY2-205	18	winner	917.421	2.02
mesh1	NY2-205	18	winner	930.422	13.001
mesh1	NY2-205	18	winner	931.67	1.248
mesh1	NY2-205	18	winner	933.918	2.248
mesh1	NY2-205	18	winner	935.171	1.253
mesh1	NY2-205	18	winner	937.651	2.48
mesh1	NY2-205	18	winner	944.17	6.519
mesh1	NY2-205	18	winner	946.671	2.501
mesh1	NY2-205	18	winner	952.652	5.981
mesh1	NY2-205	18	winner	966.404	13.752
mesh1	NY2-205	18	winner	1013.668	47.264
mesh1	NY2-205	18	winner	1016.171	2.503
mesh1	NY2-205	18	winner	1037.414	21.243
mesh1	NY2-205	18	winner	1038.664	1.25
mesh1	NY2-205	18	winner	1093.912	55.248
mesh1	NY2-205	18	winner	1096.173	2.261
mesh1	NY2-205	18	winner	1097.405	1.232
mesh1	NY2-205	18	winner	1139.668	42.263
mesh1	NY2-205	18	winner	1140.919	1.251
mesh1	NY2-205	18	winner	1235.404	94.485
mesh1	NY2-205	18	winner	1278.921	43.517
mesh1	NY2-205	18	winner	1284.403	5.482
mesh1	NY2-205	18	winner	1443.151	158.748
mesh1	NY2-205	18	winner	1465.406	22.255
mesh1	NY2-205	18	winner	1519.904	54.498
mesh1	NY2-205	18	winner	1530.159	10.255
mesh1	NY2-205	18	winner	1637.671	107.512
mesh1	NY2-205	18	winner	1639.903	2.232
mesh1	NY2-205	18	winner	1662.915	23.012
mesh1	NY2-205	18	winner	1665.408	2.493
mesh1	NY2-118	1	winner	6.242	0.747
mesh1	NY2-118	1	winner	6.742	0.5
mesh1	NY2-118	1	winner	6.996	0.254
mesh1	NY2-118	1	winner	7.992	0.996
mesh1	NY2-118	1	winner	21.495	13.503
mesh1	NY2-118	1	winner	21.996	0.501
mesh1	NY2-118	1	winner	22.493	0.497
mesh1	NY2-118	1	winner	23.244	0.751
mesh1	NY2-118	1	winner	23.993	0.749
mesh1	NY2-118	1	winner	31.243	7.25
mesh1	NY2-118	1	winner	31.493	0.25
mesh1	NY2-118	1	winner	32.493	1
mesh1	NY2-118	1	winner	32.743	0.25
mesh1	NY2-118	1	winner	33.246	0.503
mesh1	NY2-118	1	winner	33.745	0.499
mesh1	NY2-118	1	winner	34.492	0.747
mesh1	NY2-118	1	winner	35.244	0.752
mesh1	NY2-118	1	winner	35.993	0.749
mesh1	NY2-118	1	winner	44.996	9.003
mesh1	NY2-118	1	winner	45.494	0.498
mesh1	NY2-118	1	winner	45.997	0.503
mesh1	NY2-118	1	winner	46.997	1
mesh1	NY2-118	1	winner	47.497	0.5
mesh1	NY2-118	1	winner	159.5	112.003
mesh1	NY2-118	1	winner	160.246	0.746
mesh1	NY2-118	1	winner	161.744	1.498
mesh1	NY2-118	1	winner	162.25	0.506
mesh1	NY2-118	1	winner	258.251	96.001
mesh1	NY2-118	1	winner	266.501	8.25
mesh1	NY2-118	1	winner	411.755	145.254
mesh1	NY2-118	1	winner	668.997	257.242
mesh1	NY2-118	1	winner	765.007	96.01
mesh1	NY2-118	1	winner	934.742	169.735
mesh1	NY2-118	1	winner	1103.995	169.253
mesh1	NY2-118	1	winner	1281.746	177.751
mesh1	NY2-118	1	winner	1524.505	242.759
mesh1	NY2-118	1	winner	1526.505	2
mesh1	NY3-101	3	winner	16.169	16.169
mesh1	NY3-101	3	winner	17.16	0.991
mesh1	NY3-101	3	winner	19.188	2.028
mesh1	NY3-101	3	winner	21.156	1.968
mesh1	NY3-101	3	winner	22.157	1.001
mesh1	NY3-101	3	winner	24.153	1.996
mesh1	NY3-101	3	winner	26.189	2.036
mesh1	NY3-101	3	winner	27.168	0.979
mesh1	NY3-101	3	winner	29.168	2
mesh1	NY3-101	3	winner	30.163	0.995
mesh1	NY3-101	3	winner	36.171	6.008
mesh1	NY3-101	3	winner	53.158	16.987
mesh1	NY3-101	3	winner	54.151	0.993
mesh1	NY3-101	3	winner	56.161	2.01
mesh1	NY3-101	3	winner	58.16	1.999
mesh1	NY3-101	3	winner	60.161	2.001
mesh1	NY3-101	3	winner	62.154	1.993
mesh1	NY3-101	3	winner	64.157	2.003
mesh1	NY3-101	3	winner	66.167	2.01
mesh1	NY3-101	3	winner	68.151	1.984
mesh1	NY3-101	3	winner	70.154	2.003
mesh1	NY3-101	3	winner	72.164	2.01
mesh1	NY3-101	3	winner	74.18	2.016
mesh1	NY3-101	3	winner	76.188	2.008
mesh1	NY3-101	3	winner	78.153	1.965
mesh1	NY3-101	3	winner	80.161	2.008
mesh1	NY3-101	3	winner	82.173	2.012
mesh1	NY3-101	3	winner	85.153	2.98
mesh1	NY3-101	3	winner	87.152	1.999
mesh1	NY3-101	3	winner	102.184	15.032
mesh1	NY3-101	3	winner	104.16	1.976
mesh1	NY3-101	3	winner	106.162	2.002
mesh1	NY3-101	3	winner	108.185	2.023
mesh1	NY3-101	3	winner	111.155	2.97
mesh1	NY3-101	3	winner	114.151	2.996
mesh1	NY3-101	3	winner	116.169	2.018
mesh1	NY3-101	3	winner	120.16	3.991
mesh1	NY3-101	3	winner	123.151	2.991
mesh1	NY3-101	3	winner	125.181	2.03
mesh1	NY3-101	3	winner	127.163	1.982
mesh1	NY3-101	3	winner	149.166	22.003
mesh1	NY3-101	3	winner	150.181	1.015
mesh1	NY3-101	3	winner	161.156	10.975
mesh1	NY3-101	3	winner	164.151	2.995
mesh1	NY3-101	3	winner	165.155	1.004
mesh1	NY3-101	3	winner	167.169	2.014
mesh1	NY3-101	3	winner	172.155	4.986
mesh1	NY3-101	3	winner	175.168	3.013
mesh1	NY3-101	3	winner	177.179	2.011
mesh1	NY3-101	3	winner	180.166	2.987
mesh1	NY3-101	3	winner	182.152	1.986
mesh1	NY3-101	3	winner	184.167	2.015
mesh1	NY3-101	3	winner	190.16	5.993
mesh1	NY3-101	3	winner	192.152	1.992
mesh1	NY3-101	3	winner	194.16	2.008
mesh1	NY3-101	3	winner	198.169	4.009
mesh1	NY3-101	3	winner	200.159	1.99
mesh1	NY3-101	3	winner	202.153	1.994
mesh1	NY3-101	3	winner	204.154	2.001
mesh1	NY3-101	3	winner	206.165	2.011
mesh1	NY3-101	3	winner	209.185	3.02
mesh1	NY3-101	3	winner	211.153	1.968
mesh1	NY3-101	3	winner	214.156	3.003
mesh1	NY3-101	3	winner	234.151	19.995
mesh1	NY3-101	3	winner	236.151	2
mesh1	NY3-101	3	winner	243.152	7.001
mesh1	NY3-101	3	winner	248.156	5.004
mesh1	NY3-101	3	winner	279.169	31.013
mesh1	NY3-101	3	winner	282.152	2.983
mesh1	NY3-101	3	winner	292.181	10.029
mesh1	NY3-101	3	winner	315.166	22.985
mesh1	NY3-101	3	winner	332.167	17.001
mesh1	NY3-101	3	winner	364.153	31.986
mesh1	NY3-101	3	winner	365.656	1.503
mesh1	NY3-101	3	winner	428.421	62.765
mesh1	NY3-101	3	winner	430.416	1.995
mesh1	NY3-101	3	winner	432.413	1.997
mesh1	NY3-101	3	winner	445.407	12.994
mesh1	NY3-101	3	winner	455.422	10.015
mesh1	NY3-101	3	winner	523.402	67.98
mesh1	NY3-101	3	winner	526.401	2.999
mesh1	NY3-101	3	winner	537.408	11.007
mesh1	NY3-101	3	winner	539.404	1.996
mesh1	NY3-101	3	winner	543.403	3.999
mesh1	NY3-101	3	winner	546.419	3.016
mesh1	NY3-101	3	winner	548.402	1.983
mesh1	NY3-101	3	winner	551.407	3.005
mesh1	NY3-101	3	winner	553.401	1.994
mesh1	NY3-101	3	winner	558.413	5.012
mesh1	NY3-101	3	winner	566.407	7.994
mesh1	NY3-101	3	winner	574.919	8.512
mesh1	NY3-101	3	winner	583.901	8.982
mesh1	NY3-101	3	winner	585.919	2.018
mesh1	NY3-101	3	winner	587.916	1.997
mesh1	NY3-101	3	winner	604.919	17.003
mesh1	NY3-101	3	winner	672.903	67.984
mesh1	NY3-101	3	winner	674.939	2.036
mesh1	NY3-101	3	winner	736.919	61.98
mesh1	NY3-101	3	winner	790.153	53.234
mesh1	NY3-101	3	winner	870.177	80.024
mesh1	NY3-101	3	winner	916.193	46.016
mesh1	NY3-101	3	winner	918.671	2.478
mesh1	NY3-101	3	winner	920.904	2.233
mesh1	NY3-101	3	winner	952.689	31.785
mesh1	NY3-101	3	winner	954.903	2.214
mesh1	NY3-101	3	winner	1015.694	60.791
mesh1	NY3-101	3	winner	1041.44	25.746
mesh1	NY3-101	3	winner	1190.156	148.716
mesh1	NY3-101	3	winner	1263.927	73.771
mesh1	NY3-101	3	winner	1265.161	1.234
mesh1	NY3-101	3	winner	1290.901	25.74
mesh1	NY3-101	3	winner	1342.902	52.001
mesh1	NY3-101	3	winner	1381.152	38.25
mesh1	NY3-101	3	winner	1409.914	28.762
mesh1	NY3-101	3	winner	1412.411	2.497
mesh1	NY3-101	3	winner	1502.684	90.273
mesh1	NY2-135	5	winner	30.726	30.726
mesh1	NY2-135	5	winner	33.228	2.502
mesh1	NY2-135	5	winner	35.227	1.999
mesh1	NY2-135	5	winner	36.987	1.76
mesh1	NY2-135	5	winner	38.73	1.743
mesh1	NY2-135	5	winner	39.732	1.002
mesh1	NY2-135	5	winner	40.729	0.997
mesh1	NY2-135	5	winner	42.481	1.752
mesh1	NY2-135	5	winner	43.482	1.001
mesh1	NY2-135	5	winner	45.483	2.001
mesh1	NY2-135	5	winner	46.484	1.001
mesh1	NY2-135	5	winner	48.236	1.752
mesh1	NY2-135	5	winner	49.237	1.001
mesh1	NY2-135	5	winner	50.236	0.999
mesh1	NY2-135	5	winner	51.979	1.743
mesh1	NY2-135	5	winner	52.74	0.761
mesh1	NY2-135	5	winner	54.489	1.749
mesh1	NY2-135	5	winner	55.49	1.001
mesh1	NY2-135	5	winner	57.24	1.75
mesh1	NY2-135	5	winner	58.236	0.996
mesh1	NY2-135	5	winner	60.227	1.991
mesh1	NY2-135	5	winner	61.989	1.762
mesh1	NY2-135	5	winner	62.979	0.99
mesh1	NY2-135	5	winner	64.481	1.502
mesh1	NY2-135	5	winner	65.483	1.002
mesh1	NY2-135	5	winner	66.239	0.756
mesh1	NY2-135	5	winner	68.225	1.986
mesh1	NY2-135	5	winner	79.24	11.015
mesh1	NY2-135	5	winner	80.987	1.747
mesh1	NY2-135	5	winner	85.484	4.497
mesh1	NY2-135	5	winner	87.475	1.991
mesh1	NY2-135	5	winner	88.239	0.764
mesh1	NY2-135	5	winner	90.224	1.985
mesh1	NY2-135	5	winner	91.225	1.001
mesh1	NY2-135	5	winner	92.731	1.506
mesh1	NY2-135	5	winner	93.724	0.993
mesh1	NY2-135	5	winner	95.477	1.753
mesh1	NY2-135	5	winner	96.475	0.998
mesh1	NY2-135	5	winner	98.227	1.752
mesh1	NY2-135	5	winner	99.224	0.997
mesh1	NY2-135	5	winner	99.988	0.764
mesh1	NY2-135	5	winner	100.985	0.997
mesh1	NY2-135	5	winner	101.977	0.992
mesh1	NY2-135	5	winner	103.975	1.998
mesh1	NY2-135	5	winner	105.483	1.508
mesh1	NY2-135	5	winner	108.983	3.5
mesh1	NY2-135	5	winner	109.981	0.998
mesh1	NY2-135	5	winner	111.733	1.752
mesh1	NY2-135	5	winner	112.485	0.752
mesh1	NY2-135	5	winner	113.484	0.999
mesh1	NY2-135	5	winner	115.483	1.999
mesh1	NY2-135	5	winner	116.237	0.754
mesh1	NY2-135	5	winner	116.988	0.751
mesh1	NY2-135	5	winner	118.737	1.749
mesh1	NY2-135	5	winner	119.726	0.989
mesh1	NY2-135	5	winner	121.49	1.764
mesh1	NY2-135	5	winner	122.476	0.986
mesh1	NY2-135	5	winner	123.229	0.753
mesh1	NY2-135	5	winner	128.235	5.006
mesh1	NY2-135	5	winner	129.231	0.996
mesh1	NY2-135	5	winner	130.99	1.759
mesh1	NY2-135	5	winner	150.232	19.242
mesh1	NY2-135	5	winner	159.24	9.008
mesh1	NY2-135	5	winner	160.24	1
mesh1	NY2-135	5	winner	162.24	2
mesh1	NY2-135	5	winner	164.233	1.993
mesh1	NY2-135	5	winner	164.99	0.757
mesh1	NY2-135	5	winner	166.74	1.75
mesh1	NY2-135	5	winner	167.74	1
mesh1	NY2-135	5	winner	169.477	1.737
mesh1	NY2-135	5	winner	204.736	35.259
mesh1	NY2-135	5	winner	205.735	0.999
mesh1	NY2-135	5	winner	206.737	1.002
mesh1	NY2-135	5	winner	211.475	4.738
mesh1	NY2-135	5	winner	212.239	0.764
mesh1	NY2-135	5	winner	213.977	1.738
mesh1	NY2-135	5	winner	214.729	0.752
mesh1	NY2-135	5	winner	277.738	63.009
mesh1	NY2-135	5	winner	317.49	39.752
mesh1	NY2-135	5	winner	342.724	25.234
mesh1	NY2-135	5	winner	437.724	95
mesh1	NY2-135	5	winner	441.226	3.502
mesh1	NY2-135	5	winner	443.225	1.999
mesh1	NY2-135	5	winner	471.734	28.509
mesh1	NY2-135	5	winner	473.484	1.75
mesh1	NY2-135	5	winner	544.475	70.991
mesh1	NY2-135	5	winner	632.74	88.265
mesh1	NY2-135	5	winner	634.488	1.748
mesh1	NY2-135	5	winner	636.474	1.986
mesh1	NY2-135	5	winner	644.736	8.262
mesh1	NY2-135	5	winner	659.733	14.997
mesh1	NY2-135	5	winner	671.74	12.007
mesh1	NY2-135	5	winner	763.477	91.737
mesh1	NY2-135	5	winner	823.224	59.747
mesh1	NY2-135	5	winner	885.231	62.007
mesh1	NY2-135	5	winner	886.231	1
mesh1	NY2-135	5	winner	888.23	1.999
mesh1	NY2-135	5	winner	889.231	1.001
mesh1	NY2-135	5	winner	894.986	5.755
mesh1	NY2-135	5	winner	1032.233	137.247
mesh1	NY2-135	5	winner	1227.484	195.251
mesh1	NY2-135	5	winner	1282.986	55.502
mesh1	NY2-135	5	winner	1291.988	9.002
mesh1	NY2-135	5	winner	1310.735	18.747
mesh1	NY2-135	5	winner	1366.224	55.489
mesh1	NY2-135	5	winner	1367.975	1.751
mesh1	NY2-135	5	winner	1369.725	1.75
mesh1	NY2-135	5	winner	1371.228	1.503
mesh1	NY2-135	5	winner	1405.99	34.762
mesh1	NY2-135	5	winner	1408.732	2.742
mesh1	NY2-135	5	winner	1486.74	78.008
mesh1	NY2-135	5	winner	1488.732	1.992
mesh1	NY2-135	5	winner	1490.487	1.755
mesh1	NY2-135	5	winner	1542.237	51.75
mesh1	NY2-135	5	winner	1544.224	1.987
mesh1	NY2-135	5	winner	1558.726	14.502
mesh1	NY2-135	5	winner	1594.739	36.013
mesh1	NY2-135	5	winner	1595.726	0.987
mesh1	NY2-135	5	winner	1598.474	2.748
mesh1	NY2-135	5	winner	1605.999	7.525
mesh1	NY2-135	5	winner	1608.725	2.726
mesh1	NY2-135	5	winner	1652.974	44.249
mesh1	NY2-135	5	winner	1655.73	2.756
mesh1	NY2-135	5	winner	1657.731	2.001
mesh1	NY2-135	5	winner	1658.728	0.997
mesh1	NY2-135	5	winner	1660.488	1.76
mesh1	NY2-135	5	winner	1675.238	14.75
mesh1	NY2-135	5	winner	1676.99	1.752
mesh1	NY2-138	2	winner	588.736	588.736
mesh1	NY2-138	2	winner	1036.982	448.246
mesh1	NY2-138	2	winner	1049.994	13.012
mesh1	NY2-138	2	winner	1080.983	30.989
mesh1	NY2-138	2	winner	1088.985	8.002
mesh1	NY2-138	2	winner	1401.747	312.762
mesh1	NY2-138	2	winner	1403.734	1.987
mesh1	NY2-138	2	winner	1408.748	5.014
mesh1	NY2-138	2	winner	1426.748	18
mesh1	NY2-138	2	winner	1427.748	1
mesh1	NY2-138	2	winner	1437.74	9.992
mesh1	NY2-138	2	winner	1444.736	6.996
mesh1	NY2-138	2	winner	1451.744	7.008
mesh1	NY2-138	2	winner	1455.748	4.004
mesh1	NY2-138	2	winner	1456.736	0.988
mesh1	NY2-138	2	winner	1458.739	2.003
mesh1	NY2-138	2	winner	1460.733	1.994
mesh1	NY2-138	2	winner	1473.738	13.005
mesh1	NY2-138	2	winner	1475.735	1.997
mesh1	NY2-138	2	winner	1627.234	151.499
mesh1	NY2-142	4	winner	8.055	8.055
mesh1	NY2-142	4	winner	8.551	0.496
mesh1	NY2-142	4	winner	9.052	0.501
mesh1	NY2-142	4	winner	9.551	0.499
mesh1	NY2-142	4	winner	10.051	0.5
mesh1	NY2-142	4	winner	12.555	2.504
mesh1	NY2-142	4	winner	13.055	0.5
mesh1	NY2-142	4	winner	15.555	2.5
mesh1	NY2-142	4	winner	16.302	0.747
mesh1	NY2-142	4	winner	20.554	4.252
mesh1	NY2-142	4	winner	21.055	0.501
mesh1	NY2-142	4	winner	22.055	1
mesh1	NY2-142	4	winner	22.554	0.499
mesh1	NY2-142	4	winner	23.054	0.5
mesh1	NY2-142	4	winner	23.555	0.501
mesh1	NY2-142	4	winner	24.051	0.496
mesh1	NY2-142	4	winner	24.802	0.751
mesh1	NY2-142	4	winner	25.551	0.749
mesh1	NY2-142	4	winner	25.802	0.251
mesh1	NY2-142	4	winner	35.302	9.5
mesh1	NY2-142	4	winner	37.053	1.751
mesh1	NY2-142	4	winner	39.053	2
mesh1	NY2-142	4	winner	40.811	1.758
mesh1	NY2-142	4	winner	41.801	0.99
mesh1	NY2-142	4	winner	43.565	1.764
mesh1	NY2-142	4	winner	45.312	1.747
mesh1	NY2-142	4	winner	46.308	0.996
mesh1	NY2-142	4	winner	48.062	1.754
mesh1	NY2-142	4	winner	54.311	6.249
mesh1	NY2-142	4	winner	55.315	1.004
mesh1	NY2-142	4	winner	56.312	0.997
mesh1	NY2-142	4	winner	58.063	1.751
mesh1	NY2-142	4	winner	60.057	1.994
mesh1	NY2-142	4	winner	62.066	2.009
mesh1	NY2-142	4	winner	64.087	2.021
mesh1	NY2-142	4	winner	72.3	8.213
mesh1	NY2-142	4	winner	74.812	2.512
mesh1	NY2-142	4	winner	95.559	20.747
mesh1	NY2-142	4	winner	98.307	2.748
mesh1	NY2-142	4	winner	99.305	0.998
mesh1	NY2-142	4	winner	107.312	8.007
mesh1	NY2-142	4	winner	109.311	1.999
mesh1	NY2-142	4	winner	124.057	14.746
mesh1	NY2-142	4	winner	131.066	7.009
mesh1	NY2-142	4	winner	132.815	1.749
mesh1	NY2-142	4	winner	134.559	1.744
mesh1	NY2-142	4	winner	137.302	2.743
mesh1	NY2-142	4	winner	138.813	1.511
mesh1	NY2-142	4	winner	139.81	0.997
mesh1	NY2-142	4	winner	148.053	8.243
mesh1	NY2-142	4	winner	150.054	2.001
mesh1	NY2-142	4	winner	151.805	1.751
mesh1	NY2-142	4	winner	152.806	1.001
mesh1	NY2-142	4	winner	154.559	1.753
mesh1	NY2-142	4	winner	156.303	1.744
mesh1	NY2-142	4	winner	159.563	3.26
mesh1	NY2-142	4	winner	160.564	1.001
mesh1	NY2-142	4	winner	167.566	7.002
mesh1	NY2-142	4	winner	186.061	18.495
mesh1	NY2-142	4	winner	188.052	1.991
mesh1	NY2-142	4	winner	198.801	10.749
mesh1	NY2-142	4	winner	204.807	6.006
mesh1	NY2-142	4	winner	209.313	4.506
mesh1	NY2-142	4	winner	213.066	3.753
mesh1	NY2-142	4	winner	214.055	0.989
mesh1	NY2-142	4	winner	215.816	1.761
mesh1	NY2-142	4	winner	233.55	17.734
mesh1	NY2-142	4	winner	235.057	1.507
mesh1	NY2-142	4	winner	245.557	10.5
mesh1	NY2-142	4	winner	247.315	1.758
mesh1	NY2-142	4	winner	249.309	1.994
mesh1	NY2-142	4	winner	251.303	1.994
mesh1	NY2-142	4	winner	254.056	2.753
mesh1	NY2-142	4	winner	254.831	0.775
mesh1	NY2-142	4	winner	269.56	14.729
mesh1	NY2-142	4	winner	270.552	0.992
mesh1	NY2-142	4	winner	272.313	1.761
mesh1	NY2-142	4	winner	311.061	38.748
mesh1	NY2-142	4	winner	349.05	37.989
mesh1	NY2-142	4	winner	351.052	2.002
mesh1	NY2-142	4	winner	352.802	1.75
mesh1	NY2-142	4	winner	357.062	4.26
mesh1	NY2-142	4	winner	358.813	1.751
mesh1	NY2-142	4	winner	361.557	2.744
mesh1	NY2-142	4	winner	375.558	14.001
mesh1	NY2-142	4	winner	405.826	30.268
mesh1	NY2-142	4	winner	407.563	1.737
mesh1	NY2-142	4	winner	409.558	1.995
mesh1	NY2-142	4	winner	411.061	1.503
mesh1	NY2-142	4	winner	413.063	2.002
mesh1	NY2-142	4	winner	415.064	2.001
mesh1	NY2-142	4	winner	416.816	1.752
mesh1	NY2-142	4	winner	417.816	1
mesh1	NY2-142	4	winner	420.558	2.742
mesh1	NY2-142	4	winner	422.561	2.003
mesh1	NY2-142	4	winner	427.566	5.005
mesh1	NY2-142	4	winner	453.561	25.995
mesh1	NY2-142	4	winner	455.559	1.998
mesh1	NY2-142	4	winner	477.066	21.507
mesh1	NY2-142	4	winner	501.559	24.493
mesh1	NY2-142	4	winner	502.56	1.001
mesh1	NY2-142	4	winner	511.06	8.5
mesh1	NY2-142	4	winner	512.057	0.997
mesh1	NY2-142	4	winner	514.062	2.005
mesh1	NY2-142	4	winner	534.551	20.489
mesh1	NY2-142	4	winner	551.565	17.014
mesh1	NY2-142	4	winner	566.313	14.748
mesh1	NY2-142	4	winner	569.054	2.741
mesh1	NY2-142	4	winner	581.814	12.76
mesh1	NY2-142	4	winner	582.803	0.989
mesh1	NY2-142	4	winner	589.566	6.763
mesh1	NY2-142	4	winner	592.316	2.75
mesh1	NY2-142	4	winner	615.801	23.485
mesh1	NY2-142	4	winner	624.81	9.009
mesh1	NY2-142	4	winner	626.315	1.505
mesh1	NY2-142	4	winner	628.312	1.997
mesh1	NY2-142	4	winner	630.064	1.752
mesh1	NY2-142	4	winner	632.066	2.002
mesh1	NY2-142	4	winner	633.812	1.746
mesh1	NY2-142	4	winner	638.058	4.246
mesh1	NY2-142	4	winner	640.059	2.001
mesh1	NY2-142	4	winner	643.813	3.754
mesh1	NY2-142	4	winner	648.803	4.99
mesh1	NY2-142	4	winner	808.801	159.998
mesh1	NY2-142	4	winner	864.804	56.003
mesh1	NY2-142	4	winner	891.315	26.511
mesh1	NY2-142	4	winner	1123.308	231.993
mesh1	NY2-142	4	winner	1226.809	103.501
mesh1	NY2-142	4	winner	1328.064	101.255
mesh1	NY2-142	4	winner	1330.056	1.992
mesh1	NY2-142	4	winner	1331.805	1.749
mesh1	NY2-142	4	winner	1333.566	1.761
mesh1	NY2-142	4	winner	1411.808	78.242
mesh1	NY2-142	4	winner	1507.058	95.25
mesh1	NY2-142	4	winner	1577.302	70.244
mesh1	NY3-102	8	winner	15.904	15.904
mesh1	NY3-102	8	winner	25.901	9.997
mesh1	NY3-102	8	winner	26.913	1.012
mesh1	NY3-102	8	winner	27.922	1.009
mesh1	NY3-102	8	winner	29.902	1.98
mesh1	NY3-102	8	winner	30.93	1.028
mesh1	NY3-102	8	winner	32.917	1.987
mesh1	NY3-102	8	winner	36.912	3.995
mesh1	NY3-102	8	winner	38.916	2.004
mesh1	NY3-102	8	winner	39.913	0.997
mesh1	NY3-102	8	winner	40.902	0.989
mesh1	NY3-102	8	winner	42.93	2.028
mesh1	NY3-102	8	winner	63.92	20.99
mesh1	NY3-102	8	winner	68.932	5.012
mesh1	NY3-102	8	winner	98.906	29.974
mesh1	NY3-102	8	winner	100.913	2.007
mesh1	NY3-102	8	winner	190.904	89.991
mesh1	NY3-102	8	winner	191.916	1.012
mesh1	NY3-102	8	winner	195.915	3.999
mesh1	NY3-102	8	winner	264.908	68.993
mesh1	NY3-102	8	winner	345.651	80.743
mesh1	NY3-102	8	winner	346.43	0.779
mesh1	NY3-102	8	winner	348.401	1.971
mesh1	NY3-102	8	winner	399.92	51.519
mesh1	NY3-102	8	winner	400.917	0.997
mesh1	NY3-102	8	winner	402.912	1.995
mesh1	NY3-102	8	winner	409.907	6.995
mesh1	NY3-102	8	winner	414.922	5.015
mesh1	NY3-102	8	winner	461.65	46.728
mesh1	NY3-102	8	winner	487.409	25.759
mesh1	NY3-102	8	winner	489.41	2.001
mesh1	NY3-102	8	winner	495.166	5.756
mesh1	NY3-102	8	winner	497.151	1.985
mesh1	NY3-102	8	winner	498.908	1.757
mesh1	NY3-102	8	winner	499.903	0.995
mesh1	NY3-102	8	winner	544.663	44.76
mesh1	NY3-102	8	winner	579.661	34.998
mesh1	NY3-102	8	winner	580.651	0.99
mesh1	NY3-102	8	winner	582.655	2.004
mesh1	NY3-102	8	winner	583.65	0.995
mesh1	NY3-102	8	winner	591.655	8.005
mesh1	NY3-102	8	winner	592.651	0.996
mesh1	NY3-102	8	winner	594.657	2.006
mesh1	NY3-102	8	winner	602.676	8.019
mesh1	NY3-102	8	winner	604.654	1.978
mesh1	NY3-102	8	winner	605.657	1.003
mesh1	NY3-102	8	winner	607.654	1.997
mesh1	NY3-102	8	winner	642.651	34.997
mesh1	NY3-102	8	winner	683.666	41.015
mesh1	NY3-102	8	winner	690.652	6.986
mesh1	NY3-102	8	winner	694.656	4.004
mesh1	NY3-102	8	winner	711.401	16.745
mesh1	NY3-102	8	winner	719.413	8.012
mesh1	NY3-102	8	winner	731.404	11.991
mesh1	NY3-102	8	winner	768.651	37.247
mesh1	NY3-102	8	winner	770.651	2
mesh1	NY3-102	8	winner	774.667	4.016
mesh1	NY3-102	8	winner	776.651	1.984
mesh1	NY3-102	8	winner	778.678	2.027
mesh1	NY3-102	8	winner	779.652	0.974
mesh1	NY3-102	8	winner	782.652	3
mesh1	NY3-102	8	winner	785.651	2.999
mesh1	NY3-102	8	winner	802.417	16.766
mesh1	NY3-102	8	winner	803.402	0.985
mesh1	NY3-102	8	winner	805.411	2.009
mesh1	NY3-102	8	winner	808.408	2.997
mesh1	NY3-102	8	winner	837.917	29.509
mesh1	NY3-102	8	winner	838.917	1
mesh1	NY3-102	8	winner	840.935	2.018
mesh1	NY3-102	8	winner	841.917	0.982
mesh1	NY3-102	8	winner	923.905	81.988
mesh1	NY3-102	8	winner	940.667	16.762
mesh1	NY3-102	8	winner	958.65	17.983
mesh1	NY3-102	8	winner	994.917	36.267
mesh1	NY3-102	8	winner	996.913	1.996
mesh1	NY3-102	8	winner	998.902	1.989
mesh1	NY3-102	8	winner	1004.664	5.762
mesh1	NY3-102	8	winner	1006.655	1.991
mesh1	NY3-102	8	winner	1008.662	2.007
mesh1	NY3-102	8	winner	1032.667	24.005
mesh1	NY3-102	8	winner	1044.657	11.99
mesh1	NY3-102	8	winner	1062.651	17.994
mesh1	NY3-102	8	winner	1064.662	2.011
mesh1	NY3-102	8	winner	1066.667	2.005
mesh1	NY3-102	8	winner	1072.657	5.99
mesh1	NY3-102	8	winner	1075.665	3.008
mesh1	NY3-102	8	winner	1076.663	0.998
mesh1	NY3-102	8	winner	1082.662	5.999
mesh1	NY3-102	8	winner	1090.658	7.996
mesh1	NY3-102	8	winner	1099.416	8.758
mesh1	NY3-102	8	winner	1130.401	30.985
mesh1	NY3-102	8	winner	1174.416	44.015
mesh1	NY3-102	8	winner	1176.403	1.987
mesh1	NY3-102	8	winner	1177.407	1.004
mesh1	NY3-102	8	winner	1243.901	66.494
mesh1	NY3-102	8	winner	1245.914	2.013
mesh1	NY3-102	8	winner	1247.911	1.997
mesh1	NY3-102	8	winner	1249.912	2.001
mesh1	NY3-102	8	winner	1300.157	50.245
mesh1	NY3-102	8	winner	1301.153	0.996
mesh1	NY3-102	8	winner	1303.161	2.008
mesh1	NY3-102	8	winner	1304.157	0.996
mesh1	NY3-102	8	winner	1306.183	2.026
mesh1	NY3-102	8	winner	1313.154	6.971
mesh1	NY3-102	8	winner	1350.684	37.53
mesh1	NY3-102	8	winner	1440.165	89.481
mesh1	NY3-102	8	winner	1442.166	2.001
mesh1	NY3-102	8	winner	1445.162	2.996
mesh1	NY3-102	8	winner	1470.66	25.498
mesh1	NY3-102	8	winner	1575.901	105.241
mesh1	NY3-102	8	winner	1577.902	2.001
mesh1	NY3-102	8	winner	1583.903	6.001
mesh1	NY3-102	8	winner	1640.401	56.498
mesh1	NY3-102	8	winner	1668.402	28.001
mesh1	NY3-103	6	winner	140.671	140.671
mesh1	NY3-103	6	winner	142.902	2.231
mesh1	NY3-103	6	winner	145.152	2.25
mesh1	NY3-103	6	winner	647.417	502.265
mesh1	NY3-103	6	winner	649.908	2.491
mesh1	NY3-103	6	winner	654.422	4.514
mesh1	NY3-103	6	winner	660.419	5.997
mesh1	NY3-103	6	winner	747.402	86.983
mesh1	NY3-103	6	winner	748.402	1
mesh1	NY3-103	6	winner	817.421	69.019
mesh1	NY3-103	6	winner	880.655	63.234
mesh1	NY3-103	6	winner	920.157	39.502
mesh1	NY3-103	6	winner	922.414	2.257
mesh1	NY3-103	6	winner	963.668	41.254
mesh1	NY3-103	6	winner	1103.91	140.242
mesh1	NY3-103	6	winner	1154.66	50.75
mesh1	NY3-103	6	winner	1361.404	206.744
mesh1	NY3-103	6	winner	1515.165	153.761
mesh1	NY3-110	7	winner	NA	NA
mesh1	NY3-109	9	winner	319.378	319.378
mesh1	NY3-109	9	winner	324.865	5.487
mesh1	NY3-109	9	winner	329.378	4.513
mesh1	NY3-109	9	winner	356.115	26.737
mesh1	NY3-109	9	winner	358.123	2.008
mesh1	NY3-109	9	winner	360.615	2.492
mesh1	NY3-109	9	winner	362.857	2.242
mesh1	NY3-109	9	winner	368.859	6.002
mesh1	NY3-109	9	winner	372.116	3.257
mesh1	NY3-109	9	winner	374.358	2.242
mesh1	NY3-109	9	winner	391.114	16.756
mesh1	NY3-109	9	winner	392.115	1.001
mesh1	NY3-109	9	winner	524.113	131.998
mesh1	NY3-109	9	winner	582.109	57.996
mesh1	NY3-109	9	winner	776.877	194.768
mesh1	NY3-109	9	winner	788.361	11.484
mesh1	NY3-109	9	winner	1131.37	343.009
mesh1	NY3-109	9	winner	1140.374	9.004
mesh1	NY3-109	9	winner	1159.858	19.484
mesh1	NY3-109	9	winner	1175.86	16.002
mesh1	NY3-109	9	winner	1178.108	2.248
mesh1	NY3-109	9	winner	1189.362	11.254
mesh1	NY3-109	9	winner	1599.115	409.753
mesh1	NY3-109	9	winner	1601.61	2.495
mesh1	NY3-126	10	winner	NA	NA
mesh1	NY3-139	11	winner	65.168	65.168
mesh1	NY3-139	11	winner	77.653	12.485
mesh1	NY3-139	11	winner	78.903	1.25
mesh1	NY3-139	11	winner	81.653	2.75
mesh1	NY3-139	11	winner	84.418	2.765
mesh1	NY3-139	11	winner	87.163	2.745
mesh1	NY3-139	11	winner	88.663	1.5
mesh1	NY3-139	11	winner	90.165	1.502
mesh1	NY3-139	11	winner	93.152	2.987
mesh1	NY3-139	11	winner	94.403	1.251
mesh1	NY3-139	11	winner	270.41	176.007
mesh1	NY3-139	11	winner	622.16	351.75
mesh1	NY3-139	11	winner	647.651	25.491
mesh1	NY3-139	11	winner	665.677	18.026
mesh1	NY3-139	11	winner	753.152	87.475
mesh1	NY3-139	11	winner	920.415	167.263
mesh1	NY3-139	11	winner	927.176	6.761
mesh1	NY3-139	11	winner	982.413	55.237
mesh1	NY3-139	11	winner	985.156	2.743
mesh1	NY3-139	11	winner	986.407	1.251
mesh1	NY3-139	11	winner	989.418	3.011
mesh1	NY3-139	11	winner	1088.402	98.984
mesh1	NY3-139	11	winner	1101.917	13.515
mesh1	NY3-139	11	winner	1104.656	2.739
mesh1	NY3-139	11	winner	1107.402	2.746
mesh1	NY3-139	11	winner	1111.168	3.766
mesh1	NY3-139	11	winner	1277.403	166.235
mesh1	NY3-139	11	winner	1355.903	78.5
mesh1	NY3-139	11	winner	1423.664	67.761
mesh1	NY3-140	12	winner	37.402	37.402
mesh1	NY3-140	12	winner	38.404	1.002
mesh1	NY3-140	12	winner	40.401	1.997
mesh1	NY3-140	12	winner	61.402	21.001
mesh1	NY3-140	12	winner	71.402	10
mesh1	NY3-140	12	winner	103.173	31.771
mesh1	NY3-140	12	winner	124.402	21.229
mesh1	NY3-140	12	winner	137.901	13.499
mesh1	NY3-140	12	winner	147.901	10
mesh1	NY3-140	12	winner	170.412	22.511
mesh1	NY3-140	12	winner	386.163	215.751
mesh1	NY3-140	12	winner	392.407	6.244
mesh1	NY3-140	12	winner	499.909	107.502
mesh1	NY3-140	12	winner	501.173	1.264
mesh1	NY3-140	12	winner	503.666	2.493
mesh1	NY3-140	12	winner	611.152	107.486
mesh1	NY3-140	12	winner	706.154	95.002
mesh1	NY3-140	12	winner	722.423	16.269
mesh1	NY3-140	12	winner	732.418	9.995
mesh1	NY3-140	12	winner	737.424	5.006
mesh1	NY3-140	12	winner	741.154	3.73
mesh1	NY3-140	12	winner	858.651	117.497
mesh1	NY3-140	12	winner	957.401	98.75
mesh1	NY3-140	12	winner	1002.408	45.007
mesh1	NY3-140	12	winner	1032.408	30
mesh1	NY3-140	12	winner	1074.916	42.508
mesh1	NY3-140	12	winner	1096.164	21.248
mesh1	NY3-140	12	winner	1098.66	2.496
mesh1	NY3-140	12	winner	1102.404	3.744
mesh1	NY3-140	12	winner	1104.901	2.497
mesh1	NY3-140	12	winner	1116.151	11.25
mesh1	NY3-140	12	winner	1215.412	99.261
mesh1	NY3-140	12	winner	1239.151	23.739
mesh1	NY3-140	12	winner	1364.164	125.013
mesh1	NY3-140	12	winner	1366.652	2.488
mesh1	NY3-140	12	winner	1369.153	2.501
mesh1	NY3-140	12	winner	1380.418	11.265
mesh1	NY3-140	12	winner	1407.919	27.501
mesh1	NY3-140	12	winner	1437.902	29.983
mesh1	NY3-140	12	winner	1441.662	3.76
mesh1	NY3-140	12	winner	1485.402	43.74
mesh1	NY3-140	12	winner	1486.652	1.25
mesh1	NY3-140	12	winner	1584.151	97.499
mesh1	NY3-140	12	winner	1586.673	2.522
mesh1	NY3-140	12	winner	1611.672	24.999
mesh1	NY3-140	12	winner	1612.905	1.233
mesh1	NY3-140	12	winner	1620.406	7.501
mesh1	NY3-141	13	winner	550.403	550.403
mesh1	NY3-141	13	winner	589.409	39.006
mesh1	NY3-141	13	winner	856.666	267.257
mesh1	NY3-141	13	winner	916.401	59.735
mesh1	NY3-141	13	winner	1052.662	136.261
mesh1	NY3-141	13	winner	1111.177	58.515
mesh1	NY3-141	13	winner	1244.652	133.475
mesh1	NY3-141	13	winner	1563.179	318.527
mesh1	NY2-176	14	winner	956.861	956.861
mesh1	NY2-176	14	winner	957.861	1
mesh1	NY2-176	14	winner	959.105	1.244
mesh1	NY2-176	14	winner	962.622	3.517
mesh1	NY2-176	14	winner	1448.364	485.742
mesh1	NY2-176	14	winner	1624.366	176.002
mesh1	NY2-176	14	winner	1627.86	3.494
mesh1	NY3-133	15	winner	61.402	61.402
mesh1	NY3-133	15	winner	68.171	6.769
mesh1	NY3-133	15	winner	122.903	54.732
mesh1	NY3-133	15	winner	123.921	1.018
mesh1	NY3-133	15	winner	125.171	1.25
mesh1	NY3-133	15	winner	156.411	31.24
mesh1	NY3-133	15	winner	510.427	354.016
mesh1	NY3-133	15	winner	721.152	210.725
mesh1	NY3-133	15	winner	1091.902	370.75
mesh1	NY3-133	15	winner	1322.164	230.262
mesh1	NY3-133	15	winner	1567.901	245.737
mesh1	NY3-131	17	winner	10.161	10.161
mesh1	NY3-131	17	winner	11.402	1.241
mesh1	NY3-131	17	winner	13.41	2.008
mesh1	NY3-131	17	winner	14.669	1.259
mesh1	NY3-131	17	winner	17.151	2.482
mesh1	NY3-131	17	winner	19.17	2.019
mesh1	NY3-131	17	winner	20.404	1.234
mesh1	NY3-131	17	winner	21.664	1.26
mesh1	NY3-131	17	winner	23.921	2.257
mesh1	NY3-131	17	winner	25.158	1.237
mesh1	NY3-131	17	winner	26.405	1.247
mesh1	NY3-131	17	winner	27.668	1.263
mesh1	NY3-131	17	winner	30.171	2.503
mesh1	NY3-131	17	winner	31.409	1.238
mesh1	NY3-131	17	winner	32.664	1.255
mesh1	NY3-131	17	winner	34.912	2.248
mesh1	NY3-131	17	winner	36.166	1.254
mesh1	NY3-131	17	winner	43.403	7.237
mesh1	NY3-131	17	winner	44.404	1.001
mesh1	NY3-131	17	winner	45.664	1.26
mesh1	NY3-131	17	winner	47.921	2.257
mesh1	NY3-131	17	winner	49.169	1.248
mesh1	NY3-131	17	winner	51.405	2.236
mesh1	NY3-131	17	winner	52.664	1.259
mesh1	NY3-131	17	winner	54.907	2.243
mesh1	NY3-131	17	winner	57.404	2.497
mesh1	NY3-131	17	winner	58.41	1.006
mesh1	NY3-131	17	winner	59.664	1.254
mesh1	NY3-131	17	winner	69.921	10.257
mesh1	NY3-131	17	winner	71.155	1.234
mesh1	NY3-131	17	winner	72.403	1.248
mesh1	NY3-131	17	winner	74.664	2.261
mesh1	NY3-131	17	winner	75.902	1.238
mesh1	NY3-131	17	winner	77.911	2.009
mesh1	NY3-131	17	winner	78.913	1.002
mesh1	NY3-131	17	winner	81.166	2.253
mesh1	NY3-131	17	winner	83.409	2.243
mesh1	NY3-131	17	winner	84.664	1.255
mesh1	NY3-131	17	winner	87.669	3.005
mesh1	NY3-131	17	winner	89.908	2.239
mesh1	NY3-131	17	winner	93.401	3.493
mesh1	NY3-131	17	winner	109.663	16.262
mesh1	NY3-131	17	winner	112.921	3.258
mesh1	NY3-131	17	winner	119.663	6.742
mesh1	NY3-131	17	winner	120.919	1.256
mesh1	NY3-131	17	winner	123.401	2.482
mesh1	NY3-131	17	winner	147.157	23.756
mesh1	NY3-131	17	winner	149.403	2.246
mesh1	NY3-131	17	winner	151.421	2.018
mesh1	NY3-131	17	winner	152.663	1.242
mesh1	NY3-131	17	winner	154.912	2.249
mesh1	NY3-131	17	winner	156.921	2.009
mesh1	NY3-131	17	winner	159.417	2.496
mesh1	NY3-131	17	winner	161.671	2.254
mesh1	NY3-131	17	winner	167.171	5.5
mesh1	NY3-131	17	winner	169.409	2.238
mesh1	NY3-131	17	winner	171.662	2.253
mesh1	NY3-131	17	winner	200.921	29.259
mesh1	NY3-131	17	winner	202.17	1.249
mesh1	NY3-131	17	winner	204.402	2.232
mesh1	NY3-131	17	winner	205.402	1
mesh1	NY3-131	17	winner	207.669	2.267
mesh1	NY3-131	17	winner	215.661	7.992
mesh1	NY3-131	17	winner	217.915	2.254
mesh1	NY3-131	17	winner	277.401	59.486
mesh1	NY3-131	17	winner	290.915	13.514
mesh1	NY3-131	17	winner	293.159	2.244
mesh1	NY3-131	17	winner	295.402	2.243
mesh1	NY3-131	17	winner	303.408	8.006
mesh1	NY3-131	17	winner	320.655	17.247
mesh1	NY3-131	17	winner	326.157	5.502
mesh1	NY3-131	17	winner	328.42	2.263
mesh1	NY3-131	17	winner	329.671	1.251
mesh1	NY3-131	17	winner	331.903	2.232
mesh1	NY3-131	17	winner	335.421	3.518
mesh1	NY3-131	17	winner	337.668	2.247
mesh1	NY3-131	17	winner	370.904	33.236
mesh1	NY3-131	17	winner	374.167	3.263
mesh1	NY3-131	17	winner	375.422	1.255
mesh1	NY3-131	17	winner	377.901	2.479
mesh1	NY3-131	17	winner	380.902	3.001
mesh1	NY3-131	17	winner	381.907	1.005
mesh1	NY3-131	17	winner	384.157	2.25
mesh1	NY3-131	17	winner	386.421	2.264
mesh1	NY3-131	17	winner	423.919	37.498
mesh1	NY3-131	17	winner	425.155	1.236
mesh1	NY3-131	17	winner	455.916	30.761
mesh1	NY3-131	17	winner	458.421	2.505
mesh1	NY3-131	17	winner	481.421	23
mesh1	NY3-131	17	winner	483.671	2.25
mesh1	NY3-131	17	winner	485.912	2.241
mesh1	NY3-131	17	winner	497.411	11.499
mesh1	NY3-131	17	winner	500.671	3.26
mesh1	NY3-131	17	winner	531.902	31.231
mesh1	NY3-131	17	winner	562.91	31.008
mesh1	NY3-131	17	winner	566.672	3.762
mesh1	NY3-131	17	winner	579.422	12.75
mesh1	NY3-131	17	winner	581.901	2.479
mesh1	NY3-131	17	winner	584.156	2.255
mesh1	NY3-131	17	winner	609.408	25.252
mesh1	NY3-131	17	winner	610.662	1.254
mesh1	NY3-131	17	winner	611.662	1
mesh1	NY3-131	17	winner	634.407	22.745
mesh1	NY3-131	17	winner	635.664	1.257
mesh1	NY3-131	17	winner	643.663	7.999
mesh1	NY3-131	17	winner	672.151	28.488
mesh1	NY3-131	17	winner	674.171	2.02
mesh1	NY3-131	17	winner	676.416	2.245
mesh1	NY3-131	17	winner	678.666	2.25
mesh1	NY3-131	17	winner	682.403	3.737
mesh1	NY3-131	17	winner	716.162	33.759
mesh1	NY3-131	17	winner	717.41	1.248
mesh1	NY3-131	17	winner	719.921	2.511
mesh1	NY3-131	17	winner	722.158	2.237
mesh1	NY3-131	17	winner	724.402	2.244
mesh1	NY3-131	17	winner	726.915	2.513
mesh1	NY3-131	17	winner	727.921	1.006
mesh1	NY3-131	17	winner	730.401	2.48
mesh1	NY3-131	17	winner	731.667	1.266
mesh1	NY3-131	17	winner	733.921	2.254
mesh1	NY3-131	17	winner	736.16	2.239
mesh1	NY3-131	17	winner	751.403	15.243
mesh1	NY3-131	17	winner	760.905	9.502
mesh1	NY3-131	17	winner	761.91	1.005
mesh1	NY3-131	17	winner	763.92	2.01
mesh1	NY3-131	17	winner	766.152	2.232
mesh1	NY3-131	17	winner	796.171	30.019
mesh1	NY3-131	17	winner	834.66	38.489
mesh1	NY3-131	17	winner	835.663	1.003
mesh1	NY3-131	17	winner	838.171	2.508
mesh1	NY3-131	17	winner	842.669	4.498
mesh1	NY3-131	17	winner	857.912	15.243
mesh1	NY3-131	17	winner	1452.171	594.259
mesh1	NY3-136	16	winner	39.671	39.671
mesh1	NY3-136	16	winner	104.921	65.25
mesh1	NY3-136	16	winner	122.903	17.982
mesh1	NY3-136	16	winner	139.169	16.266
mesh1	NY3-136	16	winner	170.16	30.991
mesh1	NY3-136	16	winner	275.408	105.248
mesh1	NY3-136	16	winner	349.671	74.263
mesh1	NY3-136	16	winner	428.409	78.738
mesh1	NY3-136	16	winner	429.663	1.254
mesh1	NY3-136	16	winner	973.402	543.739
mesh1	NY3-136	16	winner	987.918	14.516
mesh1	NY3-136	16	winner	992.406	4.488
mesh1	NY3-136	16	winner	1012.651	20.245
mesh1	NY3-136	16	winner	1200.902	188.251
mesh1	NY3-136	16	winner	1203.911	3.009
mesh1	NY3-136	16	winner	1241.422	37.511
mesh1	NY3-136	16	winner	1242.653	1.231
mesh1	NY3-136	16	winner	1245.907	3.254
mesh1	NY3-136	16	winner	1541.401	295.494
mesh1	NY3-136	16	winner	1612.166	70.765
mesh1	NY3-136	16	winner	1615.408	3.242
mesh1	NY3-136	16	winner	1617.411	2.003
mesh1	NY3-136	16	winner	1659.914	42.503
mesh1	NY3-165	19	winner	442.677	442.677
mesh1	NY3-165	19	winner	444.177	1.5
mesh1	NY3-165	19	winner	457.927	13.75
mesh1	NY3-165	19	winner	471.676	13.749
mesh1	NY3-165	19	winner	685.422	213.746
mesh1	NY3-165	19	winner	885.655	200.233
mesh1	NY3-165	19	winner	1059.911	174.256
mesh1	NY3-165	19	winner	1583.906	523.995
mesh1	NY3-165	19	winner	1667.926	84.02
mesh1	NY3-165	19	winner	1670.668	2.742
mesh1	NY3-165	19	winner	1673.413	2.745
mesh1	NY3-165	19	winner	1674.907	1.494
mesh1	NY2-287	20	winner	654.153	654.153
mesh1	NY2-287	20	winner	663.658	9.505
mesh1	NY2-287	20	winner	679.176	15.518
mesh1	NY2-287	20	winner	685.927	6.751
mesh1	NY2-287	20	winner	689.926	3.999
mesh1	NY2-287	20	winner	691.422	1.496
mesh1	NY2-287	20	winner	748.153	56.731
mesh1	NY2-287	20	winner	765.912	17.759
mesh1	NY2-287	20	winner	768.42	2.508
mesh1	NY2-287	20	winner	787.903	19.483
mesh1	NY2-287	20	winner	873.677	85.774
mesh1	NY2-287	20	winner	876.426	2.749
mesh1	NY2-287	20	winner	877.677	1.251
mesh1	NY2-287	20	winner	931.658	53.981
mesh1	NY2-287	20	winner	951.677	20.019
mesh1	NY2-287	20	winner	987.165	35.488
mesh1	NY2-287	20	winner	997.405	10.24
mesh1	NY2-287	20	winner	1011.42	14.015
mesh1	NY2-287	20	winner	1026.677	15.257
mesh1	NY2-287	20	winner	1029.672	2.995
mesh1	NY2-287	20	winner	1032.665	2.993
mesh1	NY2-287	20	winner	1035.651	2.986
mesh1	NY2-287	20	winner	1036.902	1.251
mesh1	NY2-287	20	winner	1039.918	3.016
mesh1	NY2-287	20	winner	1051.163	11.245
mesh1	NY2-287	20	winner	1053.927	2.764
mesh1	NY2-287	20	winner	1056.675	2.748
mesh1	NY2-287	20	winner	1080.677	24.002
mesh1	NY2-287	20	winner	1097.677	17
mesh1	NY2-287	20	winner	1106.402	8.725
mesh1	NY2-287	20	winner	1109.176	2.774
mesh1	NY2-287	20	winner	1115.172	5.996
mesh1	NY2-287	20	winner	1123.405	8.233
mesh1	NY2-287	20	winner	1126.177	2.772
mesh1	NY2-287	20	winner	1268.92	142.743
mesh1	NY2-287	20	winner	1288.416	19.496
mesh1	NY2-287	20	winner	1410.403	121.987
mesh1	NY2-287	20	winner	1425.658	15.255
mesh1	NY2-287	20	winner	1428.401	2.743
mesh1	NY2-287	20	winner	1430.924	2.523
mesh1	NY2-287	20	winner	1433.676	2.752
mesh1	NY2-287	20	winner	1505.927	72.251
mesh1	NY2-287	20	winner	1507.427	1.5
mesh1	NY2-289	21	winner	1017.903	1017.903
mesh1	NY3-237	22	winner	91.674	91.674
mesh1	NY3-237	22	winner	94.151	2.477
mesh1	NY3-237	22	winner	99.152	5.001
mesh1	NY3-237	22	winner	187.907	88.755
mesh1	NY3-237	22	winner	289.16	101.253
mesh1	NY3-237	22	winner	321.652	32.492
mesh1	NY3-237	22	winner	401.664	80.012
mesh1	NY3-237	22	winner	457.175	55.511
mesh1	NY3-237	22	winner	459.651	2.476
mesh1	NY3-237	22	winner	462.173	2.522
mesh1	NY3-237	22	winner	464.652	2.479
mesh1	NY3-237	22	winner	473.404	8.752
mesh1	NY3-237	22	winner	545.901	72.497
mesh1	NY3-237	22	winner	547.162	1.261
mesh1	NY3-237	22	winner	549.672	2.51
mesh1	NY3-237	22	winner	552.174	2.502
mesh1	NY3-237	22	winner	614.662	62.488
mesh1	NY3-237	22	winner	615.913	1.251
mesh1	NY3-237	22	winner	618.408	2.495
mesh1	NY3-237	22	winner	620.906	2.498
mesh1	NY3-237	22	winner	623.42	2.514
mesh1	NY3-237	22	winner	624.667	1.247
mesh1	NY3-237	22	winner	627.166	2.499
mesh1	NY3-237	22	winner	629.669	2.503
mesh1	NY3-237	22	winner	630.901	1.232
mesh1	NY3-237	22	winner	633.409	2.508
mesh1	NY3-237	22	winner	635.923	2.514
mesh1	NY3-237	22	winner	638.401	2.478
mesh1	NY3-237	22	winner	640.921	2.52
mesh1	NY3-237	22	winner	642.152	1.231
mesh1	NY3-237	22	winner	644.66	2.508
mesh1	NY3-237	22	winner	647.164	2.504
mesh1	NY3-237	22	winner	680.909	33.745
mesh1	NY3-237	22	winner	710.902	29.993
mesh1	NY3-237	22	winner	713.403	2.501
mesh1	NY3-237	22	winner	714.664	1.261
mesh1	NY3-237	22	winner	717.16	2.496
mesh1	NY3-237	22	winner	719.669	2.509
mesh1	NY3-237	22	winner	789.662	69.993
mesh1	NY3-237	22	winner	792.175	2.513
mesh1	NY3-237	22	winner	949.672	157.497
mesh1	NY3-237	22	winner	952.151	2.479
mesh1	NY3-237	22	winner	954.651	2.5
mesh1	NY3-237	22	winner	955.925	1.274
mesh1	NY3-237	22	winner	979.673	23.748
mesh1	NY3-237	22	winner	1045.913	66.24
mesh1	NY3-237	22	winner	1048.414	2.501
mesh1	NY3-237	22	winner	1050.916	2.502
mesh1	NY3-237	22	winner	1054.653	3.737
mesh1	NY3-237	22	winner	1067.154	12.501
mesh1	NY3-237	22	winner	1284.67	217.516
mesh1	NY3-237	22	winner	1570.918	286.248
mesh1	NY3-244	25	winner	93.401	93.401
mesh1	NY3-244	25	winner	98.926	5.525
mesh1	NY3-244	25	winner	106.402	7.476
mesh1	NY3-244	25	winner	108.912	2.51
mesh1	NY3-244	25	winner	110.168	1.256
mesh1	NY3-244	25	winner	113.176	3.008
mesh1	NY3-244	25	winner	114.676	1.5
mesh1	NY3-244	25	winner	142.426	27.75
mesh1	NY3-244	25	winner	146.676	4.25
mesh1	NY3-244	25	winner	153.668	6.992
mesh1	NY3-244	25	winner	156.667	2.999
mesh1	NY3-244	25	winner	166.176	9.509
mesh1	NY3-244	25	winner	213.176	47
mesh1	NY3-244	25	winner	220.652	7.476
mesh1	NY3-244	25	winner	224.676	4.024
mesh1	NY3-244	25	winner	236.176	11.5
mesh1	NY3-244	25	winner	262.152	25.976
mesh1	NY3-244	25	winner	264.669	2.517
mesh1	NY3-244	25	winner	280.926	16.257
mesh1	NY3-244	25	winner	283.653	2.727
mesh1	NY3-244	25	winner	358.425	74.772
mesh1	NY3-244	25	winner	361.407	2.982
mesh1	NY3-244	25	winner	367.402	5.995
mesh1	NY3-244	25	winner	371.902	4.5
mesh1	NY3-244	25	winner	405.651	33.749
mesh1	NY3-244	25	winner	418.156	12.505
mesh1	NY3-244	25	winner	427.91	9.754
mesh1	NY3-244	25	winner	432.154	4.244
mesh1	NY3-244	25	winner	434.901	2.747
mesh1	NY3-244	25	winner	437.405	2.504
mesh1	NY3-244	25	winner	440.401	2.996
mesh1	NY3-244	25	winner	449.901	9.5
mesh1	NY3-244	25	winner	497.412	47.511
mesh1	NY3-244	25	winner	500.153	2.741
mesh1	NY3-244	25	winner	501.651	1.498
mesh1	NY3-244	25	winner	504.424	2.773
mesh1	NY3-244	25	winner	537.652	33.228
mesh1	NY3-244	25	winner	548.426	10.774
mesh1	NY3-244	25	winner	568.41	19.984
mesh1	NY3-244	25	winner	615.158	46.748
mesh1	NY3-244	25	winner	617.902	2.744
mesh1	NY3-244	25	winner	620.653	2.751
mesh1	NY3-244	25	winner	623.415	2.762
mesh1	NY3-244	25	winner	698.402	74.987
mesh1	NY3-244	25	winner	737.159	38.757
mesh1	NY3-244	25	winner	755.151	17.992
mesh1	NY3-244	25	winner	759.152	4.001
mesh1	NY3-244	25	winner	761.652	2.5
mesh1	NY3-244	25	winner	765.667	4.015
mesh1	NY3-244	25	winner	769.902	4.235
mesh1	NY3-244	25	winner	812.651	42.749
mesh1	NY3-244	25	winner	830.154	17.503
mesh1	NY3-244	25	winner	834.403	4.249
mesh1	NY3-244	25	winner	838.172	3.769
mesh1	NY3-244	25	winner	849.902	11.73
mesh1	NY3-244	25	winner	860.675	10.773
mesh1	NY3-244	25	winner	863.418	2.743
mesh1	NY3-244	25	winner	866.402	2.984
mesh1	NY3-244	25	winner	872.151	5.749
mesh1	NY3-244	25	winner	874.653	2.502
mesh1	NY3-244	25	winner	877.418	2.765
mesh1	NY3-244	25	winner	878.903	1.485
mesh1	NY3-244	25	winner	880.402	1.499
mesh1	NY3-244	25	winner	883.426	3.024
mesh1	NY3-244	25	winner	900.162	16.736
mesh1	NY3-244	25	winner	903.152	2.99
mesh1	NY3-244	25	winner	906.152	3
mesh1	NY3-244	25	winner	907.426	1.274
mesh1	NY3-244	25	winner	910.151	2.725
mesh1	NY3-244	25	winner	912.652	2.501
mesh1	NY3-244	25	winner	915.417	2.765
mesh1	NY3-244	25	winner	924.902	9.485
mesh1	NY3-244	25	winner	927.659	2.757
mesh1	NY3-244	25	winner	934.915	7.256
mesh1	NY3-244	25	winner	937.651	2.736
mesh1	NY3-244	25	winner	966.902	29.251
mesh1	NY3-244	25	winner	972.152	5.25
mesh1	NY3-244	25	winner	976.421	4.269
mesh1	NY3-244	25	winner	990.652	14.231
mesh1	NY3-244	25	winner	991.92	1.268
mesh1	NY3-244	25	winner	994.901	2.981
mesh1	NY3-244	25	winner	997.409	2.508
mesh1	NY3-244	25	winner	998.901	1.492
mesh1	NY3-244	25	winner	1001.421	2.52
mesh1	NY3-244	25	winner	1004.174	2.753
mesh1	NY3-244	25	winner	1028.402	24.228
mesh1	NY3-244	25	winner	1031.152	2.75
mesh1	NY3-244	25	winner	1033.901	2.749
mesh1	NY3-244	25	winner	1042.154	8.253
mesh1	NY3-244	25	winner	1044.902	2.748
mesh1	NY3-244	25	winner	1047.417	2.515
mesh1	NY3-244	25	winner	1050.402	2.985
mesh1	NY3-244	25	winner	1054.417	4.015
mesh1	NY3-244	25	winner	1057.169	2.752
mesh1	NY3-244	25	winner	1059.913	2.744
mesh1	NY3-244	25	winner	1104.157	44.244
mesh1	NY3-244	25	winner	1105.413	1.256
mesh1	NY3-244	25	winner	1109.92	4.507
mesh1	NY3-244	25	winner	1111.172	1.252
mesh1	NY3-244	25	winner	1113.912	2.74
mesh1	NY3-244	25	winner	1116.912	3
mesh1	NY3-244	25	winner	1119.422	2.51
mesh1	NY3-244	25	winner	1243.41	123.988
mesh1	NY3-244	25	winner	1246.174	2.764
mesh1	NY3-244	25	winner	1301.171	54.997
mesh1	NY3-244	25	winner	1310.912	9.741
mesh1	NY3-244	25	winner	1313.919	3.007
mesh1	NY3-244	25	winner	1319.659	5.74
mesh1	NY3-244	25	winner	1386.156	66.497
mesh1	NY3-244	25	winner	1388.657	2.501
mesh1	NY3-244	25	winner	1391.407	2.75
mesh1	NY3-244	25	winner	1423.406	31.999
mesh1	NY3-244	25	winner	1425.913	2.507
mesh1	NY3-244	25	winner	1442.408	16.495
mesh1	NY3-244	25	winner	1456.407	13.999
mesh1	NY3-244	25	winner	1459.162	2.755
mesh1	NY3-244	25	winner	1463.902	4.74
mesh1	NY3-244	25	winner	1471.912	8.01
mesh1	NY2-425	26	winner	149.162	149.162
mesh1	NY2-425	26	winner	1289.177	1140.015
mesh1	NY2-425	26	winner	1326.17	36.993
mesh1	NY2-425	26	winner	1335.177	9.007
mesh1	NY2-425	26	winner	1350.158	14.981
mesh1	NY2-425	26	winner	1425.151	74.993
mesh1	NY2-425	26	winner	1428.166	3.015
mesh1	NY2-425	26	winner	1455.151	26.985
mesh1	NY2-425	26	winner	1457.927	2.776
mesh1	NY2-425	26	winner	1460.905	2.978
mesh1	NY2-425	26	winner	1468.415	7.51
mesh1	NY2-425	26	winner	1471.401	2.986
mesh1	NY2-425	26	winner	1475.914	4.513
mesh1	NY2-425	26	winner	1478.905	2.991
mesh1	NY3-323	28	winner	255.917	255.917
mesh1	NY3-323	28	winner	551.157	295.24
mesh1	NY3-323	28	winner	892.425	341.268
mesh1	NY3-323	28	winner	1466.675	574.25
mesh1	NY3-334	29	winner	293.184	293.184
mesh1	NY3-334	29	winner	359.405	66.221
mesh1	NY3-334	29	winner	637.918	278.513
mesh1	NY3-334	29	winner	639.414	1.496
mesh1	NY3-334	29	winner	748.427	109.013
mesh1	NY3-334	29	winner	1134.918	386.491
mesh1	NY3-334	29	winner	1137.672	2.754
mesh1	NY3-334	29	winner	1497.919	360.247
mesh1	NY3-334	29	winner	1583.401	85.482
mesh1	NY3-334	29	winner	1587.677	4.276
mesh1	NY3-334	29	winner	1590.656	2.979
mesh1	NY3-334	29	winner	1593.403	2.747
mesh1	NY3-334	29	winner	1595.92	2.517
mesh1	NY3-334	29	winner	1601.427	5.507
mesh1	NY3-334	29	winner	1604.431	3.004
mesh1	NY3-334	29	winner	1608.681	4.25
mesh1	NY3-334	29	winner	1611.427	2.746
mesh1	NY3-325	30	winner	191.678	191.678
mesh1	NY3-325	30	winner	322.913	131.235
mesh1	NY3-325	30	winner	521.411	198.498
mesh1	NY3-325	30	winner	612.904	91.493
mesh1	NY3-325	30	winner	768.901	155.997
mesh1	NY3-325	30	winner	1049.652	280.751
mesh1	NY3-325	30	winner	1168.418	118.766
mesh1	NY3-325	30	winner	1180.406	11.988
mesh1	NY3-325	30	winner	1195.405	14.999
mesh1	NY3-325	30	winner	1435.674	240.269
mesh1	NY3-373	33	winner	51.681	51.681
mesh1	NY3-373	33	winner	61.652	9.971
mesh1	NY3-373	33	winner	70.171	8.519
mesh1	NY3-373	33	winner	83.909	13.738
mesh1	NY3-373	33	winner	87.425	3.516
mesh1	NY3-373	33	winner	89.16	1.735
mesh1	NY3-373	33	winner	92.432	3.272
mesh1	NY3-373	33	winner	94.151	1.719
mesh1	NY3-373	33	winner	97.666	3.515
mesh1	NY3-373	33	winner	100.902	3.236
mesh1	NY3-373	33	winner	102.68	1.778
mesh1	NY3-373	33	winner	104.402	1.722
mesh1	NY3-373	33	winner	107.682	3.28
mesh1	NY3-373	33	winner	109.412	1.73
mesh1	NY3-373	33	winner	112.924	3.512
mesh1	NY3-373	33	winner	114.651	1.727
mesh1	NY3-373	33	winner	117.922	3.271
mesh1	NY3-373	33	winner	119.432	1.51
mesh1	NY3-373	33	winner	121.159	1.727
mesh1	NY3-373	33	winner	124.671	3.512
mesh1	NY3-373	33	winner	126.402	1.731
mesh1	NY3-373	33	winner	129.903	3.501
mesh1	NY3-373	33	winner	131.419	1.516
mesh1	NY3-373	33	winner	134.917	3.498
mesh1	NY3-373	33	winner	136.666	1.749
mesh1	NY3-373	33	winner	143.432	6.766
mesh1	NY3-373	33	winner	145.155	1.723
mesh1	NY3-373	33	winner	148.413	3.258
mesh1	NY3-373	33	winner	151.919	3.506
mesh1	NY3-373	33	winner	153.682	1.763
mesh1	NY3-373	33	winner	155.405	1.723
mesh1	NY3-373	33	winner	158.909	3.504
mesh1	NY3-373	33	winner	160.653	1.744
mesh1	NY3-373	33	winner	163.93	3.277
mesh1	NY3-373	33	winner	167.176	3.246
mesh1	NY3-373	33	winner	175.421	8.245
mesh1	NY3-373	33	winner	182.17	6.749
mesh1	NY3-373	33	winner	185.421	3.251
mesh1	NY3-373	33	winner	194.156	8.735
mesh1	NY3-373	33	winner	197.664	3.508
mesh1	NY3-373	33	winner	200.903	3.239
mesh1	NY3-373	33	winner	202.681	1.778
mesh1	NY3-373	33	winner	205.923	3.242
mesh1	NY3-373	33	winner	207.667	1.744
mesh1	NY3-373	33	winner	212.903	5.236
mesh1	NY3-373	33	winner	217.932	5.029
mesh1	NY3-373	33	winner	221.432	3.5
mesh1	NY3-373	33	winner	230.182	8.75
mesh1	NY3-373	33	winner	237.154	6.972
mesh1	NY3-373	33	winner	238.918	1.764
mesh1	NY3-373	33	winner	257.172	18.254
mesh1	NY3-373	33	winner	258.92	1.748
mesh1	NY3-373	33	winner	262.182	3.262
mesh1	NY3-373	33	winner	263.924	1.742
mesh1	NY3-373	33	winner	321.681	57.757
mesh1	NY3-373	33	winner	325.169	3.488
mesh1	NY3-373	33	winner	328.682	3.513
mesh1	NY3-373	33	winner	332.182	3.5
mesh1	NY3-373	33	winner	335.653	3.471
mesh1	NY3-373	33	winner	354.401	18.748
mesh1	NY3-373	33	winner	356.182	1.781
mesh1	NY3-373	33	winner	359.682	3.5
mesh1	NY3-373	33	winner	361.414	1.732
mesh1	NY3-373	33	winner	364.674	3.26
mesh1	NY3-373	33	winner	376.401	11.727
mesh1	NY3-373	33	winner	420.932	44.531
mesh1	NY3-373	33	winner	569.921	148.989
mesh1	NY3-373	33	winner	766.67	196.749
mesh1	NY3-373	33	winner	897.673	131.003
mesh1	NY3-373	33	winner	1120.676	223.003
mesh1	NY3-373	33	winner	1592.161	471.485
mesh1	NY2-471	34	winner	705.433	705.433
[truncated: 80 more rows]
