# Supplementary material for: Dynamic changes to signal allocation rules in response to variable social environments in house mice
Source: Commun Biol. 2023 Mar 21;6:297. doi: 10.1038/s42003-023-04672-x (PMC10027867; doi:10.1038/s42003-023-04672-x)
Supplement: Supplementary file 4 — Supplemental Data [file 42003_2023_4672_MOESM4_ESM.zip › code.and.datasheets/analysis.datasheets/fig_3b_mesh2.events.csv]

trial	maleID	pairID	fight_outcome	time	mark_interval
mesh2	NY3-090	1	loser	33.103	33.103
mesh2	NY3-090	1	loser	1132.601	1099.498
mesh2	NY3-090	1	loser	1141.601	9
mesh2	NY2-134	3	loser	64.604	64.604
mesh2	NY2-134	3	loser	994.963	930.359
mesh2	NY3-099	5	loser	39.899	39.899
mesh2	NY3-099	5	loser	87.973	48.074
mesh2	NY3-099	5	loser	88.974	1.001
mesh2	NY3-099	5	loser	89.973	0.999
mesh2	NY3-099	5	loser	130.094	40.121
mesh2	NY3-099	5	loser	218.889	88.795
mesh2	NY3-099	5	loser	222.392	3.503
mesh2	NY3-099	5	loser	700.816	478.424
mesh2	NY3-099	5	loser	707.817	7.001
mesh2	NY3-096	2	loser	217.373	217.373
mesh2	NY3-096	2	loser	356.121	138.748
mesh2	NY3-096	2	loser	359.872	3.751
mesh2	NY3-096	2	loser	369.855	9.983
mesh2	NY3-096	2	loser	624.103	254.248
mesh2	NY3-098	4	loser	29.3	29.3
mesh2	NY3-098	4	loser	29.799	0.499
mesh2	NY3-098	4	loser	30.298	0.499
mesh2	NY3-098	4	loser	30.299	0.001
mesh2	NY3-098	4	loser	30.549	0.25
mesh2	NY3-098	4	loser	30.799	0.25
mesh2	NY3-098	4	loser	30.8	0.001
mesh2	NY3-098	4	loser	45.549	14.749
mesh2	NY3-098	4	loser	53.051	7.502
mesh2	NY3-098	4	loser	60.3	7.249
mesh2	NY3-098	4	loser	101.8	41.5
mesh2	NY3-098	4	loser	139.549	37.749
mesh2	NY3-098	4	loser	141.05	1.501
mesh2	NY3-098	4	loser	154.803	13.753
mesh2	NY3-098	4	loser	158.8	3.997
mesh2	NY3-098	4	loser	159.8	1
mesh2	NY3-098	4	loser	168.051	8.251
mesh2	NY3-098	4	loser	173.052	5.001
mesh2	NY3-098	4	loser	183.051	9.999
mesh2	NY3-098	4	loser	209.05	25.999
mesh2	NY3-098	4	loser	223.048	13.998
mesh2	NY3-098	4	loser	224.05	1.002
mesh2	NY3-098	4	loser	228.051	4.001
mesh2	NY3-098	4	loser	246.048	17.997
mesh2	NY3-098	4	loser	253.052	7.004
mesh2	NY3-098	4	loser	275.004	21.952
mesh2	NY3-098	4	loser	281.004	6
mesh2	NY3-098	4	loser	281.503	0.499
mesh2	NY3-098	4	loser	282.502	0.999
mesh2	NY3-098	4	loser	283.502	1
mesh2	NY3-098	4	loser	284.003	0.501
mesh2	NY3-098	4	loser	326.091	42.088
mesh2	NY3-098	4	loser	331.091	5
mesh2	NY3-098	4	loser	339.09	7.999
mesh2	NY3-098	4	loser	347.093	8.003
mesh2	NY3-098	4	loser	347.59	0.497
mesh2	NY3-098	4	loser	349.09	1.5
mesh2	NY3-098	4	loser	361.593	12.503
mesh2	NY3-098	4	loser	380.59	18.997
mesh2	NY3-098	4	loser	542.092	161.502
mesh2	NY3-098	4	loser	543.09	0.998
mesh2	NY3-098	4	loser	543.591	0.501
mesh2	NY3-098	4	loser	544.591	1
mesh2	NY3-098	4	loser	545.09	0.499
mesh2	NY3-098	4	loser	546.341	1.251
mesh2	NY3-098	4	loser	571.343	25.002
mesh2	NY3-098	4	loser	571.841	0.498
mesh2	NY3-098	4	loser	601.841	30
mesh2	NY3-098	4	loser	602.34	0.499
mesh2	NY3-098	4	loser	658.342	56.002
mesh2	NY3-098	4	loser	660.342	2
mesh2	NY3-098	4	loser	674.841	14.499
mesh2	NY3-098	4	loser	681.342	6.501
mesh2	NY3-098	4	loser	681.841	0.499
mesh2	NY3-098	4	loser	795.093	113.252
mesh2	NY3-098	4	loser	795.594	0.501
mesh2	NY3-098	4	loser	819.842	24.248
mesh2	NY3-098	4	loser	820.34	0.498
mesh2	NY3-098	4	loser	824.842	4.502
mesh2	NY3-098	4	loser	868.089	43.247
mesh2	NY3-098	4	loser	930.094	62.005
mesh2	NY3-098	4	loser	1014.09	83.996
mesh2	NY3-098	4	loser	1014.591	0.501
mesh2	NY3-098	4	loser	1030.292	15.701
mesh2	NY3-098	4	loser	1030.791	0.499
mesh2	NY3-098	4	loser	1034.292	3.501
mesh2	NY3-098	4	loser	1060.791	26.499
mesh2	NY3-098	4	loser	1115.35	54.559
mesh2	NY3-098	4	loser	1115.845	0.495
mesh2	NY3-098	4	loser	1116.348	0.503
mesh2	NY3-098	4	loser	1117.346	0.998
mesh2	NY3-098	4	loser	1477.097	359.751
mesh2	NY3-098	4	loser	1481.345	4.248
mesh2	NY3-098	4	loser	1506.845	25.5
mesh2	NY3-098	4	loser	1507.347	0.502
mesh2	NY3-098	4	loser	1519.097	11.75
mesh2	NY3-098	4	loser	1519.847	0.75
mesh2	NY2-136	8	loser	157.54	157.54
mesh2	NY2-136	8	loser	271.289	113.749
mesh2	NY2-154	6	loser	NA	NA
mesh2	NY2-157	7	loser	95.302	95.302
mesh2	NY2-157	7	loser	1177.782	1082.48
mesh2	NY2-159	9	loser	41.353	41.353
mesh2	NY2-159	9	loser	42.103	0.75
mesh2	NY2-159	9	loser	77.536	35.433
mesh2	NY2-159	9	loser	85.538	8.002
mesh2	NY2-159	9	loser	92.535	6.997
mesh2	NY2-159	9	loser	93.538	1.003
mesh2	NY2-159	9	loser	100.535	6.997
mesh2	NY2-159	9	loser	119.037	18.502
mesh2	NY2-159	9	loser	139.786	20.749
mesh2	NY2-159	9	loser	148.786	9
mesh2	NY2-159	9	loser	153.785	4.999
mesh2	NY2-159	9	loser	171.538	17.753
mesh2	NY2-159	9	loser	172.537	0.999
mesh2	NY2-159	9	loser	187.706	15.169
mesh2	NY2-159	9	loser	196.948	9.242
mesh2	NY2-159	9	loser	197.7	0.752
mesh2	NY2-159	9	loser	199.203	1.503
mesh2	NY2-159	9	loser	204.702	5.499
mesh2	NY2-159	9	loser	273.451	68.749
mesh2	NY2-159	9	loser	296.216	22.765
mesh2	NY2-159	9	loser	386.465	90.249
mesh2	NY2-159	9	loser	387.218	0.753
mesh2	NY2-159	9	loser	391.878	4.66
mesh2	NY2-159	9	loser	392.378	0.5
mesh2	NY2-159	9	loser	392.882	0.504
mesh2	NY2-159	9	loser	401.876	8.994
mesh2	NY2-159	9	loser	402.378	0.502
mesh2	NY2-159	9	loser	407.878	5.5
mesh2	NY2-159	9	loser	408.626	0.748
mesh2	NY2-159	9	loser	409.13	0.504
mesh2	NY2-159	9	loser	416.376	7.246
mesh2	NY2-159	9	loser	435.131	18.755
mesh2	NY2-159	9	loser	435.631	0.5
mesh2	NY2-159	9	loser	518.126	82.495
mesh2	NY2-159	9	loser	521.626	3.5
mesh2	NY2-159	9	loser	522.374	0.748
mesh2	NY2-159	9	loser	525.876	3.502
mesh2	NY2-159	9	loser	534.376	8.5
mesh2	NY2-159	9	loser	558.626	24.25
mesh2	NY2-159	9	loser	577.626	19
mesh2	NY2-159	9	loser	591.124	13.498
mesh2	NY2-159	9	loser	592.376	1.252
mesh2	NY2-159	9	loser	604.626	12.25
mesh2	NY2-159	9	loser	606.878	2.252
mesh2	NY2-159	9	loser	653.876	46.998
mesh2	NY2-159	9	loser	671.876	18
mesh2	NY2-159	9	loser	680.126	8.25
mesh2	NY2-159	9	loser	817.626	137.5
mesh2	NY2-159	9	loser	906.126	88.5
mesh2	NY2-159	9	loser	1013.875	107.749
mesh2	NY2-159	9	loser	1044.625	30.75
mesh2	NY2-159	9	loser	1045.377	0.752
mesh2	NY2-159	9	loser	1203.793	158.416
mesh2	NY2-159	9	loser	1356.54	152.747
mesh2	NY2-159	9	loser	1401.043	44.503
mesh2	NY2-159	9	loser	1430.292	29.249
mesh2	NY2-188	10	loser	431.609	431.609
mesh2	NY2-188	10	loser	569.751	138.142
mesh2	NY2-188	10	loser	571.251	1.5
mesh2	NY2-188	10	loser	574.253	3.002
mesh2	NY2-188	10	loser	586.752	12.499
mesh2	NY2-188	10	loser	589.752	3
mesh2	NY2-188	10	loser	688.249	98.497
mesh2	NY2-188	10	loser	688.251	0.002
mesh2	NY2-188	10	loser	688.254	0.003
mesh2	NY2-188	10	loser	688.999	0.745
mesh2	NY2-188	10	loser	689.001	0.002
mesh2	NY2-188	10	loser	689.751	0.75
mesh2	NY2-188	10	loser	689.753	0.002
mesh2	NY2-188	10	loser	737.749	47.996
mesh2	NY2-188	10	loser	738.002	0.253
mesh2	NY2-188	10	loser	738.504	0.502
mesh2	NY2-188	10	loser	739.252	0.748
mesh2	NY2-188	10	loser	739.999	0.747
mesh2	NY2-188	10	loser	740.752	0.753
mesh2	NY2-188	10	loser	931.25	190.498
mesh2	NY2-188	10	loser	932.003	0.753
mesh2	NY2-188	10	loser	932.755	0.752
mesh2	NY2-188	10	loser	933.5	0.745
mesh2	NY2-188	10	loser	934.25	0.75
mesh2	NY2-188	10	loser	1021.751	87.501
mesh2	NY2-188	10	loser	1047.253	25.502
mesh2	NY2-188	10	loser	1272.253	225
mesh2	NY2-188	10	loser	1273.006	0.753
mesh2	NY2-188	10	loser	1365.751	92.745
mesh2	NY2-188	10	loser	1366.002	0.251
mesh2	NY2-188	10	loser	1366.498	0.496
mesh2	NY2-188	10	loser	1366.752	0.254
mesh2	NY2-188	10	loser	1367.002	0.25
mesh2	NY2-188	10	loser	1367.251	0.249
mesh2	NY2-188	10	loser	1367.502	0.251
mesh2	NY2-188	10	loser	1370.002	2.5
mesh2	NY2-177	11	loser	414.499	414.499
mesh2	NY2-189	12	loser	104.763	104.763
mesh2	NY2-189	12	loser	493.694	388.931
mesh2	NY2-189	12	loser	512.696	19.002
mesh2	NY2-189	12	loser	514.884	2.188
mesh2	NY2-189	12	loser	515.634	0.75
mesh2	NY2-189	12	loser	515.696	0.062
mesh2	NY2-189	12	loser	917.775	402.079
mesh2	NY2-189	12	loser	999.774	81.999
mesh2	NY2-189	12	loser	1093.273	93.499
mesh2	NY2-189	12	loser	1254.02	160.747
mesh2	NY2-189	12	loser	1388.024	134.004
mesh2	NY2-189	12	loser	1552.52	164.496
mesh2	NY2-193	13	loser	259.528	259.528
mesh2	NY2-193	13	loser	271.527	11.999
mesh2	NY2-193	13	loser	327.778	56.251
mesh2	NY2-193	13	loser	439.278	111.5
mesh2	NY2-193	13	loser	655.777	216.499
mesh2	NY2-193	13	loser	668.496	12.719
mesh2	NY2-193	13	loser	779.739	111.243
mesh2	NY2-193	13	loser	1151.118	371.379
mesh2	NY2-193	13	loser	1247.865	96.747
mesh2	NY2-193	13	loser	1365.234	117.369
mesh2	NY2-193	13	loser	1504.225	138.991
mesh2	NY3-132	14	loser	705.301	705.301
mesh2	NY3-132	14	loser	707.551	2.25
mesh2	NY3-132	14	loser	929.124	221.573
mesh2	NY3-132	14	loser	930.627	1.503
mesh2	NY3-132	14	loser	1460.373	529.746
mesh2	NY3-132	14	loser	1466.373	6
mesh2	NY3-132	14	loser	1494.128	27.755
mesh2	NY2-199	15	loser	226.902	226.902
mesh2	NY2-199	15	loser	642.063	415.161
mesh2	NY2-200	17	loser	275.801	275.801
mesh2	NY2-200	17	loser	1192.295	916.494
mesh2	NY2-200	17	loser	1193.795	1.5
mesh2	NY2-202	16	loser	15.854	15.854
mesh2	NY2-202	16	loser	16.356	0.502
mesh2	NY2-202	16	loser	885.006	868.65
mesh2	NY2-202	16	loser	885.753	0.747
mesh2	NY2-202	16	loser	1034.59	148.837
mesh2	NY2-202	16	loser	1035.59	1
mesh2	NY2-202	16	loser	1542.969	507.379
mesh2	NY2-202	16	loser	1605.719	62.75
mesh2	NY3-144	18	loser	25.789	25.789
mesh2	NY3-144	18	loser	27.789	2
mesh2	NY3-144	18	loser	53.852	26.063
mesh2	NY3-144	18	loser	57.85	3.998
mesh2	NY3-144	18	loser	58.351	0.501
mesh2	NY3-144	18	loser	115.351	57
mesh2	NY3-144	18	loser	151.349	35.998
mesh2	NY3-144	18	loser	152.103	0.754
mesh2	NY3-144	18	loser	187.984	35.881
mesh2	NY3-144	18	loser	227.376	39.392
mesh2	NY3-144	18	loser	228.127	0.751
mesh2	NY3-144	18	loser	246.876	18.749
mesh2	NY3-144	18	loser	247.627	0.751
mesh2	NY3-144	18	loser	271.627	24
mesh2	NY3-144	18	loser	272.378	0.751
mesh2	NY3-144	18	loser	273.876	1.498
mesh2	NY3-144	18	loser	282.127	8.251
mesh2	NY3-144	18	loser	308.376	26.249
mesh2	NY3-144	18	loser	314.378	6.002
mesh2	NY3-144	18	loser	327.292	12.914
mesh2	NY3-144	18	loser	462.392	135.1
mesh2	NY3-144	18	loser	584.645	122.253
mesh2	NY3-144	18	loser	585.398	0.753
mesh2	NY3-144	18	loser	901.83	316.432
mesh2	NY3-144	18	loser	1031.324	129.494
mesh2	NY3-144	18	loser	1597.81	566.486
mesh2	NY2-269	19	loser	NA	NA
mesh2	NY3-217	20	loser	170.269	170.269
mesh2	NY3-217	20	loser	178.017	7.748
mesh2	NY3-217	20	loser	306.518	128.501
mesh2	NY3-217	20	loser	309.516	2.998
mesh2	NY3-217	20	loser	319.396	9.88
mesh2	NY3-217	20	loser	442.893	123.497
mesh2	NY3-217	20	loser	481.893	39
mesh2	NY3-217	20	loser	482.644	0.751
mesh2	NY3-217	20	loser	483.395	0.751
mesh2	NY3-217	20	loser	487.895	4.5
mesh2	NY3-217	20	loser	492.395	4.5
mesh2	NY3-217	20	loser	531.144	38.749
mesh2	NY3-217	20	loser	565.398	34.254
mesh2	NY3-217	20	loser	572.145	6.747
mesh2	NY3-217	20	loser	672.145	100
mesh2	NY3-217	20	loser	728.688	56.543
mesh2	NY3-217	20	loser	864.986	136.298
mesh2	NY3-217	20	loser	1053.237	188.251
mesh2	NY3-217	20	loser	1113.179	59.942
mesh2	NY3-217	20	loser	1361.18	248.001
mesh2	NY3-217	20	loser	1373.181	12.001
mesh2	NY3-217	20	loser	1517.321	144.14
mesh2	NY3-216	21	loser	238.99	238.99
mesh2	NY3-216	21	loser	256.246	17.256
mesh2	NY3-216	21	loser	288.463	32.217
mesh2	NY3-216	21	loser	306.587	18.124
mesh2	NY3-216	21	loser	350.724	44.137
mesh2	NY3-216	21	loser	428.725	78.001
mesh2	NY3-216	21	loser	513.727	85.002
mesh2	NY3-216	21	loser	513.729	0.002
mesh2	NY3-216	21	loser	514.475	0.746
mesh2	NY3-216	21	loser	514.478	0.003
mesh2	NY3-216	21	loser	549.479	35.001
mesh2	NY3-216	21	loser	550.227	0.748
mesh2	NY3-216	21	loser	551.725	1.498
mesh2	NY3-216	21	loser	589.228	37.503
mesh2	NY3-216	21	loser	616.476	27.248
mesh2	NY3-216	21	loser	629.228	12.752
mesh2	NY3-216	21	loser	629.976	0.748
mesh2	NY3-216	21	loser	630.73	0.754
mesh2	NY3-216	21	loser	671.228	40.498
mesh2	NY3-216	21	loser	715.977	44.749
mesh2	NY3-216	21	loser	747.975	31.998
mesh2	NY3-216	21	loser	748.728	0.753
mesh2	NY3-216	21	loser	1120.475	371.747
mesh2	NY3-216	21	loser	1121.228	0.753
mesh2	NY3-216	21	loser	1121.975	0.747
mesh2	NY3-216	21	loser	1146.975	25
mesh2	NY3-216	21	loser	1147.729	0.754
mesh2	NY3-216	21	loser	1148.477	0.748
mesh2	NY3-216	21	loser	1181.23	32.753
mesh2	NY3-216	21	loser	1190.724	9.494
mesh2	NY3-216	21	loser	1192.227	1.503
mesh2	NY3-216	21	loser	1209.726	17.499
mesh2	NY3-216	21	loser	1464.979	255.253
mesh2	NY3-216	21	loser	1545.977	80.998
mesh2	NY2-303	22	loser	111.047	111.047
mesh2	NY2-303	22	loser	176.963	65.916
mesh2	NY2-303	22	loser	266.965	90.002
mesh2	NY2-303	22	loser	267.465	0.5
mesh2	NY2-303	22	loser	268.465	1
mesh2	NY2-303	22	loser	269.463	0.998
mesh2	NY2-303	22	loser	273.965	4.502
mesh2	NY2-303	22	loser	405.248	131.283
mesh2	NY2-303	22	loser	406.743	1.495
mesh2	NY2-303	22	loser	410.492	3.749
mesh2	NY2-303	22	loser	412.742	2.25
mesh2	NY2-303	22	loser	413.49	0.748
mesh2	NY2-303	22	loser	453.493	40.003
mesh2	NY2-303	22	loser	493.742	40.249
mesh2	NY2-303	22	loser	494.494	0.752
mesh2	NY2-303	22	loser	502.243	7.749
mesh2	NY2-303	22	loser	502.993	0.75
mesh2	NY2-303	22	loser	505.993	3
mesh2	NY2-303	22	loser	604.937	98.944
mesh2	NY2-303	22	loser	605.691	0.754
mesh2	NY2-303	22	loser	606.439	0.748
mesh2	NY2-303	22	loser	789.837	183.398
mesh2	NY2-303	22	loser	791.129	1.292
mesh2	NY2-303	22	loser	791.334	0.205
mesh2	NY2-303	22	loser	792.082	0.748
mesh2	NY2-303	22	loser	829.383	37.301
mesh2	NY2-303	22	loser	859.383	30
mesh2	NY2-303	22	loser	1009.252	149.869
mesh2	NY2-303	22	loser	1062.502	53.25
mesh2	NY2-303	22	loser	1136.5	73.998
mesh2	NY2-303	22	loser	1198.255	61.755
mesh2	NY2-303	22	loser	1199.752	1.497
mesh2	NY2-303	22	loser	1202	2.248
mesh2	NY2-303	22	loser	1428.503	226.503
mesh2	NY2-339	25	loser	899.484	899.484
mesh2	NY2-339	25	loser	961.736	62.252
mesh2	NY2-339	25	loser	1542.489	580.753
mesh2	NY3-327	26	loser	226.562	226.562
mesh2	NY3-327	26	loser	230.525	3.963
mesh2	NY3-327	26	loser	233.529	3.004
mesh2	NY3-327	26	loser	242.528	8.999
mesh2	NY3-327	26	loser	265.029	22.501
mesh2	NY3-327	26	loser	265.775	0.746
mesh2	NY3-327	26	loser	266.529	0.754
mesh2	NY3-327	26	loser	267.275	0.746
mesh2	NY3-327	26	loser	391.777	124.502
mesh2	NY3-327	26	loser	423.216	31.439
mesh2	NY3-327	26	loser	493.565	70.349
mesh2	NY3-327	26	loser	493.716	0.151
mesh2	NY3-327	26	loser	556.315	62.599
mesh2	NY3-327	26	loser	710.316	154.001
mesh2	NY3-327	26	loser	711.071	0.755
mesh2	NY3-327	26	loser	755.068	43.997
mesh2	NY3-327	26	loser	756.566	1.498
mesh2	NY3-327	26	loser	764.816	8.25
mesh2	NY3-327	26	loser	961.065	196.249
mesh2	NY3-327	26	loser	973.063	11.998
mesh2	NY3-327	26	loser	1162.313	189.25
mesh2	NY3-327	26	loser	1643.817	481.504
mesh2	NY3-327	26	loser	1648.814	4.997
mesh2	NY2-427	28	loser	0.525	0.525
mesh2	NY2-427	28	loser	102.976	102.451
mesh2	NY2-427	28	loser	219.451	116.475
mesh2	NY2-429	29	loser	182.45	182.45
mesh2	NY2-429	29	loser	190.701	8.251
mesh2	NY2-429	29	loser	191.476	0.775
mesh2	NY2-429	29	loser	267.525	76.049
mesh2	NY2-431	30	loser	NA	NA
mesh2	NY2-467	33	loser	71.461	71.461
mesh2	NY2-467	33	loser	72.963	1.502
mesh2	NY2-467	33	loser	119.961	46.998
mesh2	NY2-467	33	loser	411.209	291.248
mesh2	NY2-467	33	loser	422.209	11
mesh2	NY2-467	33	loser	601.21	179.001
mesh2	NY2-467	33	loser	1579.959	978.749
mesh2	NY3-371	34	loser	NA	NA
mesh2	NY2-534	43	loser	206.394	206.394
mesh2	NY2-534	43	loser	208.645	2.251
mesh2	NY2-534	43	loser	244.213	35.568
mesh2	NY2-534	43	loser	245.713	1.5
mesh2	NY2-534	43	loser	247.215	1.502
mesh2	NY2-534	43	loser	247.964	0.749
mesh2	NY2-534	43	loser	274.463	26.499
mesh2	NY2-534	43	loser	275.211	0.748
mesh2	NY2-534	43	loser	275.963	0.752
mesh2	NY2-534	43	loser	276.714	0.751
mesh2	NY2-534	43	loser	287.961	11.247
mesh2	NY2-534	43	loser	289.464	1.503
mesh2	NY2-534	43	loser	290.215	0.751
mesh2	NY2-534	43	loser	293.213	2.998
mesh2	NY2-534	43	loser	293.964	0.751
mesh2	NY2-534	43	loser	294.715	0.751
mesh2	NY2-534	43	loser	295.464	0.749
mesh2	NY2-534	43	loser	468.716	173.252
mesh2	NY2-534	43	loser	470.216	1.5
mesh2	NY2-534	43	loser	472.465	2.249
mesh2	NY2-534	43	loser	831.466	359.001
mesh2	NY2-534	43	loser	832.966	1.5
mesh2	NY2-534	43	loser	833.715	0.749
mesh2	NY2-534	43	loser	835.212	1.497
mesh2	NY2-534	43	loser	835.963	0.751
mesh2	NY2-534	43	loser	838.212	2.249
mesh2	NY2-534	43	loser	1042.963	204.751
mesh2	NY2-534	43	loser	1044.463	1.5
mesh2	NY2-534	43	loser	1046.715	2.252
mesh2	NY2-534	43	loser	1048.963	2.248
mesh2	NY2-534	43	loser	1053.463	4.5
mesh2	NY2-534	43	loser	1128.716	75.253
mesh2	NY2-534	43	loser	1139.968	11.252
mesh2	NY2-534	43	loser	1207.458	67.49
mesh2	NY2-534	43	loser	1361.457	153.999
mesh2	NY2-534	43	loser	1470.206	108.749
mesh2	NY3-394	41	loser	NA	NA
mesh2	NY2-205	18	winner	1.106	1.106
mesh2	NY2-205	18	winner	2.105	0.999
mesh2	NY2-205	18	winner	4.604	2.499
mesh2	NY2-205	18	winner	28.351	23.747
mesh2	NY2-205	18	winner	78.852	50.501
mesh2	NY2-205	18	winner	84.351	5.499
mesh2	NY2-205	18	winner	151.349	66.998
mesh2	NY2-205	18	winner	152.1	0.751
mesh2	NY2-205	18	winner	155.102	3.002
mesh2	NY2-205	18	winner	156.482	1.38
mesh2	NY2-205	18	winner	157.982	1.5
mesh2	NY2-205	18	winner	159.484	1.502
mesh2	NY2-205	18	winner	221.982	62.498
mesh2	NY2-205	18	winner	222.733	0.751
mesh2	NY2-205	18	winner	286.629	63.896
mesh2	NY2-205	18	winner	328.043	41.414
mesh2	NY2-205	18	winner	394.291	66.248
mesh2	NY2-205	18	winner	394.791	0.5
mesh2	NY2-205	18	winner	423.395	28.604
mesh2	NY2-205	18	winner	424.142	0.747
mesh2	NY2-205	18	winner	430.148	6.006
mesh2	NY2-205	18	winner	430.898	0.75
mesh2	NY2-205	18	winner	575.645	144.747
mesh2	NY2-205	18	winner	599.891	24.246
mesh2	NY2-205	18	winner	602.894	3.003
mesh2	NY2-205	18	winner	628.397	25.503
mesh2	NY2-205	18	winner	629.141	0.744
mesh2	NY2-205	18	winner	632.147	3.006
mesh2	NY2-205	18	winner	832.827	200.68
mesh2	NY2-205	18	winner	834.327	1.5
mesh2	NY2-205	18	winner	835.077	0.75
mesh2	NY2-205	18	winner	874.827	39.75
mesh2	NY2-205	18	winner	876.327	1.5
mesh2	NY2-205	18	winner	877.08	0.753
mesh2	NY2-205	18	winner	895.827	18.747
mesh2	NY2-205	18	winner	909.076	13.249
mesh2	NY2-205	18	winner	909.826	0.75
mesh2	NY2-205	18	winner	914.323	4.497
mesh2	NY2-205	18	winner	1025.328	111.005
mesh2	NY2-205	18	winner	1026.084	0.756
mesh2	NY2-205	18	winner	1026.831	0.747
mesh2	NY2-205	18	winner	1070.309	43.478
mesh2	NY2-205	18	winner	1071.056	0.747
mesh2	NY2-205	18	winner	1071.823	0.767
mesh2	NY2-205	18	winner	1072.559	0.736
mesh2	NY2-205	18	winner	1167.054	94.495
mesh2	NY2-205	18	winner	1456.306	289.252
mesh2	NY2-205	18	winner	1457.302	0.996
mesh2	NY2-205	18	winner	1458.306	1.004
mesh2	NY2-205	18	winner	1507.306	49
mesh2	NY2-205	18	winner	1508.303	0.997
mesh2	NY2-205	18	winner	1509.306	1.003
mesh2	NY2-205	18	winner	1510.306	1
mesh2	NY2-205	18	winner	1575.31	65.004
mesh2	NY2-205	18	winner	1576.313	1.003
mesh2	NY2-205	18	winner	1622.556	46.243
mesh2	NY2-118	1	winner	1.6	1.6
mesh2	NY2-118	1	winner	17.602	16.002
mesh2	NY2-118	1	winner	18.853	1.251
mesh2	NY2-118	1	winner	21.351	2.498
mesh2	NY2-118	1	winner	21.851	0.5
mesh2	NY2-118	1	winner	38.351	16.5
mesh2	NY2-118	1	winner	46.602	8.251
mesh2	NY2-118	1	winner	50.602	4
mesh2	NY2-118	1	winner	59.601	8.999
mesh2	NY2-118	1	winner	60.103	0.502
mesh2	NY2-118	1	winner	80.602	20.499
mesh2	NY2-118	1	winner	90.103	9.501
mesh2	NY2-118	1	winner	90.601	0.498
mesh2	NY2-118	1	winner	99.601	9
mesh2	NY2-118	1	winner	104.102	4.501
mesh2	NY2-118	1	winner	108.601	4.499
mesh2	NY2-118	1	winner	109.601	1
mesh2	NY2-118	1	winner	117.601	8
mesh2	NY2-118	1	winner	118.601	1
mesh2	NY2-118	1	winner	156.604	38.003
mesh2	NY2-118	1	winner	157.351	0.747
mesh2	NY2-118	1	winner	158.102	0.751
mesh2	NY2-118	1	winner	173.851	15.749
mesh2	NY2-118	1	winner	175.356	1.505
mesh2	NY2-118	1	winner	176.104	0.748
mesh2	NY2-118	1	winner	186.604	10.5
mesh2	NY2-118	1	winner	189.604	3
mesh2	NY2-118	1	winner	190.351	0.747
mesh2	NY2-118	1	winner	197.853	7.502
mesh2	NY2-118	1	winner	232.351	34.498
mesh2	NY2-118	1	winner	250.351	18
mesh2	NY2-118	1	winner	268.351	18
mesh2	NY2-118	1	winner	278.102	9.751
mesh2	NY2-118	1	winner	315.604	37.502
mesh2	NY2-118	1	winner	334.353	18.749
mesh2	NY2-118	1	winner	418.353	84
mesh2	NY2-118	1	winner	428.853	10.5
mesh2	NY2-118	1	winner	438.602	9.749
mesh2	NY2-118	1	winner	510.604	72.002
mesh2	NY2-118	1	winner	683.853	173.249
mesh2	NY2-118	1	winner	723.353	39.5
mesh2	NY2-118	1	winner	789.351	65.998
mesh2	NY2-118	1	winner	839.851	50.5
mesh2	NY2-118	1	winner	940.102	100.251
mesh2	NY2-118	1	winner	983.6	43.498
mesh2	NY2-118	1	winner	1014.353	30.753
mesh2	NY2-118	1	winner	1045.1	30.747
mesh2	NY2-118	1	winner	1088.6	43.5
mesh2	NY2-118	1	winner	1093.851	5.251
mesh2	NY2-118	1	winner	1127.6	33.749
mesh2	NY2-118	1	winner	1128.353	0.753
mesh2	NY2-118	1	winner	1170.853	42.5
mesh2	NY2-118	1	winner	1223.351	52.498
mesh2	NY2-118	1	winner	1239.851	16.5
mesh2	NY2-118	1	winner	1250.353	10.502
mesh2	NY2-118	1	winner	1400.102	149.749
mesh2	NY2-118	1	winner	1434.101	33.999
mesh2	NY2-118	1	winner	1434.854	0.753
mesh2	NY2-118	1	winner	1439.354	4.5
mesh2	NY2-118	1	winner	1486.601	47.247
mesh2	NY2-118	1	winner	1487.354	0.753
mesh2	NY2-118	1	winner	1519.354	32
mesh2	NY2-118	1	winner	1536.604	17.25
mesh2	NY2-118	1	winner	1563.604	27
mesh2	NY3-101	3	winner	14.351	14.351
mesh2	NY3-101	3	winner	15.101	0.75
mesh2	NY3-101	3	winner	15.351	0.25
mesh2	NY3-101	3	winner	24.163	8.812
mesh2	NY3-101	3	winner	24.914	0.751
mesh2	NY3-101	3	winner	37.727	12.813
mesh2	NY3-101	3	winner	38.227	0.5
mesh2	NY3-101	3	winner	38.477	0.25
mesh2	NY3-101	3	winner	38.727	0.25
mesh2	NY3-101	3	winner	41.02	2.293
mesh2	NY3-101	3	winner	54.582	13.562
mesh2	NY3-101	3	winner	58.353	3.771
mesh2	NY3-101	3	winner	58.852	0.499
mesh2	NY3-101	3	winner	60.353	1.501
mesh2	NY3-101	3	winner	62.104	1.751
mesh2	NY3-101	3	winner	62.895	0.791
mesh2	NY3-101	3	winner	63.145	0.25
mesh2	NY3-101	3	winner	63.644	0.499
mesh2	NY3-101	3	winner	64.145	0.501
mesh2	NY3-101	3	winner	67.582	3.437
mesh2	NY3-101	3	winner	69.581	1.999
mesh2	NY3-101	3	winner	71.935	2.354
mesh2	NY3-101	3	winner	72.185	0.25
mesh2	NY3-101	3	winner	72.436	0.251
mesh2	NY3-101	3	winner	74.687	2.251
mesh2	NY3-101	3	winner	74.937	0.25
mesh2	NY3-101	3	winner	77.187	2.25
mesh2	NY3-101	3	winner	81.937	4.75
mesh2	NY3-101	3	winner	82.187	0.25
mesh2	NY3-101	3	winner	82.687	0.5
mesh2	NY3-101	3	winner	89.187	6.5
mesh2	NY3-101	3	winner	89.686	0.499
mesh2	NY3-101	3	winner	96.937	7.251
mesh2	NY3-101	3	winner	99.936	2.999
mesh2	NY3-101	3	winner	104.437	4.501
mesh2	NY3-101	3	winner	111.437	7
mesh2	NY3-101	3	winner	111.937	0.5
mesh2	NY3-101	3	winner	112.146	0.209
mesh2	NY3-101	3	winner	112.646	0.5
mesh2	NY3-101	3	winner	113.396	0.75
mesh2	NY3-101	3	winner	114.147	0.751
mesh2	NY3-101	3	winner	114.646	0.499
mesh2	NY3-101	3	winner	115.146	0.5
mesh2	NY3-101	3	winner	126.645	11.499
mesh2	NY3-101	3	winner	126.895	0.25
mesh2	NY3-101	3	winner	127.145	0.25
mesh2	NY3-101	3	winner	127.646	0.501
mesh2	NY3-101	3	winner	138.897	11.251
mesh2	NY3-101	3	winner	139.147	0.25
mesh2	NY3-101	3	winner	139.646	0.499
mesh2	NY3-101	3	winner	145.397	5.751
mesh2	NY3-101	3	winner	145.792	0.395
mesh2	NY3-101	3	winner	146.292	0.5
mesh2	NY3-101	3	winner	149.542	3.25
mesh2	NY3-101	3	winner	149.793	0.251
mesh2	NY3-101	3	winner	150.293	0.5
mesh2	NY3-101	3	winner	160.544	10.251
mesh2	NY3-101	3	winner	163.794	3.25
mesh2	NY3-101	3	winner	164.544	0.75
mesh2	NY3-101	3	winner	165.045	0.501
mesh2	NY3-101	3	winner	176.792	11.747
mesh2	NY3-101	3	winner	177.293	0.501
mesh2	NY3-101	3	winner	177.543	0.25
mesh2	NY3-101	3	winner	189.481	11.938
mesh2	NY3-101	3	winner	189.981	0.5
mesh2	NY3-101	3	winner	190.48	0.499
mesh2	NY3-101	3	winner	209.731	19.251
mesh2	NY3-101	3	winner	210.232	0.501
mesh2	NY3-101	3	winner	211.732	1.5
mesh2	NY3-101	3	winner	212.732	1
mesh2	NY3-101	3	winner	216.982	4.25
mesh2	NY3-101	3	winner	221.232	4.25
mesh2	NY3-101	3	winner	223.169	1.937
mesh2	NY3-101	3	winner	227.69	4.521
mesh2	NY3-101	3	winner	229.94	2.25
mesh2	NY3-101	3	winner	234.942	5.002
mesh2	NY3-101	3	winner	244.691	9.749
mesh2	NY3-101	3	winner	245.19	0.499
mesh2	NY3-101	3	winner	254.545	9.355
mesh2	NY3-101	3	winner	260.296	5.751
mesh2	NY3-101	3	winner	260.796	0.5
mesh2	NY3-101	3	winner	269.296	8.5
mesh2	NY3-101	3	winner	269.546	0.25
mesh2	NY3-101	3	winner	277.046	7.5
mesh2	NY3-101	3	winner	292.796	15.75
mesh2	NY3-101	3	winner	293.797	1.001
mesh2	NY3-101	3	winner	296.796	2.999
mesh2	NY3-101	3	winner	297.796	1
mesh2	NY3-101	3	winner	298.796	1
mesh2	NY3-101	3	winner	319.295	20.499
mesh2	NY3-101	3	winner	328.297	9.002
mesh2	NY3-101	3	winner	328.797	0.5
mesh2	NY3-101	3	winner	329.296	0.499
mesh2	NY3-101	3	winner	343.295	13.999
mesh2	NY3-101	3	winner	369.379	26.084
mesh2	NY3-101	3	winner	369.881	0.502
mesh2	NY3-101	3	winner	382.923	13.042
mesh2	NY3-101	3	winner	383.423	0.5
mesh2	NY3-101	3	winner	383.921	0.498
mesh2	NY3-101	3	winner	384.423	0.502
mesh2	NY3-101	3	winner	422.643	38.22
mesh2	NY3-101	3	winner	424.9	2.257
mesh2	NY3-101	3	winner	432.67	7.77
mesh2	NY3-101	3	winner	433.171	0.501
mesh2	NY3-101	3	winner	442.714	9.543
mesh2	NY3-101	3	winner	443.212	0.498
mesh2	NY3-101	3	winner	469.359	26.147
mesh2	NY3-101	3	winner	503.525	34.166
mesh2	NY3-101	3	winner	504.028	0.503
mesh2	NY3-101	3	winner	532.029	28.001
mesh2	NY3-101	3	winner	532.527	0.498
mesh2	NY3-101	3	winner	533.029	0.502
mesh2	NY3-101	3	winner	539.529	6.5
mesh2	NY3-101	3	winner	589.945	50.416
mesh2	NY3-101	3	winner	590.445	0.5
mesh2	NY3-101	3	winner	590.945	0.5
mesh2	NY3-101	3	winner	591.447	0.502
mesh2	NY3-101	3	winner	591.945	0.498
mesh2	NY3-101	3	winner	617.448	25.503
mesh2	NY3-101	3	winner	618.448	1
mesh2	NY3-101	3	winner	620.947	2.499
mesh2	NY3-101	3	winner	621.446	0.499
mesh2	NY3-101	3	winner	621.947	0.501
mesh2	NY3-101	3	winner	646.446	24.499
mesh2	NY3-101	3	winner	651.949	5.503
mesh2	NY3-101	3	winner	661.734	9.785
mesh2	NY3-101	3	winner	663.236	1.502
mesh2	NY3-101	3	winner	676.735	13.499
mesh2	NY3-101	3	winner	677.236	0.501
mesh2	NY3-101	3	winner	682.24	5.004
mesh2	NY3-101	3	winner	683.238	0.998
mesh2	NY3-101	3	winner	683.737	0.499
mesh2	NY3-101	3	winner	705.236	21.499
mesh2	NY3-101	3	winner	705.735	0.499
mesh2	NY3-101	3	winner	726.737	21.002
mesh2	NY3-101	3	winner	727.236	0.499
mesh2	NY3-101	3	winner	727.735	0.499
mesh2	NY3-101	3	winner	736.236	8.501
mesh2	NY3-101	3	winner	749.743	13.507
mesh2	NY3-101	3	winner	771.737	21.994
mesh2	NY3-101	3	winner	772.737	1
mesh2	NY3-101	3	winner	785.236	12.499
mesh2	NY3-101	3	winner	785.737	0.501
mesh2	NY3-101	3	winner	786.735	0.998
mesh2	NY3-101	3	winner	807.404	20.669
mesh2	NY3-101	3	winner	807.906	0.502
mesh2	NY3-101	3	winner	808.405	0.499
mesh2	NY3-101	3	winner	809.404	0.999
mesh2	NY3-101	3	winner	809.906	0.502
mesh2	NY3-101	3	winner	810.404	0.498
mesh2	NY3-101	3	winner	811.404	1
mesh2	NY3-101	3	winner	824.405	13.001
mesh2	NY3-101	3	winner	824.908	0.503
mesh2	NY3-101	3	winner	829.407	4.499
mesh2	NY3-101	3	winner	829.908	0.501
mesh2	NY3-101	3	winner	830.405	0.497
mesh2	NY3-101	3	winner	835.906	5.501
mesh2	NY3-101	3	winner	836.407	0.501
mesh2	NY3-101	3	winner	837.908	1.501
mesh2	NY3-101	3	winner	845.906	7.998
mesh2	NY3-101	3	winner	846.405	0.499
mesh2	NY3-101	3	winner	848.908	2.503
mesh2	NY3-101	3	winner	862.407	13.499
mesh2	NY3-101	3	winner	870.405	7.998
mesh2	NY3-101	3	winner	870.906	0.501
mesh2	NY3-101	3	winner	871.908	1.002
mesh2	NY3-101	3	winner	883.574	11.666
mesh2	NY3-101	3	winner	916.075	32.501
mesh2	NY3-101	3	winner	917.073	0.998
mesh2	NY3-101	3	winner	918.574	1.501
mesh2	NY3-101	3	winner	924.077	5.503
mesh2	NY3-101	3	winner	924.574	0.497
mesh2	NY3-101	3	winner	926.077	1.503
mesh2	NY3-101	3	winner	926.574	0.497
mesh2	NY3-101	3	winner	927.075	0.501
mesh2	NY3-101	3	winner	927.576	0.501
mesh2	NY3-101	3	winner	954.431	26.855
mesh2	NY3-101	3	winner	954.93	0.499
mesh2	NY3-101	3	winner	955.429	0.499
mesh2	NY3-101	3	winner	955.93	0.501
mesh2	NY3-101	3	winner	978.431	22.501
mesh2	NY3-101	3	winner	983.431	5
mesh2	NY3-101	3	winner	1023.194	39.763
mesh2	NY3-101	3	winner	1023.693	0.499
mesh2	NY3-101	3	winner	1024.192	0.499
mesh2	NY3-101	3	winner	1035.194	11.002
mesh2	NY3-101	3	winner	1076.196	41.002
mesh2	NY3-101	3	winner	1076.697	0.501
mesh2	NY3-101	3	winner	1077.697	1
mesh2	NY3-101	3	winner	1137.695	59.998
mesh2	NY3-101	3	winner	1138.194	0.499
mesh2	NY3-101	3	winner	1138.697	0.503
mesh2	NY3-101	3	winner	1169.695	30.998
mesh2	NY3-101	3	winner	1193.033	23.338
mesh2	NY3-101	3	winner	1194.031	0.998
mesh2	NY3-101	3	winner	1261.534	67.503
mesh2	NY3-101	3	winner	1262.033	0.499
mesh2	NY3-101	3	winner	1271.534	9.501
mesh2	NY3-101	3	winner	1272.033	0.499
mesh2	NY3-101	3	winner	1307.096	35.063
mesh2	NY3-101	3	winner	1357.464	50.368
mesh2	NY3-101	3	winner	1357.968	0.504
mesh2	NY3-101	3	winner	1400.673	42.705
mesh2	NY3-101	3	winner	1401.673	1
mesh2	NY3-101	3	winner	1402.174	0.501
mesh2	NY3-101	3	winner	1402.673	0.499
mesh2	NY3-101	3	winner	1403.675	1.002
mesh2	NY3-101	3	winner	1417.507	13.832
mesh2	NY3-101	3	winner	1418.008	0.501
mesh2	NY3-101	3	winner	1433.012	15.004
mesh2	NY3-101	3	winner	1434.012	1
mesh2	NY3-101	3	winner	1434.511	0.499
mesh2	NY3-101	3	winner	1435.509	0.998
mesh2	NY3-101	3	winner	1452.698	17.189
mesh2	NY3-101	3	winner	1453.197	0.499
mesh2	NY3-101	3	winner	1457.698	4.501
mesh2	NY3-101	3	winner	1458.197	0.499
mesh2	NY3-101	3	winner	1476.803	18.606
mesh2	NY3-101	3	winner	1564.805	88.002
mesh2	NY3-101	3	winner	1565.302	0.497
mesh2	NY3-101	3	winner	1565.803	0.501
mesh2	NY3-101	3	winner	1646.89	81.087
mesh2	NY3-101	3	winner	1647.389	0.499
mesh2	NY3-101	3	winner	1647.888	0.499
mesh2	NY2-135	5	winner	17.895	17.895
mesh2	NY2-135	5	winner	20.395	2.5
mesh2	NY2-135	5	winner	25.395	5
mesh2	NY2-135	5	winner	28.396	3.001
mesh2	NY2-135	5	winner	32.393	3.997
mesh2	NY2-135	5	winner	33.4	1.007
mesh2	NY2-135	5	winner	34.893	1.493
mesh2	NY2-135	5	winner	36.399	1.506
mesh2	NY2-135	5	winner	40.896	4.497
mesh2	NY2-135	5	winner	41.896	1
mesh2	NY2-135	5	winner	42.396	0.5
mesh2	NY2-135	5	winner	43.286	0.89
mesh2	NY2-135	5	winner	43.786	0.5
mesh2	NY2-135	5	winner	47.574	3.788
mesh2	NY2-135	5	winner	53.845	6.271
mesh2	NY2-135	5	winner	64.347	10.502
mesh2	NY2-135	5	winner	66.85	2.503
mesh2	NY2-135	5	winner	67.35	0.5
mesh2	NY2-135	5	winner	72.347	4.997
mesh2	NY2-135	5	winner	72.851	0.504
mesh2	NY2-135	5	winner	73.348	0.497
mesh2	NY2-135	5	winner	75.845	2.497
mesh2	NY2-135	5	winner	93.283	17.438
mesh2	NY2-135	5	winner	101.785	8.502
mesh2	NY2-135	5	winner	124.598	22.813
mesh2	NY2-135	5	winner	125.723	1.125
mesh2	NY2-135	5	winner	126.096	0.373
mesh2	NY2-135	5	winner	126.224	0.128
mesh2	NY2-135	5	winner	126.725	0.501
mesh2	NY2-135	5	winner	127.724	0.999
mesh2	NY2-135	5	winner	128.223	0.499
mesh2	NY2-135	5	winner	129.224	1.001
mesh2	NY2-135	5	winner	129.724	0.5
mesh2	NY2-135	5	winner	131.723	1.999
mesh2	NY2-135	5	winner	132.724	1.001
mesh2	NY2-135	5	winner	133.225	0.501
mesh2	NY2-135	5	winner	133.728	0.503
mesh2	NY2-135	5	winner	134.727	0.999
mesh2	NY2-135	5	winner	135.228	0.501
mesh2	NY2-135	5	winner	135.727	0.499
mesh2	NY2-135	5	winner	136.225	0.498
mesh2	NY2-135	5	winner	136.727	0.502
mesh2	NY2-135	5	winner	137.225	0.498
mesh2	NY2-135	5	winner	137.725	0.5
mesh2	NY2-135	5	winner	138.725	1
mesh2	NY2-135	5	winner	170.91	32.185
mesh2	NY2-135	5	winner	172.41	1.5
mesh2	NY2-135	5	winner	173.41	1
mesh2	NY2-135	5	winner	173.911	0.501
mesh2	NY2-135	5	winner	175.41	1.499
mesh2	NY2-135	5	winner	180.411	5.001
mesh2	NY2-135	5	winner	186.412	6.001
mesh2	NY2-135	5	winner	266.768	80.356
mesh2	NY2-135	5	winner	276.268	9.5
mesh2	NY2-135	5	winner	283.765	7.497
mesh2	NY2-135	5	winner	291.87	8.105
mesh2	NY2-135	5	winner	292.372	0.502
mesh2	NY2-135	5	winner	294.872	2.5
mesh2	NY2-135	5	winner	300.372	5.5
mesh2	NY2-135	5	winner	300.877	0.505
mesh2	NY2-135	5	winner	301.371	0.494
mesh2	NY2-135	5	winner	302.371	1
mesh2	NY2-135	5	winner	306.874	4.503
mesh2	NY2-135	5	winner	331.603	24.729
mesh2	NY2-135	5	winner	338.602	6.999
mesh2	NY2-135	5	winner	346.604	8.002
mesh2	NY2-135	5	winner	367.497	20.893
mesh2	NY2-135	5	winner	377.502	10.005
mesh2	NY2-135	5	winner	384.5	6.998
mesh2	NY2-135	5	winner	387.497	2.997
mesh2	NY2-135	5	winner	393.628	6.131
mesh2	NY2-135	5	winner	403.124	9.496
mesh2	NY2-135	5	winner	411.626	8.502
mesh2	NY2-135	5	winner	419.628	8.002
mesh2	NY2-135	5	winner	420.122	0.494
mesh2	NY2-135	5	winner	420.626	0.504
mesh2	NY2-135	5	winner	421.125	0.499
mesh2	NY2-135	5	winner	424.125	3
mesh2	NY2-135	5	winner	468.481	44.356
mesh2	NY2-135	5	winner	507.481	39
mesh2	NY2-135	5	winner	537.483	30.002
mesh2	NY2-135	5	winner	537.985	0.502
mesh2	NY2-135	5	winner	571.228	33.243
mesh2	NY2-135	5	winner	571.731	0.503
mesh2	NY2-135	5	winner	590.857	19.126
mesh2	NY2-135	5	winner	591.859	1.002
mesh2	NY2-135	5	winner	592.856	0.997
mesh2	NY2-135	5	winner	593.358	0.502
mesh2	NY2-135	5	winner	593.856	0.498
mesh2	NY2-135	5	winner	594.356	0.5
mesh2	NY2-135	5	winner	618.36	24.004
mesh2	NY2-135	5	winner	645.816	27.456
mesh2	NY2-135	5	winner	646.318	0.502
mesh2	NY2-135	5	winner	646.82	0.502
mesh2	NY2-135	5	winner	647.82	1
mesh2	NY2-135	5	winner	649.32	1.5
mesh2	NY2-135	5	winner	650.32	1
mesh2	NY2-135	5	winner	650.819	0.499
mesh2	NY2-135	5	winner	651.323	0.504
mesh2	NY2-135	5	winner	651.817	0.494
mesh2	NY2-135	5	winner	652.316	0.499
mesh2	NY2-135	5	winner	662.819	10.503
mesh2	NY2-135	5	winner	663.323	0.504
mesh2	NY2-135	5	winner	663.819	0.496
mesh2	NY2-135	5	winner	666.82	3.001
mesh2	NY2-135	5	winner	698.817	31.997
mesh2	NY2-135	5	winner	710.82	12.003
mesh2	NY2-135	5	winner	712.463	1.643
mesh2	NY2-135	5	winner	730.465	18.002
mesh2	NY2-135	5	winner	808.97	78.505
mesh2	NY2-135	5	winner	825.893	16.923
mesh2	NY2-135	5	winner	827.186	1.293
mesh2	NY2-135	5	winner	827.685	0.499
mesh2	NY2-135	5	winner	828.188	0.503
mesh2	NY2-135	5	winner	828.69	0.502
mesh2	NY2-135	5	winner	829.188	0.498
mesh2	NY2-135	5	winner	861.186	31.998
mesh2	NY2-135	5	winner	861.69	0.504
mesh2	NY2-135	5	winner	864.186	2.496
mesh2	NY2-135	5	winner	876.184	11.998
mesh2	NY2-135	5	winner	910.186	34.002
mesh2	NY2-135	5	winner	951.687	41.501
mesh2	NY2-135	5	winner	952.186	0.499
mesh2	NY2-135	5	winner	952.69	0.504
mesh2	NY2-135	5	winner	1061.69	109
mesh2	NY2-135	5	winner	1062.192	0.502
mesh2	NY2-135	5	winner	1103.69	41.498
mesh2	NY2-135	5	winner	1254.688	150.998
mesh2	NY2-135	5	winner	1255.192	0.504
mesh2	NY2-135	5	winner	1255.69	0.498
mesh2	NY2-135	5	winner	1299.686	43.996
mesh2	NY2-135	5	winner	1309.509	9.823
mesh2	NY2-135	5	winner	1372.075	62.566
mesh2	NY2-135	5	winner	1372.575	0.5
mesh2	NY2-135	5	winner	1408.577	36.002
mesh2	NY2-135	5	winner	1421.077	12.5
mesh2	NY2-135	5	winner	1422.578	1.501
mesh2	NY2-135	5	winner	1528.871	106.293
mesh2	NY2-135	5	winner	1530.871	2
mesh2	NY2-135	5	winner	1534.873	4.002
mesh2	NY2-135	5	winner	1537.873	3
mesh2	NY2-135	5	winner	1550.873	13
mesh2	NY2-135	5	winner	1562.373	11.5
mesh2	NY2-135	5	winner	1616.871	54.498
mesh2	NY2-135	5	winner	1619.869	2.998
mesh2	NY2-135	5	winner	1621.873	2.004
mesh2	NY2-135	5	winner	1622.379	0.506
mesh2	NY2-138	2	winner	628.323	628.323
mesh2	NY2-138	2	winner	935.823	307.5
mesh2	NY2-138	2	winner	1259.96	324.137
mesh2	NY2-138	2	winner	1286.957	26.997
mesh2	NY2-138	2	winner	1292.207	5.25
mesh2	NY2-138	2	winner	1301.955	9.748
mesh2	NY2-138	2	winner	1666.955	365
mesh2	NY2-142	4	winner	4.602	4.602
mesh2	NY2-142	4	winner	5.101	0.499
mesh2	NY2-142	4	winner	5.603	0.502
mesh2	NY2-142	4	winner	6.351	0.748
mesh2	NY2-142	4	winner	7.602	1.251
mesh2	NY2-142	4	winner	10.8	3.198
mesh2	NY2-142	4	winner	11.55	0.75
mesh2	NY2-142	4	winner	16.8	5.25
mesh2	NY2-142	4	winner	17.55	0.75
mesh2	NY2-142	4	winner	23.551	6.001
mesh2	NY2-142	4	winner	23.801	0.25
mesh2	NY2-142	4	winner	24.299	0.498
mesh2	NY2-142	4	winner	24.8	0.501
mesh2	NY2-142	4	winner	27.55	2.75
mesh2	NY2-142	4	winner	33.549	5.999
mesh2	NY2-142	4	winner	35.299	1.75
mesh2	NY2-142	4	winner	39.3	4.001
mesh2	NY2-142	4	winner	39.548	0.248
mesh2	NY2-142	4	winner	57.299	17.751
mesh2	NY2-142	4	winner	57.551	0.252
mesh2	NY2-142	4	winner	58.049	0.498
mesh2	NY2-142	4	winner	59.051	1.002
mesh2	NY2-142	4	winner	81.8	22.749
mesh2	NY2-142	4	winner	83.549	1.749
mesh2	NY2-142	4	winner	84.049	0.5
mesh2	NY2-142	4	winner	84.549	0.5
mesh2	NY2-142	4	winner	87.05	2.501
mesh2	NY2-142	4	winner	87.549	0.499
mesh2	NY2-142	4	winner	88.549	1
mesh2	NY2-142	4	winner	91.55	3.001
mesh2	NY2-142	4	winner	123.05	31.5
mesh2	NY2-142	4	winner	123.549	0.499
mesh2	NY2-142	4	winner	129.55	6.001
mesh2	NY2-142	4	winner	130.55	1
mesh2	NY2-142	4	winner	148.548	17.998
mesh2	NY2-142	4	winner	149.548	1
mesh2	NY2-142	4	winner	150.05	0.502
mesh2	NY2-142	4	winner	177.052	27.002
mesh2	NY2-142	4	winner	177.549	0.497
mesh2	NY2-142	4	winner	179.053	1.504
mesh2	NY2-142	4	winner	180.052	0.999
mesh2	NY2-142	4	winner	202.801	22.749
mesh2	NY2-142	4	winner	203.299	0.498
mesh2	NY2-142	4	winner	203.799	0.5
mesh2	NY2-142	4	winner	204.801	1.002
mesh2	NY2-142	4	winner	205.299	0.498
mesh2	NY2-142	4	winner	219.051	13.752
mesh2	NY2-142	4	winner	229.551	10.5
mesh2	NY2-142	4	winner	231.05	1.499
mesh2	NY2-142	4	winner	250.051	19.001
mesh2	NY2-142	4	winner	250.548	0.497
mesh2	NY2-142	4	winner	251.05	0.502
mesh2	NY2-142	4	winner	254.505	3.455
mesh2	NY2-142	4	winner	294	39.495
mesh2	NY2-142	4	winner	295.002	1.002
mesh2	NY2-142	4	winner	326.589	31.587
mesh2	NY2-142	4	winner	327.089	0.5
mesh2	NY2-142	4	winner	327.592	0.503
mesh2	NY2-142	4	winner	328.091	0.499
mesh2	NY2-142	4	winner	344.093	16.002
mesh2	NY2-142	4	winner	344.591	0.498
mesh2	NY2-142	4	winner	345.09	0.499
mesh2	NY2-142	4	winner	345.59	0.5
mesh2	NY2-142	4	winner	346.091	0.501
mesh2	NY2-142	4	winner	377.091	31
mesh2	NY2-142	4	winner	378.093	1.002
mesh2	NY2-142	4	winner	381.09	2.997
mesh2	NY2-142	4	winner	381.59	0.5
mesh2	NY2-142	4	winner	399.091	17.501
mesh2	NY2-142	4	winner	399.589	0.498
mesh2	NY2-142	4	winner	400.091	0.502
mesh2	NY2-142	4	winner	400.592	0.501
mesh2	NY2-142	4	winner	401.589	0.997
mesh2	NY2-142	4	winner	402.589	1
mesh2	NY2-142	4	winner	404.591	2.002
mesh2	NY2-142	4	winner	405.091	0.5
mesh2	NY2-142	4	winner	405.589	0.498
mesh2	NY2-142	4	winner	407.092	1.503
mesh2	NY2-142	4	winner	414.091	6.999
mesh2	NY2-142	4	winner	414.59	0.499
mesh2	NY2-142	4	winner	415.093	0.503
mesh2	NY2-142	4	winner	415.593	0.5
mesh2	NY2-142	4	winner	416.091	0.498
mesh2	NY2-142	4	winner	417.091	1
mesh2	NY2-142	4	winner	442.091	25
mesh2	NY2-142	4	winner	442.59	0.499
mesh2	NY2-142	4	winner	484.591	42.001
mesh2	NY2-142	4	winner	486.092	1.501
mesh2	NY2-142	4	winner	492.092	6
mesh2	NY2-142	4	winner	492.59	0.498
mesh2	NY2-142	4	winner	497.593	5.003
mesh2	NY2-142	4	winner	498.09	0.497
mesh2	NY2-142	4	winner	499.094	1.004
mesh2	NY2-142	4	winner	529.092	29.998
mesh2	NY2-142	4	winner	539.593	10.501
mesh2	NY2-142	4	winner	550.343	10.75
mesh2	NY2-142	4	winner	581.092	30.749
mesh2	NY2-142	4	winner	581.591	0.499
mesh2	NY2-142	4	winner	598.343	16.752
mesh2	NY2-142	4	winner	599.341	0.998
mesh2	NY2-142	4	winner	618.59	19.249
mesh2	NY2-142	4	winner	673.342	54.752
mesh2	NY2-142	4	winner	677.841	4.499
mesh2	NY2-142	4	winner	678.843	1.002
mesh2	NY2-142	4	winner	698.091	19.248
mesh2	NY2-142	4	winner	698.592	0.501
mesh2	NY2-142	4	winner	699.592	1
mesh2	NY2-142	4	winner	700.089	0.497
mesh2	NY2-142	4	winner	701.091	1.002
mesh2	NY2-142	4	winner	702.089	0.998
mesh2	NY2-142	4	winner	732.091	30.002
mesh2	NY2-142	4	winner	733.093	1.002
mesh2	NY2-142	4	winner	733.594	0.501
mesh2	NY2-142	4	winner	734.592	0.998
mesh2	NY2-142	4	winner	775.592	41
mesh2	NY2-142	4	winner	776.091	0.499
mesh2	NY2-142	4	winner	776.59	0.499
mesh2	NY2-142	4	winner	783.091	6.501
mesh2	NY2-142	4	winner	792.594	9.503
mesh2	NY2-142	4	winner	817.848	25.254
mesh2	NY2-142	4	winner	851.089	33.241
mesh2	NY2-142	4	winner	855.592	4.503
mesh2	NY2-142	4	winner	867.094	11.502
mesh2	NY2-142	4	winner	870.589	3.495
mesh2	NY2-142	4	winner	892.595	22.006
mesh2	NY2-142	4	winner	924.09	31.495
mesh2	NY2-142	4	winner	925.092	1.002
mesh2	NY2-142	4	winner	925.589	0.497
mesh2	NY2-142	4	winner	935.595	10.006
mesh2	NY2-142	4	winner	936.09	0.495
mesh2	NY2-142	4	winner	1002.09	66
mesh2	NY2-142	4	winner	1002.591	0.501
mesh2	NY2-142	4	winner	1003.092	0.501
mesh2	NY2-142	4	winner	1004.092	1
mesh2	NY2-142	4	winner	1004.591	0.499
mesh2	NY2-142	4	winner	1018.09	13.499
mesh2	NY2-142	4	winner	1036.791	18.701
mesh2	NY2-142	4	winner	1037.292	0.501
mesh2	NY2-142	4	winner	1037.791	0.499
mesh2	NY2-142	4	winner	1040.292	2.501
mesh2	NY2-142	4	winner	1051.789	11.497
mesh2	NY2-142	4	winner	1052.789	1
mesh2	NY2-142	4	winner	1053.292	0.503
mesh2	NY2-142	4	winner	1053.793	0.501
mesh2	NY2-142	4	winner	1062.293	8.5
mesh2	NY2-142	4	winner	1075.292	12.999
mesh2	NY2-142	4	winner	1083.789	8.497
mesh2	NY2-142	4	winner	1097.29	13.501
mesh2	NY2-142	4	winner	1123.346	26.056
mesh2	NY2-142	4	winner	1123.849	0.503
mesh2	NY2-142	4	winner	1134.849	11
mesh2	NY2-142	4	winner	1167.346	32.497
mesh2	NY2-142	4	winner	1174.847	7.501
mesh2	NY2-142	4	winner	1212.847	38
mesh2	NY2-142	4	winner	1259.348	46.501
mesh2	NY2-142	4	winner	1269.35	10.002
mesh2	NY2-142	4	winner	1284.847	15.497
mesh2	NY2-142	4	winner	1471.845	186.998
mesh2	NY2-142	4	winner	1550.347	78.502
mesh2	NY3-102	8	winner	0.602	0.602
mesh2	NY3-102	8	winner	1.35	0.748
mesh2	NY3-102	8	winner	1.601	0.251
mesh2	NY3-102	8	winner	2.601	1
mesh2	NY3-102	8	winner	3.852	1.251
mesh2	NY3-102	8	winner	4.352	0.5
mesh2	NY3-102	8	winner	4.538	0.186
mesh2	NY3-102	8	winner	4.603	0.065
mesh2	NY3-102	8	winner	4.791	0.188
mesh2	NY3-102	8	winner	4.852	0.061
mesh2	NY3-102	8	winner	5.289	0.437
mesh2	NY3-102	8	winner	5.353	0.064
mesh2	NY3-102	8	winner	5.603	0.25
mesh2	NY3-102	8	winner	5.789	0.186
mesh2	NY3-102	8	winner	5.79	0.001
mesh2	NY3-102	8	winner	6.29	0.5
mesh2	NY3-102	8	winner	7.039	0.749
mesh2	NY3-102	8	winner	7.789	0.75
mesh2	NY3-102	8	winner	8.54	0.751
mesh2	NY3-102	8	winner	10.541	2.001
mesh2	NY3-102	8	winner	11.039	0.498
mesh2	NY3-102	8	winner	22.289	11.25
mesh2	NY3-102	8	winner	22.789	0.5
mesh2	NY3-102	8	winner	23.539	0.75
mesh2	NY3-102	8	winner	38.539	15
mesh2	NY3-102	8	winner	48.04	9.501
mesh2	NY3-102	8	winner	48.54	0.5
mesh2	NY3-102	8	winner	53.54	5
mesh2	NY3-102	8	winner	54.039	0.499
mesh2	NY3-102	8	winner	55.04	1.001
mesh2	NY3-102	8	winner	57.79	2.75
mesh2	NY3-102	8	winner	58.789	0.999
mesh2	NY3-102	8	winner	60.791	2.002
mesh2	NY3-102	8	winner	65.79	4.999
mesh2	NY3-102	8	winner	66.79	1
mesh2	NY3-102	8	winner	78.289	11.499
mesh2	NY3-102	8	winner	78.539	0.25
mesh2	NY3-102	8	winner	79.289	0.75
mesh2	NY3-102	8	winner	90.54	11.251
mesh2	NY3-102	8	winner	106.039	15.499
mesh2	NY3-102	8	winner	117.54	11.501
mesh2	NY3-102	8	winner	124.54	7
mesh2	NY3-102	8	winner	140.04	15.5
mesh2	NY3-102	8	winner	156.29	16.25
mesh2	NY3-102	8	winner	157.039	0.749
mesh2	NY3-102	8	winner	213.291	56.252
mesh2	NY3-102	8	winner	284.289	70.998
mesh2	NY3-102	8	winner	364.54	80.251
mesh2	NY3-102	8	winner	400.542	36.002
mesh2	NY3-102	8	winner	432.54	31.998
mesh2	NY3-102	8	winner	440.792	8.252
mesh2	NY3-102	8	winner	442.792	2
mesh2	NY3-102	8	winner	443.289	0.497
mesh2	NY3-102	8	winner	445.289	2
mesh2	NY3-102	8	winner	446.792	1.503
mesh2	NY3-102	8	winner	472.21	25.418
mesh2	NY3-102	8	winner	473.71	1.5
mesh2	NY3-102	8	winner	495.21	21.5
mesh2	NY3-102	8	winner	496.212	1.002
mesh2	NY3-102	8	winner	505.711	9.499
mesh2	NY3-102	8	winner	520.711	15
mesh2	NY3-102	8	winner	523.214	2.503
mesh2	NY3-102	8	winner	534.71	11.496
mesh2	NY3-102	8	winner	550.216	15.506
mesh2	NY3-102	8	winner	558.21	7.994
mesh2	NY3-102	8	winner	566.713	8.503
mesh2	NY3-102	8	winner	575.212	8.499
mesh2	NY3-102	8	winner	614.21	38.998
mesh2	NY3-102	8	winner	615.211	1.001
mesh2	NY3-102	8	winner	634.711	19.5
mesh2	NY3-102	8	winner	680.461	45.75
mesh2	NY3-102	8	winner	705.607	25.146
mesh2	NY3-102	8	winner	706.101	0.494
mesh2	NY3-102	8	winner	710.102	4.001
mesh2	NY3-102	8	winner	713.101	2.999
mesh2	NY3-102	8	winner	751.852	38.751
mesh2	NY3-102	8	winner	752.6	0.748
mesh2	NY3-102	8	winner	773.602	21.002
mesh2	NY3-102	8	winner	775.106	1.504
mesh2	NY3-102	8	winner	776.602	1.496
mesh2	NY3-102	8	winner	839.6	62.998
mesh2	NY3-102	8	winner	842.604	3.004
mesh2	NY3-102	8	winner	861.102	18.498
mesh2	NY3-102	8	winner	876.916	15.814
mesh2	NY3-102	8	winner	934.666	57.75
mesh2	NY3-102	8	winner	936.166	1.5
mesh2	NY3-102	8	winner	949.668	13.502
mesh2	NY3-102	8	winner	1013.42	63.752
mesh2	NY3-102	8	winner	1017.168	3.748
mesh2	NY3-102	8	winner	1197.916	180.748
mesh2	NY3-102	8	winner	1272.92	75.004
mesh2	NY3-102	8	winner	1316.917	43.997
mesh2	NY3-102	8	winner	1344.669	27.752
mesh2	NY3-102	8	winner	1345.419	0.75
mesh2	NY3-102	8	winner	1458.167	112.748
mesh2	NY3-102	8	winner	1459.667	1.5
mesh2	NY3-102	8	winner	1653.416	193.749
mesh2	NY3-103	6	winner	73.285	73.285
mesh2	NY3-103	6	winner	73.788	0.503
mesh2	NY3-103	6	winner	86.286	12.498
mesh2	NY3-103	6	winner	253.287	167.001
mesh2	NY3-103	6	winner	502.537	249.25
mesh2	NY3-103	6	winner	505.033	2.496
mesh2	NY3-103	6	winner	712.019	206.986
mesh2	NY3-103	6	winner	801.039	89.02
mesh2	NY3-103	6	winner	971.289	170.25
mesh2	NY3-103	6	winner	1088.977	117.688
mesh2	NY3-103	6	winner	1351.013	262.036
mesh2	NY3-103	6	winner	1617.765	266.752
mesh2	NY3-103	6	winner	1641.01	23.245
mesh2	NY3-110	7	winner	541.186	541.186
mesh2	NY3-110	7	winner	543.436	2.25
mesh2	NY3-110	7	winner	558.532	15.096
mesh2	NY3-110	7	winner	955.029	396.497
mesh2	NY3-110	7	winner	1241.78	286.751
mesh2	NY3-110	7	winner	1569.78	328
mesh2	NY3-110	7	winner	1585.777	15.997
mesh2	NY3-110	7	winner	1670.529	84.752
mesh2	NY3-109	9	winner	8.602	8.602
mesh2	NY3-109	9	winner	12.101	3.499
mesh2	NY3-109	9	winner	13.35	1.249
mesh2	NY3-109	9	winner	20.351	7.001
mesh2	NY3-109	9	winner	20.851	0.5
mesh2	NY3-109	9	winner	21.102	0.251
mesh2	NY3-109	9	winner	42.094	20.992
mesh2	NY3-109	9	winner	42.535	0.441
mesh2	NY3-109	9	winner	42.537	0.002
mesh2	NY3-109	9	winner	43.101	0.564
mesh2	NY3-109	9	winner	43.352	0.251
mesh2	NY3-109	9	winner	46.536	3.184
mesh2	NY3-109	9	winner	49.286	2.75
mesh2	NY3-109	9	winner	57.535	8.249
mesh2	NY3-109	9	winner	57.785	0.25
mesh2	NY3-109	9	winner	67.036	9.251
mesh2	NY3-109	9	winner	87.287	20.251
mesh2	NY3-109	9	winner	87.787	0.5
mesh2	NY3-109	9	winner	88.287	0.5
mesh2	NY3-109	9	winner	101.538	13.251
mesh2	NY3-109	9	winner	123.035	21.497
mesh2	NY3-109	9	winner	134.786	11.751
mesh2	NY3-109	9	winner	198.948	64.162
mesh2	NY3-109	9	winner	260.951	62.003
mesh2	NY3-109	9	winner	283.528	22.577
mesh2	NY3-109	9	winner	292.968	9.44
mesh2	NY3-109	9	winner	304.718	11.75
mesh2	NY3-109	9	winner	305.22	0.502
mesh2	NY3-109	9	winner	317.72	12.5
mesh2	NY3-109	9	winner	318.47	0.75
mesh2	NY3-109	9	winner	319.218	0.748
mesh2	NY3-109	9	winner	319.968	0.75
mesh2	NY3-109	9	winner	320.716	0.748
mesh2	NY3-109	9	winner	321.216	0.5
mesh2	NY3-109	9	winner	321.718	0.502
mesh2	NY3-109	9	winner	369.47	47.752
mesh2	NY3-109	9	winner	384.97	15.5
mesh2	NY3-109	9	winner	423.879	38.909
mesh2	NY3-109	9	winner	429.629	5.75
mesh2	NY3-109	9	winner	438.879	9.25
mesh2	NY3-109	9	winner	439.879	1
mesh2	NY3-109	9	winner	440.379	0.5
mesh2	NY3-109	9	winner	537.626	97.247
mesh2	NY3-109	9	winner	540.376	2.75
mesh2	NY3-109	9	winner	545.626	5.25
mesh2	NY3-109	9	winner	552.626	7
mesh2	NY3-109	9	winner	555.376	2.75
mesh2	NY3-109	9	winner	559.874	4.498
mesh2	NY3-109	9	winner	573.874	14
mesh2	NY3-109	9	winner	579.376	5.502
mesh2	NY3-109	9	winner	592.876	13.5
mesh2	NY3-109	9	winner	593.626	0.75
mesh2	NY3-109	9	winner	653.128	59.502
mesh2	NY3-109	9	winner	687.126	33.998
mesh2	NY3-109	9	winner	749.123	61.997
mesh2	NY3-109	9	winner	749.623	0.5
mesh2	NY3-109	9	winner	769.13	19.507
mesh2	NY3-109	9	winner	769.874	0.744
mesh2	NY3-109	9	winner	798.126	28.252
mesh2	NY3-109	9	winner	798.876	0.75
mesh2	NY3-109	9	winner	829.126	30.25
mesh2	NY3-109	9	winner	831.876	2.75
mesh2	NY3-109	9	winner	836.376	4.5
mesh2	NY3-109	9	winner	839.126	2.75
mesh2	NY3-109	9	winner	839.874	0.748
mesh2	NY3-109	9	winner	850.374	10.5
mesh2	NY3-109	9	winner	864.628	14.254
mesh2	NY3-109	9	winner	906.126	41.498
mesh2	NY3-109	9	winner	934.626	28.5
mesh2	NY3-109	9	winner	936.375	1.749
mesh2	NY3-109	9	winner	970.373	33.998
mesh2	NY3-109	9	winner	985.623	15.25
mesh2	NY3-109	9	winner	1005.373	19.75
mesh2	NY3-109	9	winner	1005.875	0.502
mesh2	NY3-109	9	winner	1068.623	62.748
mesh2	NY3-109	9	winner	1069.623	1
mesh2	NY3-109	9	winner	1112.79	43.167
mesh2	NY3-109	9	winner	1138.292	25.502
mesh2	NY3-109	9	winner	1139.042	0.75
mesh2	NY3-109	9	winner	1163.292	24.25
mesh2	NY3-109	9	winner	1165.791	2.499
mesh2	NY3-109	9	winner	1185.791	20
mesh2	NY3-109	9	winner	1186.793	1.002
mesh2	NY3-109	9	winner	1201.543	14.75
mesh2	NY3-109	9	winner	1210.793	9.25
mesh2	NY3-109	9	winner	1211.293	0.5
mesh2	NY3-109	9	winner	1265.797	54.504
mesh2	NY3-109	9	winner	1283.041	17.244
mesh2	NY3-109	9	winner	1283.541	0.5
mesh2	NY3-109	9	winner	1284.541	1
mesh2	NY3-109	9	winner	1285.043	0.502
mesh2	NY3-109	9	winner	1291.543	6.5
mesh2	NY3-109	9	winner	1294.041	2.498
mesh2	NY3-109	9	winner	1303.543	9.502
mesh2	NY3-109	9	winner	1305.293	1.75
mesh2	NY3-109	9	winner	1353.044	47.751
mesh2	NY3-109	9	winner	1377.543	24.499
mesh2	NY3-109	9	winner	1398.793	21.25
mesh2	NY3-109	9	winner	1399.543	0.75
mesh2	NY3-109	9	winner	1426.541	26.998
mesh2	NY3-109	9	winner	1428.793	2.252
mesh2	NY3-109	9	winner	1485.543	56.75
mesh2	NY3-109	9	winner	1512.292	26.749
mesh2	NY3-109	9	winner	1517.79	5.498
mesh2	NY3-109	9	winner	1520.292	2.502
mesh2	NY3-109	9	winner	1543.29	22.998
mesh2	NY3-109	9	winner	1551.54	8.25
mesh2	NY3-109	9	winner	1560.542	9.002
mesh2	NY3-109	9	winner	1603.79	43.248
mesh2	NY3-109	9	winner	1604.29	0.5
mesh2	NY3-109	9	winner	1636.29	32
mesh2	NY3-109	9	winner	1636.792	0.502
mesh2	NY3-109	9	winner	1637.542	0.75
mesh2	NY3-109	9	winner	1638.042	0.5
mesh2	NY3-126	10	winner	606.251	606.251
mesh2	NY3-126	10	winner	607.001	0.75
mesh2	NY3-126	10	winner	920.003	313.002
mesh2	NY3-126	10	winner	921.5	1.497
mesh2	NY3-126	10	winner	936.501	15.001
mesh2	NY3-126	10	winner	936.751	0.25
mesh2	NY3-126	10	winner	937.253	0.502
mesh2	NY3-126	10	winner	937.503	0.25
mesh2	NY3-126	10	winner	938.253	0.75
mesh2	NY3-126	10	winner	938.751	0.498
mesh2	NY3-126	10	winner	939.001	0.25
mesh2	NY3-126	10	winner	1107.249	168.248
mesh2	NY3-126	10	winner	1108.751	1.502
mesh2	NY3-126	10	winner	1245.251	136.5
mesh2	NY3-126	10	winner	1246.753	1.502
mesh2	NY3-126	10	winner	1302.252	55.499
mesh2	NY3-126	10	winner	1360.002	57.75
mesh2	NY3-126	10	winner	1360.752	0.75
mesh2	NY3-126	10	winner	1361.499	0.747
mesh2	NY3-126	10	winner	1362.252	0.753
mesh2	NY3-126	10	winner	1363.002	0.75
mesh2	NY3-126	10	winner	1401.501	38.499
mesh2	NY3-126	10	winner	1430.502	29.001
mesh2	NY3-126	10	winner	1434.252	3.75
mesh2	NY3-126	10	winner	1450.751	16.499
mesh2	NY3-126	10	winner	1499.982	49.231
mesh2	NY3-126	10	winner	1500.73	0.748
mesh2	NY3-126	10	winner	1509.98	9.25
mesh2	NY3-126	10	winner	1526.217	16.237
mesh2	NY3-126	10	winner	1528.466	2.249
mesh2	NY3-126	10	winner	1540.969	12.503
mesh2	NY3-126	10	winner	1541.715	0.746
mesh2	NY3-126	10	winner	1615.469	73.754
mesh2	NY3-126	10	winner	1628.969	13.5
mesh2	NY3-139	11	winner	5.602	5.602
mesh2	NY3-139	11	winner	6.102	0.5
mesh2	NY3-139	11	winner	6.602	0.5
mesh2	NY3-139	11	winner	6.786	0.184
mesh2	NY3-139	11	winner	7.102	0.316
mesh2	NY3-139	11	winner	7.828	0.726
mesh2	NY3-139	11	winner	8.328	0.5
mesh2	NY3-139	11	winner	8.826	0.498
mesh2	NY3-139	11	winner	9.326	0.5
mesh2	NY3-139	11	winner	9.83	0.504
mesh2	NY3-139	11	winner	20.391	10.561
mesh2	NY3-139	11	winner	20.891	0.5
mesh2	NY3-139	11	winner	23.889	2.998
mesh2	NY3-139	11	winner	24.389	0.5
mesh2	NY3-139	11	winner	29.393	5.004
mesh2	NY3-139	11	winner	29.889	0.496
mesh2	NY3-139	11	winner	30.391	0.502
mesh2	NY3-139	11	winner	36.248	5.857
mesh2	NY3-139	11	winner	36.249	0.001
mesh2	NY3-139	11	winner	42.751	6.502
mesh2	NY3-139	11	winner	46.999	4.248
mesh2	NY3-139	11	winner	57.001	10.002
mesh2	NY3-139	11	winner	58.501	1.5
mesh2	NY3-139	11	winner	58.997	0.496
mesh2	NY3-139	11	winner	59.999	1.002
mesh2	NY3-139	11	winner	61.997	1.998
mesh2	NY3-139	11	winner	62.499	0.502
mesh2	NY3-139	11	winner	62.999	0.5
mesh2	NY3-139	11	winner	67.501	4.502
mesh2	NY3-139	11	winner	69.001	1.5
mesh2	NY3-139	11	winner	69.499	0.498
mesh2	NY3-139	11	winner	73.499	4
mesh2	NY3-139	11	winner	75.497	1.998
mesh2	NY3-139	11	winner	75.997	0.5
mesh2	NY3-139	11	winner	83.75	7.753
mesh2	NY3-139	11	winner	87.25	3.5
mesh2	NY3-139	11	winner	98.252	11.002
mesh2	NY3-139	11	winner	102.25	3.998
mesh2	NY3-139	11	winner	103.252	1.002
mesh2	NY3-139	11	winner	105.25	1.998
mesh2	NY3-139	11	winner	112.75	7.5
mesh2	NY3-139	11	winner	117.75	5
mesh2	NY3-139	11	winner	130.752	13.002
mesh2	NY3-139	11	winner	131.25	0.498
mesh2	NY3-139	11	winner	132.252	1.002
mesh2	NY3-139	11	winner	141.25	8.998
mesh2	NY3-139	11	winner	141.749	0.499
mesh2	NY3-139	11	winner	144.002	2.253
mesh2	NY3-139	11	winner	148.501	4.499
mesh2	NY3-139	11	winner	154.001	5.5
mesh2	NY3-139	11	winner	154.499	0.498
mesh2	NY3-139	11	winner	155.499	1
mesh2	NY3-139	11	winner	162.001	6.502
mesh2	NY3-139	11	winner	176.502	14.501
mesh2	NY3-139	11	winner	177.001	0.499
mesh2	NY3-139	11	winner	177.502	0.501
mesh2	NY3-139	11	winner	182.004	4.502
mesh2	NY3-139	11	winner	182.502	0.498
mesh2	NY3-139	11	winner	183.002	0.5
mesh2	NY3-139	11	winner	191.002	8
mesh2	NY3-139	11	winner	191.501	0.499
mesh2	NY3-139	11	winner	198.002	6.501
mesh2	NY3-139	11	winner	200.999	2.997
mesh2	NY3-139	11	winner	202.004	1.005
mesh2	NY3-139	11	winner	204.002	1.998
mesh2	NY3-139	11	winner	206.999	2.997
mesh2	NY3-139	11	winner	208.502	1.503
mesh2	NY3-139	11	winner	213.999	5.497
mesh2	NY3-139	11	winner	221.501	7.502
mesh2	NY3-139	11	winner	222.002	0.501
mesh2	NY3-139	11	winner	223.001	0.999
mesh2	NY3-139	11	winner	224.002	1.001
mesh2	NY3-139	11	winner	238.999	14.997
mesh2	NY3-139	11	winner	243.002	4.003
mesh2	NY3-139	11	winner	244.001	0.999
mesh2	NY3-139	11	winner	253.501	9.5
mesh2	NY3-139	11	winner	254.499	0.998
mesh2	NY3-139	11	winner	259.001	4.502
mesh2	NY3-139	11	winner	263.002	4.001
mesh2	NY3-139	11	winner	265.499	2.497
mesh2	NY3-139	11	winner	266.001	0.502
mesh2	NY3-139	11	winner	294.001	28
mesh2	NY3-139	11	winner	301.499	7.498
mesh2	NY3-139	11	winner	302.002	0.503
mesh2	NY3-139	11	winner	309.999	7.997
mesh2	NY3-139	11	winner	311.001	1.002
mesh2	NY3-139	11	winner	319.002	8.001
mesh2	NY3-139	11	winner	325.501	6.499
mesh2	NY3-139	11	winner	354	28.499
mesh2	NY3-139	11	winner	355.085	1.085
mesh2	NY3-139	11	winner	395.748	40.663
mesh2	NY3-139	11	winner	399.252	3.504
mesh2	NY3-139	11	winner	417.751	18.499
mesh2	NY3-139	11	winner	418.247	0.496
mesh2	NY3-139	11	winner	428.251	10.004
mesh2	NY3-139	11	winner	469.249	40.998
mesh2	NY3-139	11	winner	469.747	0.498
mesh2	NY3-139	11	winner	470.749	1.002
mesh2	NY3-139	11	winner	476.751	6.002
mesh2	NY3-139	11	winner	482.249	5.498
mesh2	NY3-139	11	winner	496.749	14.5
mesh2	NY3-139	11	winner	537.502	40.753
mesh2	NY3-139	11	winner	582.5	44.998
mesh2	NY3-139	11	winner	583	0.5
mesh2	NY3-139	11	winner	637.002	54.002
mesh2	NY3-139	11	winner	696.5	59.498
mesh2	NY3-139	11	winner	739	42.5
mesh2	NY3-139	11	winner	739.498	0.498
mesh2	NY3-139	11	winner	740	0.502
mesh2	NY3-139	11	winner	748.5	8.5
mesh2	NY3-139	11	winner	798	49.5
mesh2	NY3-139	11	winner	1606.999	808.999
mesh2	NY3-139	11	winner	1622.501	15.502
mesh2	NY3-140	12	winner	44.678	44.678
mesh2	NY3-140	12	winner	45	0.322
mesh2	NY3-140	12	winner	45.179	0.179
mesh2	NY3-140	12	winner	45.262	0.083
mesh2	NY3-140	12	winner	45.678	0.416
mesh2	NY3-140	12	winner	45.761	0.083
mesh2	NY3-140	12	winner	54.511	8.75
mesh2	NY3-140	12	winner	60.762	6.251
mesh2	NY3-140	12	winner	61.26	0.498
mesh2	NY3-140	12	winner	61.762	0.502
mesh2	NY3-140	12	winner	62.262	0.5
mesh2	NY3-140	12	winner	66.761	4.499
mesh2	NY3-140	12	winner	72.26	5.499
mesh2	NY3-140	12	winner	72.761	0.501
mesh2	NY3-140	12	winner	73.26	0.499
mesh2	NY3-140	12	winner	87.762	14.502
mesh2	NY3-140	12	winner	97.263	9.501
mesh2	NY3-140	12	winner	108.263	11
mesh2	NY3-140	12	winner	108.76	0.497
mesh2	NY3-140	12	winner	109.76	1
mesh2	NY3-140	12	winner	144.513	34.753
mesh2	NY3-140	12	winner	145.013	0.5
mesh2	NY3-140	12	winner	171.511	26.498
mesh2	NY3-140	12	winner	175.012	3.501
mesh2	NY3-140	12	winner	175.511	0.499
mesh2	NY3-140	12	winner	268.012	92.501
mesh2	NY3-140	12	winner	272.514	4.502
mesh2	NY3-140	12	winner	273.262	0.748
mesh2	NY3-140	12	winner	295.764	22.502
mesh2	NY3-140	12	winner	295.768	0.004
mesh2	NY3-140	12	winner	302.511	6.743
mesh2	NY3-140	12	winner	316.011	13.5
mesh2	NY3-140	12	winner	316.761	0.75
mesh2	NY3-140	12	winner	331.764	15.003
mesh2	NY3-140	12	winner	332.514	0.75
mesh2	NY3-140	12	winner	346.766	14.252
mesh2	NY3-140	12	winner	349.014	2.248
mesh2	NY3-140	12	winner	349.764	0.75
mesh2	NY3-140	12	winner	355.768	6.004
mesh2	NY3-140	12	winner	376.764	20.996
mesh2	NY3-140	12	winner	377.516	0.752
mesh2	NY3-140	12	winner	397.011	19.495
mesh2	NY3-140	12	winner	397.764	0.753
mesh2	NY3-140	12	winner	398.516	0.752
mesh2	NY3-140	12	winner	399.266	0.75
mesh2	NY3-140	12	winner	444.264	44.998
mesh2	NY3-140	12	winner	456.261	11.997
mesh2	NY3-140	12	winner	457.011	0.75
mesh2	NY3-140	12	winner	484.764	27.753
mesh2	NY3-140	12	winner	485.514	0.75
mesh2	NY3-140	12	winner	490.761	5.247
mesh2	NY3-140	12	winner	495.199	4.438
mesh2	NY3-140	12	winner	502.196	6.997
mesh2	NY3-140	12	winner	502.692	0.496
mesh2	NY3-140	12	winner	526.134	23.442
mesh2	NY3-140	12	winner	526.381	0.247
mesh2	NY3-140	12	winner	528.636	2.255
mesh2	NY3-140	12	winner	569.134	40.498
mesh2	NY3-140	12	winner	569.881	0.747
mesh2	NY3-140	12	winner	570.631	0.75
mesh2	NY3-140	12	winner	611.134	40.503
mesh2	NY3-140	12	winner	613.381	2.247
mesh2	NY3-140	12	winner	740.42	127.039
mesh2	NY3-140	12	winner	750.17	9.75
mesh2	NY3-140	12	winner	750.917	0.747
mesh2	NY3-140	12	winner	761.422	10.505
mesh2	NY3-140	12	winner	774.172	12.75
mesh2	NY3-140	12	winner	774.92	0.748
mesh2	NY3-140	12	winner	791.271	16.351
mesh2	NY3-140	12	winner	792.771	1.5
mesh2	NY3-140	12	winner	794.271	1.5
mesh2	NY3-140	12	winner	810.024	15.753
mesh2	NY3-140	12	winner	817.524	7.5
mesh2	NY3-140	12	winner	818.269	0.745
mesh2	NY3-140	12	winner	820.521	2.252
mesh2	NY3-140	12	winner	821.272	0.751
mesh2	NY3-140	12	winner	822.771	1.499
mesh2	NY3-140	12	winner	845.769	22.998
mesh2	NY3-140	12	winner	853.77	8.001
mesh2	NY3-140	12	winner	911.271	57.501
mesh2	NY3-140	12	winner	912.773	1.502
mesh2	NY3-140	12	winner	913.523	0.75
mesh2	NY3-140	12	winner	935.77	22.247
mesh2	NY3-140	12	winner	936.525	0.755
mesh2	NY3-140	12	winner	940.27	3.745
mesh2	NY3-140	12	winner	968.023	27.753
mesh2	NY3-140	12	winner	999.022	30.999
mesh2	NY3-140	12	winner	999.77	0.748
mesh2	NY3-140	12	winner	1000.524	0.754
mesh2	NY3-140	12	winner	1001.274	0.75
mesh2	NY3-140	12	winner	1011.028	9.754
mesh2	NY3-140	12	winner	1056.52	45.492
mesh2	NY3-140	12	winner	1061.024	4.504
mesh2	NY3-140	12	winner	1062.522	1.498
mesh2	NY3-140	12	winner	1072.27	9.748
mesh2	NY3-140	12	winner	1079.024	6.754
mesh2	NY3-140	12	winner	1168.273	89.249
mesh2	NY3-140	12	winner	1218.776	50.503
mesh2	NY3-140	12	winner	1219.521	0.745
mesh2	NY3-140	12	winner	1220.272	0.751
mesh2	NY3-140	12	winner	1221.02	0.748
mesh2	NY3-140	12	winner	1275.776	54.756
mesh2	NY3-140	12	winner	1370.024	94.248
mesh2	NY3-140	12	winner	1370.774	0.75
mesh2	NY3-140	12	winner	1371.522	0.748
mesh2	NY3-140	12	winner	1373.026	1.504
mesh2	NY3-140	12	winner	1385.772	12.746
mesh2	NY3-140	12	winner	1394.026	8.254
mesh2	NY3-140	12	winner	1394.772	0.746
mesh2	NY3-140	12	winner	1517.775	123.003
mesh2	NY3-140	12	winner	1530.52	12.745
mesh2	NY3-140	12	winner	1531.271	0.751
mesh2	NY3-140	12	winner	1537.273	6.002
mesh2	NY3-140	12	winner	1544.769	7.496
mesh2	NY3-141	13	winner	91.56	91.56
mesh2	NY3-141	13	winner	92.061	0.501
mesh2	NY3-141	13	winner	92.809	0.748
mesh2	NY3-141	13	winner	150.562	57.753
mesh2	NY3-141	13	winner	167.279	16.717
mesh2	NY3-141	13	winner	180.528	13.249
mesh2	NY3-141	13	winner	181.278	0.75
mesh2	NY3-141	13	winner	185.032	3.754
mesh2	NY3-141	13	winner	185.778	0.746
mesh2	NY3-141	13	winner	219.028	33.25
mesh2	NY3-141	13	winner	261.028	42
mesh2	NY3-141	13	winner	270.529	9.501
mesh2	NY3-141	13	winner	271.279	0.75
mesh2	NY3-141	13	winner	272.027	0.748
mesh2	NY3-141	13	winner	272.777	0.75
mesh2	NY3-141	13	winner	289.024	16.247
mesh2	NY3-141	13	winner	291.281	2.257
mesh2	NY3-141	13	winner	292.026	0.745
mesh2	NY3-141	13	winner	292.781	0.755
mesh2	NY3-141	13	winner	293.531	0.75
mesh2	NY3-141	13	winner	313.035	19.504
mesh2	NY3-141	13	winner	316.779	3.744
mesh2	NY3-141	13	winner	317.531	0.752
mesh2	NY3-141	13	winner	344.528	26.997
mesh2	NY3-141	13	winner	345.278	0.75
mesh2	NY3-141	13	winner	346.028	0.75
mesh2	NY3-141	13	winner	346.778	0.75
mesh2	NY3-141	13	winner	347.528	0.75
mesh2	NY3-141	13	winner	389.528	42
mesh2	NY3-141	13	winner	390.278	0.75
mesh2	NY3-141	13	winner	413.278	23
mesh2	NY3-141	13	winner	414.028	0.75
mesh2	NY3-141	13	winner	414.778	0.75
mesh2	NY3-141	13	winner	415.528	0.75
mesh2	NY3-141	13	winner	416.278	0.75
mesh2	NY3-141	13	winner	444.53	28.252
mesh2	NY3-141	13	winner	445.28	0.75
mesh2	NY3-141	13	winner	446.028	0.748
mesh2	NY3-141	13	winner	459.279	13.251
mesh2	NY3-141	13	winner	460.029	0.75
mesh2	NY3-141	13	winner	460.779	0.75
mesh2	NY3-141	13	winner	480.276	19.497
mesh2	NY3-141	13	winner	522.028	41.752
mesh2	NY3-141	13	winner	522.778	0.75
mesh2	NY3-141	13	winner	587.774	64.996
mesh2	NY3-141	13	winner	588.527	0.753
mesh2	NY3-141	13	winner	589.277	0.75
mesh2	NY3-141	13	winner	602.027	12.75
mesh2	NY3-141	13	winner	669.246	67.219
mesh2	NY3-141	13	winner	688.248	19.002
mesh2	NY3-141	13	winner	688.998	0.75
mesh2	NY3-141	13	winner	708.493	19.495
mesh2	NY3-141	13	winner	777.237	68.744
mesh2	NY3-141	13	winner	777.489	0.252
mesh2	NY3-141	13	winner	778.239	0.75
mesh2	NY3-141	13	winner	817.487	39.248
mesh2	NY3-141	13	winner	818.242	0.755
mesh2	NY3-141	13	winner	818.985	0.743
mesh2	NY3-141	13	winner	895.865	76.88
mesh2	NY3-141	13	winner	910.868	15.003
mesh2	NY3-141	13	winner	1219.116	308.248
mesh2	NY3-141	13	winner	1299.615	80.499
mesh2	NY3-141	13	winner	1417.475	117.86
mesh2	NY2-176	14	winner	689.801	689.801
mesh2	NY2-176	14	winner	728.034	38.233
mesh2	NY2-176	14	winner	729.816	1.782
mesh2	NY2-176	14	winner	764.96	35.144
mesh2	NY2-176	14	winner	797.461	32.501
mesh2	NY2-176	14	winner	811.961	14.5
mesh2	NY2-176	14	winner	832.878	20.917
mesh2	NY2-176	14	winner	838.374	5.496
mesh2	NY2-176	14	winner	844.374	6
mesh2	NY2-176	14	winner	921.625	77.251
mesh2	NY2-176	14	winner	929.624	7.999
mesh2	NY2-176	14	winner	943.122	13.498
mesh2	NY2-176	14	winner	946.124	3.002
mesh2	NY2-176	14	winner	956.624	10.5
mesh2	NY2-176	14	winner	982.375	25.751
mesh2	NY2-176	14	winner	995.625	13.25
mesh2	NY2-176	14	winner	1007.125	11.5
mesh2	NY2-176	14	winner	1007.873	0.748
mesh2	NY2-176	14	winner	1010.123	2.25
mesh2	NY2-176	14	winner	1011.628	1.505
mesh2	NY2-176	14	winner	1020.378	8.75
mesh2	NY2-176	14	winner	1020.625	0.247
mesh2	NY2-176	14	winner	1046.125	25.5
mesh2	NY2-176	14	winner	1047.628	1.503
mesh2	NY2-176	14	winner	1059.628	12
mesh2	NY2-176	14	winner	1062.628	3
mesh2	NY2-176	14	winner	1076.125	13.497
mesh2	NY2-176	14	winner	1084.375	8.25
mesh2	NY2-176	14	winner	1119.126	34.751
mesh2	NY2-176	14	winner	1135.624	16.498
mesh2	NY2-176	14	winner	1166.374	30.75
mesh2	NY2-176	14	winner	1176.124	9.75
mesh2	NY2-176	14	winner	1181.372	5.248
mesh2	NY2-176	14	winner	1190.374	9.002
mesh2	NY2-176	14	winner	1191.126	0.752
mesh2	NY2-176	14	winner	1197.124	5.998
mesh2	NY2-176	14	winner	1227.126	30.002
mesh2	NY2-176	14	winner	1256.874	29.748
mesh2	NY2-176	14	winner	1272.622	15.748
mesh2	NY2-176	14	winner	1291.877	19.255
mesh2	NY2-176	14	winner	1292.627	0.75
mesh2	NY2-176	14	winner	1294.872	2.245
mesh2	NY2-176	14	winner	1307.625	12.753
mesh2	NY2-176	14	winner	1311.375	3.75
mesh2	NY2-176	14	winner	1315.875	4.5
mesh2	NY2-176	14	winner	1320.375	4.5
mesh2	NY2-176	14	winner	1339.13	18.755
mesh2	NY2-176	14	winner	1339.877	0.747
mesh2	NY2-176	14	winner	1340.625	0.748
mesh2	NY2-176	14	winner	1342.125	1.5
mesh2	NY2-176	14	winner	1343.625	1.5
mesh2	NY2-176	14	winner	1345.122	1.497
mesh2	NY2-176	14	winner	1353.375	8.253
mesh2	NY2-176	14	winner	1354.875	1.5
mesh2	NY2-176	14	winner	1360.125	5.25
mesh2	NY2-176	14	winner	1363.127	3.002
mesh2	NY2-176	14	winner	1373.622	10.495
mesh2	NY2-176	14	winner	1376.627	3.005
mesh2	NY2-176	14	winner	1377.375	0.748
mesh2	NY2-176	14	winner	1414.125	36.75
mesh2	NY2-176	14	winner	1423.125	9
mesh2	NY2-176	14	winner	1423.872	0.747
mesh2	NY2-176	14	winner	1424.625	0.753
mesh2	NY2-176	14	winner	1429.875	5.25
mesh2	NY2-176	14	winner	1441.88	12.005
mesh2	NY2-176	14	winner	1442.622	0.742
mesh2	NY2-176	14	winner	1473.873	31.251
mesh2	NY2-176	14	winner	1486.626	12.753
mesh2	NY2-176	14	winner	1487.376	0.75
mesh2	NY2-176	14	winner	1509.873	22.497
mesh2	NY2-176	14	winner	1510.621	0.748
mesh2	NY2-176	14	winner	1511.373	0.752
mesh2	NY2-176	14	winner	1511.626	0.253
mesh2	NY2-176	14	winner	1512.873	1.247
mesh2	NY2-176	14	winner	1513.124	0.251
mesh2	NY2-176	14	winner	1513.626	0.502
mesh2	NY2-176	14	winner	1513.874	0.248
mesh2	NY2-176	14	winner	1514.376	0.502
mesh2	NY2-176	14	winner	1515.123	0.747
mesh2	NY2-176	14	winner	1548.376	33.253
mesh2	NY2-176	14	winner	1549.124	0.748
mesh2	NY2-176	14	winner	1549.876	0.752
mesh2	NY2-176	14	winner	1560.371	10.495
mesh2	NY2-176	14	winner	1561.124	0.753
mesh2	NY2-176	14	winner	1582.124	21
mesh2	NY2-176	14	winner	1588.124	6
mesh2	NY2-176	14	winner	1606.874	18.75
mesh2	NY2-176	14	winner	1615.874	9
mesh2	NY2-176	14	winner	1627.874	12
mesh2	NY2-176	14	winner	1629.374	1.5
mesh2	NY2-176	14	winner	1630.126	0.752
mesh2	NY2-176	14	winner	1631.626	1.5
mesh2	NY2-176	14	winner	1635.374	3.748
mesh2	NY2-176	14	winner	1648.121	12.747
mesh2	NY2-176	14	winner	1651.874	3.753
mesh2	NY2-176	14	winner	1667.624	15.75
mesh2	NY2-176	14	winner	1668.379	0.755
mesh2	NY2-176	14	winner	1669.124	0.745
mesh2	NY3-133	15	winner	8.606	8.606
mesh2	NY3-133	15	winner	9.106	0.5
mesh2	NY3-133	15	winner	207.4	198.294
mesh2	NY3-133	15	winner	265.458	58.058
mesh2	NY3-133	15	winner	266.21	0.752
mesh2	NY3-133	15	winner	266.958	0.748
mesh2	NY3-133	15	winner	267.705	0.747
mesh2	NY3-133	15	winner	268.46	0.755
mesh2	NY3-133	15	winner	269.208	0.748
mesh2	NY3-133	15	winner	319.527	50.319
mesh2	NY3-133	15	winner	378.482	58.955
mesh2	NY3-133	15	winner	379.23	0.748
mesh2	NY3-133	15	winner	379.977	0.747
mesh2	NY3-133	15	winner	389.96	9.983
mesh2	NY3-133	15	winner	431.564	41.604
mesh2	NY3-133	15	winner	524.813	93.249
mesh2	NY3-133	15	winner	526.311	1.498
mesh2	NY3-133	15	winner	615.817	89.506
mesh2	NY3-133	15	winner	616.067	0.25
mesh2	NY3-133	15	winner	616.564	0.497
mesh2	NY3-133	15	winner	618.062	1.498
mesh2	NY3-133	15	winner	621.814	3.752
mesh2	NY3-133	15	winner	656.812	34.998
mesh2	NY3-133	15	winner	657.562	0.75
mesh2	NY3-133	15	winner	902.021	244.459
mesh2	NY3-133	15	winner	902.774	0.753
mesh2	NY3-133	15	winner	903.768	0.994
mesh2	NY3-133	15	winner	904.519	0.751
mesh2	NY3-133	15	winner	905.27	0.751
mesh2	NY3-133	15	winner	906.021	0.751
mesh2	NY3-133	15	winner	1048.205	142.184
mesh2	NY3-133	15	winner	1049.205	1
mesh2	NY3-133	15	winner	1050.202	0.997
mesh2	NY3-133	15	winner	1051.953	1.751
mesh2	NY3-131	17	winner	2.106	2.106
mesh2	NY3-131	17	winner	2.854	0.748
mesh2	NY3-131	17	winner	3.356	0.502
mesh2	NY3-131	17	winner	28.056	24.7
mesh2	NY3-131	17	winner	28.556	0.5
mesh2	NY3-131	17	winner	29.056	0.5
mesh2	NY3-131	17	winner	29.806	0.75
mesh2	NY3-131	17	winner	43.178	13.372
mesh2	NY3-131	17	winner	45.428	2.25
mesh2	NY3-131	17	winner	46.178	0.75
mesh2	NY3-131	17	winner	46.68	0.502
mesh2	NY3-131	17	winner	47.428	0.748
mesh2	NY3-131	17	winner	48.68	1.252
mesh2	NY3-131	17	winner	49.428	0.748
mesh2	NY3-131	17	winner	50.176	0.748
mesh2	NY3-131	17	winner	69.476	19.3
mesh2	NY3-131	17	winner	77.728	8.252
mesh2	NY3-131	17	winner	106.976	29.248
mesh2	NY3-131	17	winner	107.476	0.5
mesh2	NY3-131	17	winner	131.726	24.25
mesh2	NY3-131	17	winner	133.399	1.673
mesh2	NY3-131	17	winner	133.899	0.5
mesh2	NY3-131	17	winner	134.147	0.248
mesh2	NY3-131	17	winner	134.23	0.083
mesh2	NY3-131	17	winner	154.804	20.574
mesh2	NY3-131	17	winner	155.304	0.5
mesh2	NY3-131	17	winner	155.804	0.5
mesh2	NY3-131	17	winner	156.304	0.5
mesh2	NY3-131	17	winner	157.054	0.75
mesh2	NY3-131	17	winner	157.804	0.75
mesh2	NY3-131	17	winner	169.801	11.997
mesh2	NY3-131	17	winner	178.552	8.751
mesh2	NY3-131	17	winner	179.554	1.002
mesh2	NY3-131	17	winner	180.304	0.75
mesh2	NY3-131	17	winner	190.552	10.248
mesh2	NY3-131	17	winner	191.054	0.502
mesh2	NY3-131	17	winner	191.802	0.748
mesh2	NY3-131	17	winner	192.304	0.502
mesh2	NY3-131	17	winner	219.052	26.748
mesh2	NY3-131	17	winner	221.802	2.75
mesh2	NY3-131	17	winner	222.302	0.5
mesh2	NY3-131	17	winner	222.802	0.5
mesh2	NY3-131	17	winner	243.055	20.253
mesh2	NY3-131	17	winner	248.805	5.75
mesh2	NY3-131	17	winner	249.052	0.247
mesh2	NY3-131	17	winner	249.554	0.502
mesh2	NY3-131	17	winner	250.302	0.748
mesh2	NY3-131	17	winner	250.806	0.504
mesh2	NY3-131	17	winner	251.306	0.5
mesh2	NY3-131	17	winner	263.301	11.995
mesh2	NY3-131	17	winner	274.553	11.252
mesh2	NY3-131	17	winner	281.803	7.25
mesh2	NY3-131	17	winner	284.803	3
mesh2	NY3-131	17	winner	299.554	14.751
mesh2	NY3-131	17	winner	300.302	0.748
mesh2	NY3-131	17	winner	303.052	2.75
mesh2	NY3-131	17	winner	312.052	9
mesh2	NY3-131	17	winner	313.06	1.008
mesh2	NY3-131	17	winner	314.804	1.744
mesh2	NY3-131	17	winner	316.052	1.248
mesh2	NY3-131	17	winner	317.304	1.252
mesh2	NY3-131	17	winner	318.05	0.746
mesh2	NY3-131	17	winner	318.554	0.504
mesh2	NY3-131	17	winner	322.554	4
mesh2	NY3-131	17	winner	337.554	15
mesh2	NY3-131	17	winner	338.304	0.75
mesh2	NY3-131	17	winner	339.052	0.748
mesh2	NY3-131	17	winner	343.054	4.002
mesh2	NY3-131	17	winner	343.554	0.5
mesh2	NY3-131	17	winner	348.052	4.498
mesh2	NY3-131	17	winner	355.304	7.252
mesh2	NY3-131	17	winner	356.804	1.5
mesh2	NY3-131	17	winner	357.804	1
mesh2	NY3-131	17	winner	358.304	0.5
mesh2	NY3-131	17	winner	361.552	3.248
mesh2	NY3-131	17	winner	371.054	9.502
mesh2	NY3-131	17	winner	371.802	0.748
mesh2	NY3-131	17	winner	372.302	0.5
mesh2	NY3-131	17	winner	372.804	0.502
mesh2	NY3-131	17	winner	385.804	13
mesh2	NY3-131	17	winner	397.054	11.25
mesh2	NY3-131	17	winner	417.304	20.25
mesh2	NY3-131	17	winner	418.554	1.25
mesh2	NY3-131	17	winner	419.054	0.5
mesh2	NY3-131	17	winner	420.302	1.248
mesh2	NY3-131	17	winner	436.302	16
mesh2	NY3-131	17	winner	463.555	27.253
mesh2	NY3-131	17	winner	464.303	0.748
mesh2	NY3-131	17	winner	465.553	1.25
mesh2	NY3-131	17	winner	466.301	0.748
mesh2	NY3-131	17	winner	467.303	1.002
mesh2	NY3-131	17	winner	468.051	0.748
mesh2	NY3-131	17	winner	468.551	0.5
mesh2	NY3-131	17	winner	469.551	1
mesh2	NY3-131	17	winner	503.804	34.253
mesh2	NY3-131	17	winner	504.304	0.5
mesh2	NY3-131	17	winner	510.554	6.25
mesh2	NY3-131	17	winner	511.302	0.748
mesh2	NY3-131	17	winner	511.804	0.502
mesh2	NY3-131	17	winner	533.804	22
mesh2	NY3-131	17	winner	534.304	0.5
mesh2	NY3-131	17	winner	543.304	9
mesh2	NY3-131	17	winner	582.802	39.498
mesh2	NY3-131	17	winner	583.552	0.75
mesh2	NY3-131	17	winner	584.302	0.75
mesh2	NY3-131	17	winner	588.303	4.001
mesh2	NY3-131	17	winner	620.553	32.25
mesh2	NY3-131	17	winner	621.305	0.752
mesh2	NY3-131	17	winner	622.055	0.75
mesh2	NY3-131	17	winner	622.803	0.748
mesh2	NY3-131	17	winner	623.553	0.75
mesh2	NY3-131	17	winner	624.303	0.75
mesh2	NY3-131	17	winner	629.553	5.25
mesh2	NY3-131	17	winner	631.053	1.5
mesh2	NY3-131	17	winner	659.553	28.5
mesh2	NY3-131	17	winner	661.051	1.498
mesh2	NY3-131	17	winner	661.803	0.752
mesh2	NY3-131	17	winner	663.303	1.5
mesh2	NY3-131	17	winner	673.053	9.75
mesh2	NY3-131	17	winner	676.803	3.75
mesh2	NY3-131	17	winner	680.553	3.75
mesh2	NY3-131	17	winner	681.305	0.752
mesh2	NY3-131	17	winner	682.053	0.748
mesh2	NY3-131	17	winner	683.551	1.498
mesh2	NY3-131	17	winner	688.805	5.254
mesh2	NY3-131	17	winner	689.553	0.748
mesh2	NY3-131	17	winner	690.303	0.75
mesh2	NY3-131	17	winner	691.803	1.5
mesh2	NY3-131	17	winner	705.303	13.5
mesh2	NY3-131	17	winner	727.803	22.5
mesh2	NY3-131	17	winner	728.555	0.752
mesh2	NY3-131	17	winner	775.799	47.244
mesh2	NY3-131	17	winner	776.552	0.753
mesh2	NY3-131	17	winner	802.554	26.002
mesh2	NY3-131	17	winner	807.054	4.5
mesh2	NY3-131	17	winner	807.804	0.75
mesh2	NY3-131	17	winner	813.804	6
mesh2	NY3-131	17	winner	816.056	2.252
mesh2	NY3-131	17	winner	829.305	13.249
mesh2	NY3-131	17	winner	830.8	1.495
mesh2	NY3-131	17	winner	862.303	31.503
mesh2	NY3-131	17	winner	906.805	44.502
mesh2	NY3-131	17	winner	912.8	5.995
mesh2	NY3-131	17	winner	946.552	33.752
mesh2	NY3-131	17	winner	990.803	44.251
mesh2	NY3-131	17	winner	991.555	0.752
mesh2	NY3-131	17	winner	1061.294	69.739
mesh2	NY3-131	17	winner	1062.044	0.75
mesh2	NY3-131	17	winner	1062.794	0.75
mesh2	NY3-131	17	winner	1063.544	0.75
mesh2	NY3-131	17	winner	1064.294	0.75
mesh2	NY3-131	17	winner	1065.041	0.747
mesh2	NY3-131	17	winner	1116.046	51.005
mesh2	NY3-131	17	winner	1177.795	61.749
mesh2	NY3-131	17	winner	1178.546	0.751
mesh2	NY3-131	17	winner	1180.046	1.5
mesh2	NY3-131	17	winner	1180.047	0.001
mesh2	NY3-131	17	winner	1216.296	36.249
mesh2	NY3-131	17	winner	1217.799	1.503
mesh2	NY3-131	17	winner	1256.546	38.747
mesh2	NY3-131	17	winner	1258.046	1.5
mesh2	NY3-131	17	winner	1268.55	10.504
mesh2	NY3-131	17	winner	1381.046	112.496
mesh2	NY3-131	17	winner	1381.797	0.751
mesh2	NY3-131	17	winner	1412.049	30.252
mesh2	NY3-131	17	winner	1506.294	94.245
mesh2	NY3-131	17	winner	1524.797	18.503
mesh2	NY3-131	17	winner	1645.297	120.5
mesh2	NY3-131	17	winner	1646.048	0.751
mesh2	NY3-131	17	winner	1646.794	0.746
mesh2	NY3-136	16	winner	343.557	343.557
mesh2	NY3-136	16	winner	344.31	0.753
mesh2	NY3-136	16	winner	345.065	0.755
mesh2	NY3-136	16	winner	345.065	0
mesh2	NY3-136	16	winner	550.06	204.995
mesh2	NY3-136	16	winner	687.31	137.25
mesh2	NY3-136	16	winner	691.06	3.75
mesh2	NY3-136	16	winner	700.062	9.002
mesh2	NY3-136	16	winner	733.06	32.998
mesh2	NY3-136	16	winner	885.004	151.944
mesh2	NY3-136	16	winner	931.088	46.084
mesh2	NY3-136	16	winner	942.336	11.248
mesh2	NY3-136	16	winner	943.085	0.749
mesh2	NY3-136	16	winner	1010.591	67.506
mesh2	NY3-136	16	winner	1011.591	1
mesh2	NY3-136	16	winner	1012.588	0.997
mesh2	NY3-136	16	winner	1013.591	1.003
mesh2	NY3-136	16	winner	1014.591	1
mesh2	NY3-136	16	winner	1048.593	34.002
mesh2	NY3-136	16	winner	1479.717	431.124
mesh2	NY3-136	16	winner	1530.714	50.997
mesh2	NY3-165	19	winner	1277.381	1277.381
mesh2	NY3-165	19	winner	1546.792	269.411
mesh2	NY2-287	20	winner	1.102	1.102
mesh2	NY2-287	20	winner	5.354	4.252
mesh2	NY2-287	20	winner	10.354	5
mesh2	NY2-287	20	winner	11.104	0.75
mesh2	NY2-287	20	winner	11.854	0.75
mesh2	NY2-287	20	winner	59.236	47.382
mesh2	NY2-287	20	winner	65.476	6.24
mesh2	NY2-287	20	winner	66.224	0.748
mesh2	NY2-287	20	winner	67.224	1
mesh2	NY2-287	20	winner	67.724	0.5
mesh2	NY2-287	20	winner	111.266	43.542
mesh2	NY2-287	20	winner	111.77	0.504
mesh2	NY2-287	20	winner	1188.178	1076.408
mesh2	NY2-287	20	winner	1304.427	116.249
mesh2	NY2-287	20	winner	1322.43	18.003
mesh2	NY2-287	20	winner	1518.07	195.64
mesh2	NY2-287	20	winner	1523.319	5.249
mesh2	NY2-287	20	winner	1526.319	3
mesh2	NY2-287	20	winner	1527.068	0.749
mesh2	NY2-287	20	winner	1528.568	1.5
mesh2	NY2-287	20	winner	1613.071	84.503
mesh2	NY2-287	20	winner	1614.571	1.5
mesh2	NY2-289	21	winner	121.875	121.875
mesh2	NY2-289	21	winner	181.628	59.753
mesh2	NY2-289	21	winner	191.311	9.683
mesh2	NY2-289	21	winner	253.997	62.686
mesh2	NY2-289	21	winner	284.716	30.719
mesh2	NY2-289	21	winner	297.963	13.247
[truncated: 585 more rows]
