# Supplementary material for: Dynamic changes to signal allocation rules in response to variable social environments in house mice
Source: Commun Biol. 2023 Mar 21;6:297. doi: 10.1038/s42003-023-04672-x (PMC10027867; doi:10.1038/s42003-023-04672-x)
Supplement: Supplementary file 4 — Supplemental Data [file 42003_2023_4672_MOESM4_ESM.zip › code.and.datasheets/analysis.datasheets/fig_3c_mesh_interbout_IMI.csv]

maleID	pairID	trial	fight_outcome	boutID	withinbout_IMI	total.bouts	avg.bout.num	mesh1.total
NY3-090	1	mesh1	loser	1	NA	12	1.416666667	17
NY3-090	1	mesh1	loser	2	NA	12	1.416666667	17
NY3-090	1	mesh1	loser	3	NA	12	1.416666667	17
NY3-090	1	mesh1	loser	4	NA	12	1.416666667	17
NY3-090	1	mesh1	loser	5	NA	12	1.416666667	17
NY3-090	1	mesh1	loser	5	1.744	12	1.416666667	17
NY3-090	1	mesh1	loser	5	2.006	12	1.416666667	17
NY3-090	1	mesh1	loser	5	2.751	12	1.416666667	17
NY3-090	1	mesh1	loser	6	NA	12	1.416666667	17
NY3-090	1	mesh1	loser	7	NA	12	1.416666667	17
NY3-090	1	mesh1	loser	8	NA	12	1.416666667	17
NY3-090	1	mesh1	loser	9	NA	12	1.416666667	17
NY3-090	1	mesh1	loser	9	2.764	12	1.416666667	17
NY3-090	1	mesh1	loser	10	NA	12	1.416666667	17
NY3-090	1	mesh1	loser	11	NA	12	1.416666667	17
NY3-090	1	mesh1	loser	12	NA	12	1.416666667	17
NY3-090	1	mesh1	loser	12	2.261	12	1.416666667	17
NY2-134	3	mesh1	loser	1	NA	2	1	2
NY2-134	3	mesh1	loser	2	NA	2	1	2
NY3-099	5	mesh1	loser	1	NA	16	1.5	25
NY3-099	5	mesh1	loser	1	0.996	16	1.5	25
NY3-099	5	mesh1	loser	1	2.75	16	1.5	25
NY3-099	5	mesh1	loser	2	NA	16	1.5	25
NY3-099	5	mesh1	loser	2	1.746	16	1.5	25
NY3-099	5	mesh1	loser	2	0.765	16	1.5	25
NY3-099	5	mesh1	loser	3	NA	16	1.5	25
NY3-099	5	mesh1	loser	4	NA	16	1.5	25
NY3-099	5	mesh1	loser	4	0.998	16	1.5	25
NY3-099	5	mesh1	loser	4	1.744	16	1.5	25
NY3-099	5	mesh1	loser	4	1.779	16	1.5	25
NY3-099	5	mesh1	loser	5	NA	16	1.5	25
NY3-099	5	mesh1	loser	6	NA	16	1.5	25
NY3-099	5	mesh1	loser	7	NA	16	1.5	25
NY3-099	5	mesh1	loser	7	2.746	16	1.5	25
NY3-099	5	mesh1	loser	8	NA	16	1.5	25
NY3-099	5	mesh1	loser	9	NA	16	1.5	25
NY3-099	5	mesh1	loser	10	NA	16	1.5	25
NY3-099	5	mesh1	loser	11	NA	16	1.5	25
NY3-099	5	mesh1	loser	12	NA	16	1.5	25
NY3-099	5	mesh1	loser	12	2.503	16	1.5	25
NY3-099	5	mesh1	loser	13	NA	16	1.5	25
NY3-099	5	mesh1	loser	14	NA	16	1.5	25
NY3-099	5	mesh1	loser	15	NA	16	1.5	25
NY3-099	5	mesh1	loser	16	NA	16	1.5	25
NY3-096	2	mesh1	loser	1	NA	15	2.4	35
NY3-096	2	mesh1	loser	1	1.004	15	2.4	35
NY3-096	2	mesh1	loser	1	1.996	15	2.4	35
NY3-096	2	mesh1	loser	2	NA	15	2.4	35
NY3-096	2	mesh1	loser	2	0.997	15	2.4	35
NY3-096	2	mesh1	loser	3	NA	15	2.4	35
NY3-096	2	mesh1	loser	3	2.001	15	2.4	35
NY3-096	2	mesh1	loser	4	NA	15	2.4	35
NY3-096	2	mesh1	loser	4	0.998	15	2.4	35
NY3-096	2	mesh1	loser	4	2.006	15	2.4	35
NY3-096	2	mesh1	loser	5	NA	15	2.4	35
NY3-096	2	mesh1	loser	5	2.015	15	2.4	35
NY3-096	2	mesh1	loser	5	0.993	15	2.4	35
NY3-096	2	mesh1	loser	6	NA	15	2.4	35
NY3-096	2	mesh1	loser	6	1.991	15	2.4	35
NY3-096	2	mesh1	loser	6	1.01	15	2.4	35
NY3-096	2	mesh1	loser	7	NA	15	2.4	35
NY3-096	2	mesh1	loser	7	1.999	15	2.4	35
NY3-096	2	mesh1	loser	7	1.99	15	2.4	35
NY3-096	2	mesh1	loser	7	1.006	15	2.4	35
NY3-096	2	mesh1	loser	8	NA	15	2.4	35
NY3-096	2	mesh1	loser	8	0.987	15	2.4	35
NY3-096	2	mesh1	loser	8	2	15	2.4	35
NY3-096	2	mesh1	loser	8	1.999	15	2.4	35
NY3-096	2	mesh1	loser	8	1.009	15	2.4	35
NY3-096	2	mesh1	loser	8	1.991	15	2.4	35
NY3-096	2	mesh1	loser	8	2.011	15	2.4	35
NY3-096	2	mesh1	loser	9	NA	15	2.4	35
NY3-096	2	mesh1	loser	9	2.008	15	2.4	35
NY3-096	2	mesh1	loser	10	NA	15	2.4	35
NY3-096	2	mesh1	loser	11	NA	15	2.4	35
NY3-096	2	mesh1	loser	12	NA	15	2.4	35
NY3-096	2	mesh1	loser	13	NA	15	2.4	35
NY3-096	2	mesh1	loser	14	NA	15	2.4	35
NY3-096	2	mesh1	loser	15	NA	15	2.4	35
NY3-098	4	mesh1	loser	1	NA	12	2.25	27
NY3-098	4	mesh1	loser	1	0.748	12	2.25	27
NY3-098	4	mesh1	loser	2	NA	12	2.25	27
NY3-098	4	mesh1	loser	2	2	12	2.25	27
NY3-098	4	mesh1	loser	3	NA	12	2.25	27
NY3-098	4	mesh1	loser	4	NA	12	2.25	27
NY3-098	4	mesh1	loser	5	NA	12	2.25	27
NY3-098	4	mesh1	loser	6	NA	12	2.25	27
NY3-098	4	mesh1	loser	6	1.001	12	2.25	27
NY3-098	4	mesh1	loser	7	NA	12	2.25	27
NY3-098	4	mesh1	loser	7	1.502	12	2.25	27
NY3-098	4	mesh1	loser	8	NA	12	2.25	27
NY3-098	4	mesh1	loser	8	2.999	12	2.25	27
NY3-098	4	mesh1	loser	9	NA	12	2.25	27
NY3-098	4	mesh1	loser	9	0.755	12	2.25	27
NY3-098	4	mesh1	loser	9	1.995	12	2.25	27
NY3-098	4	mesh1	loser	9	0.757	12	2.25	27
NY3-098	4	mesh1	loser	9	1.743	12	2.25	27
NY3-098	4	mesh1	loser	9	1.502	12	2.25	27
NY3-098	4	mesh1	loser	9	1.752	12	2.25	27
NY3-098	4	mesh1	loser	9	1.747	12	2.25	27
NY3-098	4	mesh1	loser	9	1.752	12	2.25	27
NY3-098	4	mesh1	loser	9	2.003	12	2.25	27
NY3-098	4	mesh1	loser	10	NA	12	2.25	27
NY3-098	4	mesh1	loser	10	2.008	12	2.25	27
NY3-098	4	mesh1	loser	11	NA	12	2.25	27
NY3-098	4	mesh1	loser	12	NA	12	2.25	27
NY2-136	8	mesh1	loser	1	NA	25	1.88	47
NY2-136	8	mesh1	loser	2	NA	25	1.88	47
NY2-136	8	mesh1	loser	2	0.989	25	1.88	47
NY2-136	8	mesh1	loser	2	2.029	25	1.88	47
NY2-136	8	mesh1	loser	2	0.969	25	1.88	47
NY2-136	8	mesh1	loser	2	2.015	25	1.88	47
NY2-136	8	mesh1	loser	2	1.001	25	1.88	47
NY2-136	8	mesh1	loser	3	NA	25	1.88	47
NY2-136	8	mesh1	loser	3	1.998	25	1.88	47
NY2-136	8	mesh1	loser	3	2.002	25	1.88	47
NY2-136	8	mesh1	loser	4	NA	25	1.88	47
NY2-136	8	mesh1	loser	4	0.994	25	1.88	47
NY2-136	8	mesh1	loser	4	2.005	25	1.88	47
NY2-136	8	mesh1	loser	4	1.005	25	1.88	47
NY2-136	8	mesh1	loser	4	2.99	25	1.88	47
NY2-136	8	mesh1	loser	5	NA	25	1.88	47
NY2-136	8	mesh1	loser	6	NA	25	1.88	47
NY2-136	8	mesh1	loser	7	NA	25	1.88	47
NY2-136	8	mesh1	loser	7	2.003	25	1.88	47
NY2-136	8	mesh1	loser	8	NA	25	1.88	47
NY2-136	8	mesh1	loser	8	1.001	25	1.88	47
NY2-136	8	mesh1	loser	8	1.997	25	1.88	47
NY2-136	8	mesh1	loser	8	1.014	25	1.88	47
NY2-136	8	mesh1	loser	8	1.995	25	1.88	47
NY2-136	8	mesh1	loser	9	NA	25	1.88	47
NY2-136	8	mesh1	loser	10	NA	25	1.88	47
NY2-136	8	mesh1	loser	10	1.757	25	1.88	47
NY2-136	8	mesh1	loser	10	1.968	25	1.88	47
NY2-136	8	mesh1	loser	11	NA	25	1.88	47
NY2-136	8	mesh1	loser	12	NA	25	1.88	47
NY2-136	8	mesh1	loser	12	1.988	25	1.88	47
NY2-136	8	mesh1	loser	13	NA	25	1.88	47
NY2-136	8	mesh1	loser	14	NA	25	1.88	47
NY2-136	8	mesh1	loser	15	NA	25	1.88	47
NY2-136	8	mesh1	loser	15	2.021	25	1.88	47
NY2-136	8	mesh1	loser	16	NA	25	1.88	47
NY2-136	8	mesh1	loser	16	2.012	25	1.88	47
NY2-136	8	mesh1	loser	17	NA	25	1.88	47
NY2-136	8	mesh1	loser	18	NA	25	1.88	47
NY2-136	8	mesh1	loser	18	1.002	25	1.88	47
NY2-136	8	mesh1	loser	19	NA	25	1.88	47
NY2-136	8	mesh1	loser	20	NA	25	1.88	47
NY2-136	8	mesh1	loser	21	NA	25	1.88	47
NY2-136	8	mesh1	loser	22	NA	25	1.88	47
NY2-136	8	mesh1	loser	23	NA	25	1.88	47
NY2-136	8	mesh1	loser	24	NA	25	1.88	47
NY2-136	8	mesh1	loser	25	NA	25	1.88	47
NY2-154	6	mesh1	loser	1	NA	2	1.5	3
NY2-154	6	mesh1	loser	1	2.256	2	1.5	3
NY2-154	6	mesh1	loser	2	NA	2	1.5	3
NY2-157	7	mesh1	loser	1	NA	22	2.181818182	48
NY2-157	7	mesh1	loser	1	2.008	22	2.181818182	48
NY2-157	7	mesh1	loser	1	1.986	22	2.181818182	48
NY2-157	7	mesh1	loser	1	1.014	22	2.181818182	48
NY2-157	7	mesh1	loser	1	2.003	22	2.181818182	48
NY2-157	7	mesh1	loser	1	1.983	22	2.181818182	48
NY2-157	7	mesh1	loser	2	NA	22	2.181818182	48
NY2-157	7	mesh1	loser	2	0.988	22	2.181818182	48
NY2-157	7	mesh1	loser	2	2.004	22	2.181818182	48
NY2-157	7	mesh1	loser	2	1.012	22	2.181818182	48
NY2-157	7	mesh1	loser	2	0.984	22	2.181818182	48
NY2-157	7	mesh1	loser	2	2	22	2.181818182	48
NY2-157	7	mesh1	loser	2	1.015	22	2.181818182	48
NY2-157	7	mesh1	loser	3	NA	22	2.181818182	48
NY2-157	7	mesh1	loser	3	2.017	22	2.181818182	48
NY2-157	7	mesh1	loser	3	0.982	22	2.181818182	48
NY2-157	7	mesh1	loser	3	2.01	22	2.181818182	48
NY2-157	7	mesh1	loser	3	0.997	22	2.181818182	48
NY2-157	7	mesh1	loser	3	2.005	22	2.181818182	48
NY2-157	7	mesh1	loser	3	1.006	22	2.181818182	48
NY2-157	7	mesh1	loser	3	0.99	22	2.181818182	48
NY2-157	7	mesh1	loser	3	1.994	22	2.181818182	48
NY2-157	7	mesh1	loser	4	NA	22	2.181818182	48
NY2-157	7	mesh1	loser	5	NA	22	2.181818182	48
NY2-157	7	mesh1	loser	6	NA	22	2.181818182	48
NY2-157	7	mesh1	loser	6	2.008	22	2.181818182	48
NY2-157	7	mesh1	loser	6	0.999	22	2.181818182	48
NY2-157	7	mesh1	loser	7	NA	22	2.181818182	48
NY2-157	7	mesh1	loser	7	1.006	22	2.181818182	48
NY2-157	7	mesh1	loser	8	NA	22	2.181818182	48
NY2-157	7	mesh1	loser	9	NA	22	2.181818182	48
NY2-157	7	mesh1	loser	9	1.017	22	2.181818182	48
NY2-157	7	mesh1	loser	10	NA	22	2.181818182	48
NY2-157	7	mesh1	loser	10	2.006	22	2.181818182	48
NY2-157	7	mesh1	loser	11	NA	22	2.181818182	48
NY2-157	7	mesh1	loser	12	NA	22	2.181818182	48
NY2-157	7	mesh1	loser	13	NA	22	2.181818182	48
NY2-157	7	mesh1	loser	14	NA	22	2.181818182	48
NY2-157	7	mesh1	loser	15	NA	22	2.181818182	48
NY2-157	7	mesh1	loser	16	NA	22	2.181818182	48
NY2-157	7	mesh1	loser	17	NA	22	2.181818182	48
NY2-157	7	mesh1	loser	18	NA	22	2.181818182	48
NY2-157	7	mesh1	loser	18	1.721	22	2.181818182	48
NY2-157	7	mesh1	loser	19	NA	22	2.181818182	48
NY2-157	7	mesh1	loser	20	NA	22	2.181818182	48
NY2-157	7	mesh1	loser	21	NA	22	2.181818182	48
NY2-157	7	mesh1	loser	21	1.722	22	2.181818182	48
NY2-157	7	mesh1	loser	22	NA	22	2.181818182	48
NY2-159	9	mesh1	loser	1	NA	7	1.142857143	8
NY2-159	9	mesh1	loser	2	NA	7	1.142857143	8
NY2-159	9	mesh1	loser	2	2.241	7	1.142857143	8
NY2-159	9	mesh1	loser	3	NA	7	1.142857143	8
NY2-159	9	mesh1	loser	4	NA	7	1.142857143	8
NY2-159	9	mesh1	loser	5	NA	7	1.142857143	8
NY2-159	9	mesh1	loser	6	NA	7	1.142857143	8
NY2-159	9	mesh1	loser	7	NA	7	1.142857143	8
NY2-188	10	mesh1	loser	1	NA	3	1	3
NY2-188	10	mesh1	loser	2	NA	3	1	3
NY2-188	10	mesh1	loser	3	NA	3	1	3
NY2-177	11	mesh1	loser	1	NA	36	2.555555556	92
NY2-177	11	mesh1	loser	1	2.504	36	2.555555556	92
NY2-177	11	mesh1	loser	1	2.74	36	2.555555556	92
NY2-177	11	mesh1	loser	1	2.766	36	2.555555556	92
NY2-177	11	mesh1	loser	1	1.503	36	2.555555556	92
NY2-177	11	mesh1	loser	1	2.98	36	2.555555556	92
NY2-177	11	mesh1	loser	1	2.501	36	2.555555556	92
NY2-177	11	mesh1	loser	1	1.268	36	2.555555556	92
NY2-177	11	mesh1	loser	2	NA	36	2.555555556	92
NY2-177	11	mesh1	loser	2	1.254	36	2.555555556	92
NY2-177	11	mesh1	loser	2	1.497	36	2.555555556	92
NY2-177	11	mesh1	loser	2	2.751	36	2.555555556	92
NY2-177	11	mesh1	loser	2	2.506	36	2.555555556	92
NY2-177	11	mesh1	loser	2	1.512	36	2.555555556	92
NY2-177	11	mesh1	loser	2	1.493	36	2.555555556	92
NY2-177	11	mesh1	loser	2	1.489	36	2.555555556	92
NY2-177	11	mesh1	loser	2	2.762	36	2.555555556	92
NY2-177	11	mesh1	loser	2	1.51	36	2.555555556	92
NY2-177	11	mesh1	loser	3	NA	36	2.555555556	92
NY2-177	11	mesh1	loser	4	NA	36	2.555555556	92
NY2-177	11	mesh1	loser	5	NA	36	2.555555556	92
NY2-177	11	mesh1	loser	5	2.511	36	2.555555556	92
NY2-177	11	mesh1	loser	5	2.756	36	2.555555556	92
NY2-177	11	mesh1	loser	5	2.981	36	2.555555556	92
NY2-177	11	mesh1	loser	5	1.271	36	2.555555556	92
NY2-177	11	mesh1	loser	6	NA	36	2.555555556	92
NY2-177	11	mesh1	loser	7	NA	36	2.555555556	92
NY2-177	11	mesh1	loser	7	1.488	36	2.555555556	92
NY2-177	11	mesh1	loser	7	2.753	36	2.555555556	92
NY2-177	11	mesh1	loser	7	1.506	36	2.555555556	92
NY2-177	11	mesh1	loser	7	2.98	36	2.555555556	92
NY2-177	11	mesh1	loser	8	NA	36	2.555555556	92
NY2-177	11	mesh1	loser	9	NA	36	2.555555556	92
NY2-177	11	mesh1	loser	9	2.99	36	2.555555556	92
NY2-177	11	mesh1	loser	10	NA	36	2.555555556	92
NY2-177	11	mesh1	loser	10	2.997	36	2.555555556	92
NY2-177	11	mesh1	loser	10	2.751	36	2.555555556	92
NY2-177	11	mesh1	loser	10	2.741	36	2.555555556	92
NY2-177	11	mesh1	loser	11	NA	36	2.555555556	92
NY2-177	11	mesh1	loser	11	1.499	36	2.555555556	92
NY2-177	11	mesh1	loser	12	NA	36	2.555555556	92
NY2-177	11	mesh1	loser	12	1.481	36	2.555555556	92
NY2-177	11	mesh1	loser	13	NA	36	2.555555556	92
NY2-177	11	mesh1	loser	13	2.504	36	2.555555556	92
NY2-177	11	mesh1	loser	14	NA	36	2.555555556	92
NY2-177	11	mesh1	loser	14	2.758	36	2.555555556	92
NY2-177	11	mesh1	loser	15	NA	36	2.555555556	92
NY2-177	11	mesh1	loser	15	1.502	36	2.555555556	92
NY2-177	11	mesh1	loser	15	2.75	36	2.555555556	92
NY2-177	11	mesh1	loser	15	2.998	36	2.555555556	92
NY2-177	11	mesh1	loser	15	2.764	36	2.555555556	92
NY2-177	11	mesh1	loser	15	2.987	36	2.555555556	92
NY2-177	11	mesh1	loser	15	2.749	36	2.555555556	92
NY2-177	11	mesh1	loser	16	NA	36	2.555555556	92
NY2-177	11	mesh1	loser	16	1.5	36	2.555555556	92
NY2-177	11	mesh1	loser	16	2.759	36	2.555555556	92
NY2-177	11	mesh1	loser	16	2.989	36	2.555555556	92
NY2-177	11	mesh1	loser	17	NA	36	2.555555556	92
NY2-177	11	mesh1	loser	17	2.502	36	2.555555556	92
NY2-177	11	mesh1	loser	18	NA	36	2.555555556	92
NY2-177	11	mesh1	loser	19	NA	36	2.555555556	92
NY2-177	11	mesh1	loser	20	NA	36	2.555555556	92
NY2-177	11	mesh1	loser	21	NA	36	2.555555556	92
NY2-177	11	mesh1	loser	21	1.484	36	2.555555556	92
NY2-177	11	mesh1	loser	21	2.743	36	2.555555556	92
NY2-177	11	mesh1	loser	21	1.265	36	2.555555556	92
NY2-177	11	mesh1	loser	22	NA	36	2.555555556	92
NY2-177	11	mesh1	loser	23	NA	36	2.555555556	92
NY2-177	11	mesh1	loser	23	2.987	36	2.555555556	92
NY2-177	11	mesh1	loser	24	NA	36	2.555555556	92
NY2-177	11	mesh1	loser	25	NA	36	2.555555556	92
NY2-177	11	mesh1	loser	26	NA	36	2.555555556	92
NY2-177	11	mesh1	loser	26	2.99	36	2.555555556	92
NY2-177	11	mesh1	loser	27	NA	36	2.555555556	92
NY2-177	11	mesh1	loser	27	2.509	36	2.555555556	92
NY2-177	11	mesh1	loser	28	NA	36	2.555555556	92
NY2-177	11	mesh1	loser	29	NA	36	2.555555556	92
NY2-177	11	mesh1	loser	30	NA	36	2.555555556	92
NY2-177	11	mesh1	loser	31	NA	36	2.555555556	92
NY2-177	11	mesh1	loser	32	NA	36	2.555555556	92
NY2-177	11	mesh1	loser	32	2.989	36	2.555555556	92
NY2-177	11	mesh1	loser	32	1.492	36	2.555555556	92
NY2-177	11	mesh1	loser	32	2.756	36	2.555555556	92
NY2-177	11	mesh1	loser	32	2.747	36	2.555555556	92
NY2-177	11	mesh1	loser	32	1.51	36	2.555555556	92
NY2-177	11	mesh1	loser	33	NA	36	2.555555556	92
NY2-177	11	mesh1	loser	34	NA	36	2.555555556	92
NY2-177	11	mesh1	loser	34	2.747	36	2.555555556	92
NY2-177	11	mesh1	loser	34	2.988	36	2.555555556	92
NY2-177	11	mesh1	loser	34	2.75	36	2.555555556	92
NY2-177	11	mesh1	loser	35	NA	36	2.555555556	92
NY2-177	11	mesh1	loser	36	NA	36	2.555555556	92
NY2-189	12	mesh1	loser	1	NA	10	1	11
NY2-189	12	mesh1	loser	2	NA	10	1	11
NY2-189	12	mesh1	loser	3	NA	10	1	11
NY2-189	12	mesh1	loser	4	NA	10	1	11
NY2-189	12	mesh1	loser	5	NA	10	1	11
NY2-189	12	mesh1	loser	6	NA	10	1	11
NY2-189	12	mesh1	loser	7	NA	10	1	11
NY2-189	12	mesh1	loser	8	NA	10	1	11
NY2-189	12	mesh1	loser	9	NA	10	1	11
NY2-189	12	mesh1	loser	10	NA	10	1	11
NY2-193	13	mesh1	loser	1	NA	6	1	6
NY2-193	13	mesh1	loser	2	NA	6	1	6
NY2-193	13	mesh1	loser	3	NA	6	1	6
NY2-193	13	mesh1	loser	4	NA	6	1	6
NY2-193	13	mesh1	loser	5	NA	6	1	6
NY2-193	13	mesh1	loser	6	NA	6	1	6
NY3-132	14	mesh1	loser	1	NA	8	1.625	13
NY3-132	14	mesh1	loser	2	NA	8	1.625	13
NY3-132	14	mesh1	loser	2	1.008	8	1.625	13
NY3-132	14	mesh1	loser	3	NA	8	1.625	13
NY3-132	14	mesh1	loser	4	NA	8	1.625	13
NY3-132	14	mesh1	loser	5	NA	8	1.625	13
NY3-132	14	mesh1	loser	5	1.249	8	1.625	13
NY3-132	14	mesh1	loser	5	2.231	8	1.625	13
NY3-132	14	mesh1	loser	6	NA	8	1.625	13
NY3-132	14	mesh1	loser	7	NA	8	1.625	13
NY3-132	14	mesh1	loser	7	2.01	8	1.625	13
NY3-132	14	mesh1	loser	7	2.25	8	1.625	13
NY3-132	14	mesh1	loser	8	NA	8	1.625	13
NY2-199	15	mesh1	loser	1	NA	13	1.307692308	17
NY2-199	15	mesh1	loser	1	1.24	13	1.307692308	17
NY2-199	15	mesh1	loser	1	2.002	13	1.307692308	17
NY2-199	15	mesh1	loser	1	2.499	13	1.307692308	17
NY2-199	15	mesh1	loser	2	NA	13	1.307692308	17
NY2-199	15	mesh1	loser	3	NA	13	1.307692308	17
NY2-199	15	mesh1	loser	4	NA	13	1.307692308	17
NY2-199	15	mesh1	loser	4	1.242	13	1.307692308	17
NY2-199	15	mesh1	loser	5	NA	13	1.307692308	17
NY2-199	15	mesh1	loser	6	NA	13	1.307692308	17
NY2-199	15	mesh1	loser	7	NA	13	1.307692308	17
NY2-199	15	mesh1	loser	8	NA	13	1.307692308	17
NY2-199	15	mesh1	loser	9	NA	13	1.307692308	17
NY2-199	15	mesh1	loser	10	NA	13	1.307692308	17
NY2-199	15	mesh1	loser	11	NA	13	1.307692308	17
NY2-199	15	mesh1	loser	12	NA	13	1.307692308	17
NY2-199	15	mesh1	loser	13	NA	13	1.307692308	17
NY2-200	17	mesh1	loser	1	NA	6	1	6
NY2-200	17	mesh1	loser	2	NA	6	1	6
NY2-200	17	mesh1	loser	3	NA	6	1	6
NY2-200	17	mesh1	loser	4	NA	6	1	6
NY2-200	17	mesh1	loser	5	NA	6	1	6
NY2-200	17	mesh1	loser	6	NA	6	1	6
NY2-202	16	mesh1	loser	1	NA	16	1.625	26
NY2-202	16	mesh1	loser	1	2.003	16	1.625	26
NY2-202	16	mesh1	loser	2	NA	16	1.625	26
NY2-202	16	mesh1	loser	3	NA	16	1.625	26
NY2-202	16	mesh1	loser	3	2.484	16	1.625	26
NY2-202	16	mesh1	loser	3	1.008	16	1.625	26
NY2-202	16	mesh1	loser	3	1.244	16	1.625	26
NY2-202	16	mesh1	loser	4	NA	16	1.625	26
NY2-202	16	mesh1	loser	5	NA	16	1.625	26
NY2-202	16	mesh1	loser	5	2.48	16	1.625	26
NY2-202	16	mesh1	loser	5	1.015	16	1.625	26
NY2-202	16	mesh1	loser	6	NA	16	1.625	26
NY2-202	16	mesh1	loser	7	NA	16	1.625	26
NY2-202	16	mesh1	loser	7	1.018	16	1.625	26
NY2-202	16	mesh1	loser	7	2.25	16	1.625	26
NY2-202	16	mesh1	loser	8	NA	16	1.625	26
NY2-202	16	mesh1	loser	8	1.244	16	1.625	26
NY2-202	16	mesh1	loser	8	2.493	16	1.625	26
NY2-202	16	mesh1	loser	9	NA	16	1.625	26
NY2-202	16	mesh1	loser	10	NA	16	1.625	26
NY2-202	16	mesh1	loser	11	NA	16	1.625	26
NY2-202	16	mesh1	loser	12	NA	16	1.625	26
NY2-202	16	mesh1	loser	13	NA	16	1.625	26
NY2-202	16	mesh1	loser	14	NA	16	1.625	26
NY2-202	16	mesh1	loser	15	NA	16	1.625	26
NY2-202	16	mesh1	loser	16	NA	16	1.625	26
NY3-144	18	mesh1	loser	1	NA	26	2.769230769	72
NY3-144	18	mesh1	loser	1	0.5	26	2.769230769	72
NY3-144	18	mesh1	loser	1	1	26	2.769230769	72
NY3-144	18	mesh1	loser	1	0.5	26	2.769230769	72
NY3-144	18	mesh1	loser	1	0.5	26	2.769230769	72
NY3-144	18	mesh1	loser	1	0.499	26	2.769230769	72
NY3-144	18	mesh1	loser	1	1.001	26	2.769230769	72
NY3-144	18	mesh1	loser	1	0.501	26	2.769230769	72
NY3-144	18	mesh1	loser	1	0.999	26	2.769230769	72
NY3-144	18	mesh1	loser	1	0.5	26	2.769230769	72
NY3-144	18	mesh1	loser	2	NA	26	2.769230769	72
NY3-144	18	mesh1	loser	3	NA	26	2.769230769	72
NY3-144	18	mesh1	loser	3	2.258	26	2.769230769	72
NY3-144	18	mesh1	loser	3	1.257	26	2.769230769	72
NY3-144	18	mesh1	loser	3	2.25	26	2.769230769	72
NY3-144	18	mesh1	loser	3	1.231	26	2.769230769	72
NY3-144	18	mesh1	loser	4	NA	26	2.769230769	72
NY3-144	18	mesh1	loser	5	NA	26	2.769230769	72
NY3-144	18	mesh1	loser	5	1.257	26	2.769230769	72
NY3-144	18	mesh1	loser	5	2.488	26	2.769230769	72
NY3-144	18	mesh1	loser	6	NA	26	2.769230769	72
NY3-144	18	mesh1	loser	6	2.492	26	2.769230769	72
NY3-144	18	mesh1	loser	6	1.258	26	2.769230769	72
NY3-144	18	mesh1	loser	6	2.498	26	2.769230769	72
NY3-144	18	mesh1	loser	6	1.242	26	2.769230769	72
NY3-144	18	mesh1	loser	7	NA	26	2.769230769	72
NY3-144	18	mesh1	loser	7	2.502	26	2.769230769	72
NY3-144	18	mesh1	loser	8	NA	26	2.769230769	72
NY3-144	18	mesh1	loser	9	NA	26	2.769230769	72
NY3-144	18	mesh1	loser	9	1.259	26	2.769230769	72
NY3-144	18	mesh1	loser	10	NA	26	2.769230769	72
NY3-144	18	mesh1	loser	10	2.484	26	2.769230769	72
NY3-144	18	mesh1	loser	10	1.248	26	2.769230769	72
NY3-144	18	mesh1	loser	11	NA	26	2.769230769	72
NY3-144	18	mesh1	loser	11	1.256	26	2.769230769	72
NY3-144	18	mesh1	loser	12	NA	26	2.769230769	72
NY3-144	18	mesh1	loser	13	NA	26	2.769230769	72
NY3-144	18	mesh1	loser	14	NA	26	2.769230769	72
NY3-144	18	mesh1	loser	14	2.264	26	2.769230769	72
NY3-144	18	mesh1	loser	14	2.491	26	2.769230769	72
NY3-144	18	mesh1	loser	14	2.261	26	2.769230769	72
NY3-144	18	mesh1	loser	14	1.001	26	2.769230769	72
NY3-144	18	mesh1	loser	14	2.242	26	2.769230769	72
NY3-144	18	mesh1	loser	14	2.49	26	2.769230769	72
NY3-144	18	mesh1	loser	14	2.018	26	2.769230769	72
NY3-144	18	mesh1	loser	15	NA	26	2.769230769	72
NY3-144	18	mesh1	loser	15	2.257	26	2.769230769	72
NY3-144	18	mesh1	loser	15	2.507	26	2.769230769	72
NY3-144	18	mesh1	loser	16	NA	26	2.769230769	72
NY3-144	18	mesh1	loser	16	2.259	26	2.769230769	72
NY3-144	18	mesh1	loser	17	NA	26	2.769230769	72
NY3-144	18	mesh1	loser	18	NA	26	2.769230769	72
NY3-144	18	mesh1	loser	18	1.236	26	2.769230769	72
NY3-144	18	mesh1	loser	18	2.499	26	2.769230769	72
NY3-144	18	mesh1	loser	18	2.007	26	2.769230769	72
NY3-144	18	mesh1	loser	19	NA	26	2.769230769	72
NY3-144	18	mesh1	loser	19	2.266	26	2.769230769	72
NY3-144	18	mesh1	loser	19	1.236	26	2.769230769	72
NY3-144	18	mesh1	loser	19	2.251	26	2.769230769	72
NY3-144	18	mesh1	loser	20	NA	26	2.769230769	72
NY3-144	18	mesh1	loser	20	2.257	26	2.769230769	72
NY3-144	18	mesh1	loser	20	2.482	26	2.769230769	72
NY3-144	18	mesh1	loser	21	NA	26	2.769230769	72
NY3-144	18	mesh1	loser	22	NA	26	2.769230769	72
NY3-144	18	mesh1	loser	23	NA	26	2.769230769	72
NY3-144	18	mesh1	loser	23	2.494	26	2.769230769	72
NY3-144	18	mesh1	loser	23	2.241	26	2.769230769	72
NY3-144	18	mesh1	loser	24	NA	26	2.769230769	72
NY3-144	18	mesh1	loser	25	NA	26	2.769230769	72
NY3-144	18	mesh1	loser	25	2.26	26	2.769230769	72
NY3-144	18	mesh1	loser	25	2.26	26	2.769230769	72
NY3-144	18	mesh1	loser	26	NA	26	2.769230769	72
NY2-269	19	mesh1	loser	1	NA	10	1	10
NY2-269	19	mesh1	loser	2	NA	10	1	10
NY2-269	19	mesh1	loser	3	NA	10	1	10
NY2-269	19	mesh1	loser	4	NA	10	1	10
NY2-269	19	mesh1	loser	5	NA	10	1	10
NY2-269	19	mesh1	loser	6	NA	10	1	10
NY2-269	19	mesh1	loser	7	NA	10	1	10
NY2-269	19	mesh1	loser	8	NA	10	1	10
NY2-269	19	mesh1	loser	9	NA	10	1	10
NY2-269	19	mesh1	loser	10	NA	10	1	10
NY3-217	20	mesh1	loser	1	NA	21	1.142857143	24
NY3-217	20	mesh1	loser	2	NA	21	1.142857143	24
NY3-217	20	mesh1	loser	3	NA	21	1.142857143	24
NY3-217	20	mesh1	loser	4	NA	21	1.142857143	24
NY3-217	20	mesh1	loser	5	NA	21	1.142857143	24
NY3-217	20	mesh1	loser	6	NA	21	1.142857143	24
NY3-217	20	mesh1	loser	7	NA	21	1.142857143	24
NY3-217	20	mesh1	loser	8	NA	21	1.142857143	24
NY3-217	20	mesh1	loser	9	NA	21	1.142857143	24
NY3-217	20	mesh1	loser	9	2.772	21	1.142857143	24
NY3-217	20	mesh1	loser	10	NA	21	1.142857143	24
NY3-217	20	mesh1	loser	11	NA	21	1.142857143	24
NY3-217	20	mesh1	loser	12	NA	21	1.142857143	24
NY3-217	20	mesh1	loser	12	2.501	21	1.142857143	24
NY3-217	20	mesh1	loser	13	NA	21	1.142857143	24
NY3-217	20	mesh1	loser	14	NA	21	1.142857143	24
NY3-217	20	mesh1	loser	15	NA	21	1.142857143	24
NY3-217	20	mesh1	loser	16	NA	21	1.142857143	24
NY3-217	20	mesh1	loser	17	NA	21	1.142857143	24
NY3-217	20	mesh1	loser	18	NA	21	1.142857143	24
NY3-217	20	mesh1	loser	19	NA	21	1.142857143	24
NY3-217	20	mesh1	loser	19	2.986	21	1.142857143	24
NY3-217	20	mesh1	loser	20	NA	21	1.142857143	24
NY3-217	20	mesh1	loser	21	NA	21	1.142857143	24
NY3-216	21	mesh1	loser	2	NA	27	1.111111111	29
NY3-216	21	mesh1	loser	3	NA	27	1.111111111	29
NY3-216	21	mesh1	loser	4	NA	27	1.111111111	29
NY3-216	21	mesh1	loser	5	NA	27	1.111111111	29
NY3-216	21	mesh1	loser	6	NA	27	1.111111111	29
NY3-216	21	mesh1	loser	7	NA	27	1.111111111	29
NY3-216	21	mesh1	loser	8	NA	27	1.111111111	29
NY3-216	21	mesh1	loser	9	NA	27	1.111111111	29
NY3-216	21	mesh1	loser	10	NA	27	1.111111111	29
NY3-216	21	mesh1	loser	11	NA	27	1.111111111	29
NY3-216	21	mesh1	loser	12	NA	27	1.111111111	29
NY3-216	21	mesh1	loser	13	NA	27	1.111111111	29
NY3-216	21	mesh1	loser	14	NA	27	1.111111111	29
NY3-216	21	mesh1	loser	14	1.507	27	1.111111111	29
NY3-216	21	mesh1	loser	15	NA	27	1.111111111	29
NY3-216	21	mesh1	loser	16	NA	27	1.111111111	29
NY3-216	21	mesh1	loser	17	NA	27	1.111111111	29
NY3-216	21	mesh1	loser	17	2.997	27	1.111111111	29
NY3-216	21	mesh1	loser	18	NA	27	1.111111111	29
NY3-216	21	mesh1	loser	19	NA	27	1.111111111	29
NY3-216	21	mesh1	loser	20	NA	27	1.111111111	29
NY3-216	21	mesh1	loser	21	NA	27	1.111111111	29
NY3-216	21	mesh1	loser	22	NA	27	1.111111111	29
NY3-216	21	mesh1	loser	23	NA	27	1.111111111	29
NY3-216	21	mesh1	loser	23	2.991	27	1.111111111	29
NY3-216	21	mesh1	loser	24	NA	27	1.111111111	29
NY3-216	21	mesh1	loser	25	NA	27	1.111111111	29
NY3-216	21	mesh1	loser	26	NA	27	1.111111111	29
NY3-216	21	mesh1	loser	27	NA	27	1.111111111	29
NY2-303	22	mesh1	loser	1	NA	10	1.1	11
NY2-303	22	mesh1	loser	2	NA	10	1.1	11
NY2-303	22	mesh1	loser	3	NA	10	1.1	11
NY2-303	22	mesh1	loser	4	NA	10	1.1	11
NY2-303	22	mesh1	loser	5	NA	10	1.1	11
NY2-303	22	mesh1	loser	6	NA	10	1.1	11
NY2-303	22	mesh1	loser	7	NA	10	1.1	11
NY2-303	22	mesh1	loser	8	NA	10	1.1	11
NY2-303	22	mesh1	loser	9	NA	10	1.1	11
NY2-303	22	mesh1	loser	10	NA	10	1.1	11
NY2-303	22	mesh1	loser	10	2.516	10	1.1	11
NY2-339	25	mesh1	loser	1	NA	5	1.4	7
NY2-339	25	mesh1	loser	2	NA	5	1.4	7
NY2-339	25	mesh1	loser	2	1.502	5	1.4	7
NY2-339	25	mesh1	loser	3	NA	5	1.4	7
NY2-339	25	mesh1	loser	4	NA	5	1.4	7
NY2-339	25	mesh1	loser	5	NA	5	1.4	7
NY2-339	25	mesh1	loser	5	2.765	5	1.4	7
NY3-327	26	mesh1	loser	1	NA	12	1.833333333	22
NY3-327	26	mesh1	loser	2	NA	12	1.833333333	22
NY3-327	26	mesh1	loser	3	NA	12	1.833333333	22
NY3-327	26	mesh1	loser	4	NA	12	1.833333333	22
NY3-327	26	mesh1	loser	5	NA	12	1.833333333	22
NY3-327	26	mesh1	loser	5	2.996	12	1.833333333	22
NY3-327	26	mesh1	loser	5	1.506	12	1.833333333	22
NY3-327	26	mesh1	loser	5	2.997	12	1.833333333	22
NY3-327	26	mesh1	loser	5	1.497	12	1.833333333	22
NY3-327	26	mesh1	loser	6	NA	12	1.833333333	22
NY3-327	26	mesh1	loser	6	2.986	12	1.833333333	22
NY3-327	26	mesh1	loser	7	NA	12	1.833333333	22
NY3-327	26	mesh1	loser	7	2.988	12	1.833333333	22
NY3-327	26	mesh1	loser	7	1.483	12	1.833333333	22
NY3-327	26	mesh1	loser	8	NA	12	1.833333333	22
NY3-327	26	mesh1	loser	8	2.979	12	1.833333333	22
NY3-327	26	mesh1	loser	8	2.766	12	1.833333333	22
NY3-327	26	mesh1	loser	9	NA	12	1.833333333	22
NY3-327	26	mesh1	loser	9	2.988	12	1.833333333	22
NY3-327	26	mesh1	loser	10	NA	12	1.833333333	22
NY3-327	26	mesh1	loser	11	NA	12	1.833333333	22
NY3-327	26	mesh1	loser	12	NA	12	1.833333333	22
NY2-427	28	mesh1	loser	1	NA	2	1	2
NY2-427	28	mesh1	loser	2	NA	2	1	2
NY2-429	29	mesh1	loser	1	NA	24	1.666666667	40
NY2-429	29	mesh1	loser	2	NA	24	1.666666667	40
NY2-429	29	mesh1	loser	3	NA	24	1.666666667	40
NY2-429	29	mesh1	loser	3	2.501	24	1.666666667	40
NY2-429	29	mesh1	loser	3	1.499	24	1.666666667	40
NY2-429	29	mesh1	loser	4	NA	24	1.666666667	40
NY2-429	29	mesh1	loser	4	1.255	24	1.666666667	40
NY2-429	29	mesh1	loser	5	NA	24	1.666666667	40
NY2-429	29	mesh1	loser	5	2.785	24	1.666666667	40
NY2-429	29	mesh1	loser	6	NA	24	1.666666667	40
NY2-429	29	mesh1	loser	6	1.458	24	1.666666667	40
NY2-429	29	mesh1	loser	7	NA	24	1.666666667	40
NY2-429	29	mesh1	loser	7	1.5	24	1.666666667	40
NY2-429	29	mesh1	loser	7	2.98	24	1.666666667	40
NY2-429	29	mesh1	loser	8	NA	24	1.666666667	40
NY2-429	29	mesh1	loser	9	NA	24	1.666666667	40
NY2-429	29	mesh1	loser	10	NA	24	1.666666667	40
NY2-429	29	mesh1	loser	10	2.75	24	1.666666667	40
NY2-429	29	mesh1	loser	10	2.731	24	1.666666667	40
NY2-429	29	mesh1	loser	10	2.769	24	1.666666667	40
NY2-429	29	mesh1	loser	11	NA	24	1.666666667	40
NY2-429	29	mesh1	loser	12	NA	24	1.666666667	40
NY2-429	29	mesh1	loser	12	2.737	24	1.666666667	40
NY2-429	29	mesh1	loser	12	1.263	24	1.666666667	40
NY2-429	29	mesh1	loser	12	2.741	24	1.666666667	40
NY2-429	29	mesh1	loser	13	NA	24	1.666666667	40
NY2-429	29	mesh1	loser	13	2.952	24	1.666666667	40
NY2-429	29	mesh1	loser	14	NA	24	1.666666667	40
NY2-429	29	mesh1	loser	15	NA	24	1.666666667	40
NY2-429	29	mesh1	loser	16	NA	24	1.666666667	40
NY2-429	29	mesh1	loser	17	NA	24	1.666666667	40
NY2-429	29	mesh1	loser	17	2.982	24	1.666666667	40
NY2-429	29	mesh1	loser	18	NA	24	1.666666667	40
NY2-429	29	mesh1	loser	18	2.509	24	1.666666667	40
NY2-429	29	mesh1	loser	19	NA	24	1.666666667	40
NY2-429	29	mesh1	loser	20	NA	24	1.666666667	40
NY2-429	29	mesh1	loser	21	NA	24	1.666666667	40
NY2-429	29	mesh1	loser	22	NA	24	1.666666667	40
NY2-429	29	mesh1	loser	23	NA	24	1.666666667	40
NY2-429	29	mesh1	loser	24	NA	24	1.666666667	40
NY2-431	30	mesh1	loser	1	NA	4	1	4
NY2-431	30	mesh1	loser	2	NA	4	1	4
NY2-431	30	mesh1	loser	3	NA	4	1	4
NY2-431	30	mesh1	loser	4	NA	4	1	4
NY2-467	33	mesh1	loser	1	NA	28	1.142857143	32
NY2-467	33	mesh1	loser	2	NA	28	1.142857143	32
NY2-467	33	mesh1	loser	3	NA	28	1.142857143	32
NY2-467	33	mesh1	loser	4	NA	28	1.142857143	32
NY2-467	33	mesh1	loser	5	NA	28	1.142857143	32
NY2-467	33	mesh1	loser	6	NA	28	1.142857143	32
NY2-467	33	mesh1	loser	7	NA	28	1.142857143	32
NY2-467	33	mesh1	loser	8	NA	28	1.142857143	32
NY2-467	33	mesh1	loser	9	NA	28	1.142857143	32
NY2-467	33	mesh1	loser	10	NA	28	1.142857143	32
NY2-467	33	mesh1	loser	11	NA	28	1.142857143	32
NY2-467	33	mesh1	loser	12	NA	28	1.142857143	32
NY2-467	33	mesh1	loser	13	NA	28	1.142857143	32
NY2-467	33	mesh1	loser	13	1.509	28	1.142857143	32
NY2-467	33	mesh1	loser	14	NA	28	1.142857143	32
NY2-467	33	mesh1	loser	15	NA	28	1.142857143	32
NY2-467	33	mesh1	loser	15	1.737	28	1.142857143	32
NY2-467	33	mesh1	loser	16	NA	28	1.142857143	32
NY2-467	33	mesh1	loser	16	1.727	28	1.142857143	32
NY2-467	33	mesh1	loser	17	NA	28	1.142857143	32
NY2-467	33	mesh1	loser	18	NA	28	1.142857143	32
NY2-467	33	mesh1	loser	19	NA	28	1.142857143	32
NY2-467	33	mesh1	loser	20	NA	28	1.142857143	32
NY2-467	33	mesh1	loser	21	NA	28	1.142857143	32
NY2-467	33	mesh1	loser	22	NA	28	1.142857143	32
NY2-467	33	mesh1	loser	23	NA	28	1.142857143	32
NY2-467	33	mesh1	loser	24	NA	28	1.142857143	32
NY2-467	33	mesh1	loser	25	NA	28	1.142857143	32
NY2-467	33	mesh1	loser	26	NA	28	1.142857143	32
NY2-467	33	mesh1	loser	27	NA	28	1.142857143	32
NY2-467	33	mesh1	loser	27	1.771	28	1.142857143	32
NY2-467	33	mesh1	loser	28	NA	28	1.142857143	32
NY3-371	34	mesh1	loser	1	NA	7	1	7
NY3-371	34	mesh1	loser	2	NA	7	1	7
NY3-371	34	mesh1	loser	3	NA	7	1	7
NY3-371	34	mesh1	loser	4	NA	7	1	7
NY3-371	34	mesh1	loser	5	NA	7	1	7
NY3-371	34	mesh1	loser	6	NA	7	1	7
NY3-371	34	mesh1	loser	7	NA	7	1	7
NY3-394	41	mesh1	loser	1	NA	32	1.6875	54
NY3-394	41	mesh1	loser	2	NA	32	1.6875	54
NY3-394	41	mesh1	loser	3	NA	32	1.6875	54
NY3-394	41	mesh1	loser	4	NA	32	1.6875	54
NY3-394	41	mesh1	loser	5	NA	32	1.6875	54
NY3-394	41	mesh1	loser	6	NA	32	1.6875	54
NY3-394	41	mesh1	loser	6	2.99	32	1.6875	54
NY3-394	41	mesh1	loser	7	NA	32	1.6875	54
NY3-394	41	mesh1	loser	8	NA	32	1.6875	54
NY3-394	41	mesh1	loser	8	1.488	32	1.6875	54
NY3-394	41	mesh1	loser	8	2.996	32	1.6875	54
NY3-394	41	mesh1	loser	9	NA	32	1.6875	54
NY3-394	41	mesh1	loser	9	1.491	32	1.6875	54
NY3-394	41	mesh1	loser	10	NA	32	1.6875	54
NY3-394	41	mesh1	loser	11	NA	32	1.6875	54
NY3-394	41	mesh1	loser	12	NA	32	1.6875	54
NY3-394	41	mesh1	loser	12	2.974	32	1.6875	54
NY3-394	41	mesh1	loser	13	NA	32	1.6875	54
NY3-394	41	mesh1	loser	13	2.995	32	1.6875	54
NY3-394	41	mesh1	loser	14	NA	32	1.6875	54
NY3-394	41	mesh1	loser	15	NA	32	1.6875	54
NY3-394	41	mesh1	loser	16	NA	32	1.6875	54
NY3-394	41	mesh1	loser	16	1.505	32	1.6875	54
NY3-394	41	mesh1	loser	17	NA	32	1.6875	54
NY3-394	41	mesh1	loser	17	2.976	32	1.6875	54
NY3-394	41	mesh1	loser	17	1.498	32	1.6875	54
NY3-394	41	mesh1	loser	18	NA	32	1.6875	54
NY3-394	41	mesh1	loser	18	2.959	32	1.6875	54
NY3-394	41	mesh1	loser	18	2.992	32	1.6875	54
NY3-394	41	mesh1	loser	18	2.998	32	1.6875	54
NY3-394	41	mesh1	loser	18	1.502	32	1.6875	54
NY3-394	41	mesh1	loser	19	NA	32	1.6875	54
NY3-394	41	mesh1	loser	20	NA	32	1.6875	54
NY3-394	41	mesh1	loser	20	2.974	32	1.6875	54
NY3-394	41	mesh1	loser	20	1.5	32	1.6875	54
NY3-394	41	mesh1	loser	21	NA	32	1.6875	54
NY3-394	41	mesh1	loser	21	2.974	32	1.6875	54
NY3-394	41	mesh1	loser	21	1.499	32	1.6875	54
NY3-394	41	mesh1	loser	22	NA	32	1.6875	54
NY3-394	41	mesh1	loser	23	NA	32	1.6875	54
NY3-394	41	mesh1	loser	23	2.98	32	1.6875	54
NY3-394	41	mesh1	loser	24	NA	32	1.6875	54
NY3-394	41	mesh1	loser	25	NA	32	1.6875	54
NY3-394	41	mesh1	loser	25	2.993	32	1.6875	54
NY3-394	41	mesh1	loser	26	NA	32	1.6875	54
NY3-394	41	mesh1	loser	27	NA	32	1.6875	54
NY3-394	41	mesh1	loser	27	1.503	32	1.6875	54
NY3-394	41	mesh1	loser	28	NA	32	1.6875	54
NY3-394	41	mesh1	loser	28	2.991	32	1.6875	54
NY3-394	41	mesh1	loser	29	NA	32	1.6875	54
NY3-394	41	mesh1	loser	30	NA	32	1.6875	54
NY3-394	41	mesh1	loser	30	1.494	32	1.6875	54
NY3-394	41	mesh1	loser	31	NA	32	1.6875	54
NY3-394	41	mesh1	loser	32	NA	32	1.6875	54
NY2-534	43	mesh1	loser	1	NA	5	1	45
NY2-534	43	mesh1	loser	2	NA	5	1	45
NY2-534	43	mesh1	loser	3	NA	5	1	45
NY2-534	43	mesh1	loser	4	NA	5	1	45
NY2-534	43	mesh1	loser	5	NA	5	1	45
NY2-205	18	mesh1	winner	1	NA	53	1.867924528	99
NY2-205	18	mesh1	winner	2	NA	53	1.867924528	99
NY2-205	18	mesh1	winner	3	NA	53	1.867924528	99
NY2-205	18	mesh1	winner	3	2.248	53	1.867924528	99
NY2-205	18	mesh1	winner	3	2.236	53	1.867924528	99
NY2-205	18	mesh1	winner	3	1.003	53	1.867924528	99
NY2-205	18	mesh1	winner	4	NA	53	1.867924528	99
NY2-205	18	mesh1	winner	5	NA	53	1.867924528	99
NY2-205	18	mesh1	winner	5	2.504	53	1.867924528	99
NY2-205	18	mesh1	winner	5	1.252	53	1.867924528	99
NY2-205	18	mesh1	winner	6	NA	53	1.867924528	99
NY2-205	18	mesh1	winner	7	NA	53	1.867924528	99
NY2-205	18	mesh1	winner	8	NA	53	1.867924528	99
NY2-205	18	mesh1	winner	8	1.015	53	1.867924528	99
NY2-205	18	mesh1	winner	8	2.244	53	1.867924528	99
NY2-205	18	mesh1	winner	8	2.493	53	1.867924528	99
NY2-205	18	mesh1	winner	8	2.018	53	1.867924528	99
NY2-205	18	mesh1	winner	9	NA	53	1.867924528	99
NY2-205	18	mesh1	winner	10	NA	53	1.867924528	99
NY2-205	18	mesh1	winner	10	2.252	53	1.867924528	99
NY2-205	18	mesh1	winner	11	NA	53	1.867924528	99
NY2-205	18	mesh1	winner	12	NA	53	1.867924528	99
NY2-205	18	mesh1	winner	12	2.491	53	1.867924528	99
NY2-205	18	mesh1	winner	12	1.001	53	1.867924528	99
NY2-205	18	mesh1	winner	13	NA	53	1.867924528	99
NY2-205	18	mesh1	winner	14	NA	53	1.867924528	99
NY2-205	18	mesh1	winner	14	1.231	53	1.867924528	99
NY2-205	18	mesh1	winner	15	NA	53	1.867924528	99
NY2-205	18	mesh1	winner	15	2.488	53	1.867924528	99
NY2-205	18	mesh1	winner	16	NA	53	1.867924528	99
NY2-205	18	mesh1	winner	17	NA	53	1.867924528	99
NY2-205	18	mesh1	winner	18	NA	53	1.867924528	99
NY2-205	18	mesh1	winner	19	NA	53	1.867924528	99
NY2-205	18	mesh1	winner	19	2.488	53	1.867924528	99
NY2-205	18	mesh1	winner	20	NA	53	1.867924528	99
NY2-205	18	mesh1	winner	21	NA	53	1.867924528	99
NY2-205	18	mesh1	winner	21	2.007	53	1.867924528	99
NY2-205	18	mesh1	winner	22	NA	53	1.867924528	99
NY2-205	18	mesh1	winner	23	NA	53	1.867924528	99
NY2-205	18	mesh1	winner	24	NA	53	1.867924528	99
NY2-205	18	mesh1	winner	25	NA	53	1.867924528	99
NY2-205	18	mesh1	winner	25	2.008	53	1.867924528	99
NY2-205	18	mesh1	winner	25	2.507	53	1.867924528	99
NY2-205	18	mesh1	winner	26	NA	53	1.867924528	99
NY2-205	18	mesh1	winner	26	2.244	53	1.867924528	99
NY2-205	18	mesh1	winner	27	NA	53	1.867924528	99
NY2-205	18	mesh1	winner	27	2.258	53	1.867924528	99
NY2-205	18	mesh1	winner	27	2.503	53	1.867924528	99
NY2-205	18	mesh1	winner	28	NA	53	1.867924528	99
NY2-205	18	mesh1	winner	28	2.235	53	1.867924528	99
NY2-205	18	mesh1	winner	28	2.515	53	1.867924528	99
NY2-205	18	mesh1	winner	28	2.25	53	1.867924528	99
NY2-205	18	mesh1	winner	28	1.244	53	1.867924528	99
NY2-205	18	mesh1	winner	29	NA	53	1.867924528	99
NY2-205	18	mesh1	winner	30	NA	53	1.867924528	99
NY2-205	18	mesh1	winner	31	NA	53	1.867924528	99
NY2-205	18	mesh1	winner	31	1.264	53	1.867924528	99
NY2-205	18	mesh1	winner	32	NA	53	1.867924528	99
NY2-205	18	mesh1	winner	32	1.238	53	1.867924528	99
NY2-205	18	mesh1	winner	32	2.266	53	1.867924528	99
NY2-205	18	mesh1	winner	33	NA	53	1.867924528	99
NY2-205	18	mesh1	winner	34	NA	53	1.867924528	99
NY2-205	18	mesh1	winner	34	2.482	53	1.867924528	99
NY2-205	18	mesh1	winner	35	NA	53	1.867924528	99
NY2-205	18	mesh1	winner	35	2.25	53	1.867924528	99
NY2-205	18	mesh1	winner	35	2.484	53	1.867924528	99
NY2-205	18	mesh1	winner	36	NA	53	1.867924528	99
NY2-205	18	mesh1	winner	36	2.505	53	1.867924528	99
NY2-205	18	mesh1	winner	36	1.231	53	1.867924528	99
NY2-205	18	mesh1	winner	36	2.02	53	1.867924528	99
NY2-205	18	mesh1	winner	37	NA	53	1.867924528	99
NY2-205	18	mesh1	winner	37	1.248	53	1.867924528	99
NY2-205	18	mesh1	winner	37	2.248	53	1.867924528	99
NY2-205	18	mesh1	winner	37	1.253	53	1.867924528	99
NY2-205	18	mesh1	winner	37	2.48	53	1.867924528	99
NY2-205	18	mesh1	winner	38	NA	53	1.867924528	99
NY2-205	18	mesh1	winner	38	2.501	53	1.867924528	99
NY2-205	18	mesh1	winner	39	NA	53	1.867924528	99
NY2-205	18	mesh1	winner	40	NA	53	1.867924528	99
NY2-205	18	mesh1	winner	41	NA	53	1.867924528	99
NY2-205	18	mesh1	winner	41	2.503	53	1.867924528	99
NY2-205	18	mesh1	winner	42	NA	53	1.867924528	99
NY2-205	18	mesh1	winner	42	1.25	53	1.867924528	99
NY2-205	18	mesh1	winner	43	NA	53	1.867924528	99
NY2-205	18	mesh1	winner	43	2.261	53	1.867924528	99
NY2-205	18	mesh1	winner	43	1.232	53	1.867924528	99
NY2-205	18	mesh1	winner	44	NA	53	1.867924528	99
NY2-205	18	mesh1	winner	44	1.251	53	1.867924528	99
NY2-205	18	mesh1	winner	45	NA	53	1.867924528	99
NY2-205	18	mesh1	winner	46	NA	53	1.867924528	99
NY2-205	18	mesh1	winner	47	NA	53	1.867924528	99
NY2-205	18	mesh1	winner	48	NA	53	1.867924528	99
NY2-205	18	mesh1	winner	49	NA	53	1.867924528	99
NY2-205	18	mesh1	winner	50	NA	53	1.867924528	99
NY2-205	18	mesh1	winner	51	NA	53	1.867924528	99
NY2-205	18	mesh1	winner	52	NA	53	1.867924528	99
NY2-205	18	mesh1	winner	52	2.232	53	1.867924528	99
NY2-205	18	mesh1	winner	53	NA	53	1.867924528	99
NY2-205	18	mesh1	winner	53	2.493	53	1.867924528	99
NY2-118	1	mesh1	winner	1	NA	14	2.714285714	38
NY2-118	1	mesh1	winner	1	0.747	14	2.714285714	38
NY2-118	1	mesh1	winner	1	0.5	14	2.714285714	38
NY2-118	1	mesh1	winner	1	0.254	14	2.714285714	38
NY2-118	1	mesh1	winner	1	0.996	14	2.714285714	38
NY2-118	1	mesh1	winner	2	NA	14	2.714285714	38
NY2-118	1	mesh1	winner	2	0.501	14	2.714285714	38
NY2-118	1	mesh1	winner	2	0.497	14	2.714285714	38
NY2-118	1	mesh1	winner	2	0.751	14	2.714285714	38
NY2-118	1	mesh1	winner	2	0.749	14	2.714285714	38
NY2-118	1	mesh1	winner	3	NA	14	2.714285714	38
NY2-118	1	mesh1	winner	3	0.25	14	2.714285714	38
NY2-118	1	mesh1	winner	3	1	14	2.714285714	38
NY2-118	1	mesh1	winner	3	0.25	14	2.714285714	38
NY2-118	1	mesh1	winner	3	0.503	14	2.714285714	38
NY2-118	1	mesh1	winner	3	0.499	14	2.714285714	38
NY2-118	1	mesh1	winner	3	0.747	14	2.714285714	38
NY2-118	1	mesh1	winner	3	0.752	14	2.714285714	38
NY2-118	1	mesh1	winner	3	0.749	14	2.714285714	38
NY2-118	1	mesh1	winner	4	NA	14	2.714285714	38
NY2-118	1	mesh1	winner	4	0.498	14	2.714285714	38
NY2-118	1	mesh1	winner	4	0.503	14	2.714285714	38
NY2-118	1	mesh1	winner	4	1	14	2.714285714	38
NY2-118	1	mesh1	winner	4	0.5	14	2.714285714	38
NY2-118	1	mesh1	winner	5	NA	14	2.714285714	38
NY2-118	1	mesh1	winner	5	0.746	14	2.714285714	38
NY2-118	1	mesh1	winner	5	1.498	14	2.714285714	38
NY2-118	1	mesh1	winner	5	0.506	14	2.714285714	38
NY2-118	1	mesh1	winner	6	NA	14	2.714285714	38
NY2-118	1	mesh1	winner	7	NA	14	2.714285714	38
NY2-118	1	mesh1	winner	8	NA	14	2.714285714	38
NY2-118	1	mesh1	winner	9	NA	14	2.714285714	38
NY2-118	1	mesh1	winner	10	NA	14	2.714285714	38
NY2-118	1	mesh1	winner	11	NA	14	2.714285714	38
NY2-118	1	mesh1	winner	12	NA	14	2.714285714	38
NY2-118	1	mesh1	winner	13	NA	14	2.714285714	38
NY2-118	1	mesh1	winner	14	NA	14	2.714285714	38
NY2-118	1	mesh1	winner	14	2	14	2.714285714	38
NY3-101	3	mesh1	winner	1	NA	49	2.367346939	116
NY3-101	3	mesh1	winner	1	0.991	49	2.367346939	116
NY3-101	3	mesh1	winner	1	2.028	49	2.367346939	116
NY3-101	3	mesh1	winner	1	1.968	49	2.367346939	116
NY3-101	3	mesh1	winner	1	1.001	49	2.367346939	116
NY3-101	3	mesh1	winner	1	1.996	49	2.367346939	116
NY3-101	3	mesh1	winner	1	2.036	49	2.367346939	116
NY3-101	3	mesh1	winner	1	0.979	49	2.367346939	116
NY3-101	3	mesh1	winner	1	2	49	2.367346939	116
NY3-101	3	mesh1	winner	1	0.995	49	2.367346939	116
NY3-101	3	mesh1	winner	2	NA	49	2.367346939	116
NY3-101	3	mesh1	winner	3	NA	49	2.367346939	116
NY3-101	3	mesh1	winner	3	0.993	49	2.367346939	116
NY3-101	3	mesh1	winner	3	2.01	49	2.367346939	116
NY3-101	3	mesh1	winner	3	1.999	49	2.367346939	116
NY3-101	3	mesh1	winner	3	2.001	49	2.367346939	116
NY3-101	3	mesh1	winner	3	1.993	49	2.367346939	116
NY3-101	3	mesh1	winner	3	2.003	49	2.367346939	116
NY3-101	3	mesh1	winner	3	2.01	49	2.367346939	116
NY3-101	3	mesh1	winner	3	1.984	49	2.367346939	116
NY3-101	3	mesh1	winner	3	2.003	49	2.367346939	116
NY3-101	3	mesh1	winner	3	2.01	49	2.367346939	116
NY3-101	3	mesh1	winner	3	2.016	49	2.367346939	116
NY3-101	3	mesh1	winner	3	2.008	49	2.367346939	116
NY3-101	3	mesh1	winner	3	1.965	49	2.367346939	116
NY3-101	3	mesh1	winner	3	2.008	49	2.367346939	116
NY3-101	3	mesh1	winner	3	2.012	49	2.367346939	116
NY3-101	3	mesh1	winner	3	2.98	49	2.367346939	116
NY3-101	3	mesh1	winner	3	1.999	49	2.367346939	116
NY3-101	3	mesh1	winner	4	NA	49	2.367346939	116
NY3-101	3	mesh1	winner	4	1.976	49	2.367346939	116
NY3-101	3	mesh1	winner	4	2.002	49	2.367346939	116
NY3-101	3	mesh1	winner	4	2.023	49	2.367346939	116
NY3-101	3	mesh1	winner	4	2.97	49	2.367346939	116
NY3-101	3	mesh1	winner	4	2.996	49	2.367346939	116
NY3-101	3	mesh1	winner	4	2.018	49	2.367346939	116
NY3-101	3	mesh1	winner	5	NA	49	2.367346939	116
NY3-101	3	mesh1	winner	5	2.991	49	2.367346939	116
NY3-101	3	mesh1	winner	5	2.03	49	2.367346939	116
NY3-101	3	mesh1	winner	5	1.982	49	2.367346939	116
NY3-101	3	mesh1	winner	6	NA	49	2.367346939	116
NY3-101	3	mesh1	winner	6	1.015	49	2.367346939	116
NY3-101	3	mesh1	winner	7	NA	49	2.367346939	116
NY3-101	3	mesh1	winner	7	2.995	49	2.367346939	116
NY3-101	3	mesh1	winner	7	1.004	49	2.367346939	116
NY3-101	3	mesh1	winner	7	2.014	49	2.367346939	116
NY3-101	3	mesh1	winner	8	NA	49	2.367346939	116
NY3-101	3	mesh1	winner	9	NA	49	2.367346939	116
NY3-101	3	mesh1	winner	9	2.011	49	2.367346939	116
NY3-101	3	mesh1	winner	9	2.987	49	2.367346939	116
NY3-101	3	mesh1	winner	9	1.986	49	2.367346939	116
NY3-101	3	mesh1	winner	9	2.015	49	2.367346939	116
NY3-101	3	mesh1	winner	10	NA	49	2.367346939	116
NY3-101	3	mesh1	winner	10	1.992	49	2.367346939	116
NY3-101	3	mesh1	winner	10	2.008	49	2.367346939	116
NY3-101	3	mesh1	winner	11	NA	49	2.367346939	116
NY3-101	3	mesh1	winner	11	1.99	49	2.367346939	116
NY3-101	3	mesh1	winner	11	1.994	49	2.367346939	116
NY3-101	3	mesh1	winner	11	2.001	49	2.367346939	116
NY3-101	3	mesh1	winner	11	2.011	49	2.367346939	116
NY3-101	3	mesh1	winner	12	NA	49	2.367346939	116
NY3-101	3	mesh1	winner	12	1.968	49	2.367346939	116
NY3-101	3	mesh1	winner	13	NA	49	2.367346939	116
NY3-101	3	mesh1	winner	14	NA	49	2.367346939	116
NY3-101	3	mesh1	winner	14	2	49	2.367346939	116
NY3-101	3	mesh1	winner	15	NA	49	2.367346939	116
NY3-101	3	mesh1	winner	16	NA	49	2.367346939	116
NY3-101	3	mesh1	winner	17	NA	49	2.367346939	116
NY3-101	3	mesh1	winner	17	2.983	49	2.367346939	116
NY3-101	3	mesh1	winner	18	NA	49	2.367346939	116
NY3-101	3	mesh1	winner	19	NA	49	2.367346939	116
NY3-101	3	mesh1	winner	20	NA	49	2.367346939	116
NY3-101	3	mesh1	winner	21	NA	49	2.367346939	116
NY3-101	3	mesh1	winner	21	1.503	49	2.367346939	116
NY3-101	3	mesh1	winner	22	NA	49	2.367346939	116
NY3-101	3	mesh1	winner	22	1.995	49	2.367346939	116
NY3-101	3	mesh1	winner	22	1.997	49	2.367346939	116
NY3-101	3	mesh1	winner	23	NA	49	2.367346939	116
NY3-101	3	mesh1	winner	24	NA	49	2.367346939	116
NY3-101	3	mesh1	winner	25	NA	49	2.367346939	116
NY3-101	3	mesh1	winner	25	2.999	49	2.367346939	116
NY3-101	3	mesh1	winner	26	NA	49	2.367346939	116
NY3-101	3	mesh1	winner	26	1.996	49	2.367346939	116
NY3-101	3	mesh1	winner	27	NA	49	2.367346939	116
NY3-101	3	mesh1	winner	28	NA	49	2.367346939	116
NY3-101	3	mesh1	winner	28	1.983	49	2.367346939	116
NY3-101	3	mesh1	winner	29	NA	49	2.367346939	116
NY3-101	3	mesh1	winner	29	1.994	49	2.367346939	116
NY3-101	3	mesh1	winner	30	NA	49	2.367346939	116
NY3-101	3	mesh1	winner	31	NA	49	2.367346939	116
NY3-101	3	mesh1	winner	32	NA	49	2.367346939	116
NY3-101	3	mesh1	winner	33	NA	49	2.367346939	116
NY3-101	3	mesh1	winner	33	2.018	49	2.367346939	116
NY3-101	3	mesh1	winner	33	1.997	49	2.367346939	116
NY3-101	3	mesh1	winner	34	NA	49	2.367346939	116
NY3-101	3	mesh1	winner	35	NA	49	2.367346939	116
NY3-101	3	mesh1	winner	35	2.036	49	2.367346939	116
NY3-101	3	mesh1	winner	36	NA	49	2.367346939	116
NY3-101	3	mesh1	winner	37	NA	49	2.367346939	116
NY3-101	3	mesh1	winner	38	NA	49	2.367346939	116
NY3-101	3	mesh1	winner	39	NA	49	2.367346939	116
NY3-101	3	mesh1	winner	39	2.478	49	2.367346939	116
NY3-101	3	mesh1	winner	39	2.233	49	2.367346939	116
NY3-101	3	mesh1	winner	40	NA	49	2.367346939	116
NY3-101	3	mesh1	winner	40	2.214	49	2.367346939	116
NY3-101	3	mesh1	winner	41	NA	49	2.367346939	116
NY3-101	3	mesh1	winner	42	NA	49	2.367346939	116
NY3-101	3	mesh1	winner	43	NA	49	2.367346939	116
NY3-101	3	mesh1	winner	44	NA	49	2.367346939	116
NY3-101	3	mesh1	winner	44	1.234	49	2.367346939	116
NY3-101	3	mesh1	winner	45	NA	49	2.367346939	116
NY3-101	3	mesh1	winner	46	NA	49	2.367346939	116
NY3-101	3	mesh1	winner	47	NA	49	2.367346939	116
NY3-101	3	mesh1	winner	48	NA	49	2.367346939	116
NY3-101	3	mesh1	winner	48	2.497	49	2.367346939	116
NY3-101	3	mesh1	winner	49	NA	49	2.367346939	116
NY2-135	5	mesh1	winner	1	NA	38	3.342105263	128
NY2-135	5	mesh1	winner	1	2.502	38	3.342105263	128
NY2-135	5	mesh1	winner	1	1.999	38	3.342105263	128
NY2-135	5	mesh1	winner	1	1.76	38	3.342105263	128
NY2-135	5	mesh1	winner	1	1.743	38	3.342105263	128
NY2-135	5	mesh1	winner	1	1.002	38	3.342105263	128
NY2-135	5	mesh1	winner	1	0.997	38	3.342105263	128
NY2-135	5	mesh1	winner	1	1.752	38	3.342105263	128
NY2-135	5	mesh1	winner	1	1.001	38	3.342105263	128
NY2-135	5	mesh1	winner	1	2.001	38	3.342105263	128
NY2-135	5	mesh1	winner	1	1.001	38	3.342105263	128
NY2-135	5	mesh1	winner	1	1.752	38	3.342105263	128
NY2-135	5	mesh1	winner	1	1.001	38	3.342105263	128
NY2-135	5	mesh1	winner	1	0.999	38	3.342105263	128
NY2-135	5	mesh1	winner	1	1.743	38	3.342105263	128
NY2-135	5	mesh1	winner	1	0.761	38	3.342105263	128
NY2-135	5	mesh1	winner	1	1.749	38	3.342105263	128
NY2-135	5	mesh1	winner	1	1.001	38	3.342105263	128
NY2-135	5	mesh1	winner	1	1.75	38	3.342105263	128
NY2-135	5	mesh1	winner	1	0.996	38	3.342105263	128
NY2-135	5	mesh1	winner	1	1.991	38	3.342105263	128
NY2-135	5	mesh1	winner	1	1.762	38	3.342105263	128
NY2-135	5	mesh1	winner	1	0.99	38	3.342105263	128
NY2-135	5	mesh1	winner	1	1.502	38	3.342105263	128
NY2-135	5	mesh1	winner	1	1.002	38	3.342105263	128
NY2-135	5	mesh1	winner	1	0.756	38	3.342105263	128
NY2-135	5	mesh1	winner	1	1.986	38	3.342105263	128
NY2-135	5	mesh1	winner	2	NA	38	3.342105263	128
NY2-135	5	mesh1	winner	2	1.747	38	3.342105263	128
NY2-135	5	mesh1	winner	3	NA	38	3.342105263	128
NY2-135	5	mesh1	winner	3	1.991	38	3.342105263	128
NY2-135	5	mesh1	winner	3	0.764	38	3.342105263	128
NY2-135	5	mesh1	winner	3	1.985	38	3.342105263	128
NY2-135	5	mesh1	winner	3	1.001	38	3.342105263	128
NY2-135	5	mesh1	winner	3	1.506	38	3.342105263	128
NY2-135	5	mesh1	winner	3	0.993	38	3.342105263	128
NY2-135	5	mesh1	winner	3	1.753	38	3.342105263	128
NY2-135	5	mesh1	winner	3	0.998	38	3.342105263	128
NY2-135	5	mesh1	winner	3	1.752	38	3.342105263	128
NY2-135	5	mesh1	winner	3	0.997	38	3.342105263	128
NY2-135	5	mesh1	winner	3	0.764	38	3.342105263	128
NY2-135	5	mesh1	winner	3	0.997	38	3.342105263	128
NY2-135	5	mesh1	winner	3	0.992	38	3.342105263	128
NY2-135	5	mesh1	winner	3	1.998	38	3.342105263	128
NY2-135	5	mesh1	winner	3	1.508	38	3.342105263	128
NY2-135	5	mesh1	winner	4	NA	38	3.342105263	128
NY2-135	5	mesh1	winner	4	0.998	38	3.342105263	128
NY2-135	5	mesh1	winner	4	1.752	38	3.342105263	128
NY2-135	5	mesh1	winner	4	0.752	38	3.342105263	128
NY2-135	5	mesh1	winner	4	0.999	38	3.342105263	128
NY2-135	5	mesh1	winner	4	1.999	38	3.342105263	128
NY2-135	5	mesh1	winner	4	0.754	38	3.342105263	128
NY2-135	5	mesh1	winner	4	0.751	38	3.342105263	128
NY2-135	5	mesh1	winner	4	1.749	38	3.342105263	128
NY2-135	5	mesh1	winner	4	0.989	38	3.342105263	128
NY2-135	5	mesh1	winner	4	1.764	38	3.342105263	128
NY2-135	5	mesh1	winner	4	0.986	38	3.342105263	128
NY2-135	5	mesh1	winner	4	0.753	38	3.342105263	128
NY2-135	5	mesh1	winner	5	NA	38	3.342105263	128
NY2-135	5	mesh1	winner	5	0.996	38	3.342105263	128
NY2-135	5	mesh1	winner	5	1.759	38	3.342105263	128
NY2-135	5	mesh1	winner	6	NA	38	3.342105263	128
NY2-135	5	mesh1	winner	7	NA	38	3.342105263	128
NY2-135	5	mesh1	winner	7	1	38	3.342105263	128
NY2-135	5	mesh1	winner	7	2	38	3.342105263	128
NY2-135	5	mesh1	winner	7	1.993	38	3.342105263	128
NY2-135	5	mesh1	winner	7	0.757	38	3.342105263	128
NY2-135	5	mesh1	winner	7	1.75	38	3.342105263	128
NY2-135	5	mesh1	winner	7	1	38	3.342105263	128
NY2-135	5	mesh1	winner	7	1.737	38	3.342105263	128
NY2-135	5	mesh1	winner	8	NA	38	3.342105263	128
NY2-135	5	mesh1	winner	8	0.999	38	3.342105263	128
NY2-135	5	mesh1	winner	8	1.002	38	3.342105263	128
NY2-135	5	mesh1	winner	9	NA	38	3.342105263	128
NY2-135	5	mesh1	winner	9	0.764	38	3.342105263	128
NY2-135	5	mesh1	winner	9	1.738	38	3.342105263	128
NY2-135	5	mesh1	winner	9	0.752	38	3.342105263	128
NY2-135	5	mesh1	winner	10	NA	38	3.342105263	128
NY2-135	5	mesh1	winner	11	NA	38	3.342105263	128
NY2-135	5	mesh1	winner	12	NA	38	3.342105263	128
NY2-135	5	mesh1	winner	13	NA	38	3.342105263	128
NY2-135	5	mesh1	winner	14	NA	38	3.342105263	128
NY2-135	5	mesh1	winner	14	1.999	38	3.342105263	128
NY2-135	5	mesh1	winner	15	NA	38	3.342105263	128
NY2-135	5	mesh1	winner	15	1.75	38	3.342105263	128
NY2-135	5	mesh1	winner	16	NA	38	3.342105263	128
NY2-135	5	mesh1	winner	17	NA	38	3.342105263	128
NY2-135	5	mesh1	winner	17	1.748	38	3.342105263	128
NY2-135	5	mesh1	winner	17	1.986	38	3.342105263	128
NY2-135	5	mesh1	winner	18	NA	38	3.342105263	128
NY2-135	5	mesh1	winner	19	NA	38	3.342105263	128
NY2-135	5	mesh1	winner	20	NA	38	3.342105263	128
NY2-135	5	mesh1	winner	21	NA	38	3.342105263	128
NY2-135	5	mesh1	winner	22	NA	38	3.342105263	128
NY2-135	5	mesh1	winner	23	NA	38	3.342105263	128
NY2-135	5	mesh1	winner	23	1	38	3.342105263	128
NY2-135	5	mesh1	winner	23	1.999	38	3.342105263	128
NY2-135	5	mesh1	winner	23	1.001	38	3.342105263	128
NY2-135	5	mesh1	winner	24	NA	38	3.342105263	128
NY2-135	5	mesh1	winner	25	NA	38	3.342105263	128
NY2-135	5	mesh1	winner	26	NA	38	3.342105263	128
NY2-135	5	mesh1	winner	27	NA	38	3.342105263	128
NY2-135	5	mesh1	winner	28	NA	38	3.342105263	128
NY2-135	5	mesh1	winner	29	NA	38	3.342105263	128
NY2-135	5	mesh1	winner	30	NA	38	3.342105263	128
NY2-135	5	mesh1	winner	30	1.751	38	3.342105263	128
NY2-135	5	mesh1	winner	30	1.75	38	3.342105263	128
NY2-135	5	mesh1	winner	30	1.503	38	3.342105263	128
NY2-135	5	mesh1	winner	31	NA	38	3.342105263	128
NY2-135	5	mesh1	winner	31	2.742	38	3.342105263	128
NY2-135	5	mesh1	winner	32	NA	38	3.342105263	128
NY2-135	5	mesh1	winner	32	1.992	38	3.342105263	128
NY2-135	5	mesh1	winner	32	1.755	38	3.342105263	128
NY2-135	5	mesh1	winner	33	NA	38	3.342105263	128
NY2-135	5	mesh1	winner	33	1.987	38	3.342105263	128
NY2-135	5	mesh1	winner	34	NA	38	3.342105263	128
NY2-135	5	mesh1	winner	35	NA	38	3.342105263	128
NY2-135	5	mesh1	winner	35	0.987	38	3.342105263	128
NY2-135	5	mesh1	winner	35	2.748	38	3.342105263	128
NY2-135	5	mesh1	winner	36	NA	38	3.342105263	128
NY2-135	5	mesh1	winner	36	2.726	38	3.342105263	128
NY2-135	5	mesh1	winner	37	NA	38	3.342105263	128
NY2-135	5	mesh1	winner	37	2.756	38	3.342105263	128
NY2-135	5	mesh1	winner	37	2.001	38	3.342105263	128
NY2-135	5	mesh1	winner	37	0.997	38	3.342105263	128
NY2-135	5	mesh1	winner	37	1.76	38	3.342105263	128
NY2-135	5	mesh1	winner	38	NA	38	3.342105263	128
NY2-135	5	mesh1	winner	38	1.752	38	3.342105263	128
NY2-138	2	mesh1	winner	1	NA	14	1.428571429	20
NY2-138	2	mesh1	winner	2	NA	14	1.428571429	20
NY2-138	2	mesh1	winner	3	NA	14	1.428571429	20
NY2-138	2	mesh1	winner	4	NA	14	1.428571429	20
NY2-138	2	mesh1	winner	5	NA	14	1.428571429	20
NY2-138	2	mesh1	winner	6	NA	14	1.428571429	20
NY2-138	2	mesh1	winner	6	1.987	14	1.428571429	20
NY2-138	2	mesh1	winner	7	NA	14	1.428571429	20
NY2-138	2	mesh1	winner	8	NA	14	1.428571429	20
NY2-138	2	mesh1	winner	8	1	14	1.428571429	20
NY2-138	2	mesh1	winner	9	NA	14	1.428571429	20
NY2-138	2	mesh1	winner	10	NA	14	1.428571429	20
NY2-138	2	mesh1	winner	11	NA	14	1.428571429	20
NY2-138	2	mesh1	winner	12	NA	14	1.428571429	20
NY2-138	2	mesh1	winner	12	0.988	14	1.428571429	20
NY2-138	2	mesh1	winner	12	2.003	14	1.428571429	20
NY2-138	2	mesh1	winner	12	1.994	14	1.428571429	20
NY2-138	2	mesh1	winner	13	NA	14	1.428571429	20
NY2-138	2	mesh1	winner	13	1.997	14	1.428571429	20
NY2-138	2	mesh1	winner	14	NA	14	1.428571429	20
NY2-142	4	mesh1	winner	1	NA	49	2.755102041	135
NY2-142	4	mesh1	winner	1	0.496	49	2.755102041	135
NY2-142	4	mesh1	winner	1	0.501	49	2.755102041	135
NY2-142	4	mesh1	winner	1	0.499	49	2.755102041	135
NY2-142	4	mesh1	winner	1	0.5	49	2.755102041	135
NY2-142	4	mesh1	winner	1	2.504	49	2.755102041	135
NY2-142	4	mesh1	winner	1	0.5	49	2.755102041	135
NY2-142	4	mesh1	winner	1	2.5	49	2.755102041	135
NY2-142	4	mesh1	winner	1	0.747	49	2.755102041	135
NY2-142	4	mesh1	winner	2	NA	49	2.755102041	135
NY2-142	4	mesh1	winner	2	0.501	49	2.755102041	135
NY2-142	4	mesh1	winner	2	1	49	2.755102041	135
NY2-142	4	mesh1	winner	2	0.499	49	2.755102041	135
NY2-142	4	mesh1	winner	2	0.5	49	2.755102041	135
NY2-142	4	mesh1	winner	2	0.501	49	2.755102041	135
NY2-142	4	mesh1	winner	2	0.496	49	2.755102041	135
NY2-142	4	mesh1	winner	2	0.751	49	2.755102041	135
NY2-142	4	mesh1	winner	2	0.749	49	2.755102041	135
NY2-142	4	mesh1	winner	2	0.251	49	2.755102041	135
NY2-142	4	mesh1	winner	3	NA	49	2.755102041	135
NY2-142	4	mesh1	winner	3	1.751	49	2.755102041	135
NY2-142	4	mesh1	winner	3	2	49	2.755102041	135
NY2-142	4	mesh1	winner	3	1.758	49	2.755102041	135
NY2-142	4	mesh1	winner	3	0.99	49	2.755102041	135
NY2-142	4	mesh1	winner	3	1.764	49	2.755102041	135
NY2-142	4	mesh1	winner	3	1.747	49	2.755102041	135
NY2-142	4	mesh1	winner	3	0.996	49	2.755102041	135
NY2-142	4	mesh1	winner	3	1.754	49	2.755102041	135
NY2-142	4	mesh1	winner	4	NA	49	2.755102041	135
NY2-142	4	mesh1	winner	4	1.004	49	2.755102041	135
NY2-142	4	mesh1	winner	4	0.997	49	2.755102041	135
NY2-142	4	mesh1	winner	4	1.751	49	2.755102041	135
NY2-142	4	mesh1	winner	4	1.994	49	2.755102041	135
NY2-142	4	mesh1	winner	4	2.009	49	2.755102041	135
NY2-142	4	mesh1	winner	4	2.021	49	2.755102041	135
NY2-142	4	mesh1	winner	5	NA	49	2.755102041	135
NY2-142	4	mesh1	winner	5	2.512	49	2.755102041	135
NY2-142	4	mesh1	winner	6	NA	49	2.755102041	135
NY2-142	4	mesh1	winner	6	2.748	49	2.755102041	135
NY2-142	4	mesh1	winner	6	0.998	49	2.755102041	135
NY2-142	4	mesh1	winner	7	NA	49	2.755102041	135
NY2-142	4	mesh1	winner	7	1.999	49	2.755102041	135
NY2-142	4	mesh1	winner	8	NA	49	2.755102041	135
NY2-142	4	mesh1	winner	9	NA	49	2.755102041	135
NY2-142	4	mesh1	winner	9	1.749	49	2.755102041	135
NY2-142	4	mesh1	winner	9	1.744	49	2.755102041	135
NY2-142	4	mesh1	winner	9	2.743	49	2.755102041	135
NY2-142	4	mesh1	winner	9	1.511	49	2.755102041	135
NY2-142	4	mesh1	winner	9	0.997	49	2.755102041	135
NY2-142	4	mesh1	winner	10	NA	49	2.755102041	135
NY2-142	4	mesh1	winner	10	2.001	49	2.755102041	135
NY2-142	4	mesh1	winner	10	1.751	49	2.755102041	135
NY2-142	4	mesh1	winner	10	1.001	49	2.755102041	135
NY2-142	4	mesh1	winner	10	1.753	49	2.755102041	135
NY2-142	4	mesh1	winner	10	1.744	49	2.755102041	135
NY2-142	4	mesh1	winner	11	NA	49	2.755102041	135
NY2-142	4	mesh1	winner	11	1.001	49	2.755102041	135
NY2-142	4	mesh1	winner	12	NA	49	2.755102041	135
NY2-142	4	mesh1	winner	13	NA	49	2.755102041	135
NY2-142	4	mesh1	winner	13	1.991	49	2.755102041	135
NY2-142	4	mesh1	winner	14	NA	49	2.755102041	135
NY2-142	4	mesh1	winner	15	NA	49	2.755102041	135
NY2-142	4	mesh1	winner	16	NA	49	2.755102041	135
NY2-142	4	mesh1	winner	17	NA	49	2.755102041	135
NY2-142	4	mesh1	winner	17	0.989	49	2.755102041	135
NY2-142	4	mesh1	winner	17	1.761	49	2.755102041	135
NY2-142	4	mesh1	winner	18	NA	49	2.755102041	135
NY2-142	4	mesh1	winner	18	1.507	49	2.755102041	135
NY2-142	4	mesh1	winner	19	NA	49	2.755102041	135
NY2-142	4	mesh1	winner	19	1.758	49	2.755102041	135
NY2-142	4	mesh1	winner	19	1.994	49	2.755102041	135
NY2-142	4	mesh1	winner	19	1.994	49	2.755102041	135
NY2-142	4	mesh1	winner	19	2.753	49	2.755102041	135
NY2-142	4	mesh1	winner	19	0.775	49	2.755102041	135
NY2-142	4	mesh1	winner	20	NA	49	2.755102041	135
NY2-142	4	mesh1	winner	20	0.992	49	2.755102041	135
NY2-142	4	mesh1	winner	20	1.761	49	2.755102041	135
NY2-142	4	mesh1	winner	21	NA	49	2.755102041	135
NY2-142	4	mesh1	winner	22	NA	49	2.755102041	135
NY2-142	4	mesh1	winner	22	2.002	49	2.755102041	135
NY2-142	4	mesh1	winner	22	1.75	49	2.755102041	135
NY2-142	4	mesh1	winner	23	NA	49	2.755102041	135
NY2-142	4	mesh1	winner	23	1.751	49	2.755102041	135
NY2-142	4	mesh1	winner	23	2.744	49	2.755102041	135
NY2-142	4	mesh1	winner	24	NA	49	2.755102041	135
NY2-142	4	mesh1	winner	25	NA	49	2.755102041	135
NY2-142	4	mesh1	winner	25	1.737	49	2.755102041	135
NY2-142	4	mesh1	winner	25	1.995	49	2.755102041	135
NY2-142	4	mesh1	winner	25	1.503	49	2.755102041	135
NY2-142	4	mesh1	winner	25	2.002	49	2.755102041	135
NY2-142	4	mesh1	winner	25	2.001	49	2.755102041	135
NY2-142	4	mesh1	winner	25	1.752	49	2.755102041	135
NY2-142	4	mesh1	winner	25	1	49	2.755102041	135
NY2-142	4	mesh1	winner	25	2.742	49	2.755102041	135
NY2-142	4	mesh1	winner	25	2.003	49	2.755102041	135
NY2-142	4	mesh1	winner	26	NA	49	2.755102041	135
NY2-142	4	mesh1	winner	27	NA	49	2.755102041	135
NY2-142	4	mesh1	winner	27	1.998	49	2.755102041	135
NY2-142	4	mesh1	winner	28	NA	49	2.755102041	135
NY2-142	4	mesh1	winner	29	NA	49	2.755102041	135
NY2-142	4	mesh1	winner	29	1.001	49	2.755102041	135
NY2-142	4	mesh1	winner	30	NA	49	2.755102041	135
NY2-142	4	mesh1	winner	30	0.997	49	2.755102041	135
NY2-142	4	mesh1	winner	30	2.005	49	2.755102041	135
NY2-142	4	mesh1	winner	31	NA	49	2.755102041	135
NY2-142	4	mesh1	winner	32	NA	49	2.755102041	135
NY2-142	4	mesh1	winner	33	NA	49	2.755102041	135
NY2-142	4	mesh1	winner	33	2.741	49	2.755102041	135
NY2-142	4	mesh1	winner	34	NA	49	2.755102041	135
NY2-142	4	mesh1	winner	34	0.989	49	2.755102041	135
NY2-142	4	mesh1	winner	35	NA	49	2.755102041	135
NY2-142	4	mesh1	winner	35	2.75	49	2.755102041	135
NY2-142	4	mesh1	winner	36	NA	49	2.755102041	135
NY2-142	4	mesh1	winner	37	NA	49	2.755102041	135
NY2-142	4	mesh1	winner	37	1.505	49	2.755102041	135
NY2-142	4	mesh1	winner	37	1.997	49	2.755102041	135
NY2-142	4	mesh1	winner	37	1.752	49	2.755102041	135
NY2-142	4	mesh1	winner	37	2.002	49	2.755102041	135
NY2-142	4	mesh1	winner	37	1.746	49	2.755102041	135
NY2-142	4	mesh1	winner	38	NA	49	2.755102041	135
NY2-142	4	mesh1	winner	38	2.001	49	2.755102041	135
NY2-142	4	mesh1	winner	39	NA	49	2.755102041	135
NY2-142	4	mesh1	winner	40	NA	49	2.755102041	135
NY2-142	4	mesh1	winner	41	NA	49	2.755102041	135
NY2-142	4	mesh1	winner	42	NA	49	2.755102041	135
NY2-142	4	mesh1	winner	43	NA	49	2.755102041	135
NY2-142	4	mesh1	winner	44	NA	49	2.755102041	135
NY2-142	4	mesh1	winner	45	NA	49	2.755102041	135
NY2-142	4	mesh1	winner	46	NA	49	2.755102041	135
NY2-142	4	mesh1	winner	46	1.992	49	2.755102041	135
NY2-142	4	mesh1	winner	46	1.749	49	2.755102041	135
NY2-142	4	mesh1	winner	46	1.761	49	2.755102041	135
NY2-142	4	mesh1	winner	47	NA	49	2.755102041	135
NY2-142	4	mesh1	winner	48	NA	49	2.755102041	135
NY2-142	4	mesh1	winner	49	NA	49	2.755102041	135
NY3-102	8	mesh1	winner	1	NA	57	2	114
NY3-102	8	mesh1	winner	2	NA	57	2	114
NY3-102	8	mesh1	winner	2	1.012	57	2	114
NY3-102	8	mesh1	winner	2	1.009	57	2	114
NY3-102	8	mesh1	winner	2	1.98	57	2	114
NY3-102	8	mesh1	winner	2	1.028	57	2	114
NY3-102	8	mesh1	winner	2	1.987	57	2	114
NY3-102	8	mesh1	winner	3	NA	57	2	114
NY3-102	8	mesh1	winner	3	2.004	57	2	114
NY3-102	8	mesh1	winner	3	0.997	57	2	114
NY3-102	8	mesh1	winner	3	0.989	57	2	114
NY3-102	8	mesh1	winner	3	2.028	57	2	114
NY3-102	8	mesh1	winner	4	NA	57	2	114
NY3-102	8	mesh1	winner	5	NA	57	2	114
NY3-102	8	mesh1	winner	6	NA	57	2	114
NY3-102	8	mesh1	winner	6	2.007	57	2	114
NY3-102	8	mesh1	winner	7	NA	57	2	114
NY3-102	8	mesh1	winner	7	1.012	57	2	114
NY3-102	8	mesh1	winner	8	NA	57	2	114
NY3-102	8	mesh1	winner	9	NA	57	2	114
NY3-102	8	mesh1	winner	10	NA	57	2	114
NY3-102	8	mesh1	winner	10	0.779	57	2	114
NY3-102	8	mesh1	winner	10	1.971	57	2	114
NY3-102	8	mesh1	winner	11	NA	57	2	114
NY3-102	8	mesh1	winner	11	0.997	57	2	114
NY3-102	8	mesh1	winner	11	1.995	57	2	114
NY3-102	8	mesh1	winner	12	NA	57	2	114
NY3-102	8	mesh1	winner	13	NA	57	2	114
NY3-102	8	mesh1	winner	14	NA	57	2	114
NY3-102	8	mesh1	winner	15	NA	57	2	114
NY3-102	8	mesh1	winner	15	2.001	57	2	114
NY3-102	8	mesh1	winner	16	NA	57	2	114
NY3-102	8	mesh1	winner	16	1.985	57	2	114
NY3-102	8	mesh1	winner	16	1.757	57	2	114
NY3-102	8	mesh1	winner	16	0.995	57	2	114
NY3-102	8	mesh1	winner	17	NA	57	2	114
NY3-102	8	mesh1	winner	18	NA	57	2	114
NY3-102	8	mesh1	winner	18	0.99	57	2	114
NY3-102	8	mesh1	winner	18	2.004	57	2	114
NY3-102	8	mesh1	winner	18	0.995	57	2	114
NY3-102	8	mesh1	winner	19	NA	57	2	114
NY3-102	8	mesh1	winner	19	0.996	57	2	114
NY3-102	8	mesh1	winner	19	2.006	57	2	114
NY3-102	8	mesh1	winner	20	NA	57	2	114
NY3-102	8	mesh1	winner	20	1.978	57	2	114
NY3-102	8	mesh1	winner	20	1.003	57	2	114
NY3-102	8	mesh1	winner	20	1.997	57	2	114
NY3-102	8	mesh1	winner	21	NA	57	2	114
NY3-102	8	mesh1	winner	22	NA	57	2	114
NY3-102	8	mesh1	winner	23	NA	57	2	114
NY3-102	8	mesh1	winner	24	NA	57	2	114
NY3-102	8	mesh1	winner	25	NA	57	2	114
NY3-102	8	mesh1	winner	26	NA	57	2	114
NY3-102	8	mesh1	winner	27	NA	57	2	114
NY3-102	8	mesh1	winner	28	NA	57	2	114
NY3-102	8	mesh1	winner	28	2	57	2	114
NY3-102	8	mesh1	winner	29	NA	57	2	114
NY3-102	8	mesh1	winner	29	1.984	57	2	114
NY3-102	8	mesh1	winner	29	2.027	57	2	114
NY3-102	8	mesh1	winner	29	0.974	57	2	114
NY3-102	8	mesh1	winner	30	NA	57	2	114
NY3-102	8	mesh1	winner	30	2.999	57	2	114
NY3-102	8	mesh1	winner	31	NA	57	2	114
NY3-102	8	mesh1	winner	31	0.985	57	2	114
NY3-102	8	mesh1	winner	31	2.009	57	2	114
NY3-102	8	mesh1	winner	31	2.997	57	2	114
NY3-102	8	mesh1	winner	32	NA	57	2	114
NY3-102	8	mesh1	winner	32	1	57	2	114
NY3-102	8	mesh1	winner	32	2.018	57	2	114
NY3-102	8	mesh1	winner	32	0.982	57	2	114
NY3-102	8	mesh1	winner	33	NA	57	2	114
NY3-102	8	mesh1	winner	34	NA	57	2	114
NY3-102	8	mesh1	winner	35	NA	57	2	114
NY3-102	8	mesh1	winner	36	NA	57	2	114
NY3-102	8	mesh1	winner	36	1.996	57	2	114
NY3-102	8	mesh1	winner	36	1.989	57	2	114
NY3-102	8	mesh1	winner	37	NA	57	2	114
NY3-102	8	mesh1	winner	37	1.991	57	2	114
NY3-102	8	mesh1	winner	37	2.007	57	2	114
NY3-102	8	mesh1	winner	38	NA	57	2	114
NY3-102	8	mesh1	winner	39	NA	57	2	114
NY3-102	8	mesh1	winner	40	NA	57	2	114
NY3-102	8	mesh1	winner	40	2.011	57	2	114
NY3-102	8	mesh1	winner	40	2.005	57	2	114
NY3-102	8	mesh1	winner	41	NA	57	2	114
NY3-102	8	mesh1	winner	42	NA	57	2	114
NY3-102	8	mesh1	winner	42	0.998	57	2	114
NY3-102	8	mesh1	winner	43	NA	57	2	114
NY3-102	8	mesh1	winner	44	NA	57	2	114
NY3-102	8	mesh1	winner	45	NA	57	2	114
NY3-102	8	mesh1	winner	46	NA	57	2	114
NY3-102	8	mesh1	winner	47	NA	57	2	114
NY3-102	8	mesh1	winner	47	1.987	57	2	114
NY3-102	8	mesh1	winner	47	1.004	57	2	114
NY3-102	8	mesh1	winner	48	NA	57	2	114
NY3-102	8	mesh1	winner	48	2.013	57	2	114
NY3-102	8	mesh1	winner	48	1.997	57	2	114
NY3-102	8	mesh1	winner	48	2.001	57	2	114
NY3-102	8	mesh1	winner	49	NA	57	2	114
NY3-102	8	mesh1	winner	49	0.996	57	2	114
NY3-102	8	mesh1	winner	49	2.008	57	2	114
NY3-102	8	mesh1	winner	49	0.996	57	2	114
NY3-102	8	mesh1	winner	49	2.026	57	2	114
NY3-102	8	mesh1	winner	50	NA	57	2	114
NY3-102	8	mesh1	winner	51	NA	57	2	114
NY3-102	8	mesh1	winner	52	NA	57	2	114
NY3-102	8	mesh1	winner	52	2.001	57	2	114
NY3-102	8	mesh1	winner	52	2.996	57	2	114
NY3-102	8	mesh1	winner	53	NA	57	2	114
NY3-102	8	mesh1	winner	54	NA	57	2	114
NY3-102	8	mesh1	winner	54	2.001	57	2	114
NY3-102	8	mesh1	winner	55	NA	57	2	114
NY3-102	8	mesh1	winner	56	NA	57	2	114
NY3-102	8	mesh1	winner	57	NA	57	2	114
NY3-103	6	mesh1	winner	1	NA	13	1.384615385	18
NY3-103	6	mesh1	winner	1	2.231	13	1.384615385	18
NY3-103	6	mesh1	winner	1	2.25	13	1.384615385	18
NY3-103	6	mesh1	winner	2	NA	13	1.384615385	18
NY3-103	6	mesh1	winner	2	2.491	13	1.384615385	18
NY3-103	6	mesh1	winner	3	NA	13	1.384615385	18
NY3-103	6	mesh1	winner	4	NA	13	1.384615385	18
NY3-103	6	mesh1	winner	5	NA	13	1.384615385	18
NY3-103	6	mesh1	winner	5	1	13	1.384615385	18
NY3-103	6	mesh1	winner	6	NA	13	1.384615385	18
NY3-103	6	mesh1	winner	7	NA	13	1.384615385	18
NY3-103	6	mesh1	winner	8	NA	13	1.384615385	18
NY3-103	6	mesh1	winner	8	2.257	13	1.384615385	18
NY3-103	6	mesh1	winner	9	NA	13	1.384615385	18
NY3-103	6	mesh1	winner	10	NA	13	1.384615385	18
NY3-103	6	mesh1	winner	11	NA	13	1.384615385	18
NY3-103	6	mesh1	winner	12	NA	13	1.384615385	18
NY3-103	6	mesh1	winner	13	NA	13	1.384615385	18
NY3-110	7	mesh1	winner	NA	NA	NA	NA	0
NY3-109	9	mesh1	winner	1	NA	17	1.411764706	24
NY3-109	9	mesh1	winner	2	NA	17	1.411764706	24
NY3-109	9	mesh1	winner	3	NA	17	1.411764706	24
NY3-109	9	mesh1	winner	4	NA	17	1.411764706	24
NY3-109	9	mesh1	winner	4	2.008	17	1.411764706	24
NY3-109	9	mesh1	winner	4	2.492	17	1.411764706	24
NY3-109	9	mesh1	winner	4	2.242	17	1.411764706	24
NY3-109	9	mesh1	winner	5	NA	17	1.411764706	24
NY3-109	9	mesh1	winner	6	NA	17	1.411764706	24
NY3-109	9	mesh1	winner	6	2.242	17	1.411764706	24
NY3-109	9	mesh1	winner	7	NA	17	1.411764706	24
NY3-109	9	mesh1	winner	7	1.001	17	1.411764706	24
NY3-109	9	mesh1	winner	8	NA	17	1.411764706	24
NY3-109	9	mesh1	winner	9	NA	17	1.411764706	24
NY3-109	9	mesh1	winner	10	NA	17	1.411764706	24
NY3-109	9	mesh1	winner	11	NA	17	1.411764706	24
NY3-109	9	mesh1	winner	12	NA	17	1.411764706	24
NY3-109	9	mesh1	winner	13	NA	17	1.411764706	24
NY3-109	9	mesh1	winner	14	NA	17	1.411764706	24
NY3-109	9	mesh1	winner	15	NA	17	1.411764706	24
NY3-109	9	mesh1	winner	15	2.248	17	1.411764706	24
NY3-109	9	mesh1	winner	16	NA	17	1.411764706	24
NY3-109	9	mesh1	winner	17	NA	17	1.411764706	24
NY3-109	9	mesh1	winner	17	2.495	17	1.411764706	24
NY3-126	10	mesh1	winner	NA	NA	NA	NA	0
NY3-139	11	mesh1	winner	1	NA	17	1.705882353	29
NY3-139	11	mesh1	winner	2	NA	17	1.705882353	29
NY3-139	11	mesh1	winner	2	1.25	17	1.705882353	29
NY3-139	11	mesh1	winner	2	2.75	17	1.705882353	29
NY3-139	11	mesh1	winner	2	2.765	17	1.705882353	29
NY3-139	11	mesh1	winner	2	2.745	17	1.705882353	29
NY3-139	11	mesh1	winner	2	1.5	17	1.705882353	29
NY3-139	11	mesh1	winner	2	1.502	17	1.705882353	29
NY3-139	11	mesh1	winner	2	2.987	17	1.705882353	29
NY3-139	11	mesh1	winner	2	1.251	17	1.705882353	29
NY3-139	11	mesh1	winner	3	NA	17	1.705882353	29
NY3-139	11	mesh1	winner	4	NA	17	1.705882353	29
NY3-139	11	mesh1	winner	5	NA	17	1.705882353	29
NY3-139	11	mesh1	winner	6	NA	17	1.705882353	29
NY3-139	11	mesh1	winner	7	NA	17	1.705882353	29
NY3-139	11	mesh1	winner	8	NA	17	1.705882353	29
NY3-139	11	mesh1	winner	9	NA	17	1.705882353	29
NY3-139	11	mesh1	winner	10	NA	17	1.705882353	29
NY3-139	11	mesh1	winner	10	2.743	17	1.705882353	29
NY3-139	11	mesh1	winner	10	1.251	17	1.705882353	29
NY3-139	11	mesh1	winner	11	NA	17	1.705882353	29
NY3-139	11	mesh1	winner	12	NA	17	1.705882353	29
NY3-139	11	mesh1	winner	13	NA	17	1.705882353	29
NY3-139	11	mesh1	winner	13	2.739	17	1.705882353	29
NY3-139	11	mesh1	winner	13	2.746	17	1.705882353	29
NY3-139	11	mesh1	winner	14	NA	17	1.705882353	29
NY3-139	11	mesh1	winner	15	NA	17	1.705882353	29
NY3-139	11	mesh1	winner	16	NA	17	1.705882353	29
NY3-139	11	mesh1	winner	17	NA	17	1.705882353	29
NY3-140	12	mesh1	winner	1	NA	36	1.305555556	46
NY3-140	12	mesh1	winner	1	1.002	36	1.305555556	46
NY3-140	12	mesh1	winner	1	1.997	36	1.305555556	46
NY3-140	12	mesh1	winner	2	NA	36	1.305555556	46
NY3-140	12	mesh1	winner	3	NA	36	1.305555556	46
NY3-140	12	mesh1	winner	4	NA	36	1.305555556	46
NY3-140	12	mesh1	winner	5	NA	36	1.305555556	46
NY3-140	12	mesh1	winner	6	NA	36	1.305555556	46
NY3-140	12	mesh1	winner	7	NA	36	1.305555556	46
NY3-140	12	mesh1	winner	8	NA	36	1.305555556	46
NY3-140	12	mesh1	winner	9	NA	36	1.305555556	46
NY3-140	12	mesh1	winner	10	NA	36	1.305555556	46
NY3-140	12	mesh1	winner	11	NA	36	1.305555556	46
NY3-140	12	mesh1	winner	11	1.264	36	1.305555556	46
NY3-140	12	mesh1	winner	11	2.493	36	1.305555556	46
NY3-140	12	mesh1	winner	12	NA	36	1.305555556	46
NY3-140	12	mesh1	winner	13	NA	36	1.305555556	46
NY3-140	12	mesh1	winner	14	NA	36	1.305555556	46
NY3-140	12	mesh1	winner	15	NA	36	1.305555556	46
NY3-140	12	mesh1	winner	16	NA	36	1.305555556	46
NY3-140	12	mesh1	winner	17	NA	36	1.305555556	46
NY3-140	12	mesh1	winner	18	NA	36	1.305555556	46
NY3-140	12	mesh1	winner	19	NA	36	1.305555556	46
NY3-140	12	mesh1	winner	20	NA	36	1.305555556	46
NY3-140	12	mesh1	winner	21	NA	36	1.305555556	46
NY3-140	12	mesh1	winner	22	NA	36	1.305555556	46
NY3-140	12	mesh1	winner	23	NA	36	1.305555556	46
NY3-140	12	mesh1	winner	23	2.496	36	1.305555556	46
NY3-140	12	mesh1	winner	24	NA	36	1.305555556	46
NY3-140	12	mesh1	winner	24	2.497	36	1.305555556	46
NY3-140	12	mesh1	winner	25	NA	36	1.305555556	46
NY3-140	12	mesh1	winner	26	NA	36	1.305555556	46
NY3-140	12	mesh1	winner	27	NA	36	1.305555556	46
NY3-140	12	mesh1	winner	28	NA	36	1.305555556	46
NY3-140	12	mesh1	winner	28	2.488	36	1.305555556	46
NY3-140	12	mesh1	winner	28	2.501	36	1.305555556	46
NY3-140	12	mesh1	winner	29	NA	36	1.305555556	46
NY3-140	12	mesh1	winner	30	NA	36	1.305555556	46
NY3-140	12	mesh1	winner	31	NA	36	1.305555556	46
NY3-140	12	mesh1	winner	32	NA	36	1.305555556	46
NY3-140	12	mesh1	winner	33	NA	36	1.305555556	46
NY3-140	12	mesh1	winner	33	1.25	36	1.305555556	46
NY3-140	12	mesh1	winner	34	NA	36	1.305555556	46
NY3-140	12	mesh1	winner	34	2.522	36	1.305555556	46
NY3-140	12	mesh1	winner	35	NA	36	1.305555556	46
NY3-140	12	mesh1	winner	35	1.233	36	1.305555556	46
NY3-140	12	mesh1	winner	36	NA	36	1.305555556	46
NY3-141	13	mesh1	winner	1	NA	8	1	8
NY3-141	13	mesh1	winner	2	NA	8	1	8
NY3-141	13	mesh1	winner	3	NA	8	1	8
NY3-141	13	mesh1	winner	4	NA	8	1	8
NY3-141	13	mesh1	winner	5	NA	8	1	8
NY3-141	13	mesh1	winner	6	NA	8	1	8
NY3-141	13	mesh1	winner	7	NA	8	1	8
NY3-141	13	mesh1	winner	8	NA	8	1	8
NY2-176	14	mesh1	winner	1	NA	5	1.4	7
NY2-176	14	mesh1	winner	1	1	5	1.4	7
NY2-176	14	mesh1	winner	1	1.244	5	1.4	7
NY2-176	14	mesh1	winner	2	NA	5	1.4	7
NY2-176	14	mesh1	winner	3	NA	5	1.4	7
NY2-176	14	mesh1	winner	4	NA	5	1.4	7
NY2-176	14	mesh1	winner	5	NA	5	1.4	7
NY3-133	15	mesh1	winner	1	NA	9	1.222222222	11
NY3-133	15	mesh1	winner	2	NA	9	1.222222222	11
NY3-133	15	mesh1	winner	3	NA	9	1.222222222	11
NY3-133	15	mesh1	winner	3	1.018	9	1.222222222	11
NY3-133	15	mesh1	winner	3	1.25	9	1.222222222	11
NY3-133	15	mesh1	winner	4	NA	9	1.222222222	11
NY3-133	15	mesh1	winner	5	NA	9	1.222222222	11
NY3-133	15	mesh1	winner	6	NA	9	1.222222222	11
NY3-133	15	mesh1	winner	7	NA	9	1.222222222	11
NY3-133	15	mesh1	winner	8	NA	9	1.222222222	11
NY3-133	15	mesh1	winner	9	NA	9	1.222222222	11
NY3-131	17	mesh1	winner	1	NA	43	3.069767442	133
NY3-131	17	mesh1	winner	1	1.241	43	3.069767442	133
NY3-131	17	mesh1	winner	1	2.008	43	3.069767442	133
NY3-131	17	mesh1	winner	1	1.259	43	3.069767442	133
NY3-131	17	mesh1	winner	1	2.482	43	3.069767442	133
NY3-131	17	mesh1	winner	1	2.019	43	3.069767442	133
NY3-131	17	mesh1	winner	1	1.234	43	3.069767442	133
NY3-131	17	mesh1	winner	1	1.26	43	3.069767442	133
NY3-131	17	mesh1	winner	1	2.257	43	3.069767442	133
NY3-131	17	mesh1	winner	1	1.237	43	3.069767442	133
NY3-131	17	mesh1	winner	1	1.247	43	3.069767442	133
NY3-131	17	mesh1	winner	1	1.263	43	3.069767442	133
NY3-131	17	mesh1	winner	1	2.503	43	3.069767442	133
NY3-131	17	mesh1	winner	1	1.238	43	3.069767442	133
NY3-131	17	mesh1	winner	1	1.255	43	3.069767442	133
NY3-131	17	mesh1	winner	1	2.248	43	3.069767442	133
NY3-131	17	mesh1	winner	1	1.254	43	3.069767442	133
NY3-131	17	mesh1	winner	2	NA	43	3.069767442	133
NY3-131	17	mesh1	winner	2	1.001	43	3.069767442	133
NY3-131	17	mesh1	winner	2	1.26	43	3.069767442	133
NY3-131	17	mesh1	winner	2	2.257	43	3.069767442	133
NY3-131	17	mesh1	winner	2	1.248	43	3.069767442	133
NY3-131	17	mesh1	winner	2	2.236	43	3.069767442	133
NY3-131	17	mesh1	winner	2	1.259	43	3.069767442	133
NY3-131	17	mesh1	winner	2	2.243	43	3.069767442	133
NY3-131	17	mesh1	winner	2	2.497	43	3.069767442	133
NY3-131	17	mesh1	winner	2	1.006	43	3.069767442	133
NY3-131	17	mesh1	winner	2	1.254	43	3.069767442	133
NY3-131	17	mesh1	winner	3	NA	43	3.069767442	133
NY3-131	17	mesh1	winner	3	1.234	43	3.069767442	133
NY3-131	17	mesh1	winner	3	1.248	43	3.069767442	133
NY3-131	17	mesh1	winner	3	2.261	43	3.069767442	133
NY3-131	17	mesh1	winner	3	1.238	43	3.069767442	133
NY3-131	17	mesh1	winner	3	2.009	43	3.069767442	133
NY3-131	17	mesh1	winner	3	1.002	43	3.069767442	133
NY3-131	17	mesh1	winner	3	2.253	43	3.069767442	133
NY3-131	17	mesh1	winner	3	2.243	43	3.069767442	133
NY3-131	17	mesh1	winner	3	1.255	43	3.069767442	133
NY3-131	17	mesh1	winner	4	NA	43	3.069767442	133
NY3-131	17	mesh1	winner	4	2.239	43	3.069767442	133
NY3-131	17	mesh1	winner	5	NA	43	3.069767442	133
NY3-131	17	mesh1	winner	6	NA	43	3.069767442	133
NY3-131	17	mesh1	winner	7	NA	43	3.069767442	133
NY3-131	17	mesh1	winner	8	NA	43	3.069767442	133
NY3-131	17	mesh1	winner	8	1.256	43	3.069767442	133
NY3-131	17	mesh1	winner	8	2.482	43	3.069767442	133
NY3-131	17	mesh1	winner	9	NA	43	3.069767442	133
NY3-131	17	mesh1	winner	9	2.246	43	3.069767442	133
NY3-131	17	mesh1	winner	9	2.018	43	3.069767442	133
NY3-131	17	mesh1	winner	9	1.242	43	3.069767442	133
NY3-131	17	mesh1	winner	9	2.249	43	3.069767442	133
NY3-131	17	mesh1	winner	9	2.009	43	3.069767442	133
NY3-131	17	mesh1	winner	9	2.496	43	3.069767442	133
NY3-131	17	mesh1	winner	9	2.254	43	3.069767442	133
NY3-131	17	mesh1	winner	10	NA	43	3.069767442	133
NY3-131	17	mesh1	winner	10	2.238	43	3.069767442	133
NY3-131	17	mesh1	winner	10	2.253	43	3.069767442	133
NY3-131	17	mesh1	winner	11	NA	43	3.069767442	133
NY3-131	17	mesh1	winner	11	1.249	43	3.069767442	133
NY3-131	17	mesh1	winner	11	2.232	43	3.069767442	133
NY3-131	17	mesh1	winner	11	1	43	3.069767442	133
NY3-131	17	mesh1	winner	11	2.267	43	3.069767442	133
NY3-131	17	mesh1	winner	12	NA	43	3.069767442	133
NY3-131	17	mesh1	winner	12	2.254	43	3.069767442	133
NY3-131	17	mesh1	winner	13	NA	43	3.069767442	133
NY3-131	17	mesh1	winner	14	NA	43	3.069767442	133
NY3-131	17	mesh1	winner	14	2.244	43	3.069767442	133
NY3-131	17	mesh1	winner	14	2.243	43	3.069767442	133
NY3-131	17	mesh1	winner	15	NA	43	3.069767442	133
NY3-131	17	mesh1	winner	16	NA	43	3.069767442	133
NY3-131	17	mesh1	winner	17	NA	43	3.069767442	133
NY3-131	17	mesh1	winner	17	2.263	43	3.069767442	133
NY3-131	17	mesh1	winner	17	1.251	43	3.069767442	133
NY3-131	17	mesh1	winner	17	2.232	43	3.069767442	133
NY3-131	17	mesh1	winner	18	NA	43	3.069767442	133
NY3-131	17	mesh1	winner	18	2.247	43	3.069767442	133
NY3-131	17	mesh1	winner	19	NA	43	3.069767442	133
NY3-131	17	mesh1	winner	20	NA	43	3.069767442	133
NY3-131	17	mesh1	winner	20	1.255	43	3.069767442	133
NY3-131	17	mesh1	winner	20	2.479	43	3.069767442	133
NY3-131	17	mesh1	winner	21	NA	43	3.069767442	133
NY3-131	17	mesh1	winner	21	1.005	43	3.069767442	133
NY3-131	17	mesh1	winner	21	2.25	43	3.069767442	133
NY3-131	17	mesh1	winner	21	2.264	43	3.069767442	133
NY3-131	17	mesh1	winner	22	NA	43	3.069767442	133
NY3-131	17	mesh1	winner	22	1.236	43	3.069767442	133
NY3-131	17	mesh1	winner	23	NA	43	3.069767442	133
NY3-131	17	mesh1	winner	23	2.505	43	3.069767442	133
NY3-131	17	mesh1	winner	24	NA	43	3.069767442	133
NY3-131	17	mesh1	winner	24	2.25	43	3.069767442	133
NY3-131	17	mesh1	winner	24	2.241	43	3.069767442	133
NY3-131	17	mesh1	winner	25	NA	43	3.069767442	133
NY3-131	17	mesh1	winner	26	NA	43	3.069767442	133
NY3-131	17	mesh1	winner	27	NA	43	3.069767442	133
NY3-131	17	mesh1	winner	28	NA	43	3.069767442	133
NY3-131	17	mesh1	winner	29	NA	43	3.069767442	133
NY3-131	17	mesh1	winner	30	NA	43	3.069767442	133
NY3-131	17	mesh1	winner	30	2.479	43	3.069767442	133
NY3-131	17	mesh1	winner	30	2.255	43	3.069767442	133
NY3-131	17	mesh1	winner	31	NA	43	3.069767442	133
NY3-131	17	mesh1	winner	31	1.254	43	3.069767442	133
NY3-131	17	mesh1	winner	31	1	43	3.069767442	133
NY3-131	17	mesh1	winner	32	NA	43	3.069767442	133
NY3-131	17	mesh1	winner	32	1.257	43	3.069767442	133
NY3-131	17	mesh1	winner	33	NA	43	3.069767442	133
NY3-131	17	mesh1	winner	34	NA	43	3.069767442	133
NY3-131	17	mesh1	winner	34	2.02	43	3.069767442	133
NY3-131	17	mesh1	winner	34	2.245	43	3.069767442	133
NY3-131	17	mesh1	winner	34	2.25	43	3.069767442	133
NY3-131	17	mesh1	winner	35	NA	43	3.069767442	133
NY3-131	17	mesh1	winner	36	NA	43	3.069767442	133
NY3-131	17	mesh1	winner	36	1.248	43	3.069767442	133
NY3-131	17	mesh1	winner	36	2.511	43	3.069767442	133
NY3-131	17	mesh1	winner	36	2.237	43	3.069767442	133
NY3-131	17	mesh1	winner	36	2.244	43	3.069767442	133
NY3-131	17	mesh1	winner	36	2.513	43	3.069767442	133
NY3-131	17	mesh1	winner	36	1.006	43	3.069767442	133
NY3-131	17	mesh1	winner	36	2.48	43	3.069767442	133
NY3-131	17	mesh1	winner	36	1.266	43	3.069767442	133
NY3-131	17	mesh1	winner	36	2.254	43	3.069767442	133
NY3-131	17	mesh1	winner	36	2.239	43	3.069767442	133
NY3-131	17	mesh1	winner	37	NA	43	3.069767442	133
NY3-131	17	mesh1	winner	38	NA	43	3.069767442	133
NY3-131	17	mesh1	winner	38	1.005	43	3.069767442	133
NY3-131	17	mesh1	winner	38	2.01	43	3.069767442	133
NY3-131	17	mesh1	winner	38	2.232	43	3.069767442	133
NY3-131	17	mesh1	winner	39	NA	43	3.069767442	133
NY3-131	17	mesh1	winner	40	NA	43	3.069767442	133
NY3-131	17	mesh1	winner	40	1.003	43	3.069767442	133
NY3-131	17	mesh1	winner	40	2.508	43	3.069767442	133
NY3-131	17	mesh1	winner	41	NA	43	3.069767442	133
NY3-131	17	mesh1	winner	42	NA	43	3.069767442	133
NY3-131	17	mesh1	winner	43	NA	43	3.069767442	133
NY3-136	16	mesh1	winner	1	NA	20	1.15	23
NY3-136	16	mesh1	winner	2	NA	20	1.15	23
NY3-136	16	mesh1	winner	3	NA	20	1.15	23
NY3-136	16	mesh1	winner	4	NA	20	1.15	23
NY3-136	16	mesh1	winner	5	NA	20	1.15	23
NY3-136	16	mesh1	winner	6	NA	20	1.15	23
NY3-136	16	mesh1	winner	7	NA	20	1.15	23
NY3-136	16	mesh1	winner	8	NA	20	1.15	23
NY3-136	16	mesh1	winner	8	1.254	20	1.15	23
NY3-136	16	mesh1	winner	9	NA	20	1.15	23
NY3-136	16	mesh1	winner	10	NA	20	1.15	23
NY3-136	16	mesh1	winner	11	NA	20	1.15	23
NY3-136	16	mesh1	winner	12	NA	20	1.15	23
NY3-136	16	mesh1	winner	13	NA	20	1.15	23
NY3-136	16	mesh1	winner	14	NA	20	1.15	23
NY3-136	16	mesh1	winner	15	NA	20	1.15	23
NY3-136	16	mesh1	winner	15	1.231	20	1.15	23
NY3-136	16	mesh1	winner	16	NA	20	1.15	23
NY3-136	16	mesh1	winner	17	NA	20	1.15	23
NY3-136	16	mesh1	winner	18	NA	20	1.15	23
NY3-136	16	mesh1	winner	19	NA	20	1.15	23
NY3-136	16	mesh1	winner	19	2.003	20	1.15	23
NY3-136	16	mesh1	winner	20	NA	20	1.15	23
NY3-165	19	mesh1	winner	1	NA	8	1.5	12
NY3-165	19	mesh1	winner	1	1.5	8	1.5	12
NY3-165	19	mesh1	winner	2	NA	8	1.5	12
NY3-165	19	mesh1	winner	3	NA	8	1.5	12
NY3-165	19	mesh1	winner	4	NA	8	1.5	12
NY3-165	19	mesh1	winner	5	NA	8	1.5	12
NY3-165	19	mesh1	winner	6	NA	8	1.5	12
NY3-165	19	mesh1	winner	7	NA	8	1.5	12
NY3-165	19	mesh1	winner	8	NA	8	1.5	12
NY3-165	19	mesh1	winner	8	2.742	8	1.5	12
NY3-165	19	mesh1	winner	8	2.745	8	1.5	12
NY3-165	19	mesh1	winner	8	1.494	8	1.5	12
NY2-287	20	mesh1	winner	1	NA	27	1.592592593	43
NY2-287	20	mesh1	winner	2	NA	27	1.592592593	43
NY2-287	20	mesh1	winner	3	NA	27	1.592592593	43
NY2-287	20	mesh1	winner	4	NA	27	1.592592593	43
NY2-287	20	mesh1	winner	5	NA	27	1.592592593	43
NY2-287	20	mesh1	winner	5	1.496	27	1.592592593	43
NY2-287	20	mesh1	winner	6	NA	27	1.592592593	43
NY2-287	20	mesh1	winner	7	NA	27	1.592592593	43
NY2-287	20	mesh1	winner	7	2.508	27	1.592592593	43
NY2-287	20	mesh1	winner	8	NA	27	1.592592593	43
NY2-287	20	mesh1	winner	9	NA	27	1.592592593	43
NY2-287	20	mesh1	winner	9	2.749	27	1.592592593	43
NY2-287	20	mesh1	winner	9	1.251	27	1.592592593	43
NY2-287	20	mesh1	winner	10	NA	27	1.592592593	43
NY2-287	20	mesh1	winner	11	NA	27	1.592592593	43
NY2-287	20	mesh1	winner	12	NA	27	1.592592593	43
NY2-287	20	mesh1	winner	13	NA	27	1.592592593	43
NY2-287	20	mesh1	winner	14	NA	27	1.592592593	43
NY2-287	20	mesh1	winner	15	NA	27	1.592592593	43
NY2-287	20	mesh1	winner	15	2.995	27	1.592592593	43
NY2-287	20	mesh1	winner	15	2.993	27	1.592592593	43
NY2-287	20	mesh1	winner	15	2.986	27	1.592592593	43
NY2-287	20	mesh1	winner	15	1.251	27	1.592592593	43
NY2-287	20	mesh1	winner	16	NA	27	1.592592593	43
NY2-287	20	mesh1	winner	17	NA	27	1.592592593	43
NY2-287	20	mesh1	winner	17	2.764	27	1.592592593	43
NY2-287	20	mesh1	winner	17	2.748	27	1.592592593	43
NY2-287	20	mesh1	winner	18	NA	27	1.592592593	43
NY2-287	20	mesh1	winner	19	NA	27	1.592592593	43
NY2-287	20	mesh1	winner	20	NA	27	1.592592593	43
NY2-287	20	mesh1	winner	20	2.774	27	1.592592593	43
NY2-287	20	mesh1	winner	21	NA	27	1.592592593	43
NY2-287	20	mesh1	winner	22	NA	27	1.592592593	43
NY2-287	20	mesh1	winner	22	2.772	27	1.592592593	43
NY2-287	20	mesh1	winner	23	NA	27	1.592592593	43
NY2-287	20	mesh1	winner	24	NA	27	1.592592593	43
NY2-287	20	mesh1	winner	25	NA	27	1.592592593	43
NY2-287	20	mesh1	winner	26	NA	27	1.592592593	43
NY2-287	20	mesh1	winner	26	2.743	27	1.592592593	43
NY2-287	20	mesh1	winner	26	2.523	27	1.592592593	43
NY2-287	20	mesh1	winner	26	2.752	27	1.592592593	43
NY2-287	20	mesh1	winner	27	NA	27	1.592592593	43
NY2-287	20	mesh1	winner	27	1.5	27	1.592592593	43
NY2-289	21	mesh1	winner	1	NA	1	1	1
NY3-237	22	mesh1	winner	1	NA	20	2.6	52
NY3-237	22	mesh1	winner	1	2.477	20	2.6	52
NY3-237	22	mesh1	winner	2	NA	20	2.6	52
NY3-237	22	mesh1	winner	3	NA	20	2.6	52
NY3-237	22	mesh1	winner	4	NA	20	2.6	52
NY3-237	22	mesh1	winner	5	NA	20	2.6	52
NY3-237	22	mesh1	winner	6	NA	20	2.6	52
NY3-237	22	mesh1	winner	7	NA	20	2.6	52
NY3-237	22	mesh1	winner	7	2.476	20	2.6	52
NY3-237	22	mesh1	winner	7	2.522	20	2.6	52
NY3-237	22	mesh1	winner	7	2.479	20	2.6	52
NY3-237	22	mesh1	winner	8	NA	20	2.6	52
NY3-237	22	mesh1	winner	9	NA	20	2.6	52
NY3-237	22	mesh1	winner	9	1.261	20	2.6	52
NY3-237	22	mesh1	winner	9	2.51	20	2.6	52
NY3-237	22	mesh1	winner	9	2.502	20	2.6	52
NY3-237	22	mesh1	winner	10	NA	20	2.6	52
NY3-237	22	mesh1	winner	10	1.251	20	2.6	52
NY3-237	22	mesh1	winner	10	2.495	20	2.6	52
NY3-237	22	mesh1	winner	10	2.498	20	2.6	52
NY3-237	22	mesh1	winner	10	2.514	20	2.6	52
NY3-237	22	mesh1	winner	10	1.247	20	2.6	52
NY3-237	22	mesh1	winner	10	2.499	20	2.6	52
NY3-237	22	mesh1	winner	10	2.503	20	2.6	52
NY3-237	22	mesh1	winner	10	1.232	20	2.6	52
NY3-237	22	mesh1	winner	10	2.508	20	2.6	52
NY3-237	22	mesh1	winner	10	2.514	20	2.6	52
NY3-237	22	mesh1	winner	10	2.478	20	2.6	52
NY3-237	22	mesh1	winner	10	2.52	20	2.6	52
NY3-237	22	mesh1	winner	10	1.231	20	2.6	52
NY3-237	22	mesh1	winner	10	2.508	20	2.6	52
NY3-237	22	mesh1	winner	10	2.504	20	2.6	52
NY3-237	22	mesh1	winner	11	NA	20	2.6	52
NY3-237	22	mesh1	winner	12	NA	20	2.6	52
NY3-237	22	mesh1	winner	12	2.501	20	2.6	52
NY3-237	22	mesh1	winner	12	1.261	20	2.6	52
NY3-237	22	mesh1	winner	12	2.496	20	2.6	52
NY3-237	22	mesh1	winner	12	2.509	20	2.6	52
NY3-237	22	mesh1	winner	13	NA	20	2.6	52
NY3-237	22	mesh1	winner	13	2.513	20	2.6	52
NY3-237	22	mesh1	winner	14	NA	20	2.6	52
NY3-237	22	mesh1	winner	14	2.479	20	2.6	52
NY3-237	22	mesh1	winner	14	2.5	20	2.6	52
NY3-237	22	mesh1	winner	14	1.274	20	2.6	52
NY3-237	22	mesh1	winner	15	NA	20	2.6	52
NY3-237	22	mesh1	winner	16	NA	20	2.6	52
NY3-237	22	mesh1	winner	16	2.501	20	2.6	52
NY3-237	22	mesh1	winner	16	2.502	20	2.6	52
NY3-237	22	mesh1	winner	17	NA	20	2.6	52
NY3-237	22	mesh1	winner	18	NA	20	2.6	52
NY3-237	22	mesh1	winner	19	NA	20	2.6	52
NY3-237	22	mesh1	winner	20	NA	20	2.6	52
NY3-244	25	mesh1	winner	1	NA	66	1.787878788	118
NY3-244	25	mesh1	winner	2	NA	66	1.787878788	118
NY3-244	25	mesh1	winner	3	NA	66	1.787878788	118
NY3-244	25	mesh1	winner	3	2.51	66	1.787878788	118
NY3-244	25	mesh1	winner	3	1.256	66	1.787878788	118
NY3-244	25	mesh1	winner	4	NA	66	1.787878788	118
NY3-244	25	mesh1	winner	4	1.5	66	1.787878788	118
NY3-244	25	mesh1	winner	5	NA	66	1.787878788	118
NY3-244	25	mesh1	winner	6	NA	66	1.787878788	118
NY3-244	25	mesh1	winner	7	NA	66	1.787878788	118
NY3-244	25	mesh1	winner	7	2.999	66	1.787878788	118
NY3-244	25	mesh1	winner	8	NA	66	1.787878788	118
NY3-244	25	mesh1	winner	9	NA	66	1.787878788	118
NY3-244	25	mesh1	winner	10	NA	66	1.787878788	118
NY3-244	25	mesh1	winner	11	NA	66	1.787878788	118
NY3-244	25	mesh1	winner	12	NA	66	1.787878788	118
NY3-244	25	mesh1	winner	13	NA	66	1.787878788	118
NY3-244	25	mesh1	winner	13	2.517	66	1.787878788	118
NY3-244	25	mesh1	winner	14	NA	66	1.787878788	118
NY3-244	25	mesh1	winner	14	2.727	66	1.787878788	118
NY3-244	25	mesh1	winner	15	NA	66	1.787878788	118
NY3-244	25	mesh1	winner	15	2.982	66	1.787878788	118
NY3-244	25	mesh1	winner	16	NA	66	1.787878788	118
NY3-244	25	mesh1	winner	17	NA	66	1.787878788	118
NY3-244	25	mesh1	winner	18	NA	66	1.787878788	118
NY3-244	25	mesh1	winner	19	NA	66	1.787878788	118
NY3-244	25	mesh1	winner	20	NA	66	1.787878788	118
NY3-244	25	mesh1	winner	21	NA	66	1.787878788	118
NY3-244	25	mesh1	winner	21	2.747	66	1.787878788	118
NY3-244	25	mesh1	winner	21	2.504	66	1.787878788	118
NY3-244	25	mesh1	winner	21	2.996	66	1.787878788	118
NY3-244	25	mesh1	winner	22	NA	66	1.787878788	118
NY3-244	25	mesh1	winner	23	NA	66	1.787878788	118
NY3-244	25	mesh1	winner	23	2.741	66	1.787878788	118
NY3-244	25	mesh1	winner	23	1.498	66	1.787878788	118
NY3-244	25	mesh1	winner	23	2.773	66	1.787878788	118
NY3-244	25	mesh1	winner	24	NA	66	1.787878788	118
NY3-244	25	mesh1	winner	25	NA	66	1.787878788	118
NY3-244	25	mesh1	winner	26	NA	66	1.787878788	118
NY3-244	25	mesh1	winner	27	NA	66	1.787878788	118
NY3-244	25	mesh1	winner	27	2.744	66	1.787878788	118
NY3-244	25	mesh1	winner	27	2.751	66	1.787878788	118
NY3-244	25	mesh1	winner	27	2.762	66	1.787878788	118
NY3-244	25	mesh1	winner	28	NA	66	1.787878788	118
NY3-244	25	mesh1	winner	29	NA	66	1.787878788	118
NY3-244	25	mesh1	winner	30	NA	66	1.787878788	118
NY3-244	25	mesh1	winner	31	NA	66	1.787878788	118
NY3-244	25	mesh1	winner	31	2.5	66	1.787878788	118
NY3-244	25	mesh1	winner	32	NA	66	1.787878788	118
NY3-244	25	mesh1	winner	33	NA	66	1.787878788	118
NY3-244	25	mesh1	winner	34	NA	66	1.787878788	118
NY3-244	25	mesh1	winner	35	NA	66	1.787878788	118
NY3-244	25	mesh1	winner	36	NA	66	1.787878788	118
NY3-244	25	mesh1	winner	37	NA	66	1.787878788	118
NY3-244	25	mesh1	winner	38	NA	66	1.787878788	118
NY3-244	25	mesh1	winner	39	NA	66	1.787878788	118
NY3-244	25	mesh1	winner	39	2.743	66	1.787878788	118
NY3-244	25	mesh1	winner	39	2.984	66	1.787878788	118
NY3-244	25	mesh1	winner	40	NA	66	1.787878788	118
NY3-244	25	mesh1	winner	40	2.502	66	1.787878788	118
NY3-244	25	mesh1	winner	40	2.765	66	1.787878788	118
NY3-244	25	mesh1	winner	40	1.485	66	1.787878788	118
NY3-244	25	mesh1	winner	40	1.499	66	1.787878788	118
NY3-244	25	mesh1	winner	41	NA	66	1.787878788	118
NY3-244	25	mesh1	winner	42	NA	66	1.787878788	118
NY3-244	25	mesh1	winner	42	2.99	66	1.787878788	118
NY3-244	25	mesh1	winner	43	NA	66	1.787878788	118
NY3-244	25	mesh1	winner	43	1.274	66	1.787878788	118
NY3-244	25	mesh1	winner	43	2.725	66	1.787878788	118
NY3-244	25	mesh1	winner	43	2.501	66	1.787878788	118
NY3-244	25	mesh1	winner	43	2.765	66	1.787878788	118
NY3-244	25	mesh1	winner	44	NA	66	1.787878788	118
NY3-244	25	mesh1	winner	44	2.757	66	1.787878788	118
NY3-244	25	mesh1	winner	45	NA	66	1.787878788	118
NY3-244	25	mesh1	winner	45	2.736	66	1.787878788	118
NY3-244	25	mesh1	winner	46	NA	66	1.787878788	118
NY3-244	25	mesh1	winner	47	NA	66	1.787878788	118
NY3-244	25	mesh1	winner	48	NA	66	1.787878788	118
NY3-244	25	mesh1	winner	49	NA	66	1.787878788	118
NY3-244	25	mesh1	winner	49	1.268	66	1.787878788	118
NY3-244	25	mesh1	winner	49	2.981	66	1.787878788	118
NY3-244	25	mesh1	winner	49	2.508	66	1.787878788	118
NY3-244	25	mesh1	winner	49	1.492	66	1.787878788	118
NY3-244	25	mesh1	winner	49	2.52	66	1.787878788	118
NY3-244	25	mesh1	winner	49	2.753	66	1.787878788	118
NY3-244	25	mesh1	winner	50	NA	66	1.787878788	118
NY3-244	25	mesh1	winner	50	2.75	66	1.787878788	118
NY3-244	25	mesh1	winner	50	2.749	66	1.787878788	118
NY3-244	25	mesh1	winner	51	NA	66	1.787878788	118
NY3-244	25	mesh1	winner	51	2.748	66	1.787878788	118
NY3-244	25	mesh1	winner	51	2.515	66	1.787878788	118
NY3-244	25	mesh1	winner	51	2.985	66	1.787878788	118
NY3-244	25	mesh1	winner	52	NA	66	1.787878788	118
NY3-244	25	mesh1	winner	52	2.752	66	1.787878788	118
NY3-244	25	mesh1	winner	52	2.744	66	1.787878788	118
NY3-244	25	mesh1	winner	53	NA	66	1.787878788	118
NY3-244	25	mesh1	winner	53	1.256	66	1.787878788	118
NY3-244	25	mesh1	winner	54	NA	66	1.787878788	118
NY3-244	25	mesh1	winner	54	1.252	66	1.787878788	118
NY3-244	25	mesh1	winner	54	2.74	66	1.787878788	118
NY3-244	25	mesh1	winner	55	NA	66	1.787878788	118
NY3-244	25	mesh1	winner	55	2.51	66	1.787878788	118
NY3-244	25	mesh1	winner	56	NA	66	1.787878788	118
NY3-244	25	mesh1	winner	56	2.764	66	1.787878788	118
NY3-244	25	mesh1	winner	57	NA	66	1.787878788	118
NY3-244	25	mesh1	winner	58	NA	66	1.787878788	118
NY3-244	25	mesh1	winner	59	NA	66	1.787878788	118
NY3-244	25	mesh1	winner	60	NA	66	1.787878788	118
NY3-244	25	mesh1	winner	61	NA	66	1.787878788	118
NY3-244	25	mesh1	winner	61	2.501	66	1.787878788	118
NY3-244	25	mesh1	winner	61	2.75	66	1.787878788	118
NY3-244	25	mesh1	winner	62	NA	66	1.787878788	118
NY3-244	25	mesh1	winner	62	2.507	66	1.787878788	118
NY3-244	25	mesh1	winner	63	NA	66	1.787878788	118
NY3-244	25	mesh1	winner	64	NA	66	1.787878788	118
NY3-244	25	mesh1	winner	64	2.755	66	1.787878788	118
NY3-244	25	mesh1	winner	65	NA	66	1.787878788	118
NY3-244	25	mesh1	winner	66	NA	66	1.787878788	118
NY2-425	26	mesh1	winner	1	NA	10	1.4	14
NY2-425	26	mesh1	winner	2	NA	10	1.4	14
NY2-425	26	mesh1	winner	3	NA	10	1.4	14
NY2-425	26	mesh1	winner	4	NA	10	1.4	14
NY2-425	26	mesh1	winner	5	NA	10	1.4	14
NY2-425	26	mesh1	winner	6	NA	10	1.4	14
NY2-425	26	mesh1	winner	7	NA	10	1.4	14
NY2-425	26	mesh1	winner	8	NA	10	1.4	14
NY2-425	26	mesh1	winner	8	2.776	10	1.4	14
NY2-425	26	mesh1	winner	8	2.978	10	1.4	14
NY2-425	26	mesh1	winner	9	NA	10	1.4	14
NY2-425	26	mesh1	winner	9	2.986	10	1.4	14
NY2-425	26	mesh1	winner	10	NA	10	1.4	14
NY2-425	26	mesh1	winner	10	2.991	10	1.4	14
NY3-323	28	mesh1	winner	1	NA	4	1	4
NY3-323	28	mesh1	winner	2	NA	4	1	4
NY3-323	28	mesh1	winner	3	NA	4	1	4
NY3-323	28	mesh1	winner	4	NA	4	1	4
NY3-334	29	mesh1	winner	1	NA	11	1.545454545	17
NY3-334	29	mesh1	winner	2	NA	11	1.545454545	17
NY3-334	29	mesh1	winner	3	NA	11	1.545454545	17
NY3-334	29	mesh1	winner	3	1.496	11	1.545454545	17
NY3-334	29	mesh1	winner	4	NA	11	1.545454545	17
NY3-334	29	mesh1	winner	5	NA	11	1.545454545	17
NY3-334	29	mesh1	winner	5	2.754	11	1.545454545	17
NY3-334	29	mesh1	winner	6	NA	11	1.545454545	17
NY3-334	29	mesh1	winner	7	NA	11	1.545454545	17
NY3-334	29	mesh1	winner	8	NA	11	1.545454545	17
NY3-334	29	mesh1	winner	8	2.979	11	1.545454545	17
NY3-334	29	mesh1	winner	8	2.747	11	1.545454545	17
NY3-334	29	mesh1	winner	8	2.517	11	1.545454545	17
NY3-334	29	mesh1	winner	9	NA	11	1.545454545	17
NY3-334	29	mesh1	winner	10	NA	11	1.545454545	17
NY3-334	29	mesh1	winner	11	NA	11	1.545454545	17
NY3-334	29	mesh1	winner	11	2.746	11	1.545454545	17
NY3-325	30	mesh1	winner	1	NA	10	1	10
NY3-325	30	mesh1	winner	2	NA	10	1	10
NY3-325	30	mesh1	winner	3	NA	10	1	10
NY3-325	30	mesh1	winner	4	NA	10	1	10
NY3-325	30	mesh1	winner	5	NA	10	1	10
NY3-325	30	mesh1	winner	6	NA	10	1	10
NY3-325	30	mesh1	winner	7	NA	10	1	10
NY3-325	30	mesh1	winner	8	NA	10	1	10
NY3-325	30	mesh1	winner	9	NA	10	1	10
NY3-325	30	mesh1	winner	10	NA	10	1	10
NY3-373	33	mesh1	winner	1	NA	49	1.448979592	71
NY3-373	33	mesh1	winner	2	NA	49	1.448979592	71
NY3-373	33	mesh1	winner	3	NA	49	1.448979592	71
NY3-373	33	mesh1	winner	4	NA	49	1.448979592	71
NY3-373	33	mesh1	winner	5	NA	49	1.448979592	71
NY3-373	33	mesh1	winner	5	1.735	49	1.448979592	71
NY3-373	33	mesh1	winner	6	NA	49	1.448979592	71
NY3-373	33	mesh1	winner	6	1.719	49	1.448979592	71
NY3-373	33	mesh1	winner	7	NA	49	1.448979592	71
NY3-373	33	mesh1	winner	8	NA	49	1.448979592	71
NY3-373	33	mesh1	winner	8	1.778	49	1.448979592	71
NY3-373	33	mesh1	winner	8	1.722	49	1.448979592	71
NY3-373	33	mesh1	winner	9	NA	49	1.448979592	71
NY3-373	33	mesh1	winner	9	1.73	49	1.448979592	71
NY3-373	33	mesh1	winner	10	NA	49	1.448979592	71
NY3-373	33	mesh1	winner	10	1.727	49	1.448979592	71
NY3-373	33	mesh1	winner	11	NA	49	1.448979592	71
NY3-373	33	mesh1	winner	11	1.51	49	1.448979592	71
NY3-373	33	mesh1	winner	11	1.727	49	1.448979592	71
NY3-373	33	mesh1	winner	12	NA	49	1.448979592	71
NY3-373	33	mesh1	winner	12	1.731	49	1.448979592	71
NY3-373	33	mesh1	winner	13	NA	49	1.448979592	71
NY3-373	33	mesh1	winner	13	1.516	49	1.448979592	71
NY3-373	33	mesh1	winner	14	NA	49	1.448979592	71
NY3-373	33	mesh1	winner	14	1.749	49	1.448979592	71
NY3-373	33	mesh1	winner	15	NA	49	1.448979592	71
NY3-373	33	mesh1	winner	15	1.723	49	1.448979592	71
NY3-373	33	mesh1	winner	16	NA	49	1.448979592	71
NY3-373	33	mesh1	winner	17	NA	49	1.448979592	71
NY3-373	33	mesh1	winner	17	1.763	49	1.448979592	71
NY3-373	33	mesh1	winner	17	1.723	49	1.448979592	71
NY3-373	33	mesh1	winner	18	NA	49	1.448979592	71
NY3-373	33	mesh1	winner	18	1.744	49	1.448979592	71
NY3-373	33	mesh1	winner	19	NA	49	1.448979592	71
NY3-373	33	mesh1	winner	20	NA	49	1.448979592	71
NY3-373	33	mesh1	winner	21	NA	49	1.448979592	71
NY3-373	33	mesh1	winner	22	NA	49	1.448979592	71
NY3-373	33	mesh1	winner	23	NA	49	1.448979592	71
NY3-373	33	mesh1	winner	24	NA	49	1.448979592	71
NY3-373	33	mesh1	winner	25	NA	49	1.448979592	71
NY3-373	33	mesh1	winner	26	NA	49	1.448979592	71
NY3-373	33	mesh1	winner	26	1.778	49	1.448979592	71
NY3-373	33	mesh1	winner	27	NA	49	1.448979592	71
NY3-373	33	mesh1	winner	27	1.744	49	1.448979592	71
NY3-373	33	mesh1	winner	28	NA	49	1.448979592	71
NY3-373	33	mesh1	winner	29	NA	49	1.448979592	71
NY3-373	33	mesh1	winner	30	NA	49	1.448979592	71
NY3-373	33	mesh1	winner	31	NA	49	1.448979592	71
NY3-373	33	mesh1	winner	32	NA	49	1.448979592	71
NY3-373	33	mesh1	winner	32	1.764	49	1.448979592	71
NY3-373	33	mesh1	winner	33	NA	49	1.448979592	71
NY3-373	33	mesh1	winner	33	1.748	49	1.448979592	71
NY3-373	33	mesh1	winner	34	NA	49	1.448979592	71
NY3-373	33	mesh1	winner	34	1.742	49	1.448979592	71
NY3-373	33	mesh1	winner	35	NA	49	1.448979592	71
NY3-373	33	mesh1	winner	36	NA	49	1.448979592	71
NY3-373	33	mesh1	winner	37	NA	49	1.448979592	71
NY3-373	33	mesh1	winner	38	NA	49	1.448979592	71
NY3-373	33	mesh1	winner	39	NA	49	1.448979592	71
NY3-373	33	mesh1	winner	40	NA	49	1.448979592	71
NY3-373	33	mesh1	winner	40	1.781	49	1.448979592	71
NY3-373	33	mesh1	winner	41	NA	49	1.448979592	71
NY3-373	33	mesh1	winner	41	1.732	49	1.448979592	71
NY3-373	33	mesh1	winner	42	NA	49	1.448979592	71
NY3-373	33	mesh1	winner	43	NA	49	1.448979592	71
NY3-373	33	mesh1	winner	44	NA	49	1.448979592	71
NY3-373	33	mesh1	winner	45	NA	49	1.448979592	71
NY3-373	33	mesh1	winner	46	NA	49	1.448979592	71
NY3-373	33	mesh1	winner	47	NA	49	1.448979592	71
NY3-373	33	mesh1	winner	48	NA	49	1.448979592	71
NY3-373	33	mesh1	winner	49	NA	49	1.448979592	71
NY2-471	34	mesh1	winner	1	NA	7	1	7
[truncated: 2,664 more rows]
