# Supplementary material for: Dynamic changes to signal allocation rules in response to variable social environments in house mice
Source: Commun Biol. 2023 Mar 21;6:297. doi: 10.1038/s42003-023-04672-x (PMC10027867; doi:10.1038/s42003-023-04672-x)
Supplement: Supplementary file 4 — Supplemental Data [file 42003_2023_4672_MOESM4_ESM.zip › code.and.datasheets/analysis.datasheets/fig_3e.csv]

maleID	pairID	trial	fight_outcome	fight_trial	total.bouts	avg.bout.num	total.marks
NY2-118	1	Mesh1	Winner	Winner_Mesh1	14	2.714285714	38
NY2-118	1	Mesh2	Winner	Winner_Mesh2	49	1.285714286	64
NY3-090	1	Mesh1	Loser	Loser_Mesh1	12	1.416666667	17
NY3-090	1	Mesh2	Loser	Loser_Mesh2	3	1	3
NY2-138	2	Mesh1	Winner	Winner_Mesh1	14	1.428571429	20
NY2-138	2	Mesh2	Winner	Winner_Mesh2	7	1	7
NY3-096	2	Mesh1	Loser	Loser_Mesh1	15	2.4	35
NY3-096	2	Mesh2	Loser	Loser_Mesh2	5	1	5
NY2-134	3	Mesh1	Loser	Loser_Mesh1	2	1	2
NY2-134	3	Mesh2	Loser	Loser_Mesh2	2	1	2
NY3-101	3	Mesh1	Winner	Winner_Mesh1	49	2.367346939	116
NY3-101	3	Mesh2	Winner	Winner_Mesh2	86	2.604651163	224
NY2-142	4	Mesh1	Winner	Winner_Mesh1	49	2.755102041	135
NY2-142	4	Mesh2	Winner	Winner_Mesh2	67	2.373134328	160
NY3-098	4	Mesh1	Loser	Loser_Mesh1	12	2.25	27
NY3-098	4	Mesh2	Loser	Loser_Mesh2	44	1.75	76
NY2-135	5	Mesh1	Winner	Winner_Mesh1	38	3.342105263	128
NY2-135	5	Mesh2	Winner	Winner_Mesh2	64	2.296875	147
NY3-099	5	Mesh1	Loser	Loser_Mesh1	16	1.5	25
NY3-099	5	Mesh2	Loser	Loser_Mesh2	7	1.285714286	9
NY2-154	6	Mesh1	Loser	Loser_Mesh1	2	1.5	3
NY2-154	6	Mesh2	Loser	Loser_Mesh2	NA	NA	0
NY3-103	6	Mesh1	Winner	Winner_Mesh1	13	1.384615385	18
NY3-103	6	Mesh2	Winner	Winner_Mesh2	11	1.181818182	13
NY2-157	7	Mesh1	Loser	Loser_Mesh1	22	2.181818182	48
NY2-157	7	Mesh2	Loser	Loser_Mesh2	2	1	2
NY3-110	7	Mesh1	Winner	Winner_Mesh1	NA	NA	0
NY3-110	7	Mesh2	Winner	Winner_Mesh2	7	1.142857143	8
NY2-136	8	Mesh1	Loser	Loser_Mesh1	25	1.88	47
NY2-136	8	Mesh2	Loser	Loser_Mesh2	2	1	2
NY3-102	8	Mesh1	Winner	Winner_Mesh1	57	2	114
NY3-102	8	Mesh2	Winner	Winner_Mesh2	49	1.979591837	97
NY2-159	9	Mesh1	Loser	Loser_Mesh1	7	1.142857143	8
NY2-159	9	Mesh2	Loser	Loser_Mesh2	40	1.4	56
NY3-109	9	Mesh1	Winner	Winner_Mesh1	17	1.411764706	24
NY3-109	9	Mesh2	Winner	Winner_Mesh2	66	1.727272727	114
NY2-188	10	Mesh1	Loser	Loser_Mesh1	3	1	3
NY2-188	10	Mesh2	Loser	Loser_Mesh2	12	3	36
NY3-126	10	Mesh1	Winner	Winner_Mesh1	NA	NA	0
NY3-126	10	Mesh2	Winner	Winner_Mesh2	17	2	34
NY2-177	11	Mesh1	Loser	Loser_Mesh1	36	2.555555556	92
NY2-177	11	Mesh2	Loser	Loser_Mesh2	1	1	1
NY3-139	11	Mesh1	Winner	Winner_Mesh1	17	1.705882353	29
NY3-139	11	Mesh2	Winner	Winner_Mesh2	54	2.092592593	113
NY2-189	12	Mesh1	Loser	Loser_Mesh1	10	1	11
NY2-189	12	Mesh2	Loser	Loser_Mesh2	9	1.333333333	12
NY3-140	12	Mesh1	Winner	Winner_Mesh1	36	1.305555556	46
NY3-140	12	Mesh2	Winner	Winner_Mesh2	59	1.93220339	114
NY2-193	13	Mesh1	Loser	Loser_Mesh1	6	1	6
NY2-193	13	Mesh2	Loser	Loser_Mesh2	11	1	11
NY3-141	13	Mesh1	Winner	Winner_Mesh1	8	1	8
NY3-141	13	Mesh2	Winner	Winner_Mesh2	30	2.1	63
NY2-176	14	Mesh1	Winner	Winner_Mesh1	5	1.4	7
NY2-176	14	Mesh2	Winner	Winner_Mesh2	61	1.606557377	98
NY3-132	14	Mesh1	Loser	Loser_Mesh1	8	1.625	13
NY3-132	14	Mesh2	Loser	Loser_Mesh2	5	1.4	7
NY2-199	15	Mesh1	Loser	Loser_Mesh1	13	1.307692308	17
NY2-199	15	Mesh2	Loser	Loser_Mesh2	2	1	2
NY3-133	15	Mesh1	Winner	Winner_Mesh1	9	1.222222222	11
NY3-133	15	Mesh2	Winner	Winner_Mesh2	13	2.615384615	34
NY2-202	16	Mesh1	Loser	Loser_Mesh1	16	1.625	26
NY2-202	16	Mesh2	Loser	Loser_Mesh2	5	1.6	8
NY3-136	16	Mesh1	Winner	Winner_Mesh1	20	1.15	23
NY3-136	16	Mesh2	Winner	Winner_Mesh2	13	1.615384615	21
NY2-200	17	Mesh1	Loser	Loser_Mesh1	6	1	6
NY2-200	17	Mesh2	Loser	Loser_Mesh2	2	1.5	3
NY3-131	17	Mesh1	Winner	Winner_Mesh1	43	3.069767442	133
NY3-131	17	Mesh2	Winner	Winner_Mesh2	69	2.463768116	170
NY2-205	18	Mesh1	Winner	Winner_Mesh1	53	1.867924528	99
NY2-205	18	Mesh2	Winner	Winner_Mesh2	29	1.931034483	56
NY3-144	18	Mesh1	Loser	Loser_Mesh1	26	2.769230769	72
NY3-144	18	Mesh2	Loser	Loser_Mesh2	18	1.444444444	26
NY2-269	19	Mesh1	Loser	Loser_Mesh1	10	1	10
NY2-269	19	Mesh2	Loser	Loser_Mesh2	NA	NA	0
NY3-165	19	Mesh1	Winner	Winner_Mesh1	8	1.5	12
NY3-165	19	Mesh2	Winner	Winner_Mesh2	2	1	2
NY2-287	20	Mesh1	Winner	Winner_Mesh1	27	1.592592593	43
NY2-287	20	Mesh2	Winner	Winner_Mesh2	13	1.692307692	22
NY3-217	20	Mesh1	Loser	Loser_Mesh1	21	1.142857143	24
NY3-217	20	Mesh2	Loser	Loser_Mesh2	19	1.157894737	22
NY2-289	21	Mesh1	Winner	Winner_Mesh1	1	1	1
NY2-289	21	Mesh2	Winner	Winner_Mesh2	19	1.210526316	23
NY3-216	21	Mesh1	Loser	Loser_Mesh1	27	1.111111111	29
NY3-216	21	Mesh2	Loser	Loser_Mesh2	21	1.619047619	34
NY2-303	22	Mesh1	Loser	Loser_Mesh1	10	1.1	11
NY2-303	22	Mesh2	Loser	Loser_Mesh2	19	1.789473684	34
NY3-237	22	Mesh1	Winner	Winner_Mesh1	20	2.6	52
NY3-237	22	Mesh2	Winner	Winner_Mesh2	70	2.428571429	170
NY2-339	25	Mesh1	Loser	Loser_Mesh1	5	1.4	7
NY2-339	25	Mesh2	Loser	Loser_Mesh2	3	1	3
NY3-244	25	Mesh1	Winner	Winner_Mesh1	66	1.787878788	118
NY3-244	25	Mesh2	Winner	Winner_Mesh2	56	1.535714286	86
NY2-425	26	Mesh1	Winner	Winner_Mesh1	10	1.4	14
NY2-425	26	Mesh2	Winner	Winner_Mesh2	7	1	7
NY3-327	26	Mesh1	Loser	Loser_Mesh1	12	1.833333333	22
NY3-327	26	Mesh2	Loser	Loser_Mesh2	17	1.352941176	23
NY2-427	28	Mesh1	Loser	Loser_Mesh1	2	1	2
NY2-427	28	Mesh2	Loser	Loser_Mesh2	3	1	3
NY3-323	28	Mesh1	Winner	Winner_Mesh1	4	1	4
NY3-323	28	Mesh2	Winner	Winner_Mesh2	5	3	15
NY2-429	29	Mesh1	Loser	Loser_Mesh1	24	1.666666667	40
NY2-429	29	Mesh2	Loser	Loser_Mesh2	3	1.333333333	4
NY3-334	29	Mesh1	Winner	Winner_Mesh1	11	1.545454545	17
NY3-334	29	Mesh2	Winner	Winner_Mesh2	3	1.666666667	5
NY2-431	30	Mesh1	Loser	Loser_Mesh1	4	1	4
NY2-431	30	Mesh2	Loser	Loser_Mesh2	NA	NA	0
NY3-325	30	Mesh1	Winner	Winner_Mesh1	10	1	10
NY3-325	30	Mesh2	Winner	Winner_Mesh2	1	1	1
NY2-467	33	Mesh1	Loser	Loser_Mesh1	28	1.142857143	32
NY2-467	33	Mesh2	Loser	Loser_Mesh2	6	1.666666667	7
NY3-373	33	Mesh1	Winner	Winner_Mesh1	49	1.448979592	71
NY3-373	33	Mesh2	Winner	Winner_Mesh2	50	2.76	138
NY2-471	34	Mesh1	Winner	Winner_Mesh1	7	1	7
NY2-471	34	Mesh2	Winner	Winner_Mesh2	NA	NA	0
NY3-371	34	Mesh1	Loser	Loser_Mesh1	7	1	7
NY3-371	34	Mesh2	Loser	Loser_Mesh2	NA	NA	0
NY2-526	41	Mesh1	Winner	Winner_Mesh1	18	1.611111111	11
NY2-526	41	Mesh2	Winner	Winner_Mesh2	NA	NA	0
NY3-394	41	Mesh1	Loser	Loser_Mesh1	32	1.6875	54
NY3-394	41	Mesh2	Loser	Loser_Mesh2	NA	NA	0
NY2-534	43	Mesh1	Loser	Loser_Mesh1	5	1	45
NY2-534	43	Mesh2	Loser	Loser_Mesh2	13	2.769230769	36
NY3-388	43	Mesh1	Winner	Winner_Mesh1	36	1.25	5
NY3-388	43	Mesh2	Winner	Winner_Mesh2	70	2.057142857	144
