# Supplementary material for: Dynamic changes to signal allocation rules in response to variable social environments in house mice
Source: Commun Biol. 2023 Mar 21;6:297. doi: 10.1038/s42003-023-04672-x (PMC10027867; doi:10.1038/s42003-023-04672-x)
Supplement: Supplementary file 4 — Supplemental Data [file 42003_2023_4672_MOESM4_ESM.zip › code.and.datasheets/analysis.datasheets/fig_4_diff.terr_loser.fam.csv]

strain	maleID	strain_maleID	fight_outcome	trial	trial_group	fight_group	familiar	unfamiliar	total.marks	latency	urgency	mesh1_num	mesh1_log	log_diff
NY3	90	NY3-090	loser	SS	Familiar	loser_Familiar	yes	no	12	33.371	0.018199769	17	1.255272505	0.301029996
NY3	96	NY3-096	loser	SF	Familiar	loser_Familiar	yes	no	9	123.62	0.040840247	35	1.556302501	0.602059991
NY3	98	NY3-098	loser	SF	Familiar	loser_Familiar	yes	no	54	91.939	0.00560606	27	1.447158031	1.602059991
NY2	154	NY2-154	loser	SF	Familiar	loser_Familiar	yes	no	6	268.6	0.050706481	3	0.602059991	0.602059991
NY2	136	NY2-136	loser	SS	Familiar	loser_Familiar	yes	no	33	10.855	0.001457997	47	1.681241237	1.397940009
NY2	159	NY2-159	loser	SF	Familiar	loser_Familiar	yes	no	64	8.352	0.000476658	8	0.954242509	1.716003344
NY2	193	NY2-193	loser	SF	Familiar	loser_Familiar	yes	no	6	557.861	0.054570833	6	0.84509804	-0.602059991
NY3	132	NY3-132	loser	SF	Familiar	loser_Familiar	yes	no	12	31.605	0.011546343	13	1.146128036	0
NY2	199	NY2-199	loser	SS	Familiar	loser_Familiar	yes	no	23	2.102	0.004688092	17	1.255272505	1.204119983
NY2	202	NY2-202	loser	SF	Familiar	loser_Familiar	yes	no	13	111.935	0.028256026	26	1.431363764	0.477121255
NY3	216	NY3-216	loser	SS	Familiar	loser_Familiar	yes	no	31	17.107	0.003684749	29	1.477121255	1.361727836
NY2	303	NY2-303	loser	SF	Familiar	loser_Familiar	yes	no	37	1.604	0.001986456	11	1.079181246	1.431363764
NY3	327	NY3-327	loser	SF	Familiar	loser_Familiar	yes	no	53	0	0.002607379	22	1.361727836	1.612783857
NY2	429	NY2-429	loser	SS	Familiar	loser_Familiar	yes	no	7	444.558	0.041890238	40	1.612783857	0.301029996
NY2	467	NY2-467	loser	SS	Familiar	loser_Familiar	yes	no	6	396.586	0.067762407	32	1.51851394	0.301029996
