# Supplementary material for: Dynamic changes to signal allocation rules in response to variable social environments in house mice
Source: Commun Biol. 2023 Mar 21;6:297. doi: 10.1038/s42003-023-04672-x (PMC10027867; doi:10.1038/s42003-023-04672-x)
Supplement: Supplementary file 4 — Supplemental Data [file 42003_2023_4672_MOESM4_ESM.zip › code.and.datasheets/analysis.datasheets/fig_4_diff.terr_loser.unfam.csv]

strain	maleID	strain_maleID	fight_outcome	trial	trial_group	fight_group	familiar	unfamiliar	total.marks	latency	urgency	mesh1_num	mesh1_log	log_diff
NY2	134	NY2-134	loser	FU	Unfamiliar	loser_Unfamiliar	yes	yes	9	93.605	0.025500864	2	0.477121255	-1.447158031
NY3	99	NY3-099	loser	SU	Unfamiliar	loser_Unfamiliar	no	yes	7	268.367	0.057627857	25	1.414973348	0.301029996
NY2	157	NY2-157	loser	FU	Unfamiliar	loser_Unfamiliar	yes	yes	10	419.867	0.041874722	48	1.69019608	-0.602059991
NY2	188	NY2-188	loser	SU	Unfamiliar	loser_Unfamiliar	no	yes	6	464.743	0.050068056	3	0.602059991	0
NY2	177	NY2-177	loser	FU	Unfamiliar	loser_Unfamiliar	yes	yes	19	3.602	0.019696491	92	1.968482949	0.954242509
NY2	189	NY2-189	loser	SU	Unfamiliar	loser_Unfamiliar	no	yes	18	3.352	0.00710034	11	1.079181246	0.954242509
NY2	200	NY2-200	loser	FU	Unfamiliar	loser_Unfamiliar	yes	yes	7	2.602	0.067073413	6	0.84509804	-0.602059991
NY3	144	NY3-144	loser	SU	Unfamiliar	loser_Unfamiliar	no	yes	11	85.368	0.040611717	72	1.86332286	-1
NY2	269	NY2-269	loser	SU	Unfamiliar	loser_Unfamiliar	no	yes	15	8.12	0.016493185	10	1.041392685	0.77815125
NY3	217	NY3-217	loser	FU	Unfamiliar	loser_Unfamiliar	yes	yes	5	310.864	0.037385778	24	1.397940009	-0.954242509
NY2	339	NY2-339	loser	FU	Unfamiliar	loser_Unfamiliar	yes	yes	4	40.394	0.09116125	7	0.903089987	-0.602059991
NY2	427	NY2-427	loser	FU	Unfamiliar	loser_Unfamiliar	yes	yes	7	319.756	0.048869921	2	0.477121255	-0.84509804
NY2	431	NY2-431	loser	FU	Unfamiliar	loser_Unfamiliar	yes	yes	9	442.326	0.05494358	4	0.698970004	0.698970004
NY3	371	NY3-371	loser	SU	Unfamiliar	loser_Unfamiliar	no	yes	13	30.997	0.013207735	7	0.903089987	0.903089987
NY3	394	NY3-394	loser	FU	Unfamiliar	loser_Unfamiliar	yes	yes	10	332.577	0.036855667	54	1.740362689	0.301029996
NY2	534	NY2-534	loser	SU	Unfamiliar	loser_Unfamiliar	no	yes	51	93.997	0.006358758	45	1.662757832	1.491361694
