# Supplementary material for: Dynamic changes to signal allocation rules in response to variable social environments in house mice
Source: Commun Biol. 2023 Mar 21;6:297. doi: 10.1038/s42003-023-04672-x (PMC10027867; doi:10.1038/s42003-023-04672-x)
Supplement: Supplementary file 4 — Supplemental Data [file 42003_2023_4672_MOESM4_ESM.zip › code.and.datasheets/analysis.datasheets/fig_4_diff.terr_winner.fam.csv]

strain	maleID	strain_maleID	fight_outcome	trial	trial_group	fight_group	familiar	unfamiliar	total.marks	latency	urgency	mesh1_num	mesh1_log	log_diff
NY2	118	NY2-118	winner	SS	Familiar	winner_Familiar	yes	no	77	2.601	0.001512879	38	1.591064607	1.633468456
NY2	138	NY2-138	winner	SF	Familiar	winner_Familiar	yes	no	64	1.602	0.001763802	20	1.322219295	1.698970004
NY2	142	NY2-142	winner	SF	Familiar	winner_Familiar	yes	no	23	7.602	0.009263816	135	2.133538908	-1.880813592
NY3	103	NY3-103	winner	SF	Familiar	winner_Familiar	yes	no	69	0.108	0.000252424	18	1.278753601	1.740362689
NY3	102	NY3-102	winner	SS	Familiar	winner_Familiar	yes	no	53	3.608	0.002003428	114	2.06069784	-1.414973348
NY3	109	NY3-109	winner	SF	Familiar	winner_Familiar	yes	no	64	0.108	0.001785608	24	1.397940009	0.477121255
NY2	176	NY2-176	winner	SF	Familiar	winner_Familiar	yes	no	11	570.117	0.043187727	7	0.903089987	-1.301029996
NY3	133	NY3-133	winner	SS	Familiar	winner_Familiar	yes	no	33	9.852	0.001571633	11	1.079181246	1.342422681
NY3	136	NY3-136	winner	SF	Familiar	winner_Familiar	yes	no	12	369.361	0.019889676	23	1.380211242	0
NY2	289	NY2-289	winner	SS	Familiar	winner_Familiar	yes	no	12	710.873	0.034910694	1	0.301029996	-0.301029996
NY3	237	NY3-237	winner	SF	Familiar	winner_Familiar	yes	no	73	11.617	0.003495989	52	1.72427587	1.707570176
NY3	244	NY3-244	winner	SS	Familiar	winner_Familiar	yes	no	26	8.353	0.00288765	118	2.075546961	-1.113943352
NY2	425	NY2-425	winner	SF	Familiar	winner_Familiar	yes	no	6	227.321	0.028248426	14	1.176091259	-0.698970004
NY3	334	NY3-334	winner	SS	Familiar	winner_Familiar	yes	no	9	380.886	0.055768642	17	1.255272505	-0.954242509
