# Supplementary material for: Dynamic changes to signal allocation rules in response to variable social environments in house mice
Source: Commun Biol. 2023 Mar 21;6:297. doi: 10.1038/s42003-023-04672-x (PMC10027867; doi:10.1038/s42003-023-04672-x)
Supplement: Supplementary file 4 — Supplemental Data [file 42003_2023_4672_MOESM4_ESM.zip › code.and.datasheets/analysis.datasheets/fig_4_diff.terr_winner.unfam.csv]

strain	maleID	strain_maleID	fight_outcome	trial	trial_group	fight_group	familiar	unfamiliar	total.marks	latency	urgency	mesh1_num	mesh1_log	log_diff
NY3	101	NY3-101	winner	FU	Unfamiliar	winner_Unfamiliar	yes	yes	185	9.352	0.000539027	116	2.068185862	1.929418926
NY2	135	NY2-135	winner	SU	Unfamiliar	winner_Unfamiliar	no	yes	205	0.351	0.000329775	128	2.11058971	2.217483944
NY3	110	NY3-110	winner	FU	Unfamiliar	winner_Unfamiliar	yes	yes	10	494.36	0.039859278	0	0	0.698970004
NY3	126	NY3-126	winner	SU	Unfamiliar	winner_Unfamiliar	no	yes	13	228.43	0.018586581	0	0	-0.301029996
NY3	139	NY3-139	winner	FU	Unfamiliar	winner_Unfamiliar	yes	yes	131	4.104	0.000721739	29	1.477121255	2.029383778
NY3	140	NY3-140	winner	SU	Unfamiliar	winner_Unfamiliar	no	yes	133	40.402	0.001422999	46	1.672097858	1.986771734
NY3	141	NY3-141	winner	SU	Unfamiliar	winner_Unfamiliar	no	yes	45	2.562	0.001096988	8	0.954242509	1.380211242
NY3	131	NY3-131	winner	FU	Unfamiliar	winner_Unfamiliar	yes	yes	329	0.109	0.000429252	133	2.127104798	-1.919078092
NY2	205	NY2-205	winner	SU	Unfamiliar	winner_Unfamiliar	no	yes	40	8.368	0.001986431	99	2	0.903089987
NY3	165	NY3-165	winner	SU	Unfamiliar	winner_Unfamiliar	no	yes	6	1121.275	0.119672778	12	1.113943352	0.602059991
NY2	287	NY2-287	winner	FU	Unfamiliar	winner_Unfamiliar	yes	yes	258	0.108	0.00034907	43	1.643452676	2.330413773
NY3	323	NY3-323	winner	FU	Unfamiliar	winner_Unfamiliar	yes	yes	17	117.258	0.017396078	4	0.698970004	0.698970004
NY3	325	NY3-325	winner	FU	Unfamiliar	winner_Unfamiliar	yes	yes	20	54.5	0.005439417	10	1.041392685	0.77815125
NY3	373	NY3-373	winner	SU	Unfamiliar	winner_Unfamiliar	no	yes	289	7.5	0.000728214	71	1.857332496	2.336459734
NY2	471	NY2-471	winner	SU	Unfamiliar	winner_Unfamiliar	no	yes	8	639.33	0.05512625	7	0.903089987	0.84509804
NY2	526	NY2-526	winner	FU	Unfamiliar	winner_Unfamiliar	yes	yes	116	3.751	0.00061216	11	1.079181246	2.033423755
NY3	388	NY3-388	winner	SU	Unfamiliar	winner_Unfamiliar	no	yes	95	0.999	0.001832269	5	0.77815125	1.792391689
