# Supplementary material for: Dynamic changes to signal allocation rules in response to variable social environments in house mice
Source: Commun Biol. 2023 Mar 21;6:297. doi: 10.1038/s42003-023-04672-x (PMC10027867; doi:10.1038/s42003-023-04672-x)
Supplement: Supplementary file 4 — Supplemental Data [file 42003_2023_4672_MOESM4_ESM.zip › code.and.datasheets/analysis.datasheets/fig_4_oft.terr.csv]

strain	maleID	strain_maleID	fight_outcome	mark_investment	trial	trial_group	familiar	unfamiliar	total.marks	latency	urgency	mesh1_num	mesh1_log
NY2	118	NY2-118	winner	high	OFT	Empty	no	no	35	1.653	0.000276238	38	1.591064607
NY3	90	NY3-090	loser	low	OFT	Empty	no	no	11	126.666	0.037646869	17	1.255272505
NY2	138	NY2-138	winner	high	OFT	Empty	no	no	15	10.909	0.005246667	20	1.322219295
NY3	96	NY3-096	loser	high	OFT	Empty	no	no	6	22.588	0.065842685	35	1.556302501
NY2	134	NY2-134	loser	low	OFT	Empty	no	no	36	40.905	0.004787917	2	0.477121255
NY3	101	NY3-101	winner	high	OFT	Empty	no	no	101	7.654	0.000579824	116	2.068185862
NY2	142	NY2-142	winner	high	OFT	Empty	no	no	98	2.151	0.000399133	135	2.133538908
NY3	98	NY3-098	loser	high	OFT	Empty	no	no	15	64.161	0.017673111	27	1.447158031
NY2	135	NY2-135	winner	high	OFT	Empty	no	no	41	69.424	0.001943103	128	2.11058971
NY3	99	NY3-099	loser	high	OFT	Empty	no	no	6	116.178	0.022702685	25	1.414973348
NY2	154	NY2-154	loser	low	OFT	Empty	no	no	3	317.681	0.059475741	3	0.602059991
NY3	103	NY3-103	winner	low	OFT	Empty	no	no	15	86.41	0.010849111	18	1.278753601
NY2	157	NY2-157	loser	high	OFT	Empty	no	no	13	162.989	0.035021581	48	1.69019608
NY3	110	NY3-110	winner	low	OFT	Empty	no	no	6	798.692	0.09267963	0	0
NY2	136	NY2-136	loser	high	OFT	Empty	no	no	9	31.672	0.050225494	47	1.681241237
NY3	102	NY3-102	winner	high	OFT	Empty	no	no	78	0	0.002230499	114	2.06069784
NY2	159	NY2-159	loser	low	OFT	Empty	no	no	13	471.164	0.027463761	8	0.954242509
NY3	109	NY3-109	winner	high	OFT	Empty	no	no	62	5.164	0.001119319	24	1.397940009
NY2	188	NY2-188	loser	low	OFT	Empty	no	no	6	522.906	0.058741759	3	0.602059991
NY3	126	NY3-126	winner	low	OFT	Empty	no	no	14	855.573	0.04066623	0	0
NY2	177	NY2-177	loser	high	OFT	Empty	no	no	11	158.902	0.03329202	92	1.968482949
NY3	139	NY3-139	winner	high	OFT	Empty	no	no	25	71.53	0.0102068	29	1.477121255
NY2	189	NY2-189	loser	low	OFT	Empty	no	no	10	1.404	0.010607278	11	1.079181246
NY3	140	NY3-140	winner	high	OFT	Empty	no	no	37	184.927	0.005911727	46	1.672097858
NY2	193	NY2-193	loser	low	OFT	Empty	no	no	9	292.917	0.051555741	6	0.84509804
NY3	141	NY3-141	winner	low	OFT	Empty	no	no	22	14.426	0.018430455	8	0.954242509
NY2	176	NY2-176	winner	low	OFT	Empty	no	no	30	383.404	0.015336519	7	0.903089987
NY3	132	NY3-132	loser	low	OFT	Empty	no	no	12	84.677	0.012646204	13	1.146128036
NY2	199	NY2-199	loser	low	OFT	Empty	no	no	8	32.152	0.042582361	17	1.255272505
NY3	133	NY3-133	winner	low	OFT	Empty	no	no	12	10.179	0.015668056	11	1.079181246
NY2	202	NY2-202	loser	high	OFT	Empty	no	no	11	236.188	NA	26	1.431363764
NY3	136	NY3-136	winner	high	OFT	Empty	no	no	12	378.165	0.027982963	23	1.380211242
NY2	200	NY2-200	loser	low	OFT	Empty	no	no	10	547.902	0.044968556	6	0.84509804
NY3	131	NY3-131	winner	high	OFT	Empty	no	no	411	11.151	0.000656467	133	2.127104798
NY2	205	NY2-205	winner	high	OFT	Empty	no	no	33	1.656	0.009893199	99	2
NY3	144	NY3-144	loser	high	OFT	Empty	no	no	20	0.183	0.030831556	72	1.86332286
NY2	269	NY2-269	loser	low	OFT	Empty	no	no	10	43.917	0.039829333	10	1.041392685
NY3	165	NY3-165	winner	low	OFT	Empty	no	no	3	595.407	0.164798519	12	1.113943352
NY2	287	NY2-287	winner	high	OFT	Empty	no	no	45	184.436	0.00683221	43	1.643452676
NY3	217	NY3-217	loser	high	OFT	Empty	no	no	13	376.187	0.029067564	24	1.397940009
NY2	289	NY2-289	winner	low	OFT	Empty	no	no	13	476.671	0.044130812	1	0.301029996
NY3	216	NY3-216	loser	high	OFT	Empty	no	no	9	355.932	0.033575185	29	1.477121255
NY2	303	NY2-303	loser	low	OFT	Empty	no	no	11	48.151	0.04099399	11	1.079181246
NY3	237	NY3-237	winner	high	OFT	Empty	no	no	23	8.155	0.008657512	52	1.72427587
NY2	339	NY2-339	loser	low	OFT	Empty	no	no	7	660.434	0.081204841	7	0.903089987
NY3	244	NY3-244	winner	high	OFT	Empty	no	no	38	213.183	0.015116477	118	2.075546961
NY2	425	NY2-425	winner	low	OFT	Empty	no	no	10	6.402	0.002203389	14	1.176091259
NY3	327	NY3-327	loser	high	OFT	Empty	no	no	13	135.665	0.041386239	22	1.361727836
NY2	427	NY2-427	loser	low	OFT	Empty	no	no	13	66.661	0.006160897	2	0.477121255
NY3	323	NY3-323	winner	low	OFT	Empty	no	no	13	34.943	0.010819359	4	0.698970004
NY2	429	NY2-429	loser	high	OFT	Empty	no	no	6	70.432	0.069180741	40	1.612783857
NY3	334	NY3-334	winner	low	OFT	Empty	no	no	17	4.188	0.008452647	17	1.255272505
NY2	431	NY2-431	loser	low	OFT	Empty	no	no	5	82.173	0.084155667	4	0.698970004
NY3	325	NY3-325	winner	low	OFT	Empty	no	no	15	143.405	0.015441963	10	1.041392685
NY2	467	NY2-467	loser	high	OFT	Empty	no	no	5	526.684	0.128436333	32	1.51851394
NY3	373	NY3-373	winner	high	OFT	Empty	no	no	73	61.924	0.00328898	71	1.857332496
NY2	471	NY2-471	winner	low	OFT	Empty	no	no	2	1241.928	NA	7	0.903089987
NY3	371	NY3-371	loser	low	OFT	Empty	no	no	6	46.194	0.020851667	7	0.903089987
NY2	526	NY2-526	winner	low	OFT	Empty	no	no	9	349.654	0.055750247	11	1.079181246
NY3	394	NY3-394	loser	high	OFT	Empty	no	no	9	387.853	0.03603963	54	1.740362689
NY2	534	NY2-534	loser	high	OFT	Empty	no	no	21	411.901	0.032842381	45	1.662757832
NY3	388	NY3-388	winner	low	OFT	Empty	no	no	34	0.153	0.007494395	5	0.77815125
NY2	118	NY2-118	winner	high	SS	Familiar	yes	no	77	2.601	0.001512879	38	1.591064607
NY3	90	NY3-090	loser	low	SS	Familiar	yes	no	12	33.371	0.018199769	17	1.255272505
NY2	138	NY2-138	winner	high	SF	Familiar	yes	no	64	1.602	0.001763802	20	1.322219295
NY3	96	NY3-096	loser	high	SF	Familiar	yes	no	9	123.62	0.040840247	35	1.556302501
NY2	134	NY2-134	loser	low	FU	Unfamiliar	yes	yes	9	93.605	0.025500864	2	0.477121255
NY3	101	NY3-101	winner	high	FU	Unfamiliar	yes	yes	185	9.352	0.000539027	116	2.068185862
NY2	142	NY2-142	winner	high	SF	Familiar	yes	no	23	7.602	0.009263816	135	2.133538908
NY3	98	NY3-098	loser	high	SF	Familiar	yes	no	54	91.939	0.00560606	27	1.447158031
NY2	135	NY2-135	winner	high	SU	Unfamiliar	no	yes	205	0.351	0.000329775	128	2.11058971
NY3	99	NY3-099	loser	high	SU	Unfamiliar	no	yes	7	268.367	0.057627857	25	1.414973348
NY2	154	NY2-154	loser	low	SF	Familiar	yes	no	6	268.6	0.050706481	3	0.602059991
NY3	103	NY3-103	winner	low	SF	Familiar	yes	no	69	0.108	0.000252424	18	1.278753601
NY2	157	NY2-157	loser	high	FU	Unfamiliar	yes	yes	10	419.867	0.041874722	48	1.69019608
NY3	110	NY3-110	winner	low	FU	Unfamiliar	yes	yes	10	494.36	0.039859278	0	0
NY2	136	NY2-136	loser	high	SS	Familiar	yes	no	33	10.855	0.001457997	47	1.681241237
NY3	102	NY3-102	winner	high	SS	Familiar	yes	no	53	3.608	0.002003428	114	2.06069784
NY2	159	NY2-159	loser	low	SF	Familiar	yes	no	64	8.352	0.000476658	8	0.954242509
NY3	109	NY3-109	winner	high	SF	Familiar	yes	no	64	0.108	0.001785608	24	1.397940009
NY2	188	NY2-188	loser	low	SU	Unfamiliar	no	yes	6	464.743	0.050068056	3	0.602059991
NY3	126	NY3-126	winner	low	SU	Unfamiliar	no	yes	13	228.43	0.018586581	0	0
NY2	177	NY2-177	loser	high	FU	Unfamiliar	yes	yes	19	3.602	0.019696491	92	1.968482949
NY3	139	NY3-139	winner	high	FU	Unfamiliar	yes	yes	131	4.104	0.000721739	29	1.477121255
NY2	189	NY2-189	loser	low	SU	Unfamiliar	no	yes	18	3.352	0.00710034	11	1.079181246
NY3	140	NY3-140	winner	high	SU	Unfamiliar	no	yes	133	40.402	0.001422999	46	1.672097858
NY2	193	NY2-193	loser	low	SF	Familiar	yes	no	6	557.861	0.054570833	6	0.84509804
NY3	141	NY3-141	winner	low	SU	Unfamiliar	no	yes	45	2.562	0.001096988	8	0.954242509
NY2	176	NY2-176	winner	low	SF	Familiar	yes	no	11	570.117	0.043187727	7	0.903089987
NY3	132	NY3-132	loser	low	SF	Familiar	yes	no	12	31.605	0.011546343	13	1.146128036
NY2	199	NY2-199	loser	low	SS	Familiar	yes	no	23	2.102	0.004688092	17	1.255272505
NY3	133	NY3-133	winner	low	SS	Familiar	yes	no	33	9.852	0.001571633	11	1.079181246
NY2	202	NY2-202	loser	high	SF	Familiar	yes	no	13	111.935	0.028256026	26	1.431363764
NY3	136	NY3-136	winner	high	SF	Familiar	yes	no	12	369.361	0.019889676	23	1.380211242
NY2	200	NY2-200	loser	low	FU	Unfamiliar	yes	yes	7	2.602	0.067073413	6	0.84509804
NY3	131	NY3-131	winner	high	FU	Unfamiliar	yes	yes	329	0.109	0.000429252	133	2.127104798
NY2	205	NY2-205	winner	high	SU	Unfamiliar	no	yes	40	8.368	0.001986431	99	2
NY3	144	NY3-144	loser	high	SU	Unfamiliar	no	yes	11	85.368	0.040611717	72	1.86332286
NY2	269	NY2-269	loser	low	SU	Unfamiliar	no	yes	15	8.12	0.016493185	10	1.041392685
NY3	165	NY3-165	winner	low	SU	Unfamiliar	no	yes	6	1121.275	0.119672778	12	1.113943352
NY2	287	NY2-287	winner	high	FU	Unfamiliar	yes	yes	258	0.108	0.00034907	43	1.643452676
NY3	217	NY3-217	loser	high	FU	Unfamiliar	yes	yes	5	310.864	0.037385778	24	1.397940009
NY2	289	NY2-289	winner	low	SS	Familiar	yes	no	12	710.873	0.034910694	1	0.301029996
NY3	216	NY3-216	loser	high	SS	Familiar	yes	no	31	17.107	0.003684749	29	1.477121255
NY2	303	NY2-303	loser	low	SF	Familiar	yes	no	37	1.604	0.001986456	11	1.079181246
NY3	237	NY3-237	winner	high	SF	Familiar	yes	no	73	11.617	0.003495989	52	1.72427587
NY2	339	NY2-339	loser	low	FU	Unfamiliar	yes	yes	4	40.394	0.09116125	7	0.903089987
NY3	244	NY3-244	winner	high	SS	Familiar	yes	no	26	8.353	0.00288765	118	2.075546961
NY2	425	NY2-425	winner	low	SF	Familiar	yes	no	6	227.321	0.028248426	14	1.176091259
NY3	327	NY3-327	loser	high	SF	Familiar	yes	no	53	0	0.002607379	22	1.361727836
NY2	427	NY2-427	loser	low	FU	Unfamiliar	yes	yes	7	319.756	0.048869921	2	0.477121255
NY3	323	NY3-323	winner	low	FU	Unfamiliar	yes	yes	17	117.258	0.017396078	4	0.698970004
NY2	429	NY2-429	loser	high	SS	Familiar	yes	no	7	444.558	0.041890238	40	1.612783857
NY3	334	NY3-334	winner	low	SS	Familiar	yes	no	9	380.886	0.055768642	17	1.255272505
NY2	431	NY2-431	loser	low	FU	Unfamiliar	yes	yes	9	442.326	0.05494358	4	0.698970004
NY3	325	NY3-325	winner	low	FU	Unfamiliar	yes	yes	20	54.5	0.005439417	10	1.041392685
NY2	467	NY2-467	loser	high	SS	Familiar	yes	no	6	396.586	0.067762407	32	1.51851394
NY3	373	NY3-373	winner	high	SU	Unfamiliar	no	yes	289	7.5	0.000728214	71	1.857332496
NY2	471	NY2-471	winner	low	SU	Unfamiliar	no	yes	8	639.33	0.05512625	7	0.903089987
NY3	371	NY3-371	loser	low	SU	Unfamiliar	no	yes	13	30.997	0.013207735	7	0.903089987
NY2	526	NY2-526	winner	low	FU	Unfamiliar	yes	yes	116	3.751	0.00061216	11	1.079181246
NY3	394	NY3-394	loser	high	FU	Unfamiliar	yes	yes	10	332.577	0.036855667	54	1.740362689
NY2	534	NY2-534	loser	high	SU	Unfamiliar	no	yes	51	93.997	0.006358758	45	1.662757832
NY3	388	NY3-388	winner	low	SU	Unfamiliar	no	yes	95	0.999	0.001832269	5	0.77815125
