# Supplementary material for: Dynamic changes to signal allocation rules in response to variable social environments in house mice
Source: Commun Biol. 2023 Mar 21;6:297. doi: 10.1038/s42003-023-04672-x (PMC10027867; doi:10.1038/s42003-023-04672-x)
Supplement: Supplementary file 4 — Supplemental Data [file 42003_2023_4672_MOESM4_ESM.zip › code.and.datasheets/analysis.datasheets/fig_4d_marked_losers_familiar.csv]

FightOutcome	MaleID	Treatment	Familiarity	Time
Loser	NY3-090	S-S	Familiar	33.371
Loser	NY3-090	S-S	Familiar	34.131
Loser	NY3-090	S-S	Familiar	88.619
Loser	NY3-090	S-S	Familiar	95.851
Loser	NY3-090	S-S	Familiar	191.371
Loser	NY3-090	S-S	Familiar	393.115
Loser	NY3-090	S-S	Familiar	697.371
Loser	NY3-090	S-S	Familiar	897.611
Loser	NY3-090	S-S	Familiar	989.363
Loser	NY3-090	S-S	Familiar	1136.859
Loser	NY3-090	S-S	Familiar	1198.851
Loser	NY3-090	S-S	Familiar	1554.123
Loser	NY2-136	S-S	Familiar	10.855
Loser	NY2-136	S-S	Familiar	11.351
Loser	NY2-136	S-S	Familiar	11.851
Loser	NY2-136	S-S	Familiar	16.105
Loser	NY2-136	S-S	Familiar	16.601
Loser	NY2-136	S-S	Familiar	16.851
Loser	NY2-136	S-S	Familiar	17.353
Loser	NY2-136	S-S	Familiar	17.853
Loser	NY2-136	S-S	Familiar	18.601
Loser	NY2-136	S-S	Familiar	20.853
Loser	NY2-136	S-S	Familiar	21.353
Loser	NY2-136	S-S	Familiar	23.105
Loser	NY2-136	S-S	Familiar	49.355
Loser	NY2-136	S-S	Familiar	56.103
Loser	NY2-136	S-S	Familiar	56.603
Loser	NY2-136	S-S	Familiar	56.851
Loser	NY2-136	S-S	Familiar	86.605
Loser	NY2-136	S-S	Familiar	89.851
Loser	NY2-136	S-S	Familiar	90.101
Loser	NY2-136	S-S	Familiar	94.355
Loser	NY2-136	S-S	Familiar	94.853
Loser	NY2-136	S-S	Familiar	95.353
Loser	NY2-136	S-S	Familiar	190.358
Loser	NY2-136	S-S	Familiar	192.358
Loser	NY2-136	S-S	Familiar	437.366
Loser	NY2-136	S-S	Familiar	438.614
Loser	NY2-136	S-S	Familiar	602.622
Loser	NY2-136	S-S	Familiar	767.366
Loser	NY2-136	S-S	Familiar	1177.87
Loser	NY2-136	S-S	Familiar	1268.614
Loser	NY2-136	S-S	Familiar	1343.11
Loser	NY2-136	S-S	Familiar	1441.102
Loser	NY2-136	S-S	Familiar	1661.87
Loser	NY2-199	S-S	Familiar	2.102
Loser	NY2-199	S-S	Familiar	2.352
Loser	NY2-199	S-S	Familiar	2.601
Loser	NY2-199	S-S	Familiar	34.091
Loser	NY2-199	S-S	Familiar	35.835
Loser	NY2-199	S-S	Familiar	36.331
Loser	NY2-199	S-S	Familiar	37.087
Loser	NY2-199	S-S	Familiar	37.835
Loser	NY2-199	S-S	Familiar	114.587
Loser	NY2-199	S-S	Familiar	116.335
Loser	NY2-199	S-S	Familiar	179.587
Loser	NY2-199	S-S	Familiar	194.087
Loser	NY2-199	S-S	Familiar	196.835
Loser	NY2-199	S-S	Familiar	356.852
Loser	NY2-199	S-S	Familiar	712.092
Loser	NY2-199	S-S	Familiar	763.844
Loser	NY2-199	S-S	Familiar	765.34
Loser	NY2-199	S-S	Familiar	769.34
Loser	NY2-199	S-S	Familiar	858.852
Loser	NY2-199	S-S	Familiar	1075.34
Loser	NY2-199	S-S	Familiar	1292.1
Loser	NY2-199	S-S	Familiar	1474.092
Loser	NY2-199	S-S	Familiar	1672.844
Loser	NY3-216	S-S	Familiar	17.107
Loser	NY3-216	S-S	Familiar	17.606
Loser	NY3-216	S-S	Familiar	18.35
Loser	NY3-216	S-S	Familiar	18.609
Loser	NY3-216	S-S	Familiar	122.858
Loser	NY3-216	S-S	Familiar	124.107
Loser	NY3-216	S-S	Familiar	124.609
Loser	NY3-216	S-S	Familiar	125.353
Loser	NY3-216	S-S	Familiar	135.606
Loser	NY3-216	S-S	Familiar	151.353
Loser	NY3-216	S-S	Familiar	155.609
Loser	NY3-216	S-S	Familiar	184.104
Loser	NY3-216	S-S	Familiar	184.35
Loser	NY3-216	S-S	Familiar	185.101
Loser	NY3-216	S-S	Familiar	185.603
Loser	NY3-216	S-S	Familiar	205.609
Loser	NY3-216	S-S	Familiar	224.606
Loser	NY3-216	S-S	Familiar	267.606
Loser	NY3-216	S-S	Familiar	282.357
Loser	NY3-216	S-S	Familiar	479.869
Loser	NY3-216	S-S	Familiar	481.116
Loser	NY3-216	S-S	Familiar	482.356
Loser	NY3-216	S-S	Familiar	631.11
Loser	NY3-216	S-S	Familiar	786.373
Loser	NY3-216	S-S	Familiar	839.613
Loser	NY3-216	S-S	Familiar	843.365
Loser	NY3-216	S-S	Familiar	934.117
Loser	NY3-216	S-S	Familiar	1178.117
Loser	NY3-216	S-S	Familiar	1324.117
Loser	NY3-216	S-S	Familiar	1472.117
Loser	NY3-216	S-S	Familiar	1650.621
Loser	NY2-429	S-S	Familiar	444.558
Loser	NY2-429	S-S	Familiar	446.327
Loser	NY2-429	S-S	Familiar	452.31
Loser	NY2-429	S-S	Familiar	527.817
Loser	NY2-429	S-S	Familiar	578.31
Loser	NY2-429	S-S	Familiar	837.558
Loser	NY2-429	S-S	Familiar	1026.563
Loser	NY2-467	S-S	Familiar	396.586
Loser	NY2-467	S-S	Familiar	603.578
Loser	NY2-467	S-S	Familiar	731.834
Loser	NY2-467	S-S	Familiar	909.082
Loser	NY2-467	S-S	Familiar	1247.33
Loser	NY2-467	S-S	Familiar	1585.586
Loser	NY3-096	S-FO	Familiar	72.364
Loser	NY3-096	S-FO	Familiar	123.62
Loser	NY3-096	S-FO	Familiar	373.604
Loser	NY3-096	S-FO	Familiar	447.356
Loser	NY3-096	S-FO	Familiar	661.612
Loser	NY3-096	S-FO	Familiar	1083.116
Loser	NY3-096	S-FO	Familiar	1342.108
Loser	NY3-096	S-FO	Familiar	1635.364
Loser	NY3-096	S-FO	Familiar	1645.116
Loser	NY3-098	S-FO	Familiar	91.939
Loser	NY3-098	S-FO	Familiar	121.419
Loser	NY3-098	S-FO	Familiar	124.667
Loser	NY3-098	S-FO	Familiar	171.664
Loser	NY3-098	S-FO	Familiar	173.416
Loser	NY3-098	S-FO	Familiar	174.675
Loser	NY3-098	S-FO	Familiar	197.419
Loser	NY3-098	S-FO	Familiar	223.662
Loser	NY3-098	S-FO	Familiar	224.926
Loser	NY3-098	S-FO	Familiar	233.174
Loser	NY3-098	S-FO	Familiar	372.926
Loser	NY3-098	S-FO	Familiar	378.67
Loser	NY3-098	S-FO	Familiar	524.41
Loser	NY3-098	S-FO	Familiar	524.659
Loser	NY3-098	S-FO	Familiar	524.909
Loser	NY3-098	S-FO	Familiar	525.158
Loser	NY3-098	S-FO	Familiar	525.408
Loser	NY3-098	S-FO	Familiar	525.659
Loser	NY3-098	S-FO	Familiar	525.91
Loser	NY3-098	S-FO	Familiar	530.163
Loser	NY3-098	S-FO	Familiar	530.413
Loser	NY3-098	S-FO	Familiar	535.419
Loser	NY3-098	S-FO	Familiar	536.166
Loser	NY3-098	S-FO	Familiar	542.91
Loser	NY3-098	S-FO	Familiar	543.16
Loser	NY3-098	S-FO	Familiar	543.659
Loser	NY3-098	S-FO	Familiar	544.909
Loser	NY3-098	S-FO	Familiar	572.659
Loser	NY3-098	S-FO	Familiar	572.909
Loser	NY3-098	S-FO	Familiar	573.158
Loser	NY3-098	S-FO	Familiar	573.659
Loser	NY3-098	S-FO	Familiar	573.909
Loser	NY3-098	S-FO	Familiar	636.662
Loser	NY3-098	S-FO	Familiar	639.418
Loser	NY3-098	S-FO	Familiar	639.666
Loser	NY3-098	S-FO	Familiar	646.166
Loser	NY3-098	S-FO	Familiar	789.918
Loser	NY3-098	S-FO	Familiar	815.909
Loser	NY3-098	S-FO	Familiar	816.159
Loser	NY3-098	S-FO	Familiar	816.409
Loser	NY3-098	S-FO	Familiar	817.16
Loser	NY3-098	S-FO	Familiar	817.409
Loser	NY3-098	S-FO	Familiar	817.659
Loser	NY3-098	S-FO	Familiar	818.661
Loser	NY3-098	S-FO	Familiar	819.411
Loser	NY3-098	S-FO	Familiar	900.413
Loser	NY3-098	S-FO	Familiar	901.165
Loser	NY3-098	S-FO	Familiar	1378.665
Loser	NY3-098	S-FO	Familiar	1380.665
Loser	NY3-098	S-FO	Familiar	1416.847
Loser	NY3-098	S-FO	Familiar	1418.607
Loser	NY3-098	S-FO	Familiar	1524.119
Loser	NY3-098	S-FO	Familiar	1592.45
Loser	NY3-098	S-FO	Familiar	1640.194
Loser	NY2-154	S-FO	Familiar	268.6
Loser	NY2-154	S-FO	Familiar	416.365
Loser	NY2-154	S-FO	Familiar	547.63
Loser	NY2-154	S-FO	Familiar	858.374
Loser	NY2-154	S-FO	Familiar	1226.878
Loser	NY2-154	S-FO	Familiar	1391.625
Loser	NY2-159	S-FO	Familiar	8.352
Loser	NY2-159	S-FO	Familiar	9.102
Loser	NY2-159	S-FO	Familiar	9.601
Loser	NY2-159	S-FO	Familiar	9.851
Loser	NY2-159	S-FO	Familiar	10.102
Loser	NY2-159	S-FO	Familiar	10.35
Loser	NY2-159	S-FO	Familiar	10.6
Loser	NY2-159	S-FO	Familiar	10.85
Loser	NY2-159	S-FO	Familiar	11.101
Loser	NY2-159	S-FO	Familiar	12.101
Loser	NY2-159	S-FO	Familiar	12.851
Loser	NY2-159	S-FO	Familiar	13.351
Loser	NY2-159	S-FO	Familiar	13.6
Loser	NY2-159	S-FO	Familiar	13.851
Loser	NY2-159	S-FO	Familiar	14.102
Loser	NY2-159	S-FO	Familiar	14.352
Loser	NY2-159	S-FO	Familiar	15.351
Loser	NY2-159	S-FO	Familiar	15.601
Loser	NY2-159	S-FO	Familiar	15.851
Loser	NY2-159	S-FO	Familiar	16.852
Loser	NY2-159	S-FO	Familiar	17.601
Loser	NY2-159	S-FO	Familiar	17.851
Loser	NY2-159	S-FO	Familiar	18.352
Loser	NY2-159	S-FO	Familiar	19.352
Loser	NY2-159	S-FO	Familiar	19.851
Loser	NY2-159	S-FO	Familiar	42.106
Loser	NY2-159	S-FO	Familiar	51.606
Loser	NY2-159	S-FO	Familiar	51.858
Loser	NY2-159	S-FO	Familiar	52.358
Loser	NY2-159	S-FO	Familiar	52.606
Loser	NY2-159	S-FO	Familiar	54.415
Loser	NY2-159	S-FO	Familiar	54.911
Loser	NY2-159	S-FO	Familiar	55.915
Loser	NY2-159	S-FO	Familiar	56.163
Loser	NY2-159	S-FO	Familiar	56.412
Loser	NY2-159	S-FO	Familiar	56.662
Loser	NY2-159	S-FO	Familiar	56.912
Loser	NY2-159	S-FO	Familiar	57.162
Loser	NY2-159	S-FO	Familiar	66.415
Loser	NY2-159	S-FO	Familiar	66.913
Loser	NY2-159	S-FO	Familiar	70.413
Loser	NY2-159	S-FO	Familiar	71.413
Loser	NY2-159	S-FO	Familiar	81.661
Loser	NY2-159	S-FO	Familiar	92.915
Loser	NY2-159	S-FO	Familiar	93.163
Loser	NY2-159	S-FO	Familiar	93.411
Loser	NY2-159	S-FO	Familiar	94.913
Loser	NY2-159	S-FO	Familiar	138.92
Loser	NY2-159	S-FO	Familiar	139.168
Loser	NY2-159	S-FO	Familiar	139.916
Loser	NY2-159	S-FO	Familiar	350.912
Loser	NY2-159	S-FO	Familiar	411.928
Loser	NY2-159	S-FO	Familiar	413.68
Loser	NY2-159	S-FO	Familiar	414.92
Loser	NY2-159	S-FO	Familiar	416.424
Loser	NY2-159	S-FO	Familiar	831.168
Loser	NY2-159	S-FO	Familiar	1010.68
Loser	NY2-159	S-FO	Familiar	1183.672
Loser	NY2-159	S-FO	Familiar	1381.176
Loser	NY2-159	S-FO	Familiar	1595.672
Loser	NY2-159	S-FO	Familiar	1617.424
Loser	NY2-159	S-FO	Familiar	1618.432
Loser	NY2-159	S-FO	Familiar	1619.672
Loser	NY2-159	S-FO	Familiar	1621.424
Loser	NY2-193	S-FO	Familiar	557.861
Loser	NY2-193	S-FO	Familiar	583.117
Loser	NY2-193	S-FO	Familiar	589.365
Loser	NY2-193	S-FO	Familiar	625.365
Loser	NY2-193	S-FO	Familiar	771.357
Loser	NY2-193	S-FO	Familiar	1154.613
Loser	NY2-202	S-FO	Familiar	105.374
Loser	NY2-202	S-FO	Familiar	111.935
Loser	NY2-202	S-FO	Familiar	139.943
Loser	NY2-202	S-FO	Familiar	240.695
Loser	NY2-202	S-FO	Familiar	435.695
Loser	NY2-202	S-FO	Familiar	436.687
Loser	NY2-202	S-FO	Familiar	661.191
Loser	NY2-202	S-FO	Familiar	889.439
Loser	NY2-202	S-FO	Familiar	1024.943
Loser	NY2-202	S-FO	Familiar	1220.687
Loser	NY2-202	S-FO	Familiar	1332.388
Loser	NY2-202	S-FO	Familiar	1488.638
Loser	NY2-202	S-FO	Familiar	1624.649
Loser	NY3-132	S-FO	Familiar	31.605
Loser	NY3-132	S-FO	Familiar	48.861
Loser	NY3-132	S-FO	Familiar	83.861
Loser	NY3-132	S-FO	Familiar	125.613
Loser	NY3-132	S-FO	Familiar	152.889
Loser	NY3-132	S-FO	Familiar	249.401
Loser	NY3-132	S-FO	Familiar	368.897
Loser	NY3-132	S-FO	Familiar	482.897
Loser	NY3-132	S-FO	Familiar	569.633
Loser	NY3-132	S-FO	Familiar	666.897
Loser	NY3-132	S-FO	Familiar	933.137
Loser	NY3-132	S-FO	Familiar	1650.401
Loser	NY2-303	S-FO	Familiar	11.617
Loser	NY2-303	S-FO	Familiar	12.855
Loser	NY2-303	S-FO	Familiar	14.057
Loser	NY2-303	S-FO	Familiar	19.807
Loser	NY2-303	S-FO	Familiar	20.057
Loser	NY2-303	S-FO	Familiar	28.312
Loser	NY2-303	S-FO	Familiar	28.558
Loser	NY2-303	S-FO	Familiar	29.06
Loser	NY2-303	S-FO	Familiar	32.309
Loser	NY2-303	S-FO	Familiar	33.306
Loser	NY2-303	S-FO	Familiar	33.807
Loser	NY2-303	S-FO	Familiar	34.555
Loser	NY2-303	S-FO	Familiar	43.309
Loser	NY2-303	S-FO	Familiar	49.06
Loser	NY2-303	S-FO	Familiar	50.057
Loser	NY2-303	S-FO	Familiar	50.558
Loser	NY2-303	S-FO	Familiar	51.057
Loser	NY2-303	S-FO	Familiar	51.558
Loser	NY2-303	S-FO	Familiar	52.054
Loser	NY2-303	S-FO	Familiar	58.558
Loser	NY2-303	S-FO	Familiar	59.057
Loser	NY2-303	S-FO	Familiar	59.555
Loser	NY2-303	S-FO	Familiar	60.057
Loser	NY2-303	S-FO	Familiar	60.558
Loser	NY2-303	S-FO	Familiar	64.057
Loser	NY2-303	S-FO	Familiar	64.306
Loser	NY2-303	S-FO	Familiar	66.615
Loser	NY2-303	S-FO	Familiar	66.861
Loser	NY2-303	S-FO	Familiar	79.366
Loser	NY2-303	S-FO	Familiar	79.867
Loser	NY2-303	S-FO	Familiar	321.361
Loser	NY2-303	S-FO	Familiar	416.626
Loser	NY2-303	S-FO	Familiar	418.367
Loser	NY2-303	S-FO	Familiar	419.12
Loser	NY2-303	S-FO	Familiar	455.12
Loser	NY2-303	S-FO	Familiar	456.12
Loser	NY2-303	S-FO	Familiar	459.373
Loser	NY2-303	S-FO	Familiar	464.126
Loser	NY2-303	S-FO	Familiar	477.126
Loser	NY2-303	S-FO	Familiar	478.62
Loser	NY2-303	S-FO	Familiar	479.367
Loser	NY2-303	S-FO	Familiar	517.873
Loser	NY2-303	S-FO	Familiar	518.12
Loser	NY2-303	S-FO	Familiar	521.873
Loser	NY2-303	S-FO	Familiar	523.62
Loser	NY2-303	S-FO	Familiar	528.367
Loser	NY2-303	S-FO	Familiar	529.62
Loser	NY2-303	S-FO	Familiar	671.626
Loser	NY2-303	S-FO	Familiar	673.126
Loser	NY2-303	S-FO	Familiar	673.867
Loser	NY2-303	S-FO	Familiar	674.867
Loser	NY2-303	S-FO	Familiar	701.114
Loser	NY2-303	S-FO	Familiar	710.621
Loser	NY2-303	S-FO	Familiar	711.365
Loser	NY2-303	S-FO	Familiar	711.865
Loser	NY2-303	S-FO	Familiar	712.617
Loser	NY2-303	S-FO	Familiar	788.117
Loser	NY2-303	S-FO	Familiar	788.873
Loser	NY2-303	S-FO	Familiar	789.617
Loser	NY2-303	S-FO	Familiar	859.869
Loser	NY2-303	S-FO	Familiar	860.365
Loser	NY2-303	S-FO	Familiar	861.365
Loser	NY2-303	S-FO	Familiar	861.865
Loser	NY2-303	S-FO	Familiar	943.083
Loser	NY2-303	S-FO	Familiar	943.579
Loser	NY2-303	S-FO	Familiar	944.579
Loser	NY2-303	S-FO	Familiar	945.579
Loser	NY2-303	S-FO	Familiar	986.838
Loser	NY2-303	S-FO	Familiar	987.332
Loser	NY2-303	S-FO	Familiar	1083.335
Loser	NY2-303	S-FO	Familiar	1188.588
Loser	NY2-303	S-FO	Familiar	1190.088
Loser	NY2-303	S-FO	Familiar	1628.772
Loser	NY3-327	S-FO	Familiar	30.069
Loser	NY3-327	S-FO	Familiar	31.319
Loser	NY3-327	S-FO	Familiar	35.819
Loser	NY3-327	S-FO	Familiar	48.493
Loser	NY3-327	S-FO	Familiar	49.743
Loser	NY3-327	S-FO	Familiar	49.992
Loser	NY3-327	S-FO	Familiar	50.242
Loser	NY3-327	S-FO	Familiar	50.743
Loser	NY3-327	S-FO	Familiar	50.993
Loser	NY3-327	S-FO	Familiar	51.243
Loser	NY3-327	S-FO	Familiar	51.492
Loser	NY3-327	S-FO	Familiar	52.742
Loser	NY3-327	S-FO	Familiar	64.492
Loser	NY3-327	S-FO	Familiar	64.741
Loser	NY3-327	S-FO	Familiar	64.992
Loser	NY3-327	S-FO	Familiar	65.242
Loser	NY3-327	S-FO	Familiar	66.242
Loser	NY3-327	S-FO	Familiar	89.993
Loser	NY3-327	S-FO	Familiar	98.243
Loser	NY3-327	S-FO	Familiar	98.742
Loser	NY3-327	S-FO	Familiar	98.993
Loser	NY3-327	S-FO	Familiar	164.743
Loser	NY3-327	S-FO	Familiar	164.992
Loser	NY3-327	S-FO	Familiar	165.242
Loser	NY3-327	S-FO	Familiar	165.492
Loser	NY3-327	S-FO	Familiar	242.246
Loser	NY3-327	S-FO	Familiar	248.744
Loser	NY3-327	S-FO	Familiar	263.994
Loser	NY3-327	S-FO	Familiar	265.746
Loser	NY3-327	S-FO	Familiar	281.746
Loser	NY3-327	S-FO	Familiar	288.994
Loser	NY3-327	S-FO	Familiar	303.246
Loser	NY3-327	S-FO	Familiar	303.494
Loser	NY3-327	S-FO	Familiar	303.994
Loser	NY3-327	S-FO	Familiar	304.492
Loser	NY3-327	S-FO	Familiar	304.994
Loser	NY3-327	S-FO	Familiar	309.246
Loser	NY3-327	S-FO	Familiar	337.748
Loser	NY3-327	S-FO	Familiar	376.252
Loser	NY3-327	S-FO	Familiar	376.752
Loser	NY3-327	S-FO	Familiar	441.496
Loser	NY3-327	S-FO	Familiar	530.5
Loser	NY3-327	S-FO	Familiar	570.496
Loser	NY3-327	S-FO	Familiar	574.004
Loser	NY3-327	S-FO	Familiar	579.248
Loser	NY3-327	S-FO	Familiar	580.492
Loser	NY3-327	S-FO	Familiar	678.496
Loser	NY3-327	S-FO	Familiar	678.992
Loser	NY3-327	S-FO	Familiar	679.996
Loser	NY3-327	S-FO	Familiar	708.748
Loser	NY3-327	S-FO	Familiar	1097.252
Loser	NY3-327	S-FO	Familiar	1376.573
Loser	NY3-327	S-FO	Familiar	1629.829
