# Supplementary material for: Dynamic changes to signal allocation rules in response to variable social environments in house mice
Source: Commun Biol. 2023 Mar 21;6:297. doi: 10.1038/s42003-023-04672-x (PMC10027867; doi:10.1038/s42003-023-04672-x)
Supplement: Supplementary file 4 — Supplemental Data [file 42003_2023_4672_MOESM4_ESM.zip › code.and.datasheets/analysis.datasheets/fig_4d_marked_losers_unfamiliar.csv]

FightOutcome	MaleID	Treatment	Familiarity	Time
Loser	NY3-099	S-UFO	Unfamliar	268.367
Loser	NY3-099	S-UFO	Unfamliar	268.623
Loser	NY3-099	S-UFO	Unfamliar	416.871
Loser	NY3-099	S-UFO	Unfamliar	726.111
Loser	NY3-099	S-UFO	Unfamliar	1149.623
Loser	NY3-099	S-UFO	Unfamliar	1534.863
Loser	NY3-099	S-UFO	Unfamliar	1644.871
Loser	NY2-188	S-UFO	Unfamliar	464.743
Loser	NY2-188	S-UFO	Unfamliar	489.247
Loser	NY2-188	S-UFO	Unfamliar	540.735
Loser	NY2-188	S-UFO	Unfamliar	922.152
Loser	NY2-188	S-UFO	Unfamliar	1000.648
Loser	NY2-188	S-UFO	Unfamliar	1055.904
Loser	NY2-189	S-UFO	Unfamliar	3.352
Loser	NY2-189	S-UFO	Unfamliar	3.791
Loser	NY2-189	S-UFO	Unfamliar	4.04
Loser	NY2-189	S-UFO	Unfamliar	4.54
Loser	NY2-189	S-UFO	Unfamliar	4.791
Loser	NY2-189	S-UFO	Unfamliar	6.04
Loser	NY2-189	S-UFO	Unfamliar	9.291
Loser	NY2-189	S-UFO	Unfamliar	137.051
Loser	NY2-189	S-UFO	Unfamliar	230.051
Loser	NY2-189	S-UFO	Unfamliar	248.051
Loser	NY2-189	S-UFO	Unfamliar	272.299
Loser	NY2-189	S-UFO	Unfamliar	429.051
Loser	NY2-189	S-UFO	Unfamliar	432.307
Loser	NY2-189	S-UFO	Unfamliar	632.299
Loser	NY2-189	S-UFO	Unfamliar	921.563
Loser	NY2-189	S-UFO	Unfamliar	1260.059
Loser	NY2-189	S-UFO	Unfamliar	1454.299
Loser	NY2-189	S-UFO	Unfamliar	1674.299
Loser	NY3-144	S-UFO	Unfamliar	85.368
Loser	NY3-144	S-UFO	Unfamliar	190.112
Loser	NY3-144	S-UFO	Unfamliar	336.368
Loser	NY3-144	S-UFO	Unfamliar	456.12
Loser	NY3-144	S-UFO	Unfamliar	558.368
Loser	NY3-144	S-UFO	Unfamliar	804.112
Loser	NY3-144	S-UFO	Unfamliar	1037.88
Loser	NY3-144	S-UFO	Unfamliar	1110.36
Loser	NY3-144	S-UFO	Unfamliar	1308.368
Loser	NY3-144	S-UFO	Unfamliar	1437.616
Loser	NY3-144	S-UFO	Unfamliar	1630.624
Loser	NY2-269	S-UFO	Unfamliar	8.12
Loser	NY2-269	S-UFO	Unfamliar	15.12
Loser	NY2-269	S-UFO	Unfamliar	15.368
Loser	NY2-269	S-UFO	Unfamliar	34.616
Loser	NY2-269	S-UFO	Unfamliar	163.6
Loser	NY2-269	S-UFO	Unfamliar	170.569
Loser	NY2-269	S-UFO	Unfamliar	431.812
Loser	NY2-269	S-UFO	Unfamliar	445.316
Loser	NY2-269	S-UFO	Unfamliar	612.828
Loser	NY2-269	S-UFO	Unfamliar	793.572
Loser	NY2-269	S-UFO	Unfamliar	977.572
Loser	NY2-269	S-UFO	Unfamliar	1285.316
Loser	NY2-269	S-UFO	Unfamliar	1298.82
Loser	NY2-269	S-UFO	Unfamliar	1487.828
Loser	NY2-269	S-UFO	Unfamliar	1668.557
Loser	NY3-371	S-UFO	Unfamliar	65.82
Loser	NY3-371	S-UFO	Unfamliar	72.08
Loser	NY3-371	S-UFO	Unfamliar	77.82
Loser	NY3-371	S-UFO	Unfamliar	78.816
Loser	NY3-371	S-UFO	Unfamliar	98.561
Loser	NY3-371	S-UFO	Unfamliar	107.557
Loser	NY3-371	S-UFO	Unfamliar	309.061
Loser	NY3-371	S-UFO	Unfamliar	642.818
Loser	NY3-371	S-UFO	Unfamliar	1012.152
Loser	NY3-371	S-UFO	Unfamliar	1021.399
Loser	NY3-371	S-UFO	Unfamliar	1325.146
Loser	NY3-371	S-UFO	Unfamliar	1326.393
Loser	NY3-371	S-UFO	Unfamliar	1328.646
Loser	NY2-534	S-UFO	Unfamliar	131.066
Loser	NY2-534	S-UFO	Unfamliar	132.314
Loser	NY2-534	S-UFO	Unfamliar	138.56
Loser	NY2-534	S-UFO	Unfamliar	140.559
Loser	NY2-534	S-UFO	Unfamliar	184.316
Loser	NY2-534	S-UFO	Unfamliar	184.56
Loser	NY2-534	S-UFO	Unfamliar	189.068
Loser	NY2-534	S-UFO	Unfamliar	211.49
Loser	NY2-534	S-UFO	Unfamliar	372.242
Loser	NY2-534	S-UFO	Unfamliar	475.986
Loser	NY2-534	S-UFO	Unfamliar	476.485
Loser	NY2-534	S-UFO	Unfamliar	476.985
Loser	NY2-534	S-UFO	Unfamliar	477.486
Loser	NY2-534	S-UFO	Unfamliar	480.235
Loser	NY2-534	S-UFO	Unfamliar	480.734
Loser	NY2-534	S-UFO	Unfamliar	535.488
Loser	NY2-534	S-UFO	Unfamliar	535.736
Loser	NY2-534	S-UFO	Unfamliar	536.236
Loser	NY2-534	S-UFO	Unfamliar	536.984
Loser	NY2-534	S-UFO	Unfamliar	537.988
Loser	NY2-534	S-UFO	Unfamliar	538.988
Loser	NY2-534	S-UFO	Unfamliar	539.49
Loser	NY2-534	S-UFO	Unfamliar	541.988
Loser	NY2-534	S-UFO	Unfamliar	550.986
Loser	NY2-534	S-UFO	Unfamliar	582.734
Loser	NY2-534	S-UFO	Unfamliar	583.734
Loser	NY2-534	S-UFO	Unfamliar	592.738
Loser	NY2-534	S-UFO	Unfamliar	595.494
Loser	NY2-534	S-UFO	Unfamliar	596.49
Loser	NY2-534	S-UFO	Unfamliar	596.99
Loser	NY2-534	S-UFO	Unfamliar	597.986
Loser	NY2-534	S-UFO	Unfamliar	599.99
Loser	NY2-534	S-UFO	Unfamliar	601.486
Loser	NY2-534	S-UFO	Unfamliar	601.734
Loser	NY2-534	S-UFO	Unfamliar	602.49
Loser	NY2-534	S-UFO	Unfamliar	603.49
Loser	NY2-534	S-UFO	Unfamliar	604.49
Loser	NY2-534	S-UFO	Unfamliar	605.49
Loser	NY2-534	S-UFO	Unfamliar	682.738
Loser	NY2-534	S-UFO	Unfamliar	683.986
Loser	NY2-534	S-UFO	Unfamliar	684.49
Loser	NY2-534	S-UFO	Unfamliar	708.734
Loser	NY2-534	S-UFO	Unfamliar	709.99
Loser	NY2-534	S-UFO	Unfamliar	717.238
Loser	NY2-534	S-UFO	Unfamliar	937.738
Loser	NY2-534	S-UFO	Unfamliar	1031.49
Loser	NY2-534	S-UFO	Unfamliar	1263.738
Loser	NY2-534	S-UFO	Unfamliar	1383.494
Loser	NY2-534	S-UFO	Unfamliar	1434.994
Loser	NY2-534	S-UFO	Unfamliar	1542.248
Loser	NY2-534	S-UFO	Unfamliar	1673.752
Loser	NY2-134	FO-UFO	Unfamliar	93.605
Loser	NY2-134	FO-UFO	Unfamliar	132.618
Loser	NY2-134	FO-UFO	Unfamliar	166.618
Loser	NY2-134	FO-UFO	Unfamliar	259.858
Loser	NY2-134	FO-UFO	Unfamliar	413.114
Loser	NY2-134	FO-UFO	Unfamliar	588.282
Loser	NY2-134	FO-UFO	Unfamliar	1219.53
Loser	NY2-134	FO-UFO	Unfamliar	1412.53
Loser	NY2-134	FO-UFO	Unfamliar	1662.786
Loser	NY2-157	FO-UFO	Unfamliar	419.867
Loser	NY2-157	FO-UFO	Unfamliar	422.737
Loser	NY2-157	FO-UFO	Unfamliar	453.985
Loser	NY2-157	FO-UFO	Unfamliar	626.729
Loser	NY2-157	FO-UFO	Unfamliar	753.745
Loser	NY2-157	FO-UFO	Unfamliar	924.737
Loser	NY2-157	FO-UFO	Unfamliar	1081.737
Loser	NY2-157	FO-UFO	Unfamliar	1284.993
Loser	NY2-157	FO-UFO	Unfamliar	1357.745
Loser	NY2-157	FO-UFO	Unfamliar	1485.241
Loser	NY2-177	FO-UFO	Unfamliar	3.602
Loser	NY2-177	FO-UFO	Unfamliar	7.601
Loser	NY2-177	FO-UFO	Unfamliar	17.602
Loser	NY2-177	FO-UFO	Unfamliar	36.852
Loser	NY2-177	FO-UFO	Unfamliar	66.852
Loser	NY2-177	FO-UFO	Unfamliar	89.352
Loser	NY2-177	FO-UFO	Unfamliar	160.86
Loser	NY2-177	FO-UFO	Unfamliar	490.86
Loser	NY2-177	FO-UFO	Unfamliar	499.364
Loser	NY2-177	FO-UFO	Unfamliar	673.62
Loser	NY2-177	FO-UFO	Unfamliar	724.116
Loser	NY2-177	FO-UFO	Unfamliar	724.86
Loser	NY2-177	FO-UFO	Unfamliar	880.124
Loser	NY2-177	FO-UFO	Unfamliar	1144.86
Loser	NY2-177	FO-UFO	Unfamliar	1187.717
Loser	NY2-177	FO-UFO	Unfamliar	1189.852
Loser	NY2-177	FO-UFO	Unfamliar	1193.709
Loser	NY2-177	FO-UFO	Unfamliar	1391.965
Loser	NY2-177	FO-UFO	Unfamliar	1625.701
Loser	NY2-200	FO-UFO	Unfamliar	2.602
Loser	NY2-200	FO-UFO	Unfamliar	128.361
Loser	NY2-200	FO-UFO	Unfamliar	842.125
Loser	NY2-200	FO-UFO	Unfamliar	845.125
Loser	NY2-200	FO-UFO	Unfamliar	1159.672
Loser	NY2-200	FO-UFO	Unfamliar	1225.664
Loser	NY2-200	FO-UFO	Unfamliar	1231.424
Loser	NY3-217	FO-UFO	Unfamliar	310.864
Loser	NY3-217	FO-UFO	Unfamliar	318.216
Loser	NY3-217	FO-UFO	Unfamliar	336.472
Loser	NY3-217	FO-UFO	Unfamliar	677.762
Loser	NY3-217	FO-UFO	Unfamliar	1610.936
Loser	NY2-339	FO-UFO	Unfamliar	654.353
Loser	NY2-339	FO-UFO	Unfamliar	656.361
Loser	NY2-339	FO-UFO	Unfamliar	1093.617
Loser	NY2-339	FO-UFO	Unfamliar	1538.548
Loser	NY2-427	FO-UFO	Unfamliar	322.572
Loser	NY2-427	FO-UFO	Unfamliar	365.824
Loser	NY2-427	FO-UFO	Unfamliar	498.58
Loser	NY2-427	FO-UFO	Unfamliar	615.761
Loser	NY2-427	FO-UFO	Unfamliar	760.272
Loser	NY2-427	FO-UFO	Unfamliar	930.412
Loser	NY2-427	FO-UFO	Unfamliar	1164.9
Loser	NY2-431	FO-UFO	Unfamliar	442.326
Loser	NY2-431	FO-UFO	Unfamliar	455.334
Loser	NY2-431	FO-UFO	Unfamliar	599.59
Loser	NY2-431	FO-UFO	Unfamliar	709.326
Loser	NY2-431	FO-UFO	Unfamliar	890.086
Loser	NY2-431	FO-UFO	Unfamliar	1165.574
Loser	NY2-431	FO-UFO	Unfamliar	1177.83
Loser	NY2-431	FO-UFO	Unfamliar	1409.61
Loser	NY2-431	FO-UFO	Unfamliar	1537.114
Loser	NY3-394	FO-UFO	Unfamliar	373.896
Loser	NY3-394	FO-UFO	Unfamliar	383.396
Loser	NY3-394	FO-UFO	Unfamliar	405.654
Loser	NY3-394	FO-UFO	Unfamliar	459.15
Loser	NY3-394	FO-UFO	Unfamliar	663.402
Loser	NY3-394	FO-UFO	Unfamliar	798.65
Loser	NY3-394	FO-UFO	Unfamliar	954.398
Loser	NY3-394	FO-UFO	Unfamliar	1219.645
Loser	NY3-394	FO-UFO	Unfamliar	1221.157
Loser	NY3-394	FO-UFO	Unfamliar	1561.667
