# Supplementary material for: Dynamic changes to signal allocation rules in response to variable social environments in house mice
Source: Commun Biol. 2023 Mar 21;6:297. doi: 10.1038/s42003-023-04672-x (PMC10027867; doi:10.1038/s42003-023-04672-x)
Supplement: Supplementary file 4 — Supplemental Data [file 42003_2023_4672_MOESM4_ESM.zip › code.and.datasheets/analysis.datasheets/fig_4d_marked_winners_familiar.csv]

FightOutcome	MaleID	Treatment	Familiarity	Time
Winner	NY2-118	S-S	Familiar	2.601
Winner	NY2-118	S-S	Familiar	2.85
Winner	NY2-118	S-S	Familiar	3.351
Winner	NY2-118	S-S	Familiar	8.602
Winner	NY2-118	S-S	Familiar	8.851
Winner	NY2-118	S-S	Familiar	9.351
Winner	NY2-118	S-S	Familiar	10.852
Winner	NY2-118	S-S	Familiar	14.852
Winner	NY2-118	S-S	Familiar	15.101
Winner	NY2-118	S-S	Familiar	15.601
Winner	NY2-118	S-S	Familiar	62.59
Winner	NY2-118	S-S	Familiar	63.34
Winner	NY2-118	S-S	Familiar	65.766
Winner	NY2-118	S-S	Familiar	66.766
Winner	NY2-118	S-S	Familiar	84.766
Winner	NY2-118	S-S	Familiar	85.016
Winner	NY2-118	S-S	Familiar	101.768
Winner	NY2-118	S-S	Familiar	102.264
Winner	NY2-118	S-S	Familiar	117.766
Winner	NY2-118	S-S	Familiar	118.014
Winner	NY2-118	S-S	Familiar	118.514
Winner	NY2-118	S-S	Familiar	120.522
Winner	NY2-118	S-S	Familiar	121.016
Winner	NY2-118	S-S	Familiar	126.516
Winner	NY2-118	S-S	Familiar	127.264
Winner	NY2-118	S-S	Familiar	127.768
Winner	NY2-118	S-S	Familiar	134.516
Winner	NY2-118	S-S	Familiar	134.764
Winner	NY2-118	S-S	Familiar	141.932
Winner	NY2-118	S-S	Familiar	145.684
Winner	NY2-118	S-S	Familiar	169.432
Winner	NY2-118	S-S	Familiar	169.932
Winner	NY2-118	S-S	Familiar	170.43
Winner	NY2-118	S-S	Familiar	178.934
Winner	NY2-118	S-S	Familiar	179.184
Winner	NY2-118	S-S	Familiar	179.932
Winner	NY2-118	S-S	Familiar	185.935
Winner	NY2-118	S-S	Familiar	192.935
Winner	NY2-118	S-S	Familiar	209.685
Winner	NY2-118	S-S	Familiar	211.435
Winner	NY2-118	S-S	Familiar	212.683
Winner	NY2-118	S-S	Familiar	212.931
Winner	NY2-118	S-S	Familiar	232.933
Winner	NY2-118	S-S	Familiar	236.185
Winner	NY2-118	S-S	Familiar	281.686
Winner	NY2-118	S-S	Familiar	282.181
Winner	NY2-118	S-S	Familiar	333.685
Winner	NY2-118	S-S	Familiar	411.199
Winner	NY2-118	S-S	Familiar	411.439
Winner	NY2-118	S-S	Familiar	413.192
Winner	NY2-118	S-S	Familiar	414.692
Winner	NY2-118	S-S	Familiar	415.692
Winner	NY2-118	S-S	Familiar	423.192
Winner	NY2-118	S-S	Familiar	446.692
Winner	NY2-118	S-S	Familiar	469.93
Winner	NY2-118	S-S	Familiar	470.179
Winner	NY2-118	S-S	Familiar	470.931
Winner	NY2-118	S-S	Familiar	642.934
Winner	NY2-118	S-S	Familiar	878.118
Winner	NY2-118	S-S	Familiar	878.878
Winner	NY2-118	S-S	Familiar	879.87
Winner	NY2-118	S-S	Familiar	880.614
Winner	NY2-118	S-S	Familiar	890.374
Winner	NY2-118	S-S	Familiar	1054.862
Winner	NY2-118	S-S	Familiar	1056.87
Winner	NY2-118	S-S	Familiar	1057.87
Winner	NY2-118	S-S	Familiar	1063.622
Winner	NY2-118	S-S	Familiar	1291.304
Winner	NY2-118	S-S	Familiar	1328.32
Winner	NY2-118	S-S	Familiar	1495.064
Winner	NY2-118	S-S	Familiar	1569.948
Winner	NY2-118	S-S	Familiar	1570.197
Winner	NY2-118	S-S	Familiar	1570.697
Winner	NY2-118	S-S	Familiar	1570.948
Winner	NY2-118	S-S	Familiar	1571.196
Winner	NY2-118	S-S	Familiar	1678.197
Winner	NY2-118	S-S	Familiar	1678.924
Winner	NY3-102	S-S	Familiar	3.608
Winner	NY3-102	S-S	Familiar	10.104
Winner	NY3-102	S-S	Familiar	10.6
Winner	NY3-102	S-S	Familiar	19.383
Winner	NY3-102	S-S	Familiar	19.878
Winner	NY3-102	S-S	Familiar	29.634
Winner	NY3-102	S-S	Familiar	34.876
Winner	NY3-102	S-S	Familiar	35.126
Winner	NY3-102	S-S	Familiar	35.626
Winner	NY3-102	S-S	Familiar	35.875
Winner	NY3-102	S-S	Familiar	36.126
Winner	NY3-102	S-S	Familiar	41.128
Winner	NY3-102	S-S	Familiar	57.125
Winner	NY3-102	S-S	Familiar	66.379
Winner	NY3-102	S-S	Familiar	106.377
Winner	NY3-102	S-S	Familiar	106.627
Winner	NY3-102	S-S	Familiar	109.627
Winner	NY3-102	S-S	Familiar	109.875
Winner	NY3-102	S-S	Familiar	152.136
Winner	NY3-102	S-S	Familiar	174.648
Winner	NY3-102	S-S	Familiar	189.377
Winner	NY3-102	S-S	Familiar	189.626
Winner	NY3-102	S-S	Familiar	189.877
Winner	NY3-102	S-S	Familiar	190.126
Winner	NY3-102	S-S	Familiar	190.376
Winner	NY3-102	S-S	Familiar	190.626
Winner	NY3-102	S-S	Familiar	191.127
Winner	NY3-102	S-S	Familiar	191.376
Winner	NY3-102	S-S	Familiar	191.625
Winner	NY3-102	S-S	Familiar	191.876
Winner	NY3-102	S-S	Familiar	192.126
Winner	NY3-102	S-S	Familiar	202.128
Winner	NY3-102	S-S	Familiar	202.378
Winner	NY3-102	S-S	Familiar	203.128
Winner	NY3-102	S-S	Familiar	263.631
Winner	NY3-102	S-S	Familiar	271.383
Winner	NY3-102	S-S	Familiar	280.635
Winner	NY3-102	S-S	Familiar	281.635
Winner	NY3-102	S-S	Familiar	283.379
Winner	NY3-102	S-S	Familiar	283.875
Winner	NY3-102	S-S	Familiar	350.879
Winner	NY3-102	S-S	Familiar	351.635
Winner	NY3-102	S-S	Familiar	353.631
Winner	NY3-102	S-S	Familiar	353.879
Winner	NY3-102	S-S	Familiar	354.631
Winner	NY3-102	S-S	Familiar	355.635
Winner	NY3-102	S-S	Familiar	389.383
Winner	NY3-102	S-S	Familiar	432.879
Winner	NY3-102	S-S	Familiar	523.893
Winner	NY3-102	S-S	Familiar	687.885
Winner	NY3-102	S-S	Familiar	719.141
Winner	NY3-102	S-S	Familiar	805.133
Winner	NY3-102	S-S	Familiar	1084.141
Winner	NY3-133	S-S	Familiar	9.852
Winner	NY3-133	S-S	Familiar	10.103
Winner	NY3-133	S-S	Familiar	10.352
Winner	NY3-133	S-S	Familiar	10.602
Winner	NY3-133	S-S	Familiar	10.851
Winner	NY3-133	S-S	Familiar	11.101
Winner	NY3-133	S-S	Familiar	11.352
Winner	NY3-133	S-S	Familiar	11.602
Winner	NY3-133	S-S	Familiar	11.853
Winner	NY3-133	S-S	Familiar	12.103
Winner	NY3-133	S-S	Familiar	14.602
Winner	NY3-133	S-S	Familiar	42.353
Winner	NY3-133	S-S	Familiar	51.102
Winner	NY3-133	S-S	Familiar	63.602
Winner	NY3-133	S-S	Familiar	85.603
Winner	NY3-133	S-S	Familiar	93.109
Winner	NY3-133	S-S	Familiar	93.355
Winner	NY3-133	S-S	Familiar	94.109
Winner	NY3-133	S-S	Familiar	94.355
Winner	NY3-133	S-S	Familiar	94.853
Winner	NY3-133	S-S	Familiar	95.358
Winner	NY3-133	S-S	Familiar	112.607
Winner	NY3-133	S-S	Familiar	162.607
Winner	NY3-133	S-S	Familiar	235.106
Winner	NY3-133	S-S	Familiar	341.614
Winner	NY3-133	S-S	Familiar	342.367
Winner	NY3-133	S-S	Familiar	343.361
Winner	NY3-133	S-S	Familiar	364.114
Winner	NY3-133	S-S	Familiar	477.861
Winner	NY3-133	S-S	Familiar	687.109
Winner	NY3-133	S-S	Familiar	962.365
Winner	NY3-133	S-S	Familiar	1351.373
Winner	NY3-133	S-S	Familiar	1584.861
Winner	NY2-289	S-S	Familiar	710.873
Winner	NY2-289	S-S	Familiar	712.105
Winner	NY2-289	S-S	Familiar	721.567
Winner	NY2-289	S-S	Familiar	722.067
Winner	NY2-289	S-S	Familiar	733.571
Winner	NY2-289	S-S	Familiar	754.071
Winner	NY2-289	S-S	Familiar	848.573
Winner	NY2-289	S-S	Familiar	995.578
Winner	NY2-289	S-S	Familiar	1009.338
Winner	NY2-289	S-S	Familiar	1046.826
Winner	NY2-289	S-S	Familiar	1641.674
Winner	NY2-289	S-S	Familiar	1654.666
Winner	NY3-244	S-S	Familiar	8.353
Winner	NY3-244	S-S	Familiar	8.641
Winner	NY3-244	S-S	Familiar	8.891
Winner	NY3-244	S-S	Familiar	9.141
Winner	NY3-244	S-S	Familiar	9.142
Winner	NY3-244	S-S	Familiar	36.894
Winner	NY3-244	S-S	Familiar	40.394
Winner	NY3-244	S-S	Familiar	40.64
Winner	NY3-244	S-S	Familiar	40.89
Winner	NY3-244	S-S	Familiar	64.144
Winner	NY3-244	S-S	Familiar	91.895
Winner	NY3-244	S-S	Familiar	92.395
Winner	NY3-244	S-S	Familiar	92.895
Winner	NY3-244	S-S	Familiar	129.142
Winner	NY3-244	S-S	Familiar	129.895
Winner	NY3-244	S-S	Familiar	130.644
Winner	NY3-244	S-S	Familiar	130.89
Winner	NY3-244	S-S	Familiar	135.142
Winner	NY3-244	S-S	Familiar	139.644
Winner	NY3-244	S-S	Familiar	140.948
Winner	NY3-244	S-S	Familiar	141.698
Winner	NY3-244	S-S	Familiar	146.448
Winner	NY3-244	S-S	Familiar	222.948
Winner	NY3-244	S-S	Familiar	223.446
Winner	NY3-244	S-S	Familiar	225.701
Winner	NY3-244	S-S	Familiar	238.197
Winner	NY3-244	S-S	Familiar	241.199
Winner	NY3-244	S-S	Familiar	436.454
Winner	NY3-244	S-S	Familiar	503.454
Winner	NY3-244	S-S	Familiar	551.454
Winner	NY3-244	S-S	Familiar	666.199
Winner	NY3-244	S-S	Familiar	882.967
Winner	NY3-244	S-S	Familiar	1169.959
Winner	NY3-244	S-S	Familiar	1413.959
Winner	NY3-244	S-S	Familiar	1679.495
Winner	NY3-334	S-S	Familiar	409.204
Winner	NY3-334	S-S	Familiar	542.46
Winner	NY3-334	S-S	Familiar	543.46
Winner	NY3-334	S-S	Familiar	750.7
Winner	NY3-334	S-S	Familiar	903.452
Winner	NY3-334	S-S	Familiar	1076.692
Winner	NY3-334	S-S	Familiar	1340.708
Winner	NY3-334	S-S	Familiar	1522.964
Winner	NY3-334	S-S	Familiar	1612.171
Winner	NY2-138	S-FO	Familiar	1.602
Winner	NY2-138	S-FO	Familiar	6.602
Winner	NY2-138	S-FO	Familiar	7.602
Winner	NY2-138	S-FO	Familiar	46.388
Winner	NY2-138	S-FO	Familiar	47.464
Winner	NY2-138	S-FO	Familiar	49.964
Winner	NY2-138	S-FO	Familiar	57.72
Winner	NY2-138	S-FO	Familiar	58.968
Winner	NY2-138	S-FO	Familiar	62.964
Winner	NY2-138	S-FO	Familiar	64.212
Winner	NY2-138	S-FO	Familiar	68.468
Winner	NY2-138	S-FO	Familiar	70.22
Winner	NY2-138	S-FO	Familiar	84.538
Winner	NY2-138	S-FO	Familiar	85.29
Winner	NY2-138	S-FO	Familiar	97.042
Winner	NY2-138	S-FO	Familiar	97.786
Winner	NY2-138	S-FO	Familiar	106.79
Winner	NY2-138	S-FO	Familiar	107.79
Winner	NY2-138	S-FO	Familiar	108.542
Winner	NY2-138	S-FO	Familiar	114.042
Winner	NY2-138	S-FO	Familiar	118.79
Winner	NY2-138	S-FO	Familiar	119.29
Winner	NY2-138	S-FO	Familiar	130.538
Winner	NY2-138	S-FO	Familiar	143.042
Winner	NY2-138	S-FO	Familiar	153.546
Winner	NY2-138	S-FO	Familiar	167.794
Winner	NY2-138	S-FO	Familiar	177.046
Winner	NY2-138	S-FO	Familiar	179.014
Winner	NY2-138	S-FO	Familiar	183.51
Winner	NY2-138	S-FO	Familiar	187.194
Winner	NY2-138	S-FO	Familiar	193.942
Winner	NY2-138	S-FO	Familiar	203.19
Winner	NY2-138	S-FO	Familiar	205.694
Winner	NY2-138	S-FO	Familiar	219.442
Winner	NY2-138	S-FO	Familiar	235.686
Winner	NY2-138	S-FO	Familiar	241.69
Winner	NY2-138	S-FO	Familiar	245.694
Winner	NY2-138	S-FO	Familiar	246.69
Winner	NY2-138	S-FO	Familiar	258.69
Winner	NY2-138	S-FO	Familiar	267.19
Winner	NY2-138	S-FO	Familiar	281.194
Winner	NY2-138	S-FO	Familiar	281.942
Winner	NY2-138	S-FO	Familiar	282.69
Winner	NY2-138	S-FO	Familiar	286.938
Winner	NY2-138	S-FO	Familiar	288.446
Winner	NY2-138	S-FO	Familiar	311.942
Winner	NY2-138	S-FO	Familiar	316.442
Winner	NY2-138	S-FO	Familiar	347.694
Winner	NY2-138	S-FO	Familiar	348.694
Winner	NY2-138	S-FO	Familiar	360.446
Winner	NY2-138	S-FO	Familiar	360.69
Winner	NY2-138	S-FO	Familiar	386.19
Winner	NY2-138	S-FO	Familiar	402.19
Winner	NY2-138	S-FO	Familiar	423.69
Winner	NY2-138	S-FO	Familiar	486.442
Winner	NY2-138	S-FO	Familiar	487.19
Winner	NY2-138	S-FO	Familiar	519.442
Winner	NY2-138	S-FO	Familiar	569.691
Winner	NY2-138	S-FO	Familiar	571.691
Winner	NY2-138	S-FO	Familiar	656.445
Winner	NY2-138	S-FO	Familiar	1125.445
Winner	NY2-138	S-FO	Familiar	1368.693
Winner	NY2-138	S-FO	Familiar	1500.949
Winner	NY2-138	S-FO	Familiar	1649.205
Winner	NY2-142	S-FO	Familiar	7.602
Winner	NY2-142	S-FO	Familiar	7.852
Winner	NY2-142	S-FO	Familiar	223.122
Winner	NY2-142	S-FO	Familiar	235.362
Winner	NY2-142	S-FO	Familiar	244.602
Winner	NY2-142	S-FO	Familiar	245.37
Winner	NY2-142	S-FO	Familiar	246.274
Winner	NY2-142	S-FO	Familiar	246.362
Winner	NY2-142	S-FO	Familiar	247.282
Winner	NY2-142	S-FO	Familiar	383.023
Winner	NY2-142	S-FO	Familiar	383.272
Winner	NY2-142	S-FO	Familiar	383.522
Winner	NY2-142	S-FO	Familiar	383.772
Winner	NY2-142	S-FO	Familiar	384.022
Winner	NY2-142	S-FO	Familiar	455.784
Winner	NY2-142	S-FO	Familiar	557.28
Winner	NY2-142	S-FO	Familiar	594.032
Winner	NY2-142	S-FO	Familiar	596.544
Winner	NY2-142	S-FO	Familiar	772.773
Winner	NY2-142	S-FO	Familiar	783.525
Winner	NY2-142	S-FO	Familiar	925.021
Winner	NY2-142	S-FO	Familiar	1350.273
Winner	NY2-142	S-FO	Familiar	1407.017
Winner	NY3-103	S-FO	Familiar	0.108
Winner	NY3-103	S-FO	Familiar	0.407
Winner	NY3-103	S-FO	Familiar	0.601
Winner	NY3-103	S-FO	Familiar	0.852
Winner	NY3-103	S-FO	Familiar	1.405
Winner	NY3-103	S-FO	Familiar	1.654
Winner	NY3-103	S-FO	Familiar	1.905
Winner	NY3-103	S-FO	Familiar	2.405
Winner	NY3-103	S-FO	Familiar	2.655
Winner	NY3-103	S-FO	Familiar	2.904
Winner	NY3-103	S-FO	Familiar	3.155
Winner	NY3-103	S-FO	Familiar	3.405
Winner	NY3-103	S-FO	Familiar	4.155
Winner	NY3-103	S-FO	Familiar	4.656
Winner	NY3-103	S-FO	Familiar	4.905
Winner	NY3-103	S-FO	Familiar	5.155
Winner	NY3-103	S-FO	Familiar	5.405
Winner	NY3-103	S-FO	Familiar	5.655
Winner	NY3-103	S-FO	Familiar	5.905
Winner	NY3-103	S-FO	Familiar	6.156
Winner	NY3-103	S-FO	Familiar	6.405
Winner	NY3-103	S-FO	Familiar	6.655
Winner	NY3-103	S-FO	Familiar	6.906
Winner	NY3-103	S-FO	Familiar	7.154
Winner	NY3-103	S-FO	Familiar	7.405
Winner	NY3-103	S-FO	Familiar	7.655
Winner	NY3-103	S-FO	Familiar	7.905
Winner	NY3-103	S-FO	Familiar	12.601
Winner	NY3-103	S-FO	Familiar	12.85
Winner	NY3-103	S-FO	Familiar	13.101
Winner	NY3-103	S-FO	Familiar	13.351
Winner	NY3-103	S-FO	Familiar	13.601
Winner	NY3-103	S-FO	Familiar	14.101
Winner	NY3-103	S-FO	Familiar	27.851
Winner	NY3-103	S-FO	Familiar	31.351
Winner	NY3-103	S-FO	Familiar	40.102
Winner	NY3-103	S-FO	Familiar	40.601
Winner	NY3-103	S-FO	Familiar	49.351
Winner	NY3-103	S-FO	Familiar	50.852
Winner	NY3-103	S-FO	Familiar	57.101
Winner	NY3-103	S-FO	Familiar	64.352
Winner	NY3-103	S-FO	Familiar	64.85
Winner	NY3-103	S-FO	Familiar	65.1
Winner	NY3-103	S-FO	Familiar	65.35
Winner	NY3-103	S-FO	Familiar	65.602
Winner	NY3-103	S-FO	Familiar	65.852
Winner	NY3-103	S-FO	Familiar	66.1
Winner	NY3-103	S-FO	Familiar	66.35
Winner	NY3-103	S-FO	Familiar	69.155
Winner	NY3-103	S-FO	Familiar	69.406
Winner	NY3-103	S-FO	Familiar	69.905
Winner	NY3-103	S-FO	Familiar	70.405
Winner	NY3-103	S-FO	Familiar	103.407
Winner	NY3-103	S-FO	Familiar	118.66
Winner	NY3-103	S-FO	Familiar	158.16
Winner	NY3-103	S-FO	Familiar	177.904
Winner	NY3-103	S-FO	Familiar	244.66
Winner	NY3-103	S-FO	Familiar	314.66
Winner	NY3-103	S-FO	Familiar	442.168
Winner	NY3-103	S-FO	Familiar	598.656
Winner	NY3-103	S-FO	Familiar	680.676
Winner	NY3-103	S-FO	Familiar	680.927
Winner	NY3-103	S-FO	Familiar	681.176
Winner	NY3-103	S-FO	Familiar	682.92
Winner	NY3-103	S-FO	Familiar	830.183
Winner	NY3-103	S-FO	Familiar	1122.183
Winner	NY3-103	S-FO	Familiar	1554.926
Winner	NY3-103	S-FO	Familiar	1556.677
Winner	NY3-103	S-FO	Familiar	1591.185
Winner	NY3-109	S-FO	Familiar	0.108
Winner	NY3-109	S-FO	Familiar	3.102
Winner	NY3-109	S-FO	Familiar	30.32
Winner	NY3-109	S-FO	Familiar	41.328
Winner	NY3-109	S-FO	Familiar	42.572
Winner	NY3-109	S-FO	Familiar	42.95
Winner	NY3-109	S-FO	Familiar	43.451
Winner	NY3-109	S-FO	Familiar	44.701
Winner	NY3-109	S-FO	Familiar	46.95
Winner	NY3-109	S-FO	Familiar	67.451
Winner	NY3-109	S-FO	Familiar	86.95
Winner	NY3-109	S-FO	Familiar	87.2
Winner	NY3-109	S-FO	Familiar	87.699
Winner	NY3-109	S-FO	Familiar	87.95
Winner	NY3-109	S-FO	Familiar	88.2
Winner	NY3-109	S-FO	Familiar	90.7
Winner	NY3-109	S-FO	Familiar	91.701
Winner	NY3-109	S-FO	Familiar	91.95
Winner	NY3-109	S-FO	Familiar	134.95
Winner	NY3-109	S-FO	Familiar	136.451
Winner	NY3-109	S-FO	Familiar	136.7
Winner	NY3-109	S-FO	Familiar	144.701
Winner	NY3-109	S-FO	Familiar	145.453
Winner	NY3-109	S-FO	Familiar	146.453
Winner	NY3-109	S-FO	Familiar	147.205
Winner	NY3-109	S-FO	Familiar	153.205
Winner	NY3-109	S-FO	Familiar	154.45
Winner	NY3-109	S-FO	Familiar	197.21
Winner	NY3-109	S-FO	Familiar	198.206
Winner	NY3-109	S-FO	Familiar	198.702
Winner	NY3-109	S-FO	Familiar	203.706
Winner	NY3-109	S-FO	Familiar	205.702
Winner	NY3-109	S-FO	Familiar	206.206
Winner	NY3-109	S-FO	Familiar	206.702
Winner	NY3-109	S-FO	Familiar	208.454
Winner	NY3-109	S-FO	Familiar	212.454
Winner	NY3-109	S-FO	Familiar	213.206
Winner	NY3-109	S-FO	Familiar	214.206
Winner	NY3-109	S-FO	Familiar	229.458
Winner	NY3-109	S-FO	Familiar	233.701
Winner	NY3-109	S-FO	Familiar	271.459
Winner	NY3-109	S-FO	Familiar	274.95
Winner	NY3-109	S-FO	Familiar	275.2
Winner	NY3-109	S-FO	Familiar	275.449
Winner	NY3-109	S-FO	Familiar	275.699
Winner	NY3-109	S-FO	Familiar	341.207
Winner	NY3-109	S-FO	Familiar	346.955
Winner	NY3-109	S-FO	Familiar	399.707
Winner	NY3-109	S-FO	Familiar	400.707
Winner	NY3-109	S-FO	Familiar	401.203
Winner	NY3-109	S-FO	Familiar	507.703
Winner	NY3-109	S-FO	Familiar	528.203
Winner	NY3-109	S-FO	Familiar	529.203
Winner	NY3-109	S-FO	Familiar	583.203
Winner	NY3-109	S-FO	Familiar	730.7
Winner	NY3-109	S-FO	Familiar	731.7
Winner	NY3-109	S-FO	Familiar	731.951
Winner	NY3-109	S-FO	Familiar	732.199
Winner	NY3-109	S-FO	Familiar	733.46
Winner	NY3-109	S-FO	Familiar	797.038
Winner	NY3-109	S-FO	Familiar	1192.799
Winner	NY3-109	S-FO	Familiar	1274.295
Winner	NY3-109	S-FO	Familiar	1326.807
Winner	NY3-109	S-FO	Familiar	1331.559
Winner	NY2-176	S-FO	Familiar	570.117
Winner	NY2-176	S-FO	Familiar	581.365
Winner	NY2-176	S-FO	Familiar	592.365
Winner	NY2-176	S-FO	Familiar	697.613
Winner	NY2-176	S-FO	Familiar	810.365
Winner	NY2-176	S-FO	Familiar	855.117
Winner	NY2-176	S-FO	Familiar	863.621
Winner	NY2-176	S-FO	Familiar	1001.853
Winner	NY2-176	S-FO	Familiar	1040.853
Winner	NY2-176	S-FO	Familiar	1193.373
Winner	NY2-176	S-FO	Familiar	1439.621
Winner	NY3-136	S-FO	Familiar	360.609
Winner	NY3-136	S-FO	Familiar	369.361
Winner	NY3-136	S-FO	Familiar	386.121
Winner	NY3-136	S-FO	Familiar	391.873
Winner	NY3-136	S-FO	Familiar	396.865
Winner	NY3-136	S-FO	Familiar	429.617
Winner	NY3-136	S-FO	Familiar	538.617
Winner	NY3-136	S-FO	Familiar	636.601
Winner	NY3-136	S-FO	Familiar	676.361
Winner	NY3-136	S-FO	Familiar	676.857
Winner	NY3-136	S-FO	Familiar	873.361
Winner	NY3-136	S-FO	Familiar	1655.873
Winner	NY3-237	S-FO	Familiar	1.604
Winner	NY3-237	S-FO	Familiar	5.352
Winner	NY3-237	S-FO	Familiar	6.1
Winner	NY3-237	S-FO	Familiar	6.602
Winner	NY3-237	S-FO	Familiar	7.1
Winner	NY3-237	S-FO	Familiar	7.35
Winner	NY3-237	S-FO	Familiar	7.852
Winner	NY3-237	S-FO	Familiar	9.352
Winner	NY3-237	S-FO	Familiar	9.602
Winner	NY3-237	S-FO	Familiar	9.852
Winner	NY3-237	S-FO	Familiar	21.298
Winner	NY3-237	S-FO	Familiar	21.546
Winner	NY3-237	S-FO	Familiar	21.797
Winner	NY3-237	S-FO	Familiar	22.046
Winner	NY3-237	S-FO	Familiar	22.047
Winner	NY3-237	S-FO	Familiar	26.301
Winner	NY3-237	S-FO	Familiar	50.051
Winner	NY3-237	S-FO	Familiar	85.301
Winner	NY3-237	S-FO	Familiar	132.298
Winner	NY3-237	S-FO	Familiar	149.05
Winner	NY3-237	S-FO	Familiar	272.05
Winner	NY3-237	S-FO	Familiar	277.302
Winner	NY3-237	S-FO	Familiar	458.878
Winner	NY3-237	S-FO	Familiar	727.625
Winner	NY3-237	S-FO	Familiar	727.874
Winner	NY3-237	S-FO	Familiar	728.123
Winner	NY3-237	S-FO	Familiar	746.626
Winner	NY3-237	S-FO	Familiar	747.124
Winner	NY3-237	S-FO	Familiar	747.374
Winner	NY3-237	S-FO	Familiar	747.625
Winner	NY3-237	S-FO	Familiar	747.874
Winner	NY3-237	S-FO	Familiar	839.625
Winner	NY3-237	S-FO	Familiar	951.849
Winner	NY3-237	S-FO	Familiar	1128.113
Winner	NY3-237	S-FO	Familiar	1177.361
Winner	NY3-237	S-FO	Familiar	1344.105
Winner	NY3-237	S-FO	Familiar	1464.857
Winner	NY2-425	S-FO	Familiar	227.321
Winner	NY2-425	S-FO	Familiar	302.587
Winner	NY2-425	S-FO	Familiar	305.083
Winner	NY2-425	S-FO	Familiar	334.022
Winner	NY2-425	S-FO	Familiar	699.793
Winner	NY2-425	S-FO	Familiar	1663.521
