# Supplementary material for: Dynamic changes to signal allocation rules in response to variable social environments in house mice
Source: Commun Biol. 2023 Mar 21;6:297. doi: 10.1038/s42003-023-04672-x (PMC10027867; doi:10.1038/s42003-023-04672-x)
Supplement: Supplementary file 4 — Supplemental Data [file 42003_2023_4672_MOESM4_ESM.zip › code.and.datasheets/analysis.datasheets/fig_4d_marked_winners_unfamiliar.csv]

FightOutcome	MaleID	Treatment	Familiarity	Time
Winner	NY2-135	S-UFO	Unfamiliar	0.351
Winner	NY2-135	S-UFO	Unfamiliar	0.85
Winner	NY2-135	S-UFO	Unfamiliar	1.351
Winner	NY2-135	S-UFO	Unfamiliar	1.602
Winner	NY2-135	S-UFO	Unfamiliar	4.352
Winner	NY2-135	S-UFO	Unfamiliar	6.102
Winner	NY2-135	S-UFO	Unfamiliar	6.602
Winner	NY2-135	S-UFO	Unfamiliar	7.102
Winner	NY2-135	S-UFO	Unfamiliar	7.85
Winner	NY2-135	S-UFO	Unfamiliar	8.854
Winner	NY2-135	S-UFO	Unfamiliar	9.102
Winner	NY2-135	S-UFO	Unfamiliar	10.852
Winner	NY2-135	S-UFO	Unfamiliar	11.1
Winner	NY2-135	S-UFO	Unfamiliar	12.104
Winner	NY2-135	S-UFO	Unfamiliar	16.35
Winner	NY2-135	S-UFO	Unfamiliar	17.104
Winner	NY2-135	S-UFO	Unfamiliar	23.157
Winner	NY2-135	S-UFO	Unfamiliar	23.403
Winner	NY2-135	S-UFO	Unfamiliar	24.404
Winner	NY2-135	S-UFO	Unfamiliar	25.152
Winner	NY2-135	S-UFO	Unfamiliar	26.154
Winner	NY2-135	S-UFO	Unfamiliar	26.652
Winner	NY2-135	S-UFO	Unfamiliar	26.902
Winner	NY2-135	S-UFO	Unfamiliar	27.402
Winner	NY2-135	S-UFO	Unfamiliar	28.404
Winner	NY2-135	S-UFO	Unfamiliar	29.9
Winner	NY2-135	S-UFO	Unfamiliar	32.654
Winner	NY2-135	S-UFO	Unfamiliar	32.7
Winner	NY2-135	S-UFO	Unfamiliar	33.402
Winner	NY2-135	S-UFO	Unfamiliar	33.45
Winner	NY2-135	S-UFO	Unfamiliar	35.702
Winner	NY2-135	S-UFO	Unfamiliar	36.2
Winner	NY2-135	S-UFO	Unfamiliar	38.698
Winner	NY2-135	S-UFO	Unfamiliar	39.202
Winner	NY2-135	S-UFO	Unfamiliar	39.952
Winner	NY2-135	S-UFO	Unfamiliar	40.198
Winner	NY2-135	S-UFO	Unfamiliar	40.698
Winner	NY2-135	S-UFO	Unfamiliar	41.198
Winner	NY2-135	S-UFO	Unfamiliar	43.928
Winner	NY2-135	S-UFO	Unfamiliar	44.432
Winner	NY2-135	S-UFO	Unfamiliar	44.928
Winner	NY2-135	S-UFO	Unfamiliar	45.93
Winner	NY2-135	S-UFO	Unfamiliar	49.18
Winner	NY2-135	S-UFO	Unfamiliar	50.932
Winner	NY2-135	S-UFO	Unfamiliar	51.18
Winner	NY2-135	S-UFO	Unfamiliar	51.678
Winner	NY2-135	S-UFO	Unfamiliar	52.178
Winner	NY2-135	S-UFO	Unfamiliar	52.68
Winner	NY2-135	S-UFO	Unfamiliar	53.68
Winner	NY2-135	S-UFO	Unfamiliar	58.182
Winner	NY2-135	S-UFO	Unfamiliar	58.428
Winner	NY2-135	S-UFO	Unfamiliar	58.68
Winner	NY2-135	S-UFO	Unfamiliar	58.69
Winner	NY2-135	S-UFO	Unfamiliar	59.18
Winner	NY2-135	S-UFO	Unfamiliar	59.43
Winner	NY2-135	S-UFO	Unfamiliar	59.438
Winner	NY2-135	S-UFO	Unfamiliar	59.93
Winner	NY2-135	S-UFO	Unfamiliar	60.188
Winner	NY2-135	S-UFO	Unfamiliar	62.69
Winner	NY2-135	S-UFO	Unfamiliar	62.938
Winner	NY2-135	S-UFO	Unfamiliar	63.438
Winner	NY2-135	S-UFO	Unfamiliar	64.938
Winner	NY2-135	S-UFO	Unfamiliar	65.938
Winner	NY2-135	S-UFO	Unfamiliar	67.44
Winner	NY2-135	S-UFO	Unfamiliar	68.44
Winner	NY2-135	S-UFO	Unfamiliar	68.686
Winner	NY2-135	S-UFO	Unfamiliar	69.186
Winner	NY2-135	S-UFO	Unfamiliar	69.438
Winner	NY2-135	S-UFO	Unfamiliar	69.936
Winner	NY2-135	S-UFO	Unfamiliar	70.438
Winner	NY2-135	S-UFO	Unfamiliar	70.688
Winner	NY2-135	S-UFO	Unfamiliar	70.938
Winner	NY2-135	S-UFO	Unfamiliar	71.188
Winner	NY2-135	S-UFO	Unfamiliar	71.688
Winner	NY2-135	S-UFO	Unfamiliar	71.936
Winner	NY2-135	S-UFO	Unfamiliar	72.186
Winner	NY2-135	S-UFO	Unfamiliar	75.688
Winner	NY2-135	S-UFO	Unfamiliar	75.936
Winner	NY2-135	S-UFO	Unfamiliar	76.436
Winner	NY2-135	S-UFO	Unfamiliar	76.938
Winner	NY2-135	S-UFO	Unfamiliar	88.936
Winner	NY2-135	S-UFO	Unfamiliar	89.188
Winner	NY2-135	S-UFO	Unfamiliar	89.688
Winner	NY2-135	S-UFO	Unfamiliar	91.188
Winner	NY2-135	S-UFO	Unfamiliar	93.94
Winner	NY2-135	S-UFO	Unfamiliar	94.686
Winner	NY2-135	S-UFO	Unfamiliar	96.689
Winner	NY2-135	S-UFO	Unfamiliar	97.19
Winner	NY2-135	S-UFO	Unfamiliar	100.937
Winner	NY2-135	S-UFO	Unfamiliar	104.191
Winner	NY2-135	S-UFO	Unfamiliar	104.685
Winner	NY2-135	S-UFO	Unfamiliar	105.187
Winner	NY2-135	S-UFO	Unfamiliar	105.687
Winner	NY2-135	S-UFO	Unfamiliar	105.937
Winner	NY2-135	S-UFO	Unfamiliar	106.437
Winner	NY2-135	S-UFO	Unfamiliar	111.439
Winner	NY2-135	S-UFO	Unfamiliar	112.185
Winner	NY2-135	S-UFO	Unfamiliar	113.937
Winner	NY2-135	S-UFO	Unfamiliar	116.939
Winner	NY2-135	S-UFO	Unfamiliar	118.689
Winner	NY2-135	S-UFO	Unfamiliar	119.437
Winner	NY2-135	S-UFO	Unfamiliar	119.937
Winner	NY2-135	S-UFO	Unfamiliar	121.687
Winner	NY2-135	S-UFO	Unfamiliar	121.937
Winner	NY2-135	S-UFO	Unfamiliar	122.687
Winner	NY2-135	S-UFO	Unfamiliar	126.435
Winner	NY2-135	S-UFO	Unfamiliar	129.832
Winner	NY2-135	S-UFO	Unfamiliar	130.08
Winner	NY2-135	S-UFO	Unfamiliar	130.83
Winner	NY2-135	S-UFO	Unfamiliar	131.332
Winner	NY2-135	S-UFO	Unfamiliar	135.334
Winner	NY2-135	S-UFO	Unfamiliar	137.334
Winner	NY2-135	S-UFO	Unfamiliar	141.334
Winner	NY2-135	S-UFO	Unfamiliar	141.832
Winner	NY2-135	S-UFO	Unfamiliar	142.332
Winner	NY2-135	S-UFO	Unfamiliar	143.082
Winner	NY2-135	S-UFO	Unfamiliar	150.582
Winner	NY2-135	S-UFO	Unfamiliar	152.082
Winner	NY2-135	S-UFO	Unfamiliar	160.082
Winner	NY2-135	S-UFO	Unfamiliar	160.332
Winner	NY2-135	S-UFO	Unfamiliar	165.084
Winner	NY2-135	S-UFO	Unfamiliar	165.33
Winner	NY2-135	S-UFO	Unfamiliar	165.83
Winner	NY2-135	S-UFO	Unfamiliar	166.082
Winner	NY2-135	S-UFO	Unfamiliar	169.582
Winner	NY2-135	S-UFO	Unfamiliar	169.832
Winner	NY2-135	S-UFO	Unfamiliar	170.082
Winner	NY2-135	S-UFO	Unfamiliar	170.582
Winner	NY2-135	S-UFO	Unfamiliar	171.08
Winner	NY2-135	S-UFO	Unfamiliar	171.582
Winner	NY2-135	S-UFO	Unfamiliar	172.334
Winner	NY2-135	S-UFO	Unfamiliar	172.58
Winner	NY2-135	S-UFO	Unfamiliar	173.08
Winner	NY2-135	S-UFO	Unfamiliar	173.332
Winner	NY2-135	S-UFO	Unfamiliar	173.83
Winner	NY2-135	S-UFO	Unfamiliar	175.834
Winner	NY2-135	S-UFO	Unfamiliar	176.08
Winner	NY2-135	S-UFO	Unfamiliar	176.58
Winner	NY2-135	S-UFO	Unfamiliar	176.832
Winner	NY2-135	S-UFO	Unfamiliar	177.332
Winner	NY2-135	S-UFO	Unfamiliar	183.58
Winner	NY2-135	S-UFO	Unfamiliar	184.584
Winner	NY2-135	S-UFO	Unfamiliar	185.332
Winner	NY2-135	S-UFO	Unfamiliar	185.582
Winner	NY2-135	S-UFO	Unfamiliar	186.334
Winner	NY2-135	S-UFO	Unfamiliar	187.082
Winner	NY2-135	S-UFO	Unfamiliar	196.582
Winner	NY2-135	S-UFO	Unfamiliar	196.832
Winner	NY2-135	S-UFO	Unfamiliar	197.08
Winner	NY2-135	S-UFO	Unfamiliar	197.084
Winner	NY2-135	S-UFO	Unfamiliar	197.58
Winner	NY2-135	S-UFO	Unfamiliar	197.584
Winner	NY2-135	S-UFO	Unfamiliar	198.082
Winner	NY2-135	S-UFO	Unfamiliar	200.334
Winner	NY2-135	S-UFO	Unfamiliar	200.83
Winner	NY2-135	S-UFO	Unfamiliar	201.33
Winner	NY2-135	S-UFO	Unfamiliar	230.838
Winner	NY2-135	S-UFO	Unfamiliar	232.584
Winner	NY2-135	S-UFO	Unfamiliar	233.084
Winner	NY2-135	S-UFO	Unfamiliar	233.58
Winner	NY2-135	S-UFO	Unfamiliar	247.584
Winner	NY2-135	S-UFO	Unfamiliar	248.082
Winner	NY2-135	S-UFO	Unfamiliar	248.582
Winner	NY2-135	S-UFO	Unfamiliar	381.833
Winner	NY2-135	S-UFO	Unfamiliar	382.584
Winner	NY2-135	S-UFO	Unfamiliar	382.833
Winner	NY2-135	S-UFO	Unfamiliar	383.085
Winner	NY2-135	S-UFO	Unfamiliar	383.584
Winner	NY2-135	S-UFO	Unfamiliar	384.085
Winner	NY2-135	S-UFO	Unfamiliar	412.088
Winner	NY2-135	S-UFO	Unfamiliar	413.085
Winner	NY2-135	S-UFO	Unfamiliar	419.833
Winner	NY2-135	S-UFO	Unfamiliar	445.338
Winner	NY2-135	S-UFO	Unfamiliar	446.335
Winner	NY2-135	S-UFO	Unfamiliar	495.556
Winner	NY2-135	S-UFO	Unfamiliar	496.054
Winner	NY2-135	S-UFO	Unfamiliar	496.805
Winner	NY2-135	S-UFO	Unfamiliar	497.055
Winner	NY2-135	S-UFO	Unfamiliar	497.305
Winner	NY2-135	S-UFO	Unfamiliar	497.837
Winner	NY2-135	S-UFO	Unfamiliar	499.337
Winner	NY2-135	S-UFO	Unfamiliar	506.311
Winner	NY2-135	S-UFO	Unfamiliar	507.01
Winner	NY2-135	S-UFO	Unfamiliar	507.063
Winner	NY2-135	S-UFO	Unfamiliar	507.514
Winner	NY2-135	S-UFO	Unfamiliar	508.51
Winner	NY2-135	S-UFO	Unfamiliar	533.514
Winner	NY2-135	S-UFO	Unfamiliar	534.758
Winner	NY2-135	S-UFO	Unfamiliar	535.262
Winner	NY2-135	S-UFO	Unfamiliar	692.838
Winner	NY2-135	S-UFO	Unfamiliar	693.838
Winner	NY2-135	S-UFO	Unfamiliar	694.338
Winner	NY2-135	S-UFO	Unfamiliar	695.09
Winner	NY2-135	S-UFO	Unfamiliar	831.838
Winner	NY2-135	S-UFO	Unfamiliar	832.338
Winner	NY2-135	S-UFO	Unfamiliar	833.09
Winner	NY2-135	S-UFO	Unfamiliar	833.59
Winner	NY2-135	S-UFO	Unfamiliar	834.338
Winner	NY2-135	S-UFO	Unfamiliar	869.342
Winner	NY2-135	S-UFO	Unfamiliar	1164.098
Winner	NY2-135	S-UFO	Unfamiliar	1165.602
Winner	NY2-135	S-UFO	Unfamiliar	1166.346
Winner	NY2-135	S-UFO	Unfamiliar	1196.842
Winner	NY2-135	S-UFO	Unfamiliar	1528.85
Winner	NY2-135	S-UFO	Unfamiliar	1669.848
Winner	NY3-126	S-UFO	Unfamiliar	228.43
Winner	NY3-126	S-UFO	Unfamiliar	237.934
Winner	NY3-126	S-UFO	Unfamiliar	267.686
Winner	NY3-126	S-UFO	Unfamiliar	282.182
Winner	NY3-126	S-UFO	Unfamiliar	342.182
Winner	NY3-126	S-UFO	Unfamiliar	358.678
Winner	NY3-126	S-UFO	Unfamiliar	434.926
Winner	NY3-126	S-UFO	Unfamiliar	487.926
Winner	NY3-126	S-UFO	Unfamiliar	653.934
Winner	NY3-126	S-UFO	Unfamiliar	882.686
Winner	NY3-126	S-UFO	Unfamiliar	948.678
Winner	NY3-126	S-UFO	Unfamiliar	1118.19
Winner	NY3-126	S-UFO	Unfamiliar	1255.934
Winner	NY3-140	S-UFO	Unfamiliar	28.403
Winner	NY3-140	S-UFO	Unfamiliar	28.652
Winner	NY3-140	S-UFO	Unfamiliar	28.901
Winner	NY3-140	S-UFO	Unfamiliar	29.402
Winner	NY3-140	S-UFO	Unfamiliar	40.402
Winner	NY3-140	S-UFO	Unfamiliar	41.653
Winner	NY3-140	S-UFO	Unfamiliar	42.151
Winner	NY3-140	S-UFO	Unfamiliar	42.402
Winner	NY3-140	S-UFO	Unfamiliar	42.651
Winner	NY3-140	S-UFO	Unfamiliar	43.652
Winner	NY3-140	S-UFO	Unfamiliar	47.151
Winner	NY3-140	S-UFO	Unfamiliar	47.405
Winner	NY3-140	S-UFO	Unfamiliar	51.653
Winner	NY3-140	S-UFO	Unfamiliar	73.956
Winner	NY3-140	S-UFO	Unfamiliar	74.956
Winner	NY3-140	S-UFO	Unfamiliar	75.204
Winner	NY3-140	S-UFO	Unfamiliar	75.706
Winner	NY3-140	S-UFO	Unfamiliar	76.204
Winner	NY3-140	S-UFO	Unfamiliar	76.706
Winner	NY3-140	S-UFO	Unfamiliar	77.456
Winner	NY3-140	S-UFO	Unfamiliar	80.706
Winner	NY3-140	S-UFO	Unfamiliar	81.206
Winner	NY3-140	S-UFO	Unfamiliar	88.456
Winner	NY3-140	S-UFO	Unfamiliar	88.954
Winner	NY3-140	S-UFO	Unfamiliar	89.454
Winner	NY3-140	S-UFO	Unfamiliar	89.954
Winner	NY3-140	S-UFO	Unfamiliar	105.956
Winner	NY3-140	S-UFO	Unfamiliar	144.206
Winner	NY3-140	S-UFO	Unfamiliar	145.704
Winner	NY3-140	S-UFO	Unfamiliar	146.204
Winner	NY3-140	S-UFO	Unfamiliar	164.206
Winner	NY3-140	S-UFO	Unfamiliar	165.458
Winner	NY3-140	S-UFO	Unfamiliar	179.206
Winner	NY3-140	S-UFO	Unfamiliar	182.206
Winner	NY3-140	S-UFO	Unfamiliar	182.454
Winner	NY3-140	S-UFO	Unfamiliar	182.954
Winner	NY3-140	S-UFO	Unfamiliar	211.923
Winner	NY3-140	S-UFO	Unfamiliar	222.167
Winner	NY3-140	S-UFO	Unfamiliar	236.914
Winner	NY3-140	S-UFO	Unfamiliar	237.67
Winner	NY3-140	S-UFO	Unfamiliar	238.662
Winner	NY3-140	S-UFO	Unfamiliar	240.422
Winner	NY3-140	S-UFO	Unfamiliar	241.918
Winner	NY3-140	S-UFO	Unfamiliar	242.166
Winner	NY3-140	S-UFO	Unfamiliar	244.162
Winner	NY3-140	S-UFO	Unfamiliar	244.666
Winner	NY3-140	S-UFO	Unfamiliar	249.666
Winner	NY3-140	S-UFO	Unfamiliar	250.666
Winner	NY3-140	S-UFO	Unfamiliar	251.666
Winner	NY3-140	S-UFO	Unfamiliar	252.666
Winner	NY3-140	S-UFO	Unfamiliar	253.666
Winner	NY3-140	S-UFO	Unfamiliar	254.662
Winner	NY3-140	S-UFO	Unfamiliar	298.418
Winner	NY3-140	S-UFO	Unfamiliar	299.418
Winner	NY3-140	S-UFO	Unfamiliar	300.418
Winner	NY3-140	S-UFO	Unfamiliar	301.418
Winner	NY3-140	S-UFO	Unfamiliar	308.17
Winner	NY3-140	S-UFO	Unfamiliar	309.918
Winner	NY3-140	S-UFO	Unfamiliar	310.166
Winner	NY3-140	S-UFO	Unfamiliar	310.666
Winner	NY3-140	S-UFO	Unfamiliar	311.418
Winner	NY3-140	S-UFO	Unfamiliar	319.67
Winner	NY3-140	S-UFO	Unfamiliar	320.662
Winner	NY3-140	S-UFO	Unfamiliar	322.418
Winner	NY3-140	S-UFO	Unfamiliar	339.67
Winner	NY3-140	S-UFO	Unfamiliar	339.914
Winner	NY3-140	S-UFO	Unfamiliar	340.666
Winner	NY3-140	S-UFO	Unfamiliar	341.418
Winner	NY3-140	S-UFO	Unfamiliar	342.166
Winner	NY3-140	S-UFO	Unfamiliar	342.918
Winner	NY3-140	S-UFO	Unfamiliar	349.666
Winner	NY3-140	S-UFO	Unfamiliar	352.922
Winner	NY3-140	S-UFO	Unfamiliar	356.666
Winner	NY3-140	S-UFO	Unfamiliar	356.918
Winner	NY3-140	S-UFO	Unfamiliar	357.666
Winner	NY3-140	S-UFO	Unfamiliar	358.418
Winner	NY3-140	S-UFO	Unfamiliar	359.418
Winner	NY3-140	S-UFO	Unfamiliar	360.166
Winner	NY3-140	S-UFO	Unfamiliar	361.166
Winner	NY3-140	S-UFO	Unfamiliar	371.418
Winner	NY3-140	S-UFO	Unfamiliar	372.418
Winner	NY3-140	S-UFO	Unfamiliar	373.418
Winner	NY3-140	S-UFO	Unfamiliar	373.918
Winner	NY3-140	S-UFO	Unfamiliar	375.918
Winner	NY3-140	S-UFO	Unfamiliar	376.918
Winner	NY3-140	S-UFO	Unfamiliar	377.918
Winner	NY3-140	S-UFO	Unfamiliar	392.418
Winner	NY3-140	S-UFO	Unfamiliar	392.666
Winner	NY3-140	S-UFO	Unfamiliar	393.666
Winner	NY3-140	S-UFO	Unfamiliar	394.662
Winner	NY3-140	S-UFO	Unfamiliar	395.414
Winner	NY3-140	S-UFO	Unfamiliar	395.918
Winner	NY3-140	S-UFO	Unfamiliar	396.666
Winner	NY3-140	S-UFO	Unfamiliar	424.666
Winner	NY3-140	S-UFO	Unfamiliar	425.918
Winner	NY3-140	S-UFO	Unfamiliar	426.166
Winner	NY3-140	S-UFO	Unfamiliar	435.162
Winner	NY3-140	S-UFO	Unfamiliar	435.918
Winner	NY3-140	S-UFO	Unfamiliar	436.666
Winner	NY3-140	S-UFO	Unfamiliar	437.418
Winner	NY3-140	S-UFO	Unfamiliar	437.666
Winner	NY3-140	S-UFO	Unfamiliar	437.918
Winner	NY3-140	S-UFO	Unfamiliar	438.418
Winner	NY3-140	S-UFO	Unfamiliar	471.662
Winner	NY3-140	S-UFO	Unfamiliar	480.67
Winner	NY3-140	S-UFO	Unfamiliar	515.919
Winner	NY3-140	S-UFO	Unfamiliar	517.167
Winner	NY3-140	S-UFO	Unfamiliar	517.419
Winner	NY3-140	S-UFO	Unfamiliar	518.915
Winner	NY3-140	S-UFO	Unfamiliar	564.673
Winner	NY3-140	S-UFO	Unfamiliar	620.167
Winner	NY3-140	S-UFO	Unfamiliar	621.92
Winner	NY3-140	S-UFO	Unfamiliar	637.164
Winner	NY3-140	S-UFO	Unfamiliar	637.664
Winner	NY3-140	S-UFO	Unfamiliar	638.414
Winner	NY3-140	S-UFO	Unfamiliar	719.177
Winner	NY3-140	S-UFO	Unfamiliar	802.183
Winner	NY3-140	S-UFO	Unfamiliar	803.671
Winner	NY3-140	S-UFO	Unfamiliar	804.671
Winner	NY3-140	S-UFO	Unfamiliar	805.418
Winner	NY3-140	S-UFO	Unfamiliar	805.918
Winner	NY3-140	S-UFO	Unfamiliar	806.671
Winner	NY3-140	S-UFO	Unfamiliar	807.671
Winner	NY3-140	S-UFO	Unfamiliar	808.109
Winner	NY3-140	S-UFO	Unfamiliar	808.36
Winner	NY3-140	S-UFO	Unfamiliar	808.61
Winner	NY3-140	S-UFO	Unfamiliar	863.609
Winner	NY3-140	S-UFO	Unfamiliar	867.862
Winner	NY3-140	S-UFO	Unfamiliar	868.359
Winner	NY3-140	S-UFO	Unfamiliar	868.61
Winner	NY3-140	S-UFO	Unfamiliar	868.86
Winner	NY3-140	S-UFO	Unfamiliar	869.36
Winner	NY3-140	S-UFO	Unfamiliar	870.115
Winner	NY3-141	S-UFO	Unfamiliar	2.562
Winner	NY3-141	S-UFO	Unfamiliar	2.854
Winner	NY3-141	S-UFO	Unfamiliar	3.103
Winner	NY3-141	S-UFO	Unfamiliar	3.354
Winner	NY3-141	S-UFO	Unfamiliar	3.853
Winner	NY3-141	S-UFO	Unfamiliar	4.354
Winner	NY3-141	S-UFO	Unfamiliar	4.855
Winner	NY3-141	S-UFO	Unfamiliar	5.102
Winner	NY3-141	S-UFO	Unfamiliar	5.353
Winner	NY3-141	S-UFO	Unfamiliar	5.604
Winner	NY3-141	S-UFO	Unfamiliar	5.853
Winner	NY3-141	S-UFO	Unfamiliar	15.852
Winner	NY3-141	S-UFO	Unfamiliar	27.852
Winner	NY3-141	S-UFO	Unfamiliar	28.854
Winner	NY3-141	S-UFO	Unfamiliar	29.102
Winner	NY3-141	S-UFO	Unfamiliar	29.602
Winner	NY3-141	S-UFO	Unfamiliar	29.854
Winner	NY3-141	S-UFO	Unfamiliar	31.352
Winner	NY3-141	S-UFO	Unfamiliar	32.106
Winner	NY3-141	S-UFO	Unfamiliar	62.354
Winner	NY3-141	S-UFO	Unfamiliar	88.356
Winner	NY3-141	S-UFO	Unfamiliar	88.856
Winner	NY3-141	S-UFO	Unfamiliar	89.354
Winner	NY3-141	S-UFO	Unfamiliar	89.604
Winner	NY3-141	S-UFO	Unfamiliar	90.102
Winner	NY3-141	S-UFO	Unfamiliar	99.354
Winner	NY3-141	S-UFO	Unfamiliar	99.604
Winner	NY3-141	S-UFO	Unfamiliar	100.102
Winner	NY3-141	S-UFO	Unfamiliar	109.356
Winner	NY3-141	S-UFO	Unfamiliar	120.106
Winner	NY3-141	S-UFO	Unfamiliar	121.356
Winner	NY3-141	S-UFO	Unfamiliar	128.854
Winner	NY3-141	S-UFO	Unfamiliar	184.356
Winner	NY3-141	S-UFO	Unfamiliar	192.354
Winner	NY3-141	S-UFO	Unfamiliar	201.104
Winner	NY3-141	S-UFO	Unfamiliar	221.606
Winner	NY3-141	S-UFO	Unfamiliar	236.856
Winner	NY3-141	S-UFO	Unfamiliar	343.367
Winner	NY3-141	S-UFO	Unfamiliar	344.607
Winner	NY3-141	S-UFO	Unfamiliar	370.367
Winner	NY3-141	S-UFO	Unfamiliar	370.607
Winner	NY3-141	S-UFO	Unfamiliar	685.867
Winner	NY3-141	S-UFO	Unfamiliar	1141.614
Winner	NY2-205	S-UFO	Unfamiliar	8.368
Winner	NY2-205	S-UFO	Unfamiliar	25.246
Winner	NY2-205	S-UFO	Unfamiliar	25.746
Winner	NY2-205	S-UFO	Unfamiliar	26.245
Winner	NY2-205	S-UFO	Unfamiliar	26.495
Winner	NY2-205	S-UFO	Unfamiliar	26.995
Winner	NY2-205	S-UFO	Unfamiliar	27.245
Winner	NY2-205	S-UFO	Unfamiliar	111.501
Winner	NY2-205	S-UFO	Unfamiliar	115.493
Winner	NY2-205	S-UFO	Unfamiliar	123.993
Winner	NY2-205	S-UFO	Unfamiliar	126.001
Winner	NY2-205	S-UFO	Unfamiliar	128.501
Winner	NY2-205	S-UFO	Unfamiliar	128.997
Winner	NY2-205	S-UFO	Unfamiliar	129.749
Winner	NY2-205	S-UFO	Unfamiliar	130.497
Winner	NY2-205	S-UFO	Unfamiliar	138.253
Winner	NY2-205	S-UFO	Unfamiliar	138.997
Winner	NY2-205	S-UFO	Unfamiliar	141.531
Winner	NY2-205	S-UFO	Unfamiliar	142.779
Winner	NY2-205	S-UFO	Unfamiliar	143.023
Winner	NY2-205	S-UFO	Unfamiliar	147.027
Winner	NY2-205	S-UFO	Unfamiliar	154.283
Winner	NY2-205	S-UFO	Unfamiliar	156.783
Winner	NY2-205	S-UFO	Unfamiliar	157.027
Winner	NY2-205	S-UFO	Unfamiliar	157.527
Winner	NY2-205	S-UFO	Unfamiliar	158.527
Winner	NY2-205	S-UFO	Unfamiliar	165.279
Winner	NY2-205	S-UFO	Unfamiliar	193.783
Winner	NY2-205	S-UFO	Unfamiliar	218.527
Winner	NY2-205	S-UFO	Unfamiliar	288.531
Winner	NY2-205	S-UFO	Unfamiliar	343.531
Winner	NY2-205	S-UFO	Unfamiliar	376.031
Winner	NY2-205	S-UFO	Unfamiliar	581.255
Winner	NY2-205	S-UFO	Unfamiliar	683.755
Winner	NY2-205	S-UFO	Unfamiliar	809.499
Winner	NY2-205	S-UFO	Unfamiliar	830.755
Winner	NY2-205	S-UFO	Unfamiliar	1043.003
Winner	NY2-205	S-UFO	Unfamiliar	1101.503
Winner	NY2-205	S-UFO	Unfamiliar	1151.512
Winner	NY2-205	S-UFO	Unfamiliar	1548.563
Winner	NY3-165	S-UFO	Unfamiliar	1121.275
Winner	NY3-165	S-UFO	Unfamiliar	1278.283
Winner	NY3-165	S-UFO	Unfamiliar	1292.466
Winner	NY3-165	S-UFO	Unfamiliar	1477.218
Winner	NY3-165	S-UFO	Unfamiliar	1633.218
Winner	NY3-165	S-UFO	Unfamiliar	1647.226
Winner	NY2-471	S-UFO	Unfamiliar	639.33
Winner	NY2-471	S-UFO	Unfamiliar	669.066
Winner	NY2-471	S-UFO	Unfamiliar	675.826
Winner	NY2-471	S-UFO	Unfamiliar	793.818
Winner	NY2-471	S-UFO	Unfamiliar	1137.33
Winner	NY2-471	S-UFO	Unfamiliar	1217.586
Winner	NY2-471	S-UFO	Unfamiliar	1230.066
Winner	NY2-471	S-UFO	Unfamiliar	1407.586
Winner	NY3-373	S-UFO	Unfamiliar	46.569
Winner	NY3-373	S-UFO	Unfamiliar	47.067
Winner	NY3-373	S-UFO	Unfamiliar	47.319
Winner	NY3-373	S-UFO	Unfamiliar	52.819
Winner	NY3-373	S-UFO	Unfamiliar	53.317
Winner	NY3-373	S-UFO	Unfamiliar	55.569
Winner	NY3-373	S-UFO	Unfamiliar	59.317
Winner	NY3-373	S-UFO	Unfamiliar	59.569
Winner	NY3-373	S-UFO	Unfamiliar	62.319
Winner	NY3-373	S-UFO	Unfamiliar	62.571
Winner	NY3-373	S-UFO	Unfamiliar	62.821
Winner	NY3-373	S-UFO	Unfamiliar	63.321
Winner	NY3-373	S-UFO	Unfamiliar	64.069
Winner	NY3-373	S-UFO	Unfamiliar	71.068
Winner	NY3-373	S-UFO	Unfamiliar	71.568
Winner	NY3-373	S-UFO	Unfamiliar	71.821
Winner	NY3-373	S-UFO	Unfamiliar	74.57
Winner	NY3-373	S-UFO	Unfamiliar	75.568
Winner	NY3-373	S-UFO	Unfamiliar	76.82
Winner	NY3-373	S-UFO	Unfamiliar	89.818
Winner	NY3-373	S-UFO	Unfamiliar	90.82
Winner	NY3-373	S-UFO	Unfamiliar	92.57
Winner	NY3-373	S-UFO	Unfamiliar	92.82
Winner	NY3-373	S-UFO	Unfamiliar	96.072
Winner	NY3-373	S-UFO	Unfamiliar	96.318
Winner	NY3-373	S-UFO	Unfamiliar	96.82
Winner	NY3-373	S-UFO	Unfamiliar	97.068
Winner	NY3-373	S-UFO	Unfamiliar	97.568
Winner	NY3-373	S-UFO	Unfamiliar	98.068
Winner	NY3-373	S-UFO	Unfamiliar	98.318
Winner	NY3-373	S-UFO	Unfamiliar	98.816
Winner	NY3-373	S-UFO	Unfamiliar	99.066
Winner	NY3-373	S-UFO	Unfamiliar	103.82
Winner	NY3-373	S-UFO	Unfamiliar	107.818
Winner	NY3-373	S-UFO	Unfamiliar	108.318
Winner	NY3-373	S-UFO	Unfamiliar	108.568
Winner	NY3-373	S-UFO	Unfamiliar	109.068
Winner	NY3-373	S-UFO	Unfamiliar	114.568
Winner	NY3-373	S-UFO	Unfamiliar	123.07
Winner	NY3-373	S-UFO	Unfamiliar	123.568
Winner	NY3-373	S-UFO	Unfamiliar	124.068
Winner	NY3-373	S-UFO	Unfamiliar	124.318
Winner	NY3-373	S-UFO	Unfamiliar	124.816
Winner	NY3-373	S-UFO	Unfamiliar	125.316
Winner	NY3-373	S-UFO	Unfamiliar	129.068
Winner	NY3-373	S-UFO	Unfamiliar	129.576
Winner	NY3-373	S-UFO	Unfamiliar	130.068
Winner	NY3-373	S-UFO	Unfamiliar	130.316
Winner	NY3-373	S-UFO	Unfamiliar	130.568
Winner	NY3-373	S-UFO	Unfamiliar	131.07
Winner	NY3-373	S-UFO	Unfamiliar	131.318
Winner	NY3-373	S-UFO	Unfamiliar	131.816
Winner	NY3-373	S-UFO	Unfamiliar	135.068
Winner	NY3-373	S-UFO	Unfamiliar	136.32
Winner	NY3-373	S-UFO	Unfamiliar	136.568
Winner	NY3-373	S-UFO	Unfamiliar	139.068
Winner	NY3-373	S-UFO	Unfamiliar	139.318
Winner	NY3-373	S-UFO	Unfamiliar	139.818
Winner	NY3-373	S-UFO	Unfamiliar	140.568
Winner	NY3-373	S-UFO	Unfamiliar	141.318
Winner	NY3-373	S-UFO	Unfamiliar	141.816
Winner	NY3-373	S-UFO	Unfamiliar	142.32
Winner	NY3-373	S-UFO	Unfamiliar	147.57
Winner	NY3-373	S-UFO	Unfamiliar	148.068
Winner	NY3-373	S-UFO	Unfamiliar	149.818
Winner	NY3-373	S-UFO	Unfamiliar	150.816
Winner	NY3-373	S-UFO	Unfamiliar	151.818
Winner	NY3-373	S-UFO	Unfamiliar	168.57
Winner	NY3-373	S-UFO	Unfamiliar	173.821
Winner	NY3-373	S-UFO	Unfamiliar	174.321
Winner	NY3-373	S-UFO	Unfamiliar	179.571
Winner	NY3-373	S-UFO	Unfamiliar	180.319
Winner	NY3-373	S-UFO	Unfamiliar	184.821
Winner	NY3-373	S-UFO	Unfamiliar	185.067
Winner	NY3-373	S-UFO	Unfamiliar	185.569
Winner	NY3-373	S-UFO	Unfamiliar	185.819
Winner	NY3-373	S-UFO	Unfamiliar	186.321
Winner	NY3-373	S-UFO	Unfamiliar	186.821
Winner	NY3-373	S-UFO	Unfamiliar	189.321
Winner	NY3-373	S-UFO	Unfamiliar	193.573
Winner	NY3-373	S-UFO	Unfamiliar	194.067
Winner	NY3-373	S-UFO	Unfamiliar	194.569
Winner	NY3-373	S-UFO	Unfamiliar	195.069
Winner	NY3-373	S-UFO	Unfamiliar	199.071
Winner	NY3-373	S-UFO	Unfamiliar	213.569
Winner	NY3-373	S-UFO	Unfamiliar	213.817
Winner	NY3-373	S-UFO	Unfamiliar	214.319
Winner	NY3-373	S-UFO	Unfamiliar	214.569
Winner	NY3-373	S-UFO	Unfamiliar	214.819
Winner	NY3-373	S-UFO	Unfamiliar	215.071
Winner	NY3-373	S-UFO	Unfamiliar	217.069
Winner	NY3-373	S-UFO	Unfamiliar	221.569
Winner	NY3-373	S-UFO	Unfamiliar	222.069
Winner	NY3-373	S-UFO	Unfamiliar	222.567
Winner	NY3-373	S-UFO	Unfamiliar	225.571
Winner	NY3-373	S-UFO	Unfamiliar	229.821
Winner	NY3-373	S-UFO	Unfamiliar	230.319
Winner	NY3-373	S-UFO	Unfamiliar	233.571
Winner	NY3-373	S-UFO	Unfamiliar	236.071
Winner	NY3-373	S-UFO	Unfamiliar	236.577
Winner	NY3-373	S-UFO	Unfamiliar	237.069
Winner	NY3-373	S-UFO	Unfamiliar	239.069
Winner	NY3-373	S-UFO	Unfamiliar	241.069
Winner	NY3-373	S-UFO	Unfamiliar	241.317
Winner	NY3-373	S-UFO	Unfamiliar	241.569
Winner	NY3-373	S-UFO	Unfamiliar	241.817
Winner	NY3-373	S-UFO	Unfamiliar	242.067
Winner	NY3-373	S-UFO	Unfamiliar	242.317
Winner	NY3-373	S-UFO	Unfamiliar	242.817
Winner	NY3-373	S-UFO	Unfamiliar	243.067
Winner	NY3-373	S-UFO	Unfamiliar	243.569
Winner	NY3-373	S-UFO	Unfamiliar	244.069
Winner	NY3-373	S-UFO	Unfamiliar	248.571
Winner	NY3-373	S-UFO	Unfamiliar	264.571
Winner	NY3-373	S-UFO	Unfamiliar	267.569
Winner	NY3-373	S-UFO	Unfamiliar	267.817
Winner	NY3-373	S-UFO	Unfamiliar	268.317
Winner	NY3-373	S-UFO	Unfamiliar	268.817
Winner	NY3-373	S-UFO	Unfamiliar	269.319
Winner	NY3-373	S-UFO	Unfamiliar	269.567
Winner	NY3-373	S-UFO	Unfamiliar	270.821
Winner	NY3-373	S-UFO	Unfamiliar	271.319
Winner	NY3-373	S-UFO	Unfamiliar	271.817
Winner	NY3-373	S-UFO	Unfamiliar	272.319
Winner	NY3-373	S-UFO	Unfamiliar	273.071
Winner	NY3-373	S-UFO	Unfamiliar	273.321
Winner	NY3-373	S-UFO	Unfamiliar	274.571
Winner	NY3-373	S-UFO	Unfamiliar	274.821
Winner	NY3-373	S-UFO	Unfamiliar	275.319
Winner	NY3-373	S-UFO	Unfamiliar	275.821
Winner	NY3-373	S-UFO	Unfamiliar	276.321
Winner	NY3-373	S-UFO	Unfamiliar	276.819
Winner	NY3-373	S-UFO	Unfamiliar	282.569
Winner	NY3-373	S-UFO	Unfamiliar	361.569
Winner	NY3-373	S-UFO	Unfamiliar	363.319
Winner	NY3-373	S-UFO	Unfamiliar	363.817
Winner	NY3-373	S-UFO	Unfamiliar	369.819
Winner	NY3-373	S-UFO	Unfamiliar	370.567
Winner	NY3-373	S-UFO	Unfamiliar	370.817
Winner	NY3-373	S-UFO	Unfamiliar	371.069
Winner	NY3-373	S-UFO	Unfamiliar	371.321
Winner	NY3-373	S-UFO	Unfamiliar	376.067
Winner	NY3-373	S-UFO	Unfamiliar	376.569
Winner	NY3-373	S-UFO	Unfamiliar	376.817
Winner	NY3-373	S-UFO	Unfamiliar	378.817
Winner	NY3-373	S-UFO	Unfamiliar	379.317
Winner	NY3-373	S-UFO	Unfamiliar	379.819
Winner	NY3-373	S-UFO	Unfamiliar	380.317
Winner	NY3-373	S-UFO	Unfamiliar	384.821
Winner	NY3-373	S-UFO	Unfamiliar	385.569
Winner	NY3-373	S-UFO	Unfamiliar	385.819
Winner	NY3-373	S-UFO	Unfamiliar	386.319
Winner	NY3-373	S-UFO	Unfamiliar	387.321
Winner	NY3-373	S-UFO	Unfamiliar	388.821
Winner	NY3-373	S-UFO	Unfamiliar	390.319
Winner	NY3-373	S-UFO	Unfamiliar	397.821
Winner	NY3-373	S-UFO	Unfamiliar	398.571
Winner	NY3-373	S-UFO	Unfamiliar	398.819
Winner	NY3-373	S-UFO	Unfamiliar	401.819
Winner	NY3-373	S-UFO	Unfamiliar	406.071
Winner	NY3-373	S-UFO	Unfamiliar	407.069
Winner	NY3-373	S-UFO	Unfamiliar	407.317
Winner	NY3-373	S-UFO	Unfamiliar	409.821
Winner	NY3-373	S-UFO	Unfamiliar	470.57
Winner	NY3-373	S-UFO	Unfamiliar	470.818
Winner	NY3-373	S-UFO	Unfamiliar	471.32
Winner	NY3-373	S-UFO	Unfamiliar	472.321
Winner	NY3-373	S-UFO	Unfamiliar	472.82
Winner	NY3-373	S-UFO	Unfamiliar	472.821
Winner	NY3-373	S-UFO	Unfamiliar	473.067
Winner	NY3-373	S-UFO	Unfamiliar	473.322
Winner	NY3-373	S-UFO	Unfamiliar	473.57
Winner	NY3-373	S-UFO	Unfamiliar	473.818
Winner	NY3-373	S-UFO	Unfamiliar	474.568
Winner	NY3-373	S-UFO	Unfamiliar	476.07
Winner	NY3-373	S-UFO	Unfamiliar	476.568
Winner	NY3-373	S-UFO	Unfamiliar	476.82
Winner	NY3-373	S-UFO	Unfamiliar	486.072
Winner	NY3-373	S-UFO	Unfamiliar	523.07
Winner	NY3-373	S-UFO	Unfamiliar	523.57
Winner	NY3-373	S-UFO	Unfamiliar	524.07
Winner	NY3-373	S-UFO	Unfamiliar	524.32
Winner	NY3-373	S-UFO	Unfamiliar	524.822
Winner	NY3-373	S-UFO	Unfamiliar	525.068
Winner	NY3-373	S-UFO	Unfamiliar	525.572
Winner	NY3-373	S-UFO	Unfamiliar	525.82
Winner	NY3-373	S-UFO	Unfamiliar	526.322
Winner	NY3-373	S-UFO	Unfamiliar	526.57
Winner	NY3-373	S-UFO	Unfamiliar	526.82
Winner	NY3-373	S-UFO	Unfamiliar	527.068
Winner	NY3-373	S-UFO	Unfamiliar	527.568
Winner	NY3-373	S-UFO	Unfamiliar	527.82
Winner	NY3-373	S-UFO	Unfamiliar	528.068
Winner	NY3-373	S-UFO	Unfamiliar	528.57
Winner	NY3-373	S-UFO	Unfamiliar	531.07
Winner	NY3-373	S-UFO	Unfamiliar	537.57
Winner	NY3-373	S-UFO	Unfamiliar	537.82
Winner	NY3-373	S-UFO	Unfamiliar	538.07
Winner	NY3-373	S-UFO	Unfamiliar	538.318
Winner	NY3-373	S-UFO	Unfamiliar	549.322
Winner	NY3-373	S-UFO	Unfamiliar	550.068
Winner	NY3-373	S-UFO	Unfamiliar	550.57
Winner	NY3-373	S-UFO	Unfamiliar	550.822
Winner	NY3-373	S-UFO	Unfamiliar	551.32
Winner	NY3-373	S-UFO	Unfamiliar	555.068
Winner	NY3-373	S-UFO	Unfamiliar	555.57
Winner	NY3-373	S-UFO	Unfamiliar	555.818
Winner	NY3-373	S-UFO	Unfamiliar	556.318
Winner	NY3-373	S-UFO	Unfamiliar	556.57
Winner	NY3-373	S-UFO	Unfamiliar	556.819
Winner	NY3-373	S-UFO	Unfamiliar	557.069
Winner	NY3-373	S-UFO	Unfamiliar	557.567
Winner	NY3-373	S-UFO	Unfamiliar	558.069
Winner	NY3-373	S-UFO	Unfamiliar	558.317
Winner	NY3-373	S-UFO	Unfamiliar	558.817
Winner	NY3-373	S-UFO	Unfamiliar	559.321
Winner	NY3-373	S-UFO	Unfamiliar	560.32
Winner	NY3-373	S-UFO	Unfamiliar	560.821
Winner	NY3-373	S-UFO	Unfamiliar	561.068
Winner	NY3-373	S-UFO	Unfamiliar	561.569
Winner	NY3-373	S-UFO	Unfamiliar	580.821
Winner	NY3-373	S-UFO	Unfamiliar	627.071
Winner	NY3-373	S-UFO	Unfamiliar	627.567
Winner	NY3-373	S-UFO	Unfamiliar	637.321
Winner	NY3-373	S-UFO	Unfamiliar	637.569
Winner	NY3-373	S-UFO	Unfamiliar	637.819
Winner	NY3-373	S-UFO	Unfamiliar	655.567
Winner	NY3-373	S-UFO	Unfamiliar	655.817
Winner	NY3-373	S-UFO	Unfamiliar	659.319
Winner	NY3-373	S-UFO	Unfamiliar	659.571
Winner	NY3-373	S-UFO	Unfamiliar	659.817
Winner	NY3-373	S-UFO	Unfamiliar	662.069
Winner	NY3-373	S-UFO	Unfamiliar	664.321
Winner	NY3-373	S-UFO	Unfamiliar	665.567
Winner	NY3-373	S-UFO	Unfamiliar	674.071
Winner	NY3-373	S-UFO	Unfamiliar	689.073
Winner	NY3-373	S-UFO	Unfamiliar	689.567
Winner	NY3-373	S-UFO	Unfamiliar	690.069
Winner	NY3-373	S-UFO	Unfamiliar	691.069
Winner	NY3-373	S-UFO	Unfamiliar	736.571
Winner	NY3-373	S-UFO	Unfamiliar	737.069
Winner	NY3-373	S-UFO	Unfamiliar	737.319
Winner	NY3-373	S-UFO	Unfamiliar	737.817
Winner	NY3-373	S-UFO	Unfamiliar	738.319
Winner	NY3-373	S-UFO	Unfamiliar	738.567
Winner	NY3-373	S-UFO	Unfamiliar	753.569
Winner	NY3-373	S-UFO	Unfamiliar	754.317
Winner	NY3-373	S-UFO	Unfamiliar	769.319
Winner	NY3-373	S-UFO	Unfamiliar	769.569
Winner	NY3-373	S-UFO	Unfamiliar	770.069
Winner	NY3-373	S-UFO	Unfamiliar	770.319
Winner	NY3-373	S-UFO	Unfamiliar	770.819
Winner	NY3-373	S-UFO	Unfamiliar	779.071
Winner	NY3-373	S-UFO	Unfamiliar	779.569
Winner	NY3-373	S-UFO	Unfamiliar	779.817
Winner	NY3-373	S-UFO	Unfamiliar	780.321
Winner	NY3-373	S-UFO	Unfamiliar	780.569
Winner	NY3-373	S-UFO	Unfamiliar	782.317
Winner	NY3-373	S-UFO	Unfamiliar	782.819
Winner	NY3-373	S-UFO	Unfamiliar	792.319
Winner	NY3-373	S-UFO	Unfamiliar	815.069
Winner	NY3-373	S-UFO	Unfamiliar	999.07
Winner	NY3-373	S-UFO	Unfamiliar	999.571
Winner	NY3-373	S-UFO	Unfamiliar	1000.319
Winner	NY3-373	S-UFO	Unfamiliar	1001.322
Winner	NY3-373	S-UFO	Unfamiliar	1097.571
Winner	NY3-373	S-UFO	Unfamiliar	1098.571
Winner	NY3-373	S-UFO	Unfamiliar	1099.07
Winner	NY3-373	S-UFO	Unfamiliar	1113.574
Winner	NY3-373	S-UFO	Unfamiliar	1114.568
Winner	NY3-373	S-UFO	Unfamiliar	1115.316
Winner	NY3-373	S-UFO	Unfamiliar	1116.07
Winner	NY3-373	S-UFO	Unfamiliar	1245.07
Winner	NY3-373	S-UFO	Unfamiliar	1276.577
Winner	NY3-373	S-UFO	Unfamiliar	1277.319
Winner	NY3-373	S-UFO	Unfamiliar	1278.073
Winner	NY3-373	S-UFO	Unfamiliar	1278.821
Winner	NY3-373	S-UFO	Unfamiliar	1329.067
Winner	NY3-373	S-UFO	Unfamiliar	1329.818
Winner	NY3-373	S-UFO	Unfamiliar	1330.316
Winner	NY3-373	S-UFO	Unfamiliar	1330.821
Winner	NY3-373	S-UFO	Unfamiliar	1331.568
Winner	NY3-373	S-UFO	Unfamiliar	1334.821
Winner	NY3-373	S-UFO	Unfamiliar	1336.07
Winner	NY3-373	S-UFO	Unfamiliar	1338.571
Winner	NY3-373	S-UFO	Unfamiliar	1466.571
Winner	NY3-373	S-UFO	Unfamiliar	1466.818
Winner	NY3-373	S-UFO	Unfamiliar	1467.319
Winner	NY3-373	S-UFO	Unfamiliar	1468.319
Winner	NY3-388	S-UFO	Unfamiliar	125.068
Winner	NY3-388	S-UFO	Unfamiliar	125.818
Winner	NY3-388	S-UFO	Unfamiliar	126.069
Winner	NY3-388	S-UFO	Unfamiliar	126.318
Winner	NY3-388	S-UFO	Unfamiliar	127.819
Winner	NY3-388	S-UFO	Unfamiliar	128.568
Winner	NY3-388	S-UFO	Unfamiliar	128.818
Winner	NY3-388	S-UFO	Unfamiliar	129.068
Winner	NY3-388	S-UFO	Unfamiliar	129.319
Winner	NY3-388	S-UFO	Unfamiliar	129.818
Winner	NY3-388	S-UFO	Unfamiliar	131.818
Winner	NY3-388	S-UFO	Unfamiliar	137.318
Winner	NY3-388	S-UFO	Unfamiliar	138.069
Winner	NY3-388	S-UFO	Unfamiliar	140.318
Winner	NY3-388	S-UFO	Unfamiliar	140.819
Winner	NY3-388	S-UFO	Unfamiliar	146.069
Winner	NY3-388	S-UFO	Unfamiliar	147.071
Winner	NY3-388	S-UFO	Unfamiliar	148.57
Winner	NY3-388	S-UFO	Unfamiliar	153.317
Winner	NY3-388	S-UFO	Unfamiliar	158.569
Winner	NY3-388	S-UFO	Unfamiliar	162.069
Winner	NY3-388	S-UFO	Unfamiliar	162.569
Winner	NY3-388	S-UFO	Unfamiliar	171.82
Winner	NY3-388	S-UFO	Unfamiliar	172.319
Winner	NY3-388	S-UFO	Unfamiliar	172.568
Winner	NY3-388	S-UFO	Unfamiliar	174.819
Winner	NY3-388	S-UFO	Unfamiliar	175.317
Winner	NY3-388	S-UFO	Unfamiliar	180.818
Winner	NY3-388	S-UFO	Unfamiliar	181.069
Winner	NY3-388	S-UFO	Unfamiliar	181.317
Winner	NY3-388	S-UFO	Unfamiliar	208.069
Winner	NY3-388	S-UFO	Unfamiliar	208.318
Winner	NY3-388	S-UFO	Unfamiliar	208.818
Winner	NY3-388	S-UFO	Unfamiliar	217.318
Winner	NY3-388	S-UFO	Unfamiliar	223.57
Winner	NY3-388	S-UFO	Unfamiliar	238.32
Winner	NY3-388	S-UFO	Unfamiliar	241.818
Winner	NY3-388	S-UFO	Unfamiliar	248.318
Winner	NY3-388	S-UFO	Unfamiliar	248.568
Winner	NY3-388	S-UFO	Unfamiliar	249.068
Winner	NY3-388	S-UFO	Unfamiliar	250.57
Winner	NY3-388	S-UFO	Unfamiliar	252.57
Winner	NY3-388	S-UFO	Unfamiliar	268.068
Winner	NY3-388	S-UFO	Unfamiliar	272.82
Winner	NY3-388	S-UFO	Unfamiliar	273.318
Winner	NY3-388	S-UFO	Unfamiliar	281.068
Winner	NY3-388	S-UFO	Unfamiliar	312.318
Winner	NY3-388	S-UFO	Unfamiliar	313.318
Winner	NY3-388	S-UFO	Unfamiliar	314.068
Winner	NY3-388	S-UFO	Unfamiliar	319.818
Winner	NY3-388	S-UFO	Unfamiliar	330.07
Winner	NY3-388	S-UFO	Unfamiliar	337.62
Winner	NY3-388	S-UFO	Unfamiliar	338.366
Winner	NY3-388	S-UFO	Unfamiliar	354.868
Winner	NY3-388	S-UFO	Unfamiliar	357.868
Winner	NY3-388	S-UFO	Unfamiliar	360.616
Winner	NY3-388	S-UFO	Unfamiliar	378.368
Winner	NY3-388	S-UFO	Unfamiliar	390.868
Winner	NY3-388	S-UFO	Unfamiliar	391.116
Winner	NY3-388	S-UFO	Unfamiliar	391.37
Winner	NY3-388	S-UFO	Unfamiliar	392.368
Winner	NY3-388	S-UFO	Unfamiliar	401.62
Winner	NY3-388	S-UFO	Unfamiliar	406.87
Winner	NY3-388	S-UFO	Unfamiliar	408.868
Winner	NY3-388	S-UFO	Unfamiliar	417.118
Winner	NY3-388	S-UFO	Unfamiliar	425.366
Winner	NY3-388	S-UFO	Unfamiliar	443.868
Winner	NY3-388	S-UFO	Unfamiliar	446.868
Winner	NY3-388	S-UFO	Unfamiliar	449.37
Winner	NY3-388	S-UFO	Unfamiliar	456.868
Winner	NY3-388	S-UFO	Unfamiliar	457.616
Winner	NY3-388	S-UFO	Unfamiliar	464.616
Winner	NY3-388	S-UFO	Unfamiliar	503.366
Winner	NY3-388	S-UFO	Unfamiliar	521.372
Winner	NY3-388	S-UFO	Unfamiliar	525.868
Winner	NY3-388	S-UFO	Unfamiliar	533.87
Winner	NY3-388	S-UFO	Unfamiliar	583.368
Winner	NY3-388	S-UFO	Unfamiliar	605.868
Winner	NY3-388	S-UFO	Unfamiliar	621.344
Winner	NY3-388	S-UFO	Unfamiliar	625.344
Winner	NY3-388	S-UFO	Unfamiliar	626.59
Winner	NY3-388	S-UFO	Unfamiliar	849.032
Winner	NY3-388	S-UFO	Unfamiliar	965.776
Winner	NY3-388	S-UFO	Unfamiliar	975.032
Winner	NY3-388	S-UFO	Unfamiliar	1069.272
Winner	NY3-388	S-UFO	Unfamiliar	1069.916
Winner	NY3-388	S-UFO	Unfamiliar	1091.664
Winner	NY3-388	S-UFO	Unfamiliar	1106.66
Winner	NY3-388	S-UFO	Unfamiliar	1133.913
Winner	NY3-388	S-UFO	Unfamiliar	1205.157
Winner	NY3-388	S-UFO	Unfamiliar	1252.909
Winner	NY3-388	S-UFO	Unfamiliar	1504.413
Winner	NY3-388	S-UFO	Unfamiliar	1506.157
Winner	NY3-388	S-UFO	Unfamiliar	1527.909
Winner	NY3-388	S-UFO	Unfamiliar	1687.409
Winner	NY3-101	FO-UFO	Unfamiliar	9.352
Winner	NY3-101	FO-UFO	Unfamiliar	9.85
Winner	NY3-101	FO-UFO	Unfamiliar	10.851
Winner	NY3-101	FO-UFO	Unfamiliar	11.351
Winner	NY3-101	FO-UFO	Unfamiliar	11.352
Winner	NY3-101	FO-UFO	Unfamiliar	11.601
Winner	NY3-101	FO-UFO	Unfamiliar	11.602
Winner	NY3-101	FO-UFO	Unfamiliar	11.843
Winner	NY3-101	FO-UFO	Unfamiliar	11.852
Winner	NY3-101	FO-UFO	Unfamiliar	12.316
Winner	NY3-101	FO-UFO	Unfamiliar	12.817
Winner	NY3-101	FO-UFO	Unfamiliar	13.317
Winner	NY3-101	FO-UFO	Unfamiliar	13.567
Winner	NY3-101	FO-UFO	Unfamiliar	20.068
Winner	NY3-101	FO-UFO	Unfamiliar	20.568
Winner	NY3-101	FO-UFO	Unfamiliar	22.068
Winner	NY3-101	FO-UFO	Unfamiliar	23.07
Winner	NY3-101	FO-UFO	Unfamiliar	23.82
Winner	NY3-101	FO-UFO	Unfamiliar	24.068
Winner	NY3-101	FO-UFO	Unfamiliar	26.818
Winner	NY3-101	FO-UFO	Unfamiliar	27.068
Winner	NY3-101	FO-UFO	Unfamiliar	28.068
Winner	NY3-101	FO-UFO	Unfamiliar	28.316
Winner	NY3-101	FO-UFO	Unfamiliar	32.318
Winner	NY3-101	FO-UFO	Unfamiliar	32.568
Winner	NY3-101	FO-UFO	Unfamiliar	33.066
Winner	NY3-101	FO-UFO	Unfamiliar	33.316
Winner	NY3-101	FO-UFO	Unfamiliar	40.569
Winner	NY3-101	FO-UFO	Unfamiliar	40.818
Winner	NY3-101	FO-UFO	Unfamiliar	41.069
Winner	NY3-101	FO-UFO	Unfamiliar	47.57
Winner	NY3-101	FO-UFO	Unfamiliar	48.318
Winner	NY3-101	FO-UFO	Unfamiliar	51.57
Winner	NY3-101	FO-UFO	Unfamiliar	51.816
Winner	NY3-101	FO-UFO	Unfamiliar	52.318
Winner	NY3-101	FO-UFO	Unfamiliar	53.318
Winner	NY3-101	FO-UFO	Unfamiliar	54.068
Winner	NY3-101	FO-UFO	Unfamiliar	60.568
Winner	NY3-101	FO-UFO	Unfamiliar	61.068
Winner	NY3-101	FO-UFO	Unfamiliar	62.068
Winner	NY3-101	FO-UFO	Unfamiliar	62.318
Winner	NY3-101	FO-UFO	Unfamiliar	71.32
Winner	NY3-101	FO-UFO	Unfamiliar	71.82
Winner	NY3-101	FO-UFO	Unfamiliar	72.318
Winner	NY3-101	FO-UFO	Unfamiliar	76.066
Winner	NY3-101	FO-UFO	Unfamiliar	76.316
Winner	NY3-101	FO-UFO	Unfamiliar	76.818
Winner	NY3-101	FO-UFO	Unfamiliar	77.316
Winner	NY3-101	FO-UFO	Unfamiliar	78.57
Winner	NY3-101	FO-UFO	Unfamiliar	85.068
Winner	NY3-101	FO-UFO	Unfamiliar	85.318
Winner	NY3-101	FO-UFO	Unfamiliar	88.57
Winner	NY3-101	FO-UFO	Unfamiliar	90.82
Winner	NY3-101	FO-UFO	Unfamiliar	102.068
Winner	NY3-101	FO-UFO	Unfamiliar	102.568
Winner	NY3-101	FO-UFO	Unfamiliar	102.818
Winner	NY3-101	FO-UFO	Unfamiliar	111.068
Winner	NY3-101	FO-UFO	Unfamiliar	111.568
Winner	NY3-101	FO-UFO	Unfamiliar	111.818
Winner	NY3-101	FO-UFO	Unfamiliar	112.316
Winner	NY3-101	FO-UFO	Unfamiliar	112.566
Winner	NY3-101	FO-UFO	Unfamiliar	114.32
Winner	NY3-101	FO-UFO	Unfamiliar	114.818
Winner	NY3-101	FO-UFO	Unfamiliar	115.316
Winner	NY3-101	FO-UFO	Unfamiliar	115.568
Winner	NY3-101	FO-UFO	Unfamiliar	121.07
Winner	NY3-101	FO-UFO	Unfamiliar	124.07
Winner	NY3-101	FO-UFO	Unfamiliar	124.816
Winner	NY3-101	FO-UFO	Unfamiliar	125.318
Winner	NY3-101	FO-UFO	Unfamiliar	131.068
Winner	NY3-101	FO-UFO	Unfamiliar	131.566
Winner	NY3-101	FO-UFO	Unfamiliar	131.816
Winner	NY3-101	FO-UFO	Unfamiliar	132.318
Winner	NY3-101	FO-UFO	Unfamiliar	133.571
Winner	NY3-101	FO-UFO	Unfamiliar	133.821
Winner	NY3-101	FO-UFO	Unfamiliar	134.317
Winner	NY3-101	FO-UFO	Unfamiliar	134.817
Winner	NY3-101	FO-UFO	Unfamiliar	135.317
Winner	NY3-101	FO-UFO	Unfamiliar	144.569
Winner	NY3-101	FO-UFO	Unfamiliar	146
Winner	NY3-101	FO-UFO	Unfamiliar	149.25
Winner	NY3-101	FO-UFO	Unfamiliar	149.998
Winner	NY3-101	FO-UFO	Unfamiliar	160.248
Winner	NY3-101	FO-UFO	Unfamiliar	161.25
Winner	NY3-101	FO-UFO	Unfamiliar	164.75
Winner	NY3-101	FO-UFO	Unfamiliar	165.498
Winner	NY3-101	FO-UFO	Unfamiliar	165.998
Winner	NY3-101	FO-UFO	Unfamiliar	166.498
Winner	NY3-101	FO-UFO	Unfamiliar	166.748
Winner	NY3-101	FO-UFO	Unfamiliar	167.248
Winner	NY3-101	FO-UFO	Unfamiliar	178.748
Winner	NY3-101	FO-UFO	Unfamiliar	178.998
Winner	NY3-101	FO-UFO	Unfamiliar	179.496
Winner	NY3-101	FO-UFO	Unfamiliar	179.748
Winner	NY3-101	FO-UFO	Unfamiliar	183.624
Winner	NY3-101	FO-UFO	Unfamiliar	195.372
Winner	NY3-101	FO-UFO	Unfamiliar	205.124
Winner	NY3-101	FO-UFO	Unfamiliar	205.62
Winner	NY3-101	FO-UFO	Unfamiliar	217.622
Winner	NY3-101	FO-UFO	Unfamiliar	219.622
Winner	NY3-101	FO-UFO	Unfamiliar	221.872
Winner	NY3-101	FO-UFO	Unfamiliar	222.12
Winner	NY3-101	FO-UFO	Unfamiliar	222.372
Winner	NY3-101	FO-UFO	Unfamiliar	230.622
Winner	NY3-101	FO-UFO	Unfamiliar	241.372
Winner	NY3-101	FO-UFO	Unfamiliar	241.872
Winner	NY3-101	FO-UFO	Unfamiliar	254.622
Winner	NY3-101	FO-UFO	Unfamiliar	254.87
Winner	NY3-101	FO-UFO	Unfamiliar	255.372
Winner	NY3-101	FO-UFO	Unfamiliar	255.622
Winner	NY3-101	FO-UFO	Unfamiliar	256.12
Winner	NY3-101	FO-UFO	Unfamiliar	264.374
Winner	NY3-101	FO-UFO	Unfamiliar	265.122
Winner	NY3-101	FO-UFO	Unfamiliar	265.372
Winner	NY3-101	FO-UFO	Unfamiliar	265.872
Winner	NY3-101	FO-UFO	Unfamiliar	269.372
Winner	NY3-101	FO-UFO	Unfamiliar	270.124
Winner	NY3-101	FO-UFO	Unfamiliar	276.372
Winner	NY3-101	FO-UFO	Unfamiliar	276.872
Winner	NY3-101	FO-UFO	Unfamiliar	277.372
Winner	NY3-101	FO-UFO	Unfamiliar	283.624
Winner	NY3-101	FO-UFO	Unfamiliar	287.122
Winner	NY3-101	FO-UFO	Unfamiliar	290.12
Winner	NY3-101	FO-UFO	Unfamiliar	290.372
Winner	NY3-101	FO-UFO	Unfamiliar	290.62
Winner	NY3-101	FO-UFO	Unfamiliar	291.12
Winner	NY3-101	FO-UFO	Unfamiliar	296.374
Winner	NY3-101	FO-UFO	Unfamiliar	296.872
Winner	NY3-101	FO-UFO	Unfamiliar	297.122
Winner	NY3-101	FO-UFO	Unfamiliar	297.372
Winner	NY3-101	FO-UFO	Unfamiliar	308.372
Winner	NY3-101	FO-UFO	Unfamiliar	308.622
Winner	NY3-101	FO-UFO	Unfamiliar	309.122
Winner	NY3-101	FO-UFO	Unfamiliar	314.124
Winner	NY3-101	FO-UFO	Unfamiliar	314.87
Winner	NY3-101	FO-UFO	Unfamiliar	315.37
Winner	NY3-101	FO-UFO	Unfamiliar	324.374
Winner	NY3-101	FO-UFO	Unfamiliar	324.62
Winner	NY3-101	FO-UFO	Unfamiliar	324.872
Winner	NY3-101	FO-UFO	Unfamiliar	325.372
Winner	NY3-101	FO-UFO	Unfamiliar	325.872
Winner	NY3-101	FO-UFO	Unfamiliar	334.872
Winner	NY3-101	FO-UFO	Unfamiliar	335.37
Winner	NY3-101	FO-UFO	Unfamiliar	335.62
Winner	NY3-101	FO-UFO	Unfamiliar	335.87
Winner	NY3-101	FO-UFO	Unfamiliar	351.372
Winner	NY3-101	FO-UFO	Unfamiliar	351.62
Winner	NY3-101	FO-UFO	Unfamiliar	351.872
Winner	NY3-101	FO-UFO	Unfamiliar	372.374
Winner	NY3-101	FO-UFO	Unfamiliar	373.12
Winner	NY3-101	FO-UFO	Unfamiliar	373.622
Winner	NY3-101	FO-UFO	Unfamiliar	382.874
Winner	NY3-101	FO-UFO	Unfamiliar	383.622
Winner	NY3-101	FO-UFO	Unfamiliar	383.87
Winner	NY3-101	FO-UFO	Unfamiliar	388.374
Winner	NY3-101	FO-UFO	Unfamiliar	388.872
Winner	NY3-101	FO-UFO	Unfamiliar	389.62
Winner	NY3-101	FO-UFO	Unfamiliar	395.122
Winner	NY3-101	FO-UFO	Unfamiliar	395.622
Winner	NY3-101	FO-UFO	Unfamiliar	396.623
Winner	NY3-101	FO-UFO	Unfamiliar	426.338
Winner	NY3-101	FO-UFO	Unfamiliar	428.586
Winner	NY3-101	FO-UFO	Unfamiliar	428.836
Winner	NY3-101	FO-UFO	Unfamiliar	429.586
Winner	NY3-101	FO-UFO	Unfamiliar	451.836
Winner	NY3-101	FO-UFO	Unfamiliar	452.334
Winner	NY3-101	FO-UFO	Unfamiliar	452.584
Winner	NY3-101	FO-UFO	Unfamiliar	453.084
Winner	NY3-101	FO-UFO	Unfamiliar	453.334
Winner	NY3-101	FO-UFO	Unfamiliar	497.087
Winner	NY3-101	FO-UFO	Unfamiliar	497.591
Winner	NY3-101	FO-UFO	Unfamiliar	507.343
Winner	NY3-101	FO-UFO	Unfamiliar	507.839
Winner	NY3-101	FO-UFO	Unfamiliar	508.339
Winner	NY3-101	FO-UFO	Unfamiliar	508.591
Winner	NY3-101	FO-UFO	Unfamiliar	544.591
Winner	NY3-101	FO-UFO	Unfamiliar	609.091
Winner	NY3-101	FO-UFO	Unfamiliar	609.843
Winner	NY3-101	FO-UFO	Unfamiliar	610.591
Winner	NY3-101	FO-UFO	Unfamiliar	611.591
Winner	NY3-101	FO-UFO	Unfamiliar	736.335
Winner	NY3-101	FO-UFO	Unfamiliar	992.094
Winner	NY3-101	FO-UFO	Unfamiliar	1327.35
Winner	NY3-101	FO-UFO	Unfamiliar	1465.59
Winner	NY3-101	FO-UFO	Unfamiliar	1477.598
Winner	NY3-110	FO-UFO	Unfamiliar	494.36
Winner	NY3-110	FO-UFO	Unfamiliar	518.033
Winner	NY3-110	FO-UFO	Unfamiliar	654.041
Winner	NY3-110	FO-UFO	Unfamiliar	665.459
Winner	NY3-110	FO-UFO	Unfamiliar	717.467
Winner	NY3-110	FO-UFO	Unfamiliar	823.459
Winner	NY3-110	FO-UFO	Unfamiliar	947.707
Winner	NY3-110	FO-UFO	Unfamiliar	1115.394
Winner	NY3-110	FO-UFO	Unfamiliar	1190.154
Winner	NY3-110	FO-UFO	Unfamiliar	1233.402
Winner	NY3-139	FO-UFO	Unfamiliar	4.104
Winner	NY3-139	FO-UFO	Unfamiliar	5.102
Winner	NY3-139	FO-UFO	Unfamiliar	5.602
Winner	NY3-139	FO-UFO	Unfamiliar	6.354
Winner	NY3-139	FO-UFO	Unfamiliar	11.354
Winner	NY3-139	FO-UFO	Unfamiliar	11.85
Winner	NY3-139	FO-UFO	Unfamiliar	12.102
Winner	NY3-139	FO-UFO	Unfamiliar	12.604
Winner	NY3-139	FO-UFO	Unfamiliar	13.102
Winner	NY3-139	FO-UFO	Unfamiliar	13.35
Winner	NY3-139	FO-UFO	Unfamiliar	13.6
Winner	NY3-139	FO-UFO	Unfamiliar	14.102
Winner	NY3-139	FO-UFO	Unfamiliar	14.602
Winner	NY3-139	FO-UFO	Unfamiliar	15.102
Winner	NY3-139	FO-UFO	Unfamiliar	15.6
Winner	NY3-139	FO-UFO	Unfamiliar	22.104
Winner	NY3-139	FO-UFO	Unfamiliar	26.604
Winner	NY3-139	FO-UFO	Unfamiliar	27.1
Winner	NY3-139	FO-UFO	Unfamiliar	27.852
Winner	NY3-139	FO-UFO	Unfamiliar	29.354
Winner	NY3-139	FO-UFO	Unfamiliar	29.852
Winner	NY3-139	FO-UFO	Unfamiliar	47.354
Winner	NY3-139	FO-UFO	Unfamiliar	47.602
Winner	NY3-139	FO-UFO	Unfamiliar	48.1
Winner	NY3-139	FO-UFO	Unfamiliar	48.35
Winner	NY3-139	FO-UFO	Unfamiliar	50.602
Winner	NY3-139	FO-UFO	Unfamiliar	51.352
Winner	NY3-139	FO-UFO	Unfamiliar	58.102
Winner	NY3-139	FO-UFO	Unfamiliar	64.854
Winner	NY3-139	FO-UFO	Unfamiliar	65.604
Winner	NY3-139	FO-UFO	Unfamiliar	65.852
Winner	NY3-139	FO-UFO	Unfamiliar	68.1
Winner	NY3-139	FO-UFO	Unfamiliar	68.604
Winner	NY3-139	FO-UFO	Unfamiliar	70.854
Winner	NY3-139	FO-UFO	Unfamiliar	72.35
Winner	NY3-139	FO-UFO	Unfamiliar	77.85
Winner	NY3-139	FO-UFO	Unfamiliar	78.1
Winner	NY3-139	FO-UFO	Unfamiliar	90.85
Winner	NY3-139	FO-UFO	Unfamiliar	91.1
Winner	NY3-139	FO-UFO	Unfamiliar	92.098
Winner	NY3-139	FO-UFO	Unfamiliar	92.6
Winner	NY3-139	FO-UFO	Unfamiliar	92.85
Winner	NY3-139	FO-UFO	Unfamiliar	93.348
Winner	NY3-139	FO-UFO	Unfamiliar	105.102
Winner	NY3-139	FO-UFO	Unfamiliar	105.6
Winner	NY3-139	FO-UFO	Unfamiliar	110.852
Winner	NY3-139	FO-UFO	Unfamiliar	111.1
Winner	NY3-139	FO-UFO	Unfamiliar	112.1
Winner	NY3-139	FO-UFO	Unfamiliar	114.1
Winner	NY3-139	FO-UFO	Unfamiliar	115.526
Winner	NY3-139	FO-UFO	Unfamiliar	115.776
Winner	NY3-139	FO-UFO	Unfamiliar	116.778
Winner	NY3-139	FO-UFO	Unfamiliar	128.278
Winner	NY3-139	FO-UFO	Unfamiliar	129.026
Winner	NY3-139	FO-UFO	Unfamiliar	137.028
Winner	NY3-139	FO-UFO	Unfamiliar	141.686
Winner	NY3-139	FO-UFO	Unfamiliar	141.934
Winner	NY3-139	FO-UFO	Unfamiliar	142.434
Winner	NY3-139	FO-UFO	Unfamiliar	144.186
Winner	NY3-139	FO-UFO	Unfamiliar	158.436
Winner	NY3-139	FO-UFO	Unfamiliar	161.438
Winner	NY3-139	FO-UFO	Unfamiliar	162.688
Winner	NY3-139	FO-UFO	Unfamiliar	168.688
Winner	NY3-139	FO-UFO	Unfamiliar	169.184
Winner	NY3-139	FO-UFO	Unfamiliar	169.684
Winner	NY3-139	FO-UFO	Unfamiliar	170.186
Winner	NY3-139	FO-UFO	Unfamiliar	170.684
Winner	NY3-139	FO-UFO	Unfamiliar	183.936
Winner	NY3-139	FO-UFO	Unfamiliar	185.438
Winner	NY3-139	FO-UFO	Unfamiliar	194.436
Winner	NY3-139	FO-UFO	Unfamiliar	194.936
Winner	NY3-139	FO-UFO	Unfamiliar	196.188
Winner	NY3-139	FO-UFO	Unfamiliar	201.438
Winner	NY3-139	FO-UFO	Unfamiliar	202.186
Winner	NY3-139	FO-UFO	Unfamiliar	202.436
Winner	NY3-139	FO-UFO	Unfamiliar	205.684
Winner	NY3-139	FO-UFO	Unfamiliar	208.436
Winner	NY3-139	FO-UFO	Unfamiliar	208.936
Winner	NY3-139	FO-UFO	Unfamiliar	211.186
Winner	NY3-139	FO-UFO	Unfamiliar	211.436
Winner	NY3-139	FO-UFO	Unfamiliar	216.938
Winner	NY3-139	FO-UFO	Unfamiliar	218.684
Winner	NY3-139	FO-UFO	Unfamiliar	219.684
Winner	NY3-139	FO-UFO	Unfamiliar	220.686
Winner	NY3-139	FO-UFO	Unfamiliar	238.938
Winner	NY3-139	FO-UFO	Unfamiliar	249.936
Winner	NY3-139	FO-UFO	Unfamiliar	251.936
Winner	NY3-139	FO-UFO	Unfamiliar	252.188
Winner	NY3-139	FO-UFO	Unfamiliar	252.436
Winner	NY3-139	FO-UFO	Unfamiliar	253.438
Winner	NY3-139	FO-UFO	Unfamiliar	254.434
Winner	NY3-139	FO-UFO	Unfamiliar	268.186
Winner	NY3-139	FO-UFO	Unfamiliar	268.436
Winner	NY3-139	FO-UFO	Unfamiliar	285.186
Winner	NY3-139	FO-UFO	Unfamiliar	287.186
Winner	NY3-139	FO-UFO	Unfamiliar	294.438
Winner	NY3-139	FO-UFO	Unfamiliar	296.686
Winner	NY3-139	FO-UFO	Unfamiliar	337.186
Winner	NY3-139	FO-UFO	Unfamiliar	337.684
Winner	NY3-139	FO-UFO	Unfamiliar	337.934
Winner	NY3-139	FO-UFO	Unfamiliar	338.438
Winner	NY3-139	FO-UFO	Unfamiliar	343.436
Winner	NY3-139	FO-UFO	Unfamiliar	345.436
Winner	NY3-139	FO-UFO	Unfamiliar	347.44
Winner	NY3-139	FO-UFO	Unfamiliar	364.686
Winner	NY3-139	FO-UFO	Unfamiliar	372.688
Winner	NY3-139	FO-UFO	Unfamiliar	373.436
Winner	NY3-139	FO-UFO	Unfamiliar	376.188
Winner	NY3-139	FO-UFO	Unfamiliar	401.186
Winner	NY3-139	FO-UFO	Unfamiliar	402.688
Winner	NY3-139	FO-UFO	Unfamiliar	528.189
Winner	NY3-139	FO-UFO	Unfamiliar	539.441
Winner	NY3-139	FO-UFO	Unfamiliar	553.689
Winner	NY3-139	FO-UFO	Unfamiliar	744.437
Winner	NY3-139	FO-UFO	Unfamiliar	745.185
Winner	NY3-139	FO-UFO	Unfamiliar	797.689
Winner	NY3-139	FO-UFO	Unfamiliar	996.187
Winner	NY3-139	FO-UFO	Unfamiliar	1278.465
Winner	NY3-139	FO-UFO	Unfamiliar	1304.95
Winner	NY3-139	FO-UFO	Unfamiliar	1305.199
Winner	NY3-139	FO-UFO	Unfamiliar	1305.45
Winner	NY3-139	FO-UFO	Unfamiliar	1305.7
Winner	NY3-139	FO-UFO	Unfamiliar	1305.95
Winner	NY3-139	FO-UFO	Unfamiliar	1306.199
Winner	NY3-139	FO-UFO	Unfamiliar	1306.449
Winner	NY3-139	FO-UFO	Unfamiliar	1306.699
Winner	NY3-139	FO-UFO	Unfamiliar	1306.949
Winner	NY3-139	FO-UFO	Unfamiliar	1307.2
Winner	NY3-139	FO-UFO	Unfamiliar	1429.478
Winner	NY3-139	FO-UFO	Unfamiliar	1429.958
Winner	NY3-139	FO-UFO	Unfamiliar	1479.966
Winner	NY3-131	FO-UFO	Unfamiliar	0.109
Winner	NY3-131	FO-UFO	Unfamiliar	0.351
Winner	NY3-131	FO-UFO	Unfamiliar	0.852
Winner	NY3-131	FO-UFO	Unfamiliar	1.102
Winner	NY3-131	FO-UFO	Unfamiliar	1.35
Winner	NY3-131	FO-UFO	Unfamiliar	1.602
Winner	NY3-131	FO-UFO	Unfamiliar	6.851
Winner	NY3-131	FO-UFO	Unfamiliar	7.351
Winner	NY3-131	FO-UFO	Unfamiliar	7.601
Winner	NY3-131	FO-UFO	Unfamiliar	8.101
Winner	NY3-131	FO-UFO	Unfamiliar	8.601
Winner	NY3-131	FO-UFO	Unfamiliar	16.352
Winner	NY3-131	FO-UFO	Unfamiliar	16.852
Winner	NY3-131	FO-UFO	Unfamiliar	19.602
Winner	NY3-131	FO-UFO	Unfamiliar	20.274
Winner	NY3-131	FO-UFO	Unfamiliar	22.104
Winner	NY3-131	FO-UFO	Unfamiliar	22.602
Winner	NY3-131	FO-UFO	Unfamiliar	23.104
Winner	NY3-131	FO-UFO	Unfamiliar	25.854
Winner	NY3-131	FO-UFO	Unfamiliar	26.352
Winner	NY3-131	FO-UFO	Unfamiliar	30.602
Winner	NY3-131	FO-UFO	Unfamiliar	30.852
Winner	NY3-131	FO-UFO	Unfamiliar	31.352
Winner	NY3-131	FO-UFO	Unfamiliar	31.852
Winner	NY3-131	FO-UFO	Unfamiliar	34.852
Winner	NY3-131	FO-UFO	Unfamiliar	35.852
Winner	NY3-131	FO-UFO	Unfamiliar	36.604
Winner	NY3-131	FO-UFO	Unfamiliar	37.854
Winner	NY3-131	FO-UFO	Unfamiliar	38.104
Winner	NY3-131	FO-UFO	Unfamiliar	44.854
Winner	NY3-131	FO-UFO	Unfamiliar	55.602
Winner	NY3-131	FO-UFO	Unfamiliar	55.852
Winner	NY3-131	FO-UFO	Unfamiliar	56.102
Winner	NY3-131	FO-UFO	Unfamiliar	56.602
Winner	NY3-131	FO-UFO	Unfamiliar	57.1
Winner	NY3-131	FO-UFO	Unfamiliar	60.354
Winner	NY3-131	FO-UFO	Unfamiliar	60.852
Winner	NY3-131	FO-UFO	Unfamiliar	61.352
Winner	NY3-131	FO-UFO	Unfamiliar	61.6
Winner	NY3-131	FO-UFO	Unfamiliar	85.102
Winner	NY3-131	FO-UFO	Unfamiliar	85.354
Winner	NY3-131	FO-UFO	Unfamiliar	86.352
Winner	NY3-131	FO-UFO	Unfamiliar	90.854
Winner	NY3-131	FO-UFO	Unfamiliar	91.102
Winner	NY3-131	FO-UFO	Unfamiliar	91.852
Winner	NY3-131	FO-UFO	Unfamiliar	92.102
Winner	NY3-131	FO-UFO	Unfamiliar	94.352
Winner	NY3-131	FO-UFO	Unfamiliar	94.602
Winner	NY3-131	FO-UFO	Unfamiliar	99.604
Winner	NY3-131	FO-UFO	Unfamiliar	101.149
Winner	NY3-131	FO-UFO	Unfamiliar	101.897
Winner	NY3-131	FO-UFO	Unfamiliar	105.897
Winner	NY3-131	FO-UFO	Unfamiliar	109.898
Winner	NY3-131	FO-UFO	Unfamiliar	110.398
Winner	NY3-131	FO-UFO	Unfamiliar	114.15
Winner	NY3-131	FO-UFO	Unfamiliar	116.898
Winner	NY3-131	FO-UFO	Unfamiliar	117.648
Winner	NY3-131	FO-UFO	Unfamiliar	122.398
Winner	NY3-131	FO-UFO	Unfamiliar	122.648
Winner	NY3-131	FO-UFO	Unfamiliar	123.148
Winner	NY3-131	FO-UFO	Unfamiliar	123.4
Winner	NY3-131	FO-UFO	Unfamiliar	123.648
Winner	NY3-131	FO-UFO	Unfamiliar	124.895
Winner	NY3-131	FO-UFO	Unfamiliar	125.147
Winner	NY3-131	FO-UFO	Unfamiliar	125.645
Winner	NY3-131	FO-UFO	Unfamiliar	125.897
Winner	NY3-131	FO-UFO	Unfamiliar	126.397
Winner	NY3-131	FO-UFO	Unfamiliar	131.897
Winner	NY3-131	FO-UFO	Unfamiliar	132.147
Winner	NY3-131	FO-UFO	Unfamiliar	132.647
Winner	NY3-131	FO-UFO	Unfamiliar	132.897
Winner	NY3-131	FO-UFO	Unfamiliar	133.145
Winner	NY3-131	FO-UFO	Unfamiliar	133.395
Winner	NY3-131	FO-UFO	Unfamiliar	133.899
Winner	NY3-131	FO-UFO	Unfamiliar	138.899
Winner	NY3-131	FO-UFO	Unfamiliar	139.397
Winner	NY3-131	FO-UFO	Unfamiliar	139.897
Winner	NY3-131	FO-UFO	Unfamiliar	140.147
Winner	NY3-131	FO-UFO	Unfamiliar	140.395
Winner	NY3-131	FO-UFO	Unfamiliar	145.399
Winner	NY3-131	FO-UFO	Unfamiliar	145.645
Winner	NY3-131	FO-UFO	Unfamiliar	146.147
Winner	NY3-131	FO-UFO	Unfamiliar	148.147
Winner	NY3-131	FO-UFO	Unfamiliar	148.647
Winner	NY3-131	FO-UFO	Unfamiliar	149.145
Winner	NY3-131	FO-UFO	Unfamiliar	149.397
Winner	NY3-131	FO-UFO	Unfamiliar	149.899
Winner	NY3-131	FO-UFO	Unfamiliar	150.147
Winner	NY3-131	FO-UFO	Unfamiliar	150.647
Winner	NY3-131	FO-UFO	Unfamiliar	150.897
Winner	NY3-131	FO-UFO	Unfamiliar	151.399
Winner	NY3-131	FO-UFO	Unfamiliar	151.899
Winner	NY3-131	FO-UFO	Unfamiliar	154.899
Winner	NY3-131	FO-UFO	Unfamiliar	155.147
Winner	NY3-131	FO-UFO	Unfamiliar	155.647
Winner	NY3-131	FO-UFO	Unfamiliar	155.895
Winner	NY3-131	FO-UFO	Unfamiliar	158.149
Winner	NY3-131	FO-UFO	Unfamiliar	165.397
Winner	NY3-131	FO-UFO	Unfamiliar	166.897
Winner	NY3-131	FO-UFO	Unfamiliar	168.649
Winner	NY3-131	FO-UFO	Unfamiliar	169.147
Winner	NY3-131	FO-UFO	Unfamiliar	170.655
Winner	NY3-131	FO-UFO	Unfamiliar	174.649
Winner	NY3-131	FO-UFO	Unfamiliar	181.149
Winner	NY3-131	FO-UFO	Unfamiliar	181.397
Winner	NY3-131	FO-UFO	Unfamiliar	186.396
Winner	NY3-131	FO-UFO	Unfamiliar	186.649
Winner	NY3-131	FO-UFO	Unfamiliar	186.896
Winner	NY3-131	FO-UFO	Unfamiliar	187.394
Winner	NY3-131	FO-UFO	Unfamiliar	187.648
Winner	NY3-131	FO-UFO	Unfamiliar	188.146
Winner	NY3-131	FO-UFO	Unfamiliar	189.148
Winner	NY3-131	FO-UFO	Unfamiliar	193.896
Winner	NY3-131	FO-UFO	Unfamiliar	194.146
Winner	NY3-131	FO-UFO	Unfamiliar	194.648
Winner	NY3-131	FO-UFO	Unfamiliar	195.148
Winner	NY3-131	FO-UFO	Unfamiliar	195.644
Winner	NY3-131	FO-UFO	Unfamiliar	196.146
Winner	NY3-131	FO-UFO	Unfamiliar	204.704
Winner	NY3-131	FO-UFO	Unfamiliar	204.954
Winner	NY3-131	FO-UFO	Unfamiliar	206.455
Winner	NY3-131	FO-UFO	Unfamiliar	211.453
Winner	NY3-131	FO-UFO	Unfamiliar	213.705
Winner	NY3-131	FO-UFO	Unfamiliar	214.455
Winner	NY3-131	FO-UFO	Unfamiliar	214.703
Winner	NY3-131	FO-UFO	Unfamiliar	217.953
Winner	NY3-131	FO-UFO	Unfamiliar	218.701
Winner	NY3-131	FO-UFO	Unfamiliar	218.953
Winner	NY3-131	FO-UFO	Unfamiliar	219.453
Winner	NY3-131	FO-UFO	Unfamiliar	219.953
Winner	NY3-131	FO-UFO	Unfamiliar	220.451
Winner	NY3-131	FO-UFO	Unfamiliar	220.953
Winner	NY3-131	FO-UFO	Unfamiliar	221.455
Winner	NY3-131	FO-UFO	Unfamiliar	222.455
Winner	NY3-131	FO-UFO	Unfamiliar	223.203
Winner	NY3-131	FO-UFO	Unfamiliar	223.703
Winner	NY3-131	FO-UFO	Unfamiliar	224.203
Winner	NY3-131	FO-UFO	Unfamiliar	224.455
Winner	NY3-131	FO-UFO	Unfamiliar	224.953
Winner	NY3-131	FO-UFO	Unfamiliar	225.203
Winner	NY3-131	FO-UFO	Unfamiliar	225.453
Winner	NY3-131	FO-UFO	Unfamiliar	225.705
Winner	NY3-131	FO-UFO	Unfamiliar	225.951
Winner	NY3-131	FO-UFO	Unfamiliar	226.203
Winner	NY3-131	FO-UFO	Unfamiliar	226.703
Winner	NY3-131	FO-UFO	Unfamiliar	229.705
Winner	NY3-131	FO-UFO	Unfamiliar	233.953
Winner	NY3-131	FO-UFO	Unfamiliar	234.953
Winner	NY3-131	FO-UFO	Unfamiliar	237.703
Winner	NY3-131	FO-UFO	Unfamiliar	237.953
Winner	NY3-131	FO-UFO	Unfamiliar	240.705
Winner	NY3-131	FO-UFO	Unfamiliar	241.205
Winner	NY3-131	FO-UFO	Unfamiliar	248.453
Winner	NY3-131	FO-UFO	Unfamiliar	248.963
Winner	NY3-131	FO-UFO	Unfamiliar	249.453
Winner	NY3-131	FO-UFO	Unfamiliar	249.955
Winner	NY3-131	FO-UFO	Unfamiliar	250.201
Winner	NY3-131	FO-UFO	Unfamiliar	250.453
Winner	NY3-131	FO-UFO	Unfamiliar	250.703
Winner	NY3-131	FO-UFO	Unfamiliar	251.203
Winner	NY3-131	FO-UFO	Unfamiliar	252.701
Winner	NY3-131	FO-UFO	Unfamiliar	252.953
Winner	NY3-131	FO-UFO	Unfamiliar	253.203
Winner	NY3-131	FO-UFO	Unfamiliar	253.703
Winner	NY3-131	FO-UFO	Unfamiliar	254.203
Winner	NY3-131	FO-UFO	Unfamiliar	254.703
Winner	NY3-131	FO-UFO	Unfamiliar	254.953
Winner	NY3-131	FO-UFO	Unfamiliar	255.453
Winner	NY3-131	FO-UFO	Unfamiliar	255.951
Winner	NY3-131	FO-UFO	Unfamiliar	261.705
Winner	NY3-131	FO-UFO	Unfamiliar	261.953
Winner	NY3-131	FO-UFO	Unfamiliar	262.453
Winner	NY3-131	FO-UFO	Unfamiliar	262.703
Winner	NY3-131	FO-UFO	Unfamiliar	263.203
Winner	NY3-131	FO-UFO	Unfamiliar	265.455
Winner	NY3-131	FO-UFO	Unfamiliar	266.703
Winner	NY3-131	FO-UFO	Unfamiliar	266.953
Winner	NY3-131	FO-UFO	Unfamiliar	267.953
Winner	NY3-131	FO-UFO	Unfamiliar	270.455
Winner	NY3-131	FO-UFO	Unfamiliar	271.455
Winner	NY3-131	FO-UFO	Unfamiliar	272.203
Winner	NY3-131	FO-UFO	Unfamiliar	272.703
Winner	NY3-131	FO-UFO	Unfamiliar	272.953
Winner	NY3-131	FO-UFO	Unfamiliar	274.201
Winner	NY3-131	FO-UFO	Unfamiliar	276.205
Winner	NY3-131	FO-UFO	Unfamiliar	280.455
Winner	NY3-131	FO-UFO	Unfamiliar	280.703
Winner	NY3-131	FO-UFO	Unfamiliar	281.703
Winner	NY3-131	FO-UFO	Unfamiliar	281.955
Winner	NY3-131	FO-UFO	Unfamiliar	282.201
Winner	NY3-131	FO-UFO	Unfamiliar	282.453
Winner	NY3-131	FO-UFO	Unfamiliar	282.953
Winner	NY3-131	FO-UFO	Unfamiliar	283.203
Winner	NY3-131	FO-UFO	Unfamiliar	283.453
Winner	NY3-131	FO-UFO	Unfamiliar	283.705
Winner	NY3-131	FO-UFO	Unfamiliar	284.203
Winner	NY3-131	FO-UFO	Unfamiliar	284.453
Winner	NY3-131	FO-UFO	Unfamiliar	284.953
Winner	NY3-131	FO-UFO	Unfamiliar	285.203
Winner	NY3-131	FO-UFO	Unfamiliar	285.951
Winner	NY3-131	FO-UFO	Unfamiliar	288.955
Winner	NY3-131	FO-UFO	Unfamiliar	292.451
Winner	NY3-131	FO-UFO	Unfamiliar	292.703
Winner	NY3-131	FO-UFO	Unfamiliar	294.953
Winner	NY3-131	FO-UFO	Unfamiliar	296.953
Winner	NY3-131	FO-UFO	Unfamiliar	302.455
Winner	NY3-131	FO-UFO	Unfamiliar	303.203
Winner	NY3-131	FO-UFO	Unfamiliar	303.453
Winner	NY3-131	FO-UFO	Unfamiliar	303.953
Winner	NY3-131	FO-UFO	Unfamiliar	308.205
Winner	NY3-131	FO-UFO	Unfamiliar	308.953
Winner	NY3-131	FO-UFO	Unfamiliar	312.203
Winner	NY3-131	FO-UFO	Unfamiliar	312.705
Winner	NY3-131	FO-UFO	Unfamiliar	313.201
Winner	NY3-131	FO-UFO	Unfamiliar	313.453
Winner	NY3-131	FO-UFO	Unfamiliar	313.703
Winner	NY3-131	FO-UFO	Unfamiliar	314.203
Winner	NY3-131	FO-UFO	Unfamiliar	314.453
Winner	NY3-131	FO-UFO	Unfamiliar	315.955
Winner	NY3-131	FO-UFO	Unfamiliar	316.451
Winner	NY3-131	FO-UFO	Unfamiliar	323.707
Winner	NY3-131	FO-UFO	Unfamiliar	323.953
Winner	NY3-131	FO-UFO	Unfamiliar	325.953
Winner	NY3-131	FO-UFO	Unfamiliar	326.953
Winner	NY3-131	FO-UFO	Unfamiliar	329.953
Winner	NY3-131	FO-UFO	Unfamiliar	330.955
Winner	NY3-131	FO-UFO	Unfamiliar	331.203
Winner	NY3-131	FO-UFO	Unfamiliar	333.705
Winner	NY3-131	FO-UFO	Unfamiliar	334.703
Winner	NY3-131	FO-UFO	Unfamiliar	334.955
Winner	NY3-131	FO-UFO	Unfamiliar	335.201
Winner	NY3-131	FO-UFO	Unfamiliar	336.205
Winner	NY3-131	FO-UFO	Unfamiliar	339.705
Winner	NY3-131	FO-UFO	Unfamiliar	340.455
Winner	NY3-131	FO-UFO	Unfamiliar	340.703
Winner	NY3-131	FO-UFO	Unfamiliar	340.953
Winner	NY3-131	FO-UFO	Unfamiliar	350.203
Winner	NY3-131	FO-UFO	Unfamiliar	350.703
Winner	NY3-131	FO-UFO	Unfamiliar	351.455
Winner	NY3-131	FO-UFO	Unfamiliar	351.703
Winner	NY3-131	FO-UFO	Unfamiliar	352.203
Winner	NY3-131	FO-UFO	Unfamiliar	352.703
Winner	NY3-131	FO-UFO	Unfamiliar	356.205
Winner	NY3-131	FO-UFO	Unfamiliar	357.453
Winner	NY3-131	FO-UFO	Unfamiliar	357.703
Winner	NY3-131	FO-UFO	Unfamiliar	358.201
Winner	NY3-131	FO-UFO	Unfamiliar	358.453
Winner	NY3-131	FO-UFO	Unfamiliar	358.703
Winner	NY3-131	FO-UFO	Unfamiliar	358.953
Winner	NY3-131	FO-UFO	Unfamiliar	359.451
Winner	NY3-131	FO-UFO	Unfamiliar	359.953
Winner	NY3-131	FO-UFO	Unfamiliar	360.953
Winner	NY3-131	FO-UFO	Unfamiliar	385.205
Winner	NY3-131	FO-UFO	Unfamiliar	386.455
Winner	NY3-131	FO-UFO	Unfamiliar	387.203
Winner	NY3-131	FO-UFO	Unfamiliar	395.455
Winner	NY3-131	FO-UFO	Unfamiliar	396.203
Winner	NY3-131	FO-UFO	Unfamiliar	396.703
Winner	NY3-131	FO-UFO	Unfamiliar	396.953
Winner	NY3-131	FO-UFO	Unfamiliar	405.705
Winner	NY3-131	FO-UFO	Unfamiliar	406.455
Winner	NY3-131	FO-UFO	Unfamiliar	410.953
Winner	NY3-131	FO-UFO	Unfamiliar	411.955
Winner	NY3-131	FO-UFO	Unfamiliar	412.455
Winner	NY3-131	FO-UFO	Unfamiliar	414.203
Winner	NY3-131	FO-UFO	Unfamiliar	414.453
Winner	NY3-131	FO-UFO	Unfamiliar	416.955
Winner	NY3-131	FO-UFO	Unfamiliar	417.703
Winner	NY3-131	FO-UFO	Unfamiliar	418.203
Winner	NY3-131	FO-UFO	Unfamiliar	418.703
Winner	NY3-131	FO-UFO	Unfamiliar	426.203
Winner	NY3-131	FO-UFO	Unfamiliar	426.953
Winner	NY3-131	FO-UFO	Unfamiliar	429.955
Winner	NY3-131	FO-UFO	Unfamiliar	430.201
Winner	NY3-131	FO-UFO	Unfamiliar	430.705
Winner	NY3-131	FO-UFO	Unfamiliar	447.205
Winner	NY3-131	FO-UFO	Unfamiliar	447.453
Winner	NY3-131	FO-UFO	Unfamiliar	450.953
Winner	NY3-131	FO-UFO	Unfamiliar	452.205
Winner	NY3-131	FO-UFO	Unfamiliar	453.453
Winner	NY3-131	FO-UFO	Unfamiliar	453.951
Winner	NY3-131	FO-UFO	Unfamiliar	455.453
Winner	NY3-131	FO-UFO	Unfamiliar	459.953
Winner	NY3-131	FO-UFO	Unfamiliar	461.953
Winner	NY3-131	FO-UFO	Unfamiliar	462.203
Winner	NY3-131	FO-UFO	Unfamiliar	464.455
Winner	NY3-131	FO-UFO	Unfamiliar	469.703
Winner	NY3-131	FO-UFO	Unfamiliar	472.955
Winner	NY3-131	FO-UFO	Unfamiliar	473.703
Winner	NY3-131	FO-UFO	Unfamiliar	474.203
Winner	NY3-131	FO-UFO	Unfamiliar	482.953
Winner	NY3-131	FO-UFO	Unfamiliar	483.955
Winner	NY3-131	FO-UFO	Unfamiliar	484.453
Winner	NY3-131	FO-UFO	Unfamiliar	496.705
Winner	NY3-131	FO-UFO	Unfamiliar	501.953
Winner	NY3-131	FO-UFO	Unfamiliar	502.953
Winner	NY3-131	FO-UFO	Unfamiliar	503.703
Winner	NY3-131	FO-UFO	Unfamiliar	504.705
Winner	NY3-131	FO-UFO	Unfamiliar	508.705
Winner	NY3-131	FO-UFO	Unfamiliar	509.955
Winner	NY3-131	FO-UFO	Unfamiliar	515.453
Winner	NY3-131	FO-UFO	Unfamiliar	518.205
Winner	NY3-131	FO-UFO	Unfamiliar	518.703
Winner	NY3-131	FO-UFO	Unfamiliar	519.203
Winner	NY3-131	FO-UFO	Unfamiliar	519.453
Winner	NY3-131	FO-UFO	Unfamiliar	527.203
Winner	NY3-131	FO-UFO	Unfamiliar	530.705
Winner	NY3-131	FO-UFO	Unfamiliar	531.201
Winner	NY3-131	FO-UFO	Unfamiliar	537.953
Winner	NY3-131	FO-UFO	Unfamiliar	538.453
Winner	NY3-131	FO-UFO	Unfamiliar	541.955
Winner	NY3-131	FO-UFO	Unfamiliar	542.455
Winner	NY3-131	FO-UFO	Unfamiliar	555.955
Winner	NY3-131	FO-UFO	Unfamiliar	556.453
Winner	NY3-131	FO-UFO	Unfamiliar	556.959
Winner	NY3-131	FO-UFO	Unfamiliar	557.451
Winner	NY3-131	FO-UFO	Unfamiliar	561.453
Winner	NY3-131	FO-UFO	Unfamiliar	562.201
Winner	NY3-131	FO-UFO	Unfamiliar	568.453
Winner	NY3-131	FO-UFO	Unfamiliar	568.701
Winner	NY3-131	FO-UFO	Unfamiliar	569.201
Winner	NY3-131	FO-UFO	Unfamiliar	587.703
Winner	NY3-131	FO-UFO	Unfamiliar	710.206
Winner	NY3-131	FO-UFO	Unfamiliar	888.71
Winner	NY3-131	FO-UFO	Unfamiliar	1274.239
Winner	NY3-131	FO-UFO	Unfamiliar	1287.232
Winner	NY3-131	FO-UFO	Unfamiliar	1287.733
Winner	NY3-131	FO-UFO	Unfamiliar	1427.985
Winner	NY3-131	FO-UFO	Unfamiliar	1428.483
Winner	NY2-287	FO-UFO	Unfamiliar	0.108
Winner	NY2-287	FO-UFO	Unfamiliar	0.6
Winner	NY2-287	FO-UFO	Unfamiliar	0.851
Winner	NY2-287	FO-UFO	Unfamiliar	1.101
Winner	NY2-287	FO-UFO	Unfamiliar	1.351
Winner	NY2-287	FO-UFO	Unfamiliar	1.601
Winner	NY2-287	FO-UFO	Unfamiliar	3.602
Winner	NY2-287	FO-UFO	Unfamiliar	4.102
Winner	NY2-287	FO-UFO	Unfamiliar	4.35
Winner	NY2-287	FO-UFO	Unfamiliar	4.601
Winner	NY2-287	FO-UFO	Unfamiliar	6.102
Winner	NY2-287	FO-UFO	Unfamiliar	14.852
Winner	NY2-287	FO-UFO	Unfamiliar	16.108
Winner	NY2-287	FO-UFO	Unfamiliar	16.352
Winner	NY2-287	FO-UFO	Unfamiliar	16.859
Winner	NY2-287	FO-UFO	Unfamiliar	17.108
Winner	NY2-287	FO-UFO	Unfamiliar	21.608
Winner	NY2-287	FO-UFO	Unfamiliar	22.108
Winner	NY2-287	FO-UFO	Unfamiliar	22.609
Winner	NY2-287	FO-UFO	Unfamiliar	22.859
Winner	NY2-287	FO-UFO	Unfamiliar	23.358
Winner	NY2-287	FO-UFO	Unfamiliar	23.608
Winner	NY2-287	FO-UFO	Unfamiliar	23.858
Winner	NY2-287	FO-UFO	Unfamiliar	24.358
Winner	NY2-287	FO-UFO	Unfamiliar	24.609
Winner	NY2-287	FO-UFO	Unfamiliar	24.859
Winner	NY2-287	FO-UFO	Unfamiliar	25.358
Winner	NY2-287	FO-UFO	Unfamiliar	25.607
Winner	NY2-287	FO-UFO	Unfamiliar	25.858
Winner	NY2-287	FO-UFO	Unfamiliar	26.108
Winner	NY2-287	FO-UFO	Unfamiliar	27.859
Winner	NY2-287	FO-UFO	Unfamiliar	28.358
Winner	NY2-287	FO-UFO	Unfamiliar	28.607
Winner	NY2-287	FO-UFO	Unfamiliar	28.858
Winner	NY2-287	FO-UFO	Unfamiliar	29.358
Winner	NY2-287	FO-UFO	Unfamiliar	32.609
Winner	NY2-287	FO-UFO	Unfamiliar	32.859
Winner	NY2-287	FO-UFO	Unfamiliar	33.608
Winner	NY2-287	FO-UFO	Unfamiliar	35.359
Winner	NY2-287	FO-UFO	Unfamiliar	36.859
Winner	NY2-287	FO-UFO	Unfamiliar	37.108
Winner	NY2-287	FO-UFO	Unfamiliar	37.358
Winner	NY2-287	FO-UFO	Unfamiliar	37.609
Winner	NY2-287	FO-UFO	Unfamiliar	37.858
Winner	NY2-287	FO-UFO	Unfamiliar	37.859
Winner	NY2-287	FO-UFO	Unfamiliar	38.108
Winner	NY2-287	FO-UFO	Unfamiliar	38.358
Winner	NY2-287	FO-UFO	Unfamiliar	38.609
Winner	NY2-287	FO-UFO	Unfamiliar	43.858
Winner	NY2-287	FO-UFO	Unfamiliar	44.108
Winner	NY2-287	FO-UFO	Unfamiliar	44.358
Winner	NY2-287	FO-UFO	Unfamiliar	44.607
Winner	NY2-287	FO-UFO	Unfamiliar	46.109
Winner	NY2-287	FO-UFO	Unfamiliar	53.608
Winner	NY2-287	FO-UFO	Unfamiliar	53.858
Winner	NY2-287	FO-UFO	Unfamiliar	54.109
Winner	NY2-287	FO-UFO	Unfamiliar	54.359
Winner	NY2-287	FO-UFO	Unfamiliar	55.108
Winner	NY2-287	FO-UFO	Unfamiliar	55.859
Winner	NY2-287	FO-UFO	Unfamiliar	56.609
Winner	NY2-287	FO-UFO	Unfamiliar	59.609
Winner	NY2-287	FO-UFO	Unfamiliar	60.359
Winner	NY2-287	FO-UFO	Unfamiliar	61.358
Winner	NY2-287	FO-UFO	Unfamiliar	61.608
Winner	NY2-287	FO-UFO	Unfamiliar	61.609
Winner	NY2-287	FO-UFO	Unfamiliar	61.857
Winner	NY2-287	FO-UFO	Unfamiliar	61.858
Winner	NY2-287	FO-UFO	Unfamiliar	62.108
Winner	NY2-287	FO-UFO	Unfamiliar	62.358
Winner	NY2-287	FO-UFO	Unfamiliar	62.608
Winner	NY2-287	FO-UFO	Unfamiliar	63.108
Winner	NY2-287	FO-UFO	Unfamiliar	68.108
Winner	NY2-287	FO-UFO	Unfamiliar	68.358
Winner	NY2-287	FO-UFO	Unfamiliar	69.608
Winner	NY2-287	FO-UFO	Unfamiliar	69.859
Winner	NY2-287	FO-UFO	Unfamiliar	70.108
Winner	NY2-287	FO-UFO	Unfamiliar	73.858
Winner	NY2-287	FO-UFO	Unfamiliar	74.358
Winner	NY2-287	FO-UFO	Unfamiliar	74.858
Winner	NY2-287	FO-UFO	Unfamiliar	75.358
Winner	NY2-287	FO-UFO	Unfamiliar	75.608
Winner	NY2-287	FO-UFO	Unfamiliar	75.859
Winner	NY2-287	FO-UFO	Unfamiliar	76.358
Winner	NY2-287	FO-UFO	Unfamiliar	93.859
Winner	NY2-287	FO-UFO	Unfamiliar	94.108
Winner	NY2-287	FO-UFO	Unfamiliar	94.358
Winner	NY2-287	FO-UFO	Unfamiliar	94.609
Winner	NY2-287	FO-UFO	Unfamiliar	94.858
Winner	NY2-287	FO-UFO	Unfamiliar	95.358
Winner	NY2-287	FO-UFO	Unfamiliar	98.859
Winner	NY2-287	FO-UFO	Unfamiliar	99.358
Winner	NY2-287	FO-UFO	Unfamiliar	99.859
Winner	NY2-287	FO-UFO	Unfamiliar	100.359
Winner	NY2-287	FO-UFO	Unfamiliar	100.859
Winner	NY2-287	FO-UFO	Unfamiliar	104.608
Winner	NY2-287	FO-UFO	Unfamiliar	112.358
Winner	NY2-287	FO-UFO	Unfamiliar	113.859
Winner	NY2-287	FO-UFO	Unfamiliar	114.108
Winner	NY2-287	FO-UFO	Unfamiliar	114.109
Winner	NY2-287	FO-UFO	Unfamiliar	114.357
Winner	NY2-287	FO-UFO	Unfamiliar	114.358
Winner	NY2-287	FO-UFO	Unfamiliar	114.609
Winner	NY2-287	FO-UFO	Unfamiliar	114.858
Winner	NY2-287	FO-UFO	Unfamiliar	115.358
Winner	NY2-287	FO-UFO	Unfamiliar	122.359
Winner	NY2-287	FO-UFO	Unfamiliar	122.608
Winner	NY2-287	FO-UFO	Unfamiliar	122.858
Winner	NY2-287	FO-UFO	Unfamiliar	123.109
Winner	NY2-287	FO-UFO	Unfamiliar	130.358
Winner	NY2-287	FO-UFO	Unfamiliar	130.608
Winner	NY2-287	FO-UFO	Unfamiliar	131.109
Winner	NY2-287	FO-UFO	Unfamiliar	131.358
Winner	NY2-287	FO-UFO	Unfamiliar	134.608
Winner	NY2-287	FO-UFO	Unfamiliar	134.858
Winner	NY2-287	FO-UFO	Unfamiliar	135.108
Winner	NY2-287	FO-UFO	Unfamiliar	135.358
Winner	NY2-287	FO-UFO	Unfamiliar	135.608
Winner	NY2-287	FO-UFO	Unfamiliar	135.857
Winner	NY2-287	FO-UFO	Unfamiliar	136.108
Winner	NY2-287	FO-UFO	Unfamiliar	136.358
Winner	NY2-287	FO-UFO	Unfamiliar	141.109
Winner	NY2-287	FO-UFO	Unfamiliar	143.359
Winner	NY2-287	FO-UFO	Unfamiliar	148.608
Winner	NY2-287	FO-UFO	Unfamiliar	157.608
Winner	NY2-287	FO-UFO	Unfamiliar	161.109
Winner	NY2-287	FO-UFO	Unfamiliar	161.359
Winner	NY2-287	FO-UFO	Unfamiliar	161.608
Winner	NY2-287	FO-UFO	Unfamiliar	161.859
Winner	NY2-287	FO-UFO	Unfamiliar	162.108
Winner	NY2-287	FO-UFO	Unfamiliar	163.359
Winner	NY2-287	FO-UFO	Unfamiliar	163.857
Winner	NY2-287	FO-UFO	Unfamiliar	164.109
Winner	NY2-287	FO-UFO	Unfamiliar	164.358
Winner	NY2-287	FO-UFO	Unfamiliar	164.607
Winner	NY2-287	FO-UFO	Unfamiliar	164.858
Winner	NY2-287	FO-UFO	Unfamiliar	165.108
Winner	NY2-287	FO-UFO	Unfamiliar	168.109
Winner	NY2-287	FO-UFO	Unfamiliar	170.609
Winner	NY2-287	FO-UFO	Unfamiliar	171.358
Winner	NY2-287	FO-UFO	Unfamiliar	171.858
Winner	NY2-287	FO-UFO	Unfamiliar	175.859
Winner	NY2-287	FO-UFO	Unfamiliar	176.108
Winner	NY2-287	FO-UFO	Unfamiliar	176.359
Winner	NY2-287	FO-UFO	Unfamiliar	176.608
Winner	NY2-287	FO-UFO	Unfamiliar	176.859
Winner	NY2-287	FO-UFO	Unfamiliar	177.108
Winner	NY2-287	FO-UFO	Unfamiliar	177.608
Winner	NY2-287	FO-UFO	Unfamiliar	177.858
Winner	NY2-287	FO-UFO	Unfamiliar	178.609
Winner	NY2-287	FO-UFO	Unfamiliar	178.857
Winner	NY2-287	FO-UFO	Unfamiliar	179.609
Winner	NY2-287	FO-UFO	Unfamiliar	185.359
Winner	NY2-287	FO-UFO	Unfamiliar	186.109
Winner	NY2-287	FO-UFO	Unfamiliar	188.609
Winner	NY2-287	FO-UFO	Unfamiliar	189.109
Winner	NY2-287	FO-UFO	Unfamiliar	189.358
Winner	NY2-287	FO-UFO	Unfamiliar	189.608
Winner	NY2-287	FO-UFO	Unfamiliar	189.858
Winner	NY2-287	FO-UFO	Unfamiliar	189.859
Winner	NY2-287	FO-UFO	Unfamiliar	190.109
Winner	NY2-287	FO-UFO	Unfamiliar	191.609
Winner	NY2-287	FO-UFO	Unfamiliar	195.358
Winner	NY2-287	FO-UFO	Unfamiliar	195.608
Winner	NY2-287	FO-UFO	Unfamiliar	195.858
Winner	NY2-287	FO-UFO	Unfamiliar	196.108
Winner	NY2-287	FO-UFO	Unfamiliar	196.609
Winner	NY2-287	FO-UFO	Unfamiliar	196.858
Winner	NY2-287	FO-UFO	Unfamiliar	197.359
Winner	NY2-287	FO-UFO	Unfamiliar	197.858
Winner	NY2-287	FO-UFO	Unfamiliar	198.107
Winner	NY2-287	FO-UFO	Unfamiliar	198.359
Winner	NY2-287	FO-UFO	Unfamiliar	212.859
Winner	NY2-287	FO-UFO	Unfamiliar	213.109
Winner	NY2-287	FO-UFO	Unfamiliar	213.359
Winner	NY2-287	FO-UFO	Unfamiliar	217.109
Winner	NY2-287	FO-UFO	Unfamiliar	217.611
Winner	NY2-287	FO-UFO	Unfamiliar	217.858
Winner	NY2-287	FO-UFO	Unfamiliar	220.359
Winner	NY2-287	FO-UFO	Unfamiliar	220.858
Winner	NY2-287	FO-UFO	Unfamiliar	221.108
Winner	NY2-287	FO-UFO	Unfamiliar	224.609
Winner	NY2-287	FO-UFO	Unfamiliar	225.108
Winner	NY2-287	FO-UFO	Unfamiliar	225.357
Winner	NY2-287	FO-UFO	Unfamiliar	225.608
Winner	NY2-287	FO-UFO	Unfamiliar	225.858
Winner	NY2-287	FO-UFO	Unfamiliar	226.108
Winner	NY2-287	FO-UFO	Unfamiliar	232.359
Winner	NY2-287	FO-UFO	Unfamiliar	232.608
Winner	NY2-287	FO-UFO	Unfamiliar	232.858
Winner	NY2-287	FO-UFO	Unfamiliar	233.108
Winner	NY2-287	FO-UFO	Unfamiliar	235.109
Winner	NY2-287	FO-UFO	Unfamiliar	235.858
Winner	NY2-287	FO-UFO	Unfamiliar	236.108
Winner	NY2-287	FO-UFO	Unfamiliar	250.859
Winner	NY2-287	FO-UFO	Unfamiliar	251.357
Winner	NY2-287	FO-UFO	Unfamiliar	251.607
Winner	NY2-287	FO-UFO	Unfamiliar	251.858
Winner	NY2-287	FO-UFO	Unfamiliar	252.108
Winner	NY2-287	FO-UFO	Unfamiliar	252.358
Winner	NY2-287	FO-UFO	Unfamiliar	252.609
Winner	NY2-287	FO-UFO	Unfamiliar	252.858
Winner	NY2-287	FO-UFO	Unfamiliar	258.609
Winner	NY2-287	FO-UFO	Unfamiliar	258.857
Winner	NY2-287	FO-UFO	Unfamiliar	259.108
Winner	NY2-287	FO-UFO	Unfamiliar	259.358
Winner	NY2-287	FO-UFO	Unfamiliar	259.607
Winner	NY2-287	FO-UFO	Unfamiliar	261.609
Winner	NY2-287	FO-UFO	Unfamiliar	330.608
Winner	NY2-287	FO-UFO	Unfamiliar	330.859
Winner	NY2-287	FO-UFO	Unfamiliar	336.109
Winner	NY2-287	FO-UFO	Unfamiliar	340.358
Winner	NY2-287	FO-UFO	Unfamiliar	340.608
Winner	NY2-287	FO-UFO	Unfamiliar	340.858
Winner	NY2-287	FO-UFO	Unfamiliar	341.109
Winner	NY2-287	FO-UFO	Unfamiliar	341.358
Winner	NY2-287	FO-UFO	Unfamiliar	341.608
Winner	NY2-287	FO-UFO	Unfamiliar	341.858
Winner	NY2-287	FO-UFO	Unfamiliar	342.108
Winner	NY2-287	FO-UFO	Unfamiliar	342.358
Winner	NY2-287	FO-UFO	Unfamiliar	342.609
Winner	NY2-287	FO-UFO	Unfamiliar	342.858
Winner	NY2-287	FO-UFO	Unfamiliar	343.108
Winner	NY2-287	FO-UFO	Unfamiliar	343.359
Winner	NY2-287	FO-UFO	Unfamiliar	367.611
Winner	NY2-287	FO-UFO	Unfamiliar	373.609
Winner	NY2-287	FO-UFO	Unfamiliar	373.858
Winner	NY2-287	FO-UFO	Unfamiliar	374.108
Winner	NY2-287	FO-UFO	Unfamiliar	374.358
Winner	NY2-287	FO-UFO	Unfamiliar	374.608
Winner	NY2-287	FO-UFO	Unfamiliar	374.858
Winner	NY2-287	FO-UFO	Unfamiliar	375.108
Winner	NY2-287	FO-UFO	Unfamiliar	381.609
Winner	NY2-287	FO-UFO	Unfamiliar	385.109
Winner	NY2-287	FO-UFO	Unfamiliar	397.359
Winner	NY2-287	FO-UFO	Unfamiliar	399.858
Winner	NY2-287	FO-UFO	Unfamiliar	407.858
Winner	NY2-287	FO-UFO	Unfamiliar	408.109
Winner	NY2-287	FO-UFO	Unfamiliar	408.358
Winner	NY2-287	FO-UFO	Unfamiliar	408.608
Winner	NY2-287	FO-UFO	Unfamiliar	408.858
Winner	NY2-287	FO-UFO	Unfamiliar	424.859
Winner	NY2-287	FO-UFO	Unfamiliar	426.609
Winner	NY2-287	FO-UFO	Unfamiliar	427.108
Winner	NY2-287	FO-UFO	Unfamiliar	455.11
Winner	NY2-287	FO-UFO	Unfamiliar	457.108
Winner	NY2-287	FO-UFO	Unfamiliar	457.358
Winner	NY2-287	FO-UFO	Unfamiliar	457.608
Winner	NY2-287	FO-UFO	Unfamiliar	525.11
Winner	NY2-287	FO-UFO	Unfamiliar	563.608
Winner	NY2-287	FO-UFO	Unfamiliar	564.11
Winner	NY2-287	FO-UFO	Unfamiliar	564.608
Winner	NY2-287	FO-UFO	Unfamiliar	600.86
Winner	NY2-287	FO-UFO	Unfamiliar	821.428
Winner	NY2-287	FO-UFO	Unfamiliar	1063.18
Winner	NY2-287	FO-UFO	Unfamiliar	1091.188
Winner	NY2-287	FO-UFO	Unfamiliar	1339.932
Winner	NY2-287	FO-UFO	Unfamiliar	1340.188
Winner	NY2-287	FO-UFO	Unfamiliar	1662.18
Winner	NY3-323	FO-UFO	Unfamiliar	140.076
Winner	NY3-323	FO-UFO	Unfamiliar	141.072
Winner	NY3-323	FO-UFO	Unfamiliar	141.82
Winner	NY3-323	FO-UFO	Unfamiliar	142.816
Winner	NY3-323	FO-UFO	Unfamiliar	372.324
Winner	NY3-323	FO-UFO	Unfamiliar	373.32
Winner	NY3-323	FO-UFO	Unfamiliar	531.076
Winner	NY3-323	FO-UFO	Unfamiliar	531.824
Winner	NY3-323	FO-UFO	Unfamiliar	532.32
Winner	NY3-323	FO-UFO	Unfamiliar	532.82
Winner	NY3-323	FO-UFO	Unfamiliar	652.818
Winner	NY3-323	FO-UFO	Unfamiliar	791.249
Winner	NY3-323	FO-UFO	Unfamiliar	795.744
Winner	NY3-323	FO-UFO	Unfamiliar	918.748
Winner	NY3-323	FO-UFO	Unfamiliar	993.748
Winner	NY3-323	FO-UFO	Unfamiliar	1179.493
Winner	NY3-323	FO-UFO	Unfamiliar	1184.248
Winner	NY3-325	FO-UFO	Unfamiliar	92.319
Winner	NY3-325	FO-UFO	Unfamiliar	95.071
Winner	NY3-325	FO-UFO	Unfamiliar	107.321
Winner	NY3-325	FO-UFO	Unfamiliar	146.071
Winner	NY3-325	FO-UFO	Unfamiliar	147.319
Winner	NY3-325	FO-UFO	Unfamiliar	168.321
Winner	NY3-325	FO-UFO	Unfamiliar	189.323
Winner	NY3-325	FO-UFO	Unfamiliar	195.321
Winner	NY3-325	FO-UFO	Unfamiliar	195.569
Winner	NY3-325	FO-UFO	Unfamiliar	195.819
Winner	NY3-325	FO-UFO	Unfamiliar	196.067
Winner	NY3-325	FO-UFO	Unfamiliar	196.317
Winner	NY3-325	FO-UFO	Unfamiliar	196.821
Winner	NY3-325	FO-UFO	Unfamiliar	198.321
Winner	NY3-325	FO-UFO	Unfamiliar	216.077
Winner	NY3-325	FO-UFO	Unfamiliar	525.571
Winner	NY3-325	FO-UFO	Unfamiliar	526.071
Winner	NY3-325	FO-UFO	Unfamiliar	528.576
Winner	NY3-325	FO-UFO	Unfamiliar	778.071
Winner	NY3-325	FO-UFO	Unfamiliar	1254.83
Winner	NY2-526	FO-UFO	Unfamiliar	39.069
Winner	NY2-526	FO-UFO	Unfamiliar	40.819
Winner	NY2-526	FO-UFO	Unfamiliar	41.569
Winner	NY2-526	FO-UFO	Unfamiliar	42.819
Winner	NY2-526	FO-UFO	Unfamiliar	43.068
Winner	NY2-526	FO-UFO	Unfamiliar	43.317
Winner	NY2-526	FO-UFO	Unfamiliar	43.568
Winner	NY2-526	FO-UFO	Unfamiliar	43.817
Winner	NY2-526	FO-UFO	Unfamiliar	44.319
Winner	NY2-526	FO-UFO	Unfamiliar	47.069
Winner	NY2-526	FO-UFO	Unfamiliar	47.32
Winner	NY2-526	FO-UFO	Unfamiliar	51.068
Winner	NY2-526	FO-UFO	Unfamiliar	59.568
Winner	NY2-526	FO-UFO	Unfamiliar	59.819
Winner	NY2-526	FO-UFO	Unfamiliar	60.068
Winner	NY2-526	FO-UFO	Unfamiliar	60.568
Winner	NY2-526	FO-UFO	Unfamiliar	61.319
Winner	NY2-526	FO-UFO	Unfamiliar	62.069
Winner	NY2-526	FO-UFO	Unfamiliar	65.068
Winner	NY2-526	FO-UFO	Unfamiliar	65.346
Winner	NY2-526	FO-UFO	Unfamiliar	65.819
Winner	NY2-526	FO-UFO	Unfamiliar	71.818
Winner	NY2-526	FO-UFO	Unfamiliar	74.069
Winner	NY2-526	FO-UFO	Unfamiliar	74.319
Winner	NY2-526	FO-UFO	Unfamiliar	74.819
Winner	NY2-526	FO-UFO	Unfamiliar	75.068
Winner	NY2-526	FO-UFO	Unfamiliar	75.069
Winner	NY2-526	FO-UFO	Unfamiliar	75.319
Winner	NY2-526	FO-UFO	Unfamiliar	75.819
Winner	NY2-526	FO-UFO	Unfamiliar	76.067
Winner	NY2-526	FO-UFO	Unfamiliar	79.068
Winner	NY2-526	FO-UFO	Unfamiliar	80.57
Winner	NY2-526	FO-UFO	Unfamiliar	81.068
Winner	NY2-526	FO-UFO	Unfamiliar	81.318
Winner	NY2-526	FO-UFO	Unfamiliar	81.818
Winner	NY2-526	FO-UFO	Unfamiliar	82.318
Winner	NY2-526	FO-UFO	Unfamiliar	84.818
Winner	NY2-526	FO-UFO	Unfamiliar	85.567
Winner	NY2-526	FO-UFO	Unfamiliar	85.818
Winner	NY2-526	FO-UFO	Unfamiliar	87.57
Winner	NY2-526	FO-UFO	Unfamiliar	90.069
Winner	NY2-526	FO-UFO	Unfamiliar	90.567
Winner	NY2-526	FO-UFO	Unfamiliar	106.319
Winner	NY2-526	FO-UFO	Unfamiliar	110.568
Winner	NY2-526	FO-UFO	Unfamiliar	110.819
Winner	NY2-526	FO-UFO	Unfamiliar	111.068
Winner	NY2-526	FO-UFO	Unfamiliar	111.569
Winner	NY2-526	FO-UFO	Unfamiliar	111.819
Winner	NY2-526	FO-UFO	Unfamiliar	113.819
Winner	NY2-526	FO-UFO	Unfamiliar	116.821
Winner	NY2-526	FO-UFO	Unfamiliar	117.317
Winner	NY2-526	FO-UFO	Unfamiliar	118.821
Winner	NY2-526	FO-UFO	Unfamiliar	119.567
Winner	NY2-526	FO-UFO	Unfamiliar	120.067
Winner	NY2-526	FO-UFO	Unfamiliar	125.321
Winner	NY2-526	FO-UFO	Unfamiliar	126.571
Winner	NY2-526	FO-UFO	Unfamiliar	127.571
Winner	NY2-526	FO-UFO	Unfamiliar	127.819
Winner	NY2-526	FO-UFO	Unfamiliar	129.079
Winner	NY2-526	FO-UFO	Unfamiliar	129.319
Winner	NY2-526	FO-UFO	Unfamiliar	130.321
Winner	NY2-526	FO-UFO	Unfamiliar	132.071
Winner	NY2-526	FO-UFO	Unfamiliar	132.317
Winner	NY2-526	FO-UFO	Unfamiliar	137.071
Winner	NY2-526	FO-UFO	Unfamiliar	137.319
Winner	NY2-526	FO-UFO	Unfamiliar	160.571
Winner	NY2-526	FO-UFO	Unfamiliar	161.319
Winner	NY2-526	FO-UFO	Unfamiliar	185.321
Winner	NY2-526	FO-UFO	Unfamiliar	186.569
Winner	NY2-526	FO-UFO	Unfamiliar	192.821
Winner	NY2-526	FO-UFO	Unfamiliar	194.069
Winner	NY2-526	FO-UFO	Unfamiliar	194.319
Winner	NY2-526	FO-UFO	Unfamiliar	194.819
Winner	NY2-526	FO-UFO	Unfamiliar	198.821
Winner	NY2-526	FO-UFO	Unfamiliar	203.069
Winner	NY2-526	FO-UFO	Unfamiliar	209.819
Winner	NY2-526	FO-UFO	Unfamiliar	210.817
Winner	NY2-526	FO-UFO	Unfamiliar	213.819
Winner	NY2-526	FO-UFO	Unfamiliar	214.069
Winner	NY2-526	FO-UFO	Unfamiliar	233.569
Winner	NY2-526	FO-UFO	Unfamiliar	245.819
Winner	NY2-526	FO-UFO	Unfamiliar	271.571
Winner	NY2-526	FO-UFO	Unfamiliar	272.069
Winner	NY2-526	FO-UFO	Unfamiliar	272.321
Winner	NY2-526	FO-UFO	Unfamiliar	272.821
Winner	NY2-526	FO-UFO	Unfamiliar	273.321
Winner	NY2-526	FO-UFO	Unfamiliar	285.819
Winner	NY2-526	FO-UFO	Unfamiliar	290.069
Winner	NY2-526	FO-UFO	Unfamiliar	297.821
Winner	NY2-526	FO-UFO	Unfamiliar	301.319
Winner	NY2-526	FO-UFO	Unfamiliar	301.819
Winner	NY2-526	FO-UFO	Unfamiliar	302.319
Winner	NY2-526	FO-UFO	Unfamiliar	302.819
Winner	NY2-526	FO-UFO	Unfamiliar	305.071
Winner	NY2-526	FO-UFO	Unfamiliar	305.567
Winner	NY2-526	FO-UFO	Unfamiliar	312.073
Winner	NY2-526	FO-UFO	Unfamiliar	320.821
Winner	NY2-526	FO-UFO	Unfamiliar	321.571
Winner	NY2-526	FO-UFO	Unfamiliar	335.323
Winner	NY2-526	FO-UFO	Unfamiliar	350.57
Winner	NY2-526	FO-UFO	Unfamiliar	354.318
Winner	NY2-526	FO-UFO	Unfamiliar	431.32
Winner	NY2-526	FO-UFO	Unfamiliar	431.82
Winner	NY2-526	FO-UFO	Unfamiliar	432.068
Winner	NY2-526	FO-UFO	Unfamiliar	447.07
Winner	NY2-526	FO-UFO	Unfamiliar	456.32
Winner	NY2-526	FO-UFO	Unfamiliar	488.82
Winner	NY2-526	FO-UFO	Unfamiliar	529.07
Winner	NY2-526	FO-UFO	Unfamiliar	529.318
Winner	NY2-526	FO-UFO	Unfamiliar	537.57
Winner	NY2-526	FO-UFO	Unfamiliar	537.818
Winner	NY2-526	FO-UFO	Unfamiliar	581.818
Winner	NY2-526	FO-UFO	Unfamiliar	582.318
Winner	NY2-526	FO-UFO	Unfamiliar	1037.32
Winner	NY2-526	FO-UFO	Unfamiliar	1059.576
Winner	NY2-526	FO-UFO	Unfamiliar	1403.317
