# Supplementary material for: Dynamic changes to signal allocation rules in response to variable social environments in house mice
Source: Commun Biol. 2023 Mar 21;6:297. doi: 10.1038/s42003-023-04672-x (PMC10027867; doi:10.1038/s42003-023-04672-x)
Supplement: Supplementary file 4 — Supplemental Data [file 42003_2023_4672_MOESM4_ESM.zip › code.and.datasheets/analysis.datasheets/fig_4d_oft_losers.csv]

FightOutcome	MaleID	Time	ROI
Loser	NY2-134	40.905	Back Left
Loser	NY2-134	66.153	Back Left
Loser	NY2-134	141.413	Middle
Loser	NY2-134	164.921	Middle
Loser	NY2-134	168.405	Middle
Loser	NY2-134	173.921	Middle
Loser	NY2-134	227.407	Front Left
Loser	NY2-134	237.666	Middle
Loser	NY2-134	239.902	Middle
Loser	NY2-134	241.919	Middle
Loser	NY2-134	244.41	Middle
Loser	NY2-134	249.171	Middle
Loser	NY2-134	301.009	Middle
Loser	NY2-134	303.244	Middle
Loser	NY2-134	304.492	Middle
Loser	NY2-134	307.006	Middle
Loser	NY2-134	308.009	Middle
Loser	NY2-134	310.257	Middle
Loser	NY2-134	311.49	Middle
Loser	NY2-134	313.508	Middle
Loser	NY2-134	315.756	Middle
Loser	NY2-134	321.751	Middle
Loser	NY2-134	322.752	Middle
Loser	NY2-134	325.257	Middle
Loser	NY2-134	327.751	Back Right
Loser	NY2-134	534.493	Middle
Loser	NY2-134	999.756	Front Right
Loser	NY2-134	1208.012	Front Right
Loser	NY2-134	1246.991	Middle
Loser	NY2-134	1250.009	Middle
Loser	NY2-134	1254.506	Middle
Loser	NY2-134	1258.999	Middle
Loser	NY2-134	1297.992	Middle
Loser	NY2-134	1327.992	Middle
Loser	NY2-134	1346.01	Middle
Loser	NY2-134	1591.249	Middle
Loser	NY3-090	126.666	Front Right
Loser	NY3-090	141.153	Back Right
Loser	NY3-090	288.42	Middle
Loser	NY3-090	465.162	Middle
Loser	NY3-090	666.176	Front Left
Loser	NY3-090	745.408	Front Left
Loser	NY3-090	912.191	Back Left
Loser	NY3-090	1132.937	Back Left
Loser	NY3-090	1173.943	Back Right
Loser	NY3-090	1432.677	Front Right
Loser	NY3-090	1613.435	Front Left
Loser	NY3-096	22.588	Middle
Loser	NY3-096	64.584	Middle
Loser	NY3-096	711.101	Middle
Loser	NY3-096	746.601	Front Right
Loser	NY3-096	940.838	Middle
Loser	NY3-096	1542.598	Front Right
Loser	NY3-098	64.161	Front Left
Loser	NY3-098	82.918	Back Right
Loser	NY3-098	90.152	Back Right
Loser	NY3-098	163.164	Front Right
Loser	NY3-098	274.152	Middle
Loser	NY3-098	335.403	Back Left
Loser	NY3-098	433.909	Front Left
Loser	NY3-098	477.174	Front Left
Loser	NY3-098	617.188	Front Right
Loser	NY3-098	709.188	Front Left
Loser	NY3-098	917.186	Front Right
Loser	NY3-098	1021.689	Middle
Loser	NY3-098	1333.669	Front Left
Loser	NY3-098	1423.67	Back Right
Loser	NY3-098	1425.67	Middle
Loser	NY3-099	116.178	Front Right
Loser	NY3-099	131.674	Back Left
Loser	NY3-099	245.189	Back Left
Loser	NY3-099	256.154	Front Left
Loser	NY3-099	796.432	Middle
Loser	NY3-099	891.404	Front Left
Loser	NY2-136	31.672	Front Right
Loser	NY2-136	100.671	Front Left
Loser	NY2-136	290.681	Middle
Loser	NY2-136	630.187	Back Left
Loser	NY2-136	813.653	Middle
Loser	NY2-136	1074.179	Middle
Loser	NY2-136	1351.937	Front Left
Loser	NY2-136	1438.435	Middle
Loser	NY2-136	1618.931	Middle
Loser	NY2-154	317.681	Back Right
Loser	NY2-154	321.169	Back Right
Loser	NY2-154	541.652	Back Right
Loser	NY2-157	162.989	Back Right
Loser	NY2-157	312.981	Front Left
Loser	NY2-157	372.982	Back Left
Loser	NY2-157	381.746	Back Right
Loser	NY2-157	708.74	Back Right
Loser	NY2-157	714.533	Back Left
Loser	NY2-157	819.505	Back Left
Loser	NY2-157	987.502	Middle
Loser	NY2-157	1062.741	Middle
Loser	NY2-157	1229.498	Back Right
Loser	NY2-157	1366.998	Front Right
Loser	NY2-157	1485.493	Back Left
Loser	NY2-157	1500.73	Front Left
Loser	NY2-159	471.164	Back Right
Loser	NY2-159	495.176	Front Left
Loser	NY2-159	510.155	Back Left
Loser	NY2-159	551.418	Middle
Loser	NY2-159	628.913	Front Right
Loser	NY2-159	634.665	Front Right
Loser	NY2-159	642.652	Front Right
Loser	NY2-159	703.187	Back Left
Loser	NY2-159	845.91	Middle
Loser	NY2-159	1057.174	Middle
Loser	NY2-159	1329.675	Front Left
Loser	NY2-159	1491.181	Back Left
Loser	NY2-159	1639.675	Front Left
Loser	NY2-188	522.906	Back Left
Loser	NY2-188	526.666	Back Left
Loser	NY2-188	634.411	Back Right
Loser	NY2-188	638.901	Back Right
Loser	NY2-188	970.489	Back Right
Loser	NY2-188	1443.672	Back Right
Loser	NY2-189	1.404	Front Left
Loser	NY2-189	14.905	Back Left
Loser	NY2-189	62.671	Back Right
Loser	NY2-189	129.182	Front Left
Loser	NY2-189	190.931	Front Right
Loser	NY2-189	631.915	Front Right
Loser	NY2-189	807.169	Front Left
Loser	NY2-189	896.415	Back Right
Loser	NY2-189	1379.423	Back Left
Loser	NY2-189	1496.681	Back Right
Loser	NY2-193	292.917	Back Left
Loser	NY2-193	311.181	Front Left
Loser	NY2-193	328.429	Middle
Loser	NY2-193	347.174	Front Right
Loser	NY2-193	835.203	Front Left
Loser	NY2-193	844.923	Middle
Loser	NY2-193	986.182	Middle
Loser	NY2-193	1066.162	Back Right
Loser	NY2-193	1530.674	Middle
Loser	NY2-177	158.902	Middle
Loser	NY2-177	172.924	Back Right
Loser	NY2-177	475.43	Middle
Loser	NY2-177	478.924	Middle
Loser	NY2-177	527.911	Back Left
Loser	NY2-177	659.182	Back Left
Loser	NY2-177	760.664	Back Right
Loser	NY2-177	884.906	Front Left
Loser	NY2-177	954.92	Front Left
Loser	NY2-177	1115.917	Middle
Loser	NY2-177	1474.428	Middle
Loser	NY2-199	32.152	Back Left
Loser	NY2-199	65.184	Back Left
Loser	NY2-199	562.679	Middle
Loser	NY2-199	613.186	Middle
Loser	NY2-199	727.179	Back Left
Loser	NY2-199	780.911	Front Left
Loser	NY2-199	1113.42	Middle
Loser	NY2-199	1281.908	Front Right
Loser	NY2-200	547.902	Middle
Loser	NY2-200	558.675	Back Right
Loser	NY2-200	601.686	Front Left
Loser	NY2-200	770.441	Middle
Loser	NY2-200	809.434	Back Left
Loser	NY2-200	889.443	Back Right
Loser	NY2-200	965.905	Back Left
Loser	NY2-200	1279.182	Front Left
Loser	NY2-200	1452.656	Back Right
Loser	NY2-200	1620.156	Middle
Loser	NY2-202	236.188	Middle
Loser	NY2-202	340.427	Front Left
Loser	NY2-202	342.412	Front Left
Loser	NY2-202	350.161	Front Left
Loser	NY2-202	601.405	Back Right
Loser	NY2-202	603.187	Back Right
Loser	NY2-202	920.668	Front Left
Loser	NY2-202	1124.913	Front Left
Loser	NY2-202	1264.412	Middle
Loser	NY2-202	1352.176	Front Left
Loser	NY2-202	1432.425	Middle
Loser	NY3-132	84.677	Front Left
Loser	NY3-132	95.926	Back Left
Loser	NY3-132	169.427	Middle
Loser	NY3-132	200.173	Front Right
Loser	NY3-132	271.903	Middle
Loser	NY3-132	273.158	Middle
Loser	NY3-132	463.668	Front Left
Loser	NY3-132	648.433	Front Right
Loser	NY3-132	847.678	Front Left
Loser	NY3-132	892.436	Front Left
Loser	NY3-132	1067.411	Middle
Loser	NY3-132	1372.152	Front Left
Loser	NY3-144	0.183	Back Right
Loser	NY3-144	94.686	Front Left
Loser	NY3-144	229.163	Front Left
Loser	NY3-144	315.679	Back Right
Loser	NY3-144	319.654	Back Left
Loser	NY3-144	361.436	Middle
Loser	NY3-144	924.173	Front Left
Loser	NY3-144	1064.658	Back Left
Loser	NY3-144	1076.432	Middle
Loser	NY3-144	1109.936	Back Left
Loser	NY3-144	1113.936	Back Left
Loser	NY3-144	1119.684	Back Left
Loser	NY3-144	1123.687	Back Left
Loser	NY3-144	1127.684	Back Left
Loser	NY3-144	1131.655	Back Left
Loser	NY3-144	1137.425	Middle
Loser	NY3-144	1349.184	Back Left
Loser	NY3-144	1419.171	Middle
Loser	NY3-144	1546.41	Middle
Loser	NY3-144	1673.931	Back Right
Loser	NY2-269	43.917	Front Right
Loser	NY2-269	122.654	Middle
Loser	NY2-269	248.668	Front Left
Loser	NY2-269	427.182	Middle
Loser	NY2-269	716.928	Front Right
Loser	NY2-269	1009.923	Back Left
Loser	NY2-269	1123.674	Back Left
Loser	NY2-269	1494.68	Back Left
Loser	NY2-269	1629.412	Back Left
Loser	NY2-269	1639.904	Back Right
Loser	NY3-216	355.932	Back Right
Loser	NY3-216	411.427	Front Right
Loser	NY3-216	424.664	Front Left
Loser	NY3-216	431.167	Back Left
Loser	NY3-216	543.918	Front Right
Loser	NY3-216	665.679	Middle
Loser	NY3-216	786.157	Front Left
Loser	NY3-216	941.192	Back Right
Loser	NY3-216	1563.182	Front Left
Loser	NY3-217	376.187	Front Left
Loser	NY3-217	425.171	Middle
Loser	NY3-217	434.692	Front Left
Loser	NY3-217	577.906	Front Right
Loser	NY3-217	581.66	Front Right
Loser	NY3-217	591.152	Front Left
Loser	NY3-217	680.181	Front Left
Loser	NY3-217	785.187	Front Left
Loser	NY3-217	900.403	Front Left
Loser	NY3-217	962.903	Middle
Loser	NY3-217	1217.92	Back Right
Loser	NY3-217	1227.903	Back Right
Loser	NY3-217	1509.402	Middle
Loser	NY2-303	48.151	Back Right
Loser	NY2-303	49.159	Back Right
Loser	NY2-303	107.164	Back Right
Loser	NY2-303	335.421	Front Right
Loser	NY2-303	339.157	Front Right
Loser	NY2-303	811.681	Back Right
Loser	NY2-303	1021.669	Back Right
Loser	NY2-303	1063.677	Back Right
Loser	NY2-303	1272.659	Back Right
Loser	NY2-303	1275.915	Back Right
Loser	NY2-303	1394.182	Front Right
Loser	NY2-339	660.434	Front Left
Loser	NY2-339	662.672	Front Left
Loser	NY2-339	694.909	Back Right
Loser	NY2-339	1023.181	Front Right
Loser	NY2-339	1027.692	Front Right
Loser	NY2-339	1031.943	Middle
Loser	NY2-339	1371.674	Front Left
Loser	NY2-427	66.661	Back Left
Loser	NY2-427	86.15	Front Left
Loser	NY2-427	107.9	Back Left
Loser	NY2-427	115.414	Back Left
Loser	NY2-427	130.415	Middle
Loser	NY2-427	131.913	Front Left
Loser	NY2-427	144.165	Front Right
Loser	NY2-427	167.653	Front Right
Loser	NY2-427	197.662	Front Left
Loser	NY2-427	226.904	Middle
Loser	NY2-427	336.152	Front Left
Loser	NY2-427	345.15	Front Right
Loser	NY2-427	345.914	Front Right
Loser	NY2-429	70.432	Back Right
Loser	NY2-429	407.936	Front Left
Loser	NY2-429	747.152	Back Right
Loser	NY2-429	1038.161	Front Right
Loser	NY2-429	1151.407	Back Right
Loser	NY2-429	1543.725	Back Left
Loser	NY3-327	135.665	Front Left
Loser	NY3-327	140.91	Front Left
Loser	NY3-327	275.156	Front Left
Loser	NY3-327	281.902	Front Left
Loser	NY3-327	346.425	Front Left
Loser	NY3-327	594.411	Front Left
Loser	NY3-327	968.438	Front Left
Loser	NY3-327	1134.173	Front Left
Loser	NY3-327	1140.438	Front Left
Loser	NY3-327	1147.152	Middle
Loser	NY3-327	1149.168	Middle
Loser	NY3-327	1322.687	Back Left
Loser	NY3-327	1583.412	Front Left
Loser	NY2-431	82.173	Back Right
Loser	NY2-431	479.431	Middle
Loser	NY2-431	757.401	Back Right
Loser	NY2-431	1157.655	Front Left
Loser	NY2-431	1358.436	Middle
Loser	NY2-467	526.684	Front Left
Loser	NY2-467	559.927	Front Left
Loser	NY2-467	1155.927	Front Left
Loser	NY2-467	1211.923	Front Left
Loser	NY2-467	1640.674	Back Right
Loser	NY3-371	46.194	Middle
Loser	NY3-371	149.186	Back Left
Loser	NY3-371	225.198	Middle
Loser	NY3-371	532.203	Middle
Loser	NY3-371	1064.934	Back Right
Loser	NY3-371	1678.948	Front Left
Loser	NY2-534	411.901	Middle
Loser	NY2-534	415.657	Middle
Loser	NY2-534	425.181	Front Left
Loser	NY2-534	477.653	Middle
Loser	NY2-534	493.658	Front Right
Loser	NY2-534	742.186	Front Right
Loser	NY2-534	746.157	Middle
Loser	NY2-534	836.902	Back Right
Loser	NY2-534	1045.402	Middle
Loser	NY2-534	1237.671	Front Right
Loser	NY2-534	1241.442	Front Right
Loser	NY2-534	1245.182	Front Right
Loser	NY2-534	1249.167	Front Right
Loser	NY2-534	1251.186	Front Right
Loser	NY2-534	1253.167	Front Right
Loser	NY2-534	1257.155	Front Right
Loser	NY2-534	1263.175	Front Right
Loser	NY2-534	1420.669	Middle
Loser	NY2-534	1655.679	Back Left
Loser	NY2-534	1667.168	Middle
Loser	NY2-534	1669.167	Middle
Loser	NY3-394	387.853	Front Right
Loser	NY3-394	433.843	Front Left
Loser	NY3-394	437.845	Front Left
Loser	NY3-394	577.842	Back Right
Loser	NY3-394	583.842	Middle
Loser	NY3-394	856.612	Middle
Loser	NY3-394	1272.613	Front Right
Loser	NY3-394	1376.592	Middle
Loser	NY3-394	1536.375	Back Right
