# Supplementary material for: Dynamic changes to signal allocation rules in response to variable social environments in house mice
Source: Commun Biol. 2023 Mar 21;6:297. doi: 10.1038/s42003-023-04672-x (PMC10027867; doi:10.1038/s42003-023-04672-x)
Supplement: Supplementary file 4 — Supplemental Data [file 42003_2023_4672_MOESM4_ESM.zip › code.and.datasheets/analysis.datasheets/fig_4d_oft_winners.csv]

FightOutcome	MaleID	Time	ROI
Winner	NY2-205	1.656	Front Right
Winner	NY2-205	2.652	Front Right
Winner	NY2-205	3.152	Front Right
Winner	NY2-205	3.651	Front Right
Winner	NY2-205	4.156	Front Right
Winner	NY2-205	4.655	Front Right
Winner	NY2-205	5.156	Front Right
Winner	NY2-205	6.151	Front Right
Winner	NY2-205	6.656	Front Right
Winner	NY2-205	11.155	Front Right
Winner	NY2-205	11.651	Middle
Winner	NY2-205	46.154	Front Right
Winner	NY2-205	460.429	Middle
Winner	NY2-205	465.662	Middle
Winner	NY2-205	483.428	Front Left
Winner	NY2-205	513.673	Middle
Winner	NY2-205	587.656	Middle
Winner	NY2-205	589.178	Middle
Winner	NY2-205	671.426	Front Left
Winner	NY2-205	721.402	Front Right
Winner	NY2-205	723.18	Front Right
Winner	NY2-205	726.679	Front Right
Winner	NY2-205	730.176	Front Right
Winner	NY2-205	733.423	Front Right
Winner	NY2-205	817.433	Middle
Winner	NY2-205	981.428	Middle
Winner	NY2-205	1257.656	Back Left
Winner	NY2-205	1261.68	Back Left
Winner	NY2-205	1263.928	Back Left
Winner	NY2-205	1274.416	Back Left
Winner	NY2-205	1276.434	Back Left
Winner	NY2-205	1325.928	Back Left
Winner	NY2-205	1328.178	Back Left
Winner	NY2-118	1.653	Front Right
Winner	NY2-118	2.152	Front Right
Winner	NY2-118	3.154	Front Right
Winner	NY2-118	3.905	Front Right
Winner	NY2-118	5.401	Middle
Winner	NY2-118	5.901	Middle
Winner	NY2-118	8.401	Back Right
Winner	NY2-118	8.651	Back Right
Winner	NY2-118	9.413	Back Right
Winner	NY2-118	9.905	Back Right
Winner	NY2-118	10.903	Back Left
Winner	NY2-118	11.403	Back Left
Winner	NY2-118	11.905	Back Left
Winner	NY2-118	12.405	Back Left
Winner	NY2-118	13.405	Middle
Winner	NY2-118	14.654	Middle
Winner	NY2-118	15.905	Front Right
Winner	NY2-118	17.403	Front Left
Winner	NY2-118	17.905	Front Left
Winner	NY2-118	18.904	Middle
Winner	NY2-118	21.904	Front Right
Winner	NY2-118	46.168	Back Left
Winner	NY2-118	50.913	Front Right
Winner	NY2-118	71.917	Front Left
Winner	NY2-118	81.171	Front Right
Winner	NY2-118	160.169	Middle
Winner	NY2-118	169.171	Back Left
Winner	NY2-118	237.171	Back Left
Winner	NY2-118	348.42	Front Left
Winner	NY2-118	354.412	Front Left
Winner	NY2-118	668.924	Middle
Winner	NY2-118	751.419	Middle
Winner	NY2-118	770.925	Front Right
Winner	NY2-118	1193.923	Back Right
Winner	NY2-118	1629.162	Front Right
Winner	NY2-135	69.424	Middle
Winner	NY2-135	97.16	Back Left
Winner	NY2-135	98.423	Back Left
Winner	NY2-135	100.917	Back Left
Winner	NY2-135	102.174	Back Left
Winner	NY2-135	103.41	Back Left
Winner	NY2-135	105.905	Back Left
Winner	NY2-135	107.163	Back Left
Winner	NY2-135	108.416	Back Left
Winner	NY2-135	110.906	Back Left
Winner	NY2-135	112.152	Back Left
Winner	NY2-135	113.411	Back Left
Winner	NY2-135	124.652	Front Left
Winner	NY2-135	125.913	Front Left
Winner	NY2-135	129.667	Front Left
Winner	NY2-135	133.409	Back Right
Winner	NY2-135	135.919	Back Right
Winner	NY2-135	138.402	Back Right
Winner	NY2-135	139.653	Back Right
Winner	NY2-135	142.152	Back Right
Winner	NY2-135	143.401	Back Right
Winner	NY2-135	145.921	Back Right
Winner	NY2-135	150.914	Back Right
Winner	NY2-135	153.403	Back Right
Winner	NY2-135	155.9	Back Right
Winner	NY2-135	170.924	Middle
Winner	NY2-135	175.919	Front Right
Winner	NY2-135	192.174	Back Left
Winner	NY2-135	193.403	Back Left
Winner	NY2-135	315.902	Middle
Winner	NY2-135	490.912	Front Left
Winner	NY2-135	657.656	Back Left
Winner	NY2-135	663.91	Back Left
Winner	NY2-135	951.406	Front Left
Winner	NY2-135	1090.157	Front Left
Winner	NY2-135	1266.417	Front Left
Winner	NY2-135	1403.903	Back Left
Winner	NY2-135	1405.166	Back Left
Winner	NY2-135	1412.668	Middle
Winner	NY2-135	1413.922	Middle
Winner	NY2-135	1529.16	Front Left
Winner	NY2-142	2.151	Front Left
Winner	NY2-142	3.15	Front Left
Winner	NY2-142	3.652	Front Left
Winner	NY2-142	5.151	Front Left
Winner	NY2-142	5.65	Front Left
Winner	NY2-142	7.153	Back Left
Winner	NY2-142	7.651	Back Left
Winner	NY2-142	8.656	Back Left
Winner	NY2-142	9.157	Back Left
Winner	NY2-142	10.151	Back Right
Winner	NY2-142	11.151	Back Right
Winner	NY2-142	11.654	Back Right
Winner	NY2-142	12.157	Back Right
Winner	NY2-142	13.151	Back Right
Winner	NY2-142	13.657	Back Right
Winner	NY2-142	14.153	Back Right
Winner	NY2-142	17.9	Middle
Winner	NY2-142	18.401	Front Right
Winner	NY2-142	18.901	Front Right
Winner	NY2-142	19.902	Front Right
Winner	NY2-142	20.901	Front Right
Winner	NY2-142	21.406	Front Right
Winner	NY2-142	22.405	Front Right
Winner	NY2-142	22.906	Front Right
Winner	NY2-142	23.904	Front Right
Winner	NY2-142	24.405	Front Right
Winner	NY2-142	26.402	Back Left
Winner	NY2-142	27.401	Back Left
Winner	NY2-142	28.901	Back Left
Winner	NY2-142	29.408	Back Left
Winner	NY2-142	30.4	Middle
Winner	NY2-142	32.901	Back Right
Winner	NY2-142	34.408	Middle
Winner	NY2-142	38.405	Front Right
Winner	NY2-142	38.9	Front Right
Winner	NY2-142	41.405	Back Right
Winner	NY2-142	42.901	Back Right
Winner	NY2-142	44.401	Back Left
Winner	NY2-142	44.905	Back Left
Winner	NY2-142	45.906	Back Left
Winner	NY2-142	47.407	Back Left
Winner	NY2-142	48.406	Back Left
Winner	NY2-142	50.907	Middle
Winner	NY2-142	51.408	Middle
Winner	NY2-142	65.4	Back Left
Winner	NY2-142	65.904	Back Left
Winner	NY2-142	66.902	Back Left
Winner	NY2-142	69.402	Front Left
Winner	NY2-142	70.407	Front Left
Winner	NY2-142	71.403	Front Left
Winner	NY2-142	71.908	Front Left
Winner	NY2-142	74.904	Middle
Winner	NY2-142	75.405	Middle
Winner	NY2-142	96.901	Front Right
Winner	NY2-142	101.408	Front Left
Winner	NY2-142	121.908	Back Right
Winner	NY2-142	134.408	Middle
Winner	NY2-142	136.905	Front Left
Winner	NY2-142	139.901	Back Right
Winner	NY2-142	154.9	Front Left
Winner	NY2-142	157.406	Middle
Winner	NY2-142	157.902	Middle
Winner	NY2-142	162.901	Back Left
Winner	NY2-142	163.905	Back Left
Winner	NY2-142	164.419	Back Left
Winner	NY2-142	165.402	Back Left
Winner	NY2-142	169.4	Front Left
Winner	NY2-142	169.907	Front Left
Winner	NY2-142	170.404	Front Left
Winner	NY2-142	171.401	Front Left
Winner	NY2-142	171.907	Front Left
Winner	NY2-142	172.907	Front Left
Winner	NY2-142	173.407	Front Left
Winner	NY2-142	179.902	Back Right
Winner	NY2-142	180.901	Back Right
Winner	NY2-142	182.408	Back Left
Winner	NY2-142	182.903	Back Left
Winner	NY2-142	183.905	Back Left
Winner	NY2-142	184.408	Back Left
Winner	NY2-142	188.408	Back Left
Winner	NY2-142	222.165	Middle
Winner	NY2-142	223.169	Middle
Winner	NY2-142	234.918	Front Left
Winner	NY2-142	236.171	Front Left
Winner	NY2-142	334.158	Back Left
Winner	NY2-142	393.155	Middle
Winner	NY2-142	464.663	Front Left
Winner	NY2-142	466.914	Front Left
Winner	NY2-142	661.902	Front Left
Winner	NY2-142	742.42	Back Left
Winner	NY2-142	743.663	Back Left
Winner	NY2-142	748.401	Middle
Winner	NY2-142	879.407	Middle
Winner	NY2-142	923.402	Middle
Winner	NY2-142	1226.416	Back Left
Winner	NY2-142	1230.917	Back Right
Winner	NY2-142	1415.913	Middle
Winner	NY2-142	1668.151	Front Right
Winner	NY3-101	7.654	Back Left
Winner	NY3-101	8.153	Back Left
Winner	NY3-101	9.153	Back Right
Winner	NY3-101	9.905	Back Right
Winner	NY3-101	10.405	Back Right
Winner	NY3-101	10.904	Back Right
Winner	NY3-101	11.654	Back Right
Winner	NY3-101	12.405	Back Right
Winner	NY3-101	12.905	Back Right
Winner	NY3-101	13.403	Back Right
Winner	NY3-101	13.905	Back Right
Winner	NY3-101	14.652	Back Right
Winner	NY3-101	20.904	Back Left
Winner	NY3-101	21.402	Back Left
Winner	NY3-101	21.655	Back Left
Winner	NY3-101	22.405	Middle
Winner	NY3-101	22.405	Back Left
Winner	NY3-101	36.155	Back Left
Winner	NY3-101	36.651	Back Left
Winner	NY3-101	37.155	Back Left
Winner	NY3-101	37.405	Back Left
Winner	NY3-101	38.154	Back Left
Winner	NY3-101	38.652	Back Left
Winner	NY3-101	38.906	Back Left
Winner	NY3-101	39.405	Back Left
Winner	NY3-101	39.905	Back Left
Winner	NY3-101	40.905	Back Left
Winner	NY3-101	41.904	Middle
Winner	NY3-101	42.154	Middle
Winner	NY3-101	49.155	Back Right
Winner	NY3-101	49.651	Middle
Winner	NY3-101	58.901	Back Left
Winner	NY3-101	59.653	Back Left
Winner	NY3-101	60.409	Back Left
Winner	NY3-101	61.911	Back Left
Winner	NY3-101	62.655	Middle
Winner	NY3-101	63.408	Middle
Winner	NY3-101	67.156	Back Right
Winner	NY3-101	92.657	Back Left
Winner	NY3-101	93.408	Back Left
Winner	NY3-101	94.151	Back Left
Winner	NY3-101	95.651	Back Left
Winner	NY3-101	97.154	Back Left
Winner	NY3-101	98.661	Back Left
Winner	NY3-101	99.408	Back Left
Winner	NY3-101	100.157	Back Left
Winner	NY3-101	101.662	Back Left
Winner	NY3-101	102.402	Back Left
Winner	NY3-101	103.151	Back Left
Winner	NY3-101	104.651	Back Left
Winner	NY3-101	105.412	Back Left
Winner	NY3-101	111.409	Back Left
Winner	NY3-101	112.91	Back Left
Winner	NY3-101	113.652	Back Left
Winner	NY3-101	115.157	Back Left
Winner	NY3-101	115.903	Back Left
Winner	NY3-101	117.411	Back Left
Winner	NY3-101	118.151	Back Left
Winner	NY3-101	118.91	Back Left
Winner	NY3-101	141.401	Front Left
Winner	NY3-101	142.91	Front Left
Winner	NY3-101	143.651	Front Left
Winner	NY3-101	144.408	Front Left
Winner	NY3-101	145.152	Front Left
Winner	NY3-101	146.661	Front Left
Winner	NY3-101	147.409	Front Left
Winner	NY3-101	148.151	Front Left
Winner	NY3-101	151.153	Middle
Winner	NY3-101	151.91	Middle
Winner	NY3-101	152.658	Middle
Winner	NY3-101	158.651	Back Left
Winner	NY3-101	169.158	Front Right
Winner	NY3-101	190.157	Back Right
Winner	NY3-101	190.909	Back Right
Winner	NY3-101	192.402	Back Right
Winner	NY3-101	193.16	Back Right
Winner	NY3-101	193.904	Back Right
Winner	NY3-101	195.41	Back Right
Winner	NY3-101	196.172	Back Right
Winner	NY3-101	211.403	Back Right
Winner	NY3-101	212.904	Back Right
Winner	NY3-101	214.401	Back Right
Winner	NY3-101	231.656	Middle
Winner	NY3-101	319.401	Back Right
Winner	NY3-101	320.901	Back Right
Winner	NY3-101	322.406	Middle
Winner	NY3-101	323.902	Middle
Winner	NY3-101	324.662	Middle
Winner	NY3-101	325.401	Middle
Winner	NY3-101	332.155	Front Left
Winner	NY3-101	349.411	Front Left
Winner	NY3-101	452.667	Front Right
Winner	NY3-101	513.163	Back Left
Winner	NY3-101	653.414	Front Right
Winner	NY3-101	655.671	Front Right
Winner	NY3-101	783.413	Middle
Winner	NY3-101	788.169	Middle
Winner	NY3-101	1173.675	Front Right
Winner	NY3-101	1175.432	Front Right
Winner	NY3-101	1196.407	Front Right
Winner	NY3-101	1444.653	Front Right
Winner	NY2-138	10.909	Back Left
Winner	NY2-138	22.917	Front Right
Winner	NY2-138	24.904	Front Right
Winner	NY2-138	63.153	Middle
Winner	NY2-138	66.907	Front Left
Winner	NY2-138	69.908	Back Right
Winner	NY2-138	140.911	Middle
Winner	NY2-138	141.66	Middle
Winner	NY2-138	191.161	Back Right
Winner	NY2-138	206.901	Middle
Winner	NY2-138	220.409	Middle
Winner	NY2-138	278.908	Middle
Winner	NY2-138	329.161	Front Left
Winner	NY2-138	363.656	Front Left
Winner	NY2-138	419.122	Back Left
Winner	NY3-102	0	Back Right
Winner	NY3-102	0.653	Back Right
Winner	NY3-102	27.411	Middle
Winner	NY3-102	28.159	Front Right
Winner	NY3-102	39.654	Back Right
Winner	NY3-102	48.66	Front Left
Winner	NY3-102	49.91	Middle
Winner	NY3-102	63.155	Front Left
Winner	NY3-102	67.909	Front Right
Winner	NY3-102	69.406	Front Right
Winner	NY3-102	86.151	Back Right
Winner	NY3-102	87.158	Back Right
Winner	NY3-102	91.154	Middle
Winner	NY3-102	108.158	Front Right
Winner	NY3-102	122.655	Middle
Winner	NY3-102	147.903	Back Right
Winner	NY3-102	148.406	Back Right
Winner	NY3-102	150.403	Middle
Winner	NY3-102	154.908	Front Left
Winner	NY3-102	173.658	Middle
Winner	NY3-102	176.409	Front Left
Winner	NY3-102	207.153	Front Right
Winner	NY3-102	208.406	Front Right
Winner	NY3-102	227.656	Front Left
Winner	NY3-102	228.91	Front Left
Winner	NY3-102	232.155	Front Right
Winner	NY3-102	236.41	Back Right
Winner	NY3-102	246.653	Back Right
Winner	NY3-102	247.16	Back Right
Winner	NY3-102	248.656	Back Right
Winner	NY3-102	249.158	Back Right
Winner	NY3-102	275.152	Middle
Winner	NY3-102	277.158	Middle
Winner	NY3-102	278.154	Middle
Winner	NY3-102	289.161	Front Left
Winner	NY3-102	290.161	Front Left
Winner	NY3-102	291.166	Front Left
Winner	NY3-102	309.151	Middle
Winner	NY3-102	313.162	Front Left
Winner	NY3-102	314.151	Front Right
Winner	NY3-102	315.16	Middle
Winner	NY3-102	332.167	Middle
Winner	NY3-102	350.152	Front Right
Winner	NY3-102	351.16	Front Right
Winner	NY3-102	353.151	Front Right
Winner	NY3-102	354.167	Front Right
Winner	NY3-102	356.151	Front Right
Winner	NY3-102	416.161	Front Left
Winner	NY3-102	417.152	Front Left
Winner	NY3-102	419.156	Front Left
Winner	NY3-102	450.151	Middle
Winner	NY3-102	452.155	Middle
Winner	NY3-102	453.151	Middle
Winner	NY3-102	455.158	Middle
Winner	NY3-102	457.161	Front Right
Winner	NY3-102	465.152	Back Right
Winner	NY3-102	482.162	Front Left
Winner	NY3-102	495.151	Middle
Winner	NY3-102	564.914	Back Left
Winner	NY3-102	565.917	Back Left
Winner	NY3-102	567.907	Back Left
Winner	NY3-102	571.908	Back Left
Winner	NY3-102	646.917	Back Right
Winner	NY3-102	648.918	Back Right
Winner	NY3-102	650.909	Back Right
Winner	NY3-102	651.916	Middle
Winner	NY3-102	652.914	Middle
Winner	NY3-102	664.904	Middle
Winner	NY3-102	744.902	Back Left
Winner	NY3-102	746.915	Back Left
Winner	NY3-102	748.913	Back Left
Winner	NY3-102	749.901	Back Left
Winner	NY3-102	772.901	Back Left
Winner	NY3-102	842.658	Middle
Winner	NY3-102	872.405	Back Left
Winner	NY3-102	873.416	Back Left
Winner	NY3-102	1195.187	Middle
Winner	NY3-102	1282.652	Front Left
Winner	NY3-103	86.41	Back Right
Winner	NY3-103	90.91	Back Left
Winner	NY3-103	132.915	Back Left
Winner	NY3-103	163.671	Front Right
Winner	NY3-103	253.927	Back Right
Winner	NY3-103	287.651	Back Left
Winner	NY3-103	290.177	Back Left
Winner	NY3-103	292.926	Back Left
Winner	NY3-103	295.903	Back Left
Winner	NY3-103	362.659	Middle
Winner	NY3-103	513.651	Middle
Winner	NY3-103	677.652	Back Left
Winner	NY3-103	830.922	Front Right
Winner	NY3-103	946.901	Middle
Winner	NY3-103	1063.151	Back Right
Winner	NY3-109	5.164	Front Left
Winner	NY3-109	10.916	Front Left
Winner	NY3-109	23.666	Back Right
Winner	NY3-109	25.412	Back Right
Winner	NY3-109	28.151	Back Right
Winner	NY3-109	29.91	Back Right
Winner	NY3-109	32.664	Back Right
Winner	NY3-109	48.156	Front Right
Winner	NY3-109	48.911	Front Right
Winner	NY3-109	52.41	Back Right
Winner	NY3-109	54.155	Back Right
Winner	NY3-109	61.166	Front Left
Winner	NY3-109	62.916	Front Left
Winner	NY3-109	71.666	Back Right
Winner	NY3-109	73.665	Back Right
Winner	NY3-109	74.659	Back Right
Winner	NY3-109	79.416	Front Right
Winner	NY3-109	80.415	Front Right
Winner	NY3-109	96.908	Back Right
Winner	NY3-109	98.655	Back Right
Winner	NY3-109	100.162	Back Right
Winner	NY3-109	101.158	Back Right
Winner	NY3-109	102.661	Front Right
Winner	NY3-109	103.415	Front Right
Winner	NY3-109	105.162	Front Right
Winner	NY3-109	106.154	Front Left
Winner	NY3-109	108.654	Back Left
Winner	NY3-109	110.159	Back Left
Winner	NY3-109	116.412	Front Right
Winner	NY3-109	123.404	Back Right
Winner	NY3-109	124.916	Back Right
Winner	NY3-109	126.66	Front Right
Winner	NY3-109	127.413	Front Right
Winner	NY3-109	128.415	Front Right
Winner	NY3-109	130.401	Front Right
Winner	NY3-109	160.903	Front Left
Winner	NY3-109	165.162	Front Right
Winner	NY3-109	168.151	Middle
Winner	NY3-109	179.911	Front Left
Winner	NY3-109	181.662	Front Left
Winner	NY3-109	228.158	Front Left
Winner	NY3-109	229.152	Front Left
Winner	NY3-109	240.162	Front Right
Winner	NY3-109	258.666	Front Right
Winner	NY3-109	271.401	Front Right
Winner	NY3-109	272.415	Front Right
Winner	NY3-109	294.658	Front Right
Winner	NY3-109	323.901	Front Right
Winner	NY3-109	325.656	Front Right
Winner	NY3-109	367.409	Back Left
Winner	NY3-109	368.165	Back Left
Winner	NY3-109	371.912	Middle
Winner	NY3-109	390.159	Middle
Winner	NY3-109	397.401	Middle
Winner	NY3-109	469.404	Front Right
Winner	NY3-109	470.902	Front Right
Winner	NY3-109	583.669	Front Right
Winner	NY3-109	652.914	Middle
Winner	NY3-109	747.926	Back Left
Winner	NY3-109	1044.658	Middle
Winner	NY3-109	1254.407	Front Right
Winner	NY3-109	1271.176	Middle
Winner	NY3-110	798.692	Back Right
Winner	NY3-110	992.424	Back Left
Winner	NY3-110	1000.94	Middle
Winner	NY3-110	1007.402	Front Left
Winner	NY3-110	1266.915	Front Right
Winner	NY3-110	1678.408	Back Right
Winner	NY3-126	855.573	Middle
Winner	NY3-126	878.542	Front Right
Winner	NY3-126	880.795	Front Right
Winner	NY3-126	891.317	Front Right
Winner	NY3-126	919.316	Middle
Winner	NY3-126	993.061	Front Right
Winner	NY3-126	1024.789	Front Left
Winner	NY3-126	1035.324	Back Right
Winner	NY3-126	1192.289	Middle
Winner	NY3-126	1237.31	Back Right
Winner	NY3-126	1313.043	Front Left
Winner	NY3-126	1534.075	Middle
Winner	NY3-126	1587.038	Front Right
Winner	NY3-126	1639.066	Back Right
Winner	NY3-139	71.53	Back Right
Winner	NY3-139	75.803	Back Right
Winner	NY3-139	101.539	Back Right
Winner	NY3-139	105.802	Back Right
Winner	NY3-139	135.802	Middle
Winner	NY3-139	167.765	Back Right
Winner	NY3-139	332.266	Back Right
Winner	NY3-139	431.546	Back Right
Winner	NY3-139	433.771	Back Right
Winner	NY3-139	438.016	Back Right
Winner	NY3-139	452.794	Back Right
Winner	NY3-139	455.047	Back Right
Winner	NY3-139	459.306	Back Right
Winner	NY3-139	461.532	Back Right
Winner	NY3-139	466.017	Back Right
Winner	NY3-139	656.015	Back Right
Winner	NY3-139	662.269	Back Right
Winner	NY3-139	722.286	Back Right
Winner	NY3-139	726.526	Back Right
Winner	NY3-139	728.787	Back Right
Winner	NY3-139	758.788	Back Right
Winner	NY3-139	1013.306	Front Right
Winner	NY3-139	1021.77	Front Left
Winner	NY3-139	1145.518	Front Right
Winner	NY3-139	1250.28	Back Right
Winner	NY3-140	184.927	Front Left
Winner	NY3-140	189.152	Front Left
Winner	NY3-140	191.162	Front Left
Winner	NY3-140	214.173	Front Left
Winner	NY3-140	261.717	Middle
Winner	NY3-140	266.202	Middle
Winner	NY3-140	266.678	Front Left
Winner	NY3-140	268.914	Front Left
Winner	NY3-140	271.153	Front Left
Winner	NY3-140	275.408	Front Left
Winner	NY3-140	277.713	Front Left
Winner	NY3-140	281.902	Front Left
Winner	NY3-140	283.91	Front Left
Winner	NY3-140	288.432	Front Left
Winner	NY3-140	289.196	Front Left
Winner	NY3-140	369.982	Middle
Winner	NY3-140	382.944	Middle
Winner	NY3-140	389.473	Back Left
Winner	NY3-140	393.721	Back Left
Winner	NY3-140	395.945	Back Left
Winner	NY3-140	397.978	Back Left
Winner	NY3-140	408.712	Back Left
Winner	NY3-140	410.942	Back Left
Winner	NY3-140	432.482	Front Left
Winner	NY3-140	608.942	Front Left
Winner	NY3-140	783.193	Front Left
Winner	NY3-140	973.213	Back Right
Winner	NY3-140	1022.233	Middle
Winner	NY3-140	1026.483	Middle
Winner	NY3-140	1028.693	Middle
Winner	NY3-140	1223.206	Back Left
Winner	NY3-140	1494.957	Front Left
Winner	NY3-140	1499.198	Front Left
Winner	NY3-140	1503.462	Middle
Winner	NY3-140	1605.466	Back Right
Winner	NY3-140	1642.208	Back Right
Winner	NY3-140	1678.233	Back Right
Winner	NY3-141	14.426	Front Left
Winner	NY3-141	20.684	Back Left
Winner	NY3-141	40.152	Front Left
Winner	NY3-141	127.688	Front Left
Winner	NY3-141	239.097	Front Right
Winner	NY3-141	271.852	Back Right
Winner	NY3-141	339.352	Front Left
Winner	NY3-141	635.358	Middle
Winner	NY3-141	719.121	Back Left
Winner	NY3-141	725.626	Front Left
Winner	NY3-141	729.846	Front Left
Winner	NY3-141	735.856	Front Left
Winner	NY3-141	740.102	Front Left
Winner	NY3-141	744.336	Front Left
Winner	NY3-141	748.588	Front Left
Winner	NY3-141	753.121	Middle
Winner	NY3-141	755.376	Middle
Winner	NY3-141	759.626	Middle
Winner	NY3-141	761.863	Middle
Winner	NY3-141	766.337	Middle
Winner	NY3-141	780.342	Middle
Winner	NY3-141	1120.101	Middle
Winner	NY2-176	383.404	Back Right
Winner	NY2-176	392.184	Front Right
Winner	NY2-176	404.41	Front Right
Winner	NY2-176	465.653	Middle
Winner	NY2-176	467.416	Middle
Winner	NY2-176	484.934	Front Left
Winner	NY2-176	519.901	Back Right
Winner	NY2-176	551.408	Back Left
Winner	NY2-176	584.929	Middle
Winner	NY2-176	604.168	Back Left
Winner	NY2-176	752.901	Middle
Winner	NY2-176	773.932	Front Right
Winner	NY2-176	803.66	Middle
Winner	NY2-176	824.68	Back Left
Winner	NY2-176	828.172	Back Left
Winner	NY2-176	831.665	Back Left
Winner	NY2-176	863.152	Front Left
Winner	NY2-176	885.918	Back Right
Winner	NY2-176	892.902	Back Right
Winner	NY2-176	943.66	Middle
Winner	NY2-176	1074.921	Front Right
Winner	NY2-176	1194.655	Back Right
Winner	NY2-176	1203.435	Back Right
Winner	NY2-176	1241.906	Front Left
Winner	NY2-176	1266.418	Front Left
Winner	NY2-176	1269.902	Front Left
Winner	NY2-176	1280.414	Front Right
Winner	NY2-176	1516.654	Back Left
Winner	NY2-176	1520.171	Back Left
Winner	NY2-176	1633.931	Back Left
Winner	NY3-131	11.151	Front Right
Winner	NY3-131	12.651	Front Right
Winner	NY3-131	14.407	Middle
Winner	NY3-131	15.151	Middle
Winner	NY3-131	16.407	Front Left
Winner	NY3-131	16.909	Front Left
Winner	NY3-131	18.407	Front Left
Winner	NY3-131	19.151	Front Left
Winner	NY3-131	21.908	Back Left
Winner	NY3-131	23.153	Back Left
Winner	NY3-131	24.407	Back Right
Winner	NY3-131	25.651	Back Right
Winner	NY3-131	27.658	Front Right
Winner	NY3-131	29.151	Front Right
Winner	NY3-131	30.407	Front Right
Winner	NY3-131	31.657	Front Right
Winner	NY3-131	32.406	Front Right
Winner	NY3-131	35.151	Front Left
Winner	NY3-131	38.651	Back Left
Winner	NY3-131	40.154	Back Left
Winner	NY3-131	40.66	Back Left
Winner	NY3-131	42.154	Back Left
Winner	NY3-131	43.409	Back Right
Winner	NY3-131	44.66	Back Right
Winner	NY3-131	47.151	Front Right
Winner	NY3-131	48.408	Front Right
Winner	NY3-131	50.407	Front Right
Winner	NY3-131	51.409	Front Right
Winner	NY3-131	52.159	Middle
Winner	NY3-131	54.907	Middle
Winner	NY3-131	55.909	Middle
Winner	NY3-131	56.651	Middle
Winner	NY3-131	57.406	Middle
Winner	NY3-131	58.651	Front Right
Winner	NY3-131	60.657	Middle
Winner	NY3-131	61.406	Front Left
Winner	NY3-131	62.661	Front Left
Winner	NY3-131	64.151	Middle
Winner	NY3-131	64.907	Middle
Winner	NY3-131	66.153	Middle
Winner	NY3-131	69.653	Front Right
Winner	NY3-131	77.406	Front Left
Winner	NY3-131	80.151	Back Left
Winner	NY3-131	80.905	Back Left
Winner	NY3-131	81.41	Back Left
Winner	NY3-131	90.909	Back Right
Winner	NY3-131	92.156	Back Right
Winner	NY3-131	93.657	Middle
Winner	NY3-131	95.909	Front Right
Winner	NY3-131	96.66	Front Right
Winner	NY3-131	97.401	Front Right
Winner	NY3-131	98.909	Front Right
Winner	NY3-131	99.41	Front Right
Winner	NY3-131	101.409	Front Left
Winner	NY3-131	102.656	Front Left
Winner	NY3-131	103.406	Front Left
Winner	NY3-131	105.904	Back Left
Winner	NY3-131	106.409	Back Left
Winner	NY3-131	107.902	Back Left
Winner	NY3-131	109.153	Middle
Winner	NY3-131	110.902	Back Right
Winner	NY3-131	111.651	Back Right
Winner	NY3-131	112.403	Back Right
Winner	NY3-131	113.155	Middle
Winner	NY3-131	118.909	Front Right
Winner	NY3-131	120.908	Middle
Winner	NY3-131	122.401	Middle
Winner	NY3-131	122.905	Middle
Winner	NY3-131	126.151	Front Left
Winner	NY3-131	127.401	Front Left
Winner	NY3-131	127.907	Front Left
Winner	NY3-131	128.651	Middle
Winner	NY3-131	129.9	Middle
Winner	NY3-131	130.651	Middle
Winner	NY3-131	131.404	Middle
Winner	NY3-131	132.651	Middle
Winner	NY3-131	136.905	Front Right
Winner	NY3-131	138.65	Front Right
Winner	NY3-131	141.158	Front Right
Winner	NY3-131	141.902	Front Right
Winner	NY3-131	142.658	Middle
Winner	NY3-131	143.403	Middle
Winner	NY3-131	144.907	Middle
Winner	NY3-131	145.651	Middle
Winner	NY3-131	146.401	Middle
Winner	NY3-131	147.656	Back Left
Winner	NY3-131	148.403	Back Left
Winner	NY3-131	148.909	Back Left
Winner	NY3-131	150.9	Front Left
Winner	NY3-131	152.403	Front Left
Winner	NY3-131	156.65	Middle
Winner	NY3-131	165.154	Back Right
Winner	NY3-131	166.401	Back Right
Winner	NY3-131	168.151	Middle
Winner	NY3-131	169.66	Middle
Winner	NY3-131	173.405	Middle
Winner	NY3-131	182.908	Back Left
Winner	NY3-131	187.157	Back Left
Winner	NY3-131	187.905	Back Left
Winner	NY3-131	190.651	Back Right
Winner	NY3-131	191.406	Back Right
Winner	NY3-131	192.65	Back Right
Winner	NY3-131	196.157	Front Right
Winner	NY3-131	196.66	Front Right
Winner	NY3-131	198.151	Front Right
Winner	NY3-131	198.651	Front Right
Winner	NY3-131	200.151	Front Right
Winner	NY3-131	200.904	Front Right
Winner	NY3-131	201.404	Front Right
Winner	NY3-131	207.902	Front Left
Winner	NY3-131	219.403	Middle
Winner	NY3-131	225.651	Front Right
Winner	NY3-131	226.408	Front Right
Winner	NY3-131	227.156	Front Right
Winner	NY3-131	228.91	Front Left
Winner	NY3-131	230.902	Front Left
Winner	NY3-131	231.651	Front Left
Winner	NY3-131	232.401	Front Left
Winner	NY3-131	237.401	Back Left
Winner	NY3-131	238.402	Back Left
Winner	NY3-131	238.902	Back Left
Winner	NY3-131	240.902	Back Left
Winner	NY3-131	242.901	Back Left
Winner	NY3-131	243.402	Back Left
Winner	NY3-131	244.651	Back Left
Winner	NY3-131	245.151	Back Left
Winner	NY3-131	245.901	Back Left
Winner	NY3-131	246.406	Middle
Winner	NY3-131	247.651	Middle
Winner	NY3-131	254.408	Back Right
Winner	NY3-131	260.407	Back Right
Winner	NY3-131	261.151	Back Right
Winner	NY3-131	264.904	Front Right
Winner	NY3-131	266.151	Middle
Winner	NY3-131	269.661	Front Left
Winner	NY3-131	272.402	Front Left
Winner	NY3-131	273.41	Front Left
Winner	NY3-131	274.154	Front Left
Winner	NY3-131	274.902	Front Left
Winner	NY3-131	275.409	Front Left
Winner	NY3-131	276.651	Middle
Winner	NY3-131	284.151	Back Left
Winner	NY3-131	284.905	Back Left
Winner	NY3-131	286.158	Back Left
Winner	NY3-131	286.908	Back Left
Winner	NY3-131	287.657	Back Left
Winner	NY3-131	288.401	Back Left
Winner	NY3-131	320.904	Front Right
Winner	NY3-131	322.41	Front Right
Winner	NY3-131	328.903	Back Right
Winner	NY3-131	330.16	Back Right
Winner	NY3-131	330.907	Back Right
Winner	NY3-131	335.661	Middle
Winner	NY3-131	349.651	Front Left
Winner	NY3-131	350.905	Front Left
Winner	NY3-131	352.651	Front Left
Winner	NY3-131	353.405	Front Left
Winner	NY3-131	354.653	Front Left
Winner	NY3-131	355.907	Front Left
Winner	NY3-131	357.401	Middle
Winner	NY3-131	368.16	Back Left
Winner	NY3-131	372.405	Middle
Winner	NY3-131	373.651	Middle
Winner	NY3-131	374.158	Middle
Winner	NY3-131	376.155	Middle
Winner	NY3-131	379.905	Front Right
Winner	NY3-131	380.41	Front Right
Winner	NY3-131	381.903	Front Right
Winner	NY3-131	382.405	Front Right
Winner	NY3-131	383.151	Front Right
Winner	NY3-131	386.906	Back Right
Winner	NY3-131	388.906	Back Right
Winner	NY3-131	390.157	Back Right
Winner	NY3-131	390.66	Back Right
Winner	NY3-131	398.151	Middle
Winner	NY3-131	402.658	Middle
Winner	NY3-131	405.161	Front Left
Winner	NY3-131	414.405	Front Left
Winner	NY3-131	414.909	Front Left
Winner	NY3-131	415.652	Front Left
Winner	NY3-131	417.15	Middle
Winner	NY3-131	418.905	Middle
Winner	NY3-131	420.911	Front Right
Winner	NY3-131	421.651	Front Right
Winner	NY3-131	422.909	Front Right
Winner	NY3-131	424.151	Middle
Winner	NY3-131	439.151	Middle
Winner	NY3-131	439.151	Front Left
Winner	NY3-131	440.405	Front Left
Winner	NY3-131	444.65	Back Left
Winner	NY3-131	450.909	Back Left
Winner	NY3-131	455.153	Front Left
Winner	NY3-131	456.155	Front Left
Winner	NY3-131	460.409	Front Left
Winner	NY3-131	461.655	Front Left
Winner	NY3-131	465.152	Front Right
Winner	NY3-131	468.409	Front Right
Winner	NY3-131	469.651	Front Right
Winner	NY3-131	472.16	Middle
Winner	NY3-131	473.41	Middle
Winner	NY3-131	474.157	Middle
Winner	NY3-131	475.411	Middle
Winner	NY3-131	476.151	Middle
Winner	NY3-131	477.91	Back Left
Winner	NY3-131	484.91	Back Right
Winner	NY3-131	485.654	Back Right
Winner	NY3-131	486.409	Back Right
Winner	NY3-131	493.909	Back Right
Winner	NY3-131	496.652	Middle
Winner	NY3-131	497.923	Middle
Winner	NY3-131	503.91	Middle
Winner	NY3-131	507.153	Front Left
Winner	NY3-131	507.909	Front Left
Winner	NY3-131	509.66	Front Left
Winner	NY3-131	510.41	Front Left
Winner	NY3-131	510.91	Front Left
Winner	NY3-131	511.651	Front Left
Winner	NY3-131	512.656	Middle
Winner	NY3-131	513.409	Middle
Winner	NY3-131	514.654	Middle
Winner	NY3-131	515.156	Middle
Winner	NY3-131	519.157	Back Right
Winner	NY3-131	520.651	Back Right
Winner	NY3-131	521.154	Back Right
Winner	NY3-131	526.909	Middle
Winner	NY3-131	527.659	Middle
Winner	NY3-131	528.405	Middle
Winner	NY3-131	529.158	Middle
Winner	NY3-131	530.409	Middle
Winner	NY3-131	531.65	Middle
Winner	NY3-131	532.651	Middle
Winner	NY3-131	533.903	Back Left
Winner	NY3-131	534.409	Back Left
Winner	NY3-131	537.91	Back Left
Winner	NY3-131	538.651	Back Left
Winner	NY3-131	539.151	Back Left
Winner	NY3-131	543.654	Middle
Winner	NY3-131	544.41	Middle
Winner	NY3-131	545.152	Middle
Winner	NY3-131	545.659	Middle
Winner	NY3-131	547.65	Front Left
Winner	NY3-131	548.656	Front Left
Winner	NY3-131	552.153	Front Left
Winner	NY3-131	552.908	Front Left
Winner	NY3-131	553.65	Front Left
Winner	NY3-131	554.651	Front Left
Winner	NY3-131	555.41	Middle
Winner	NY3-131	558.152	Back Left
Winner	NY3-131	559.653	Back Left
Winner	NY3-131	565.41	Back Right
Winner	NY3-131	565.91	Back Right
Winner	NY3-131	567.91	Back Right
Winner	NY3-131	568.651	Back Right
Winner	NY3-131	570.422	Middle
Winner	NY3-131	574.409	Front Right
Winner	NY3-131	581.154	Front Right
Winner	NY3-131	584.909	Front Right
Winner	NY3-131	588.91	Front Right
Winner	NY3-131	591.41	Back Right
Winner	NY3-131	592.15	Back Right
Winner	NY3-131	593.159	Back Right
Winner	NY3-131	593.904	Back Right
Winner	NY3-131	594.404	Back Right
Winner	NY3-131	598.152	Front Right
Winner	NY3-131	599.41	Front Right
Winner	NY3-131	599.91	Front Right
Winner	NY3-131	600.659	Middle
Winner	NY3-131	601.911	Middle
Winner	NY3-131	616.658	Middle
Winner	NY3-131	641.911	Middle
Winner	NY3-131	647.401	Back Left
Winner	NY3-131	647.907	Back Left
Winner	NY3-131	650.905	Middle
Winner	NY3-131	651.406	Middle
Winner	NY3-131	652.906	Middle
Winner	NY3-131	656.661	Front Right
Winner	NY3-131	657.407	Front Right
Winner	NY3-131	657.907	Front Right
Winner	NY3-131	660.159	Middle
Winner	NY3-131	660.91	Middle
Winner	NY3-131	661.659	Middle
Winner	NY3-131	663.655	Middle
Winner	NY3-131	664.406	Middle
Winner	NY3-131	671.659	Back Right
Winner	NY3-131	673.156	Back Left
Winner	NY3-131	679.407	Back Left
Winner	NY3-131	681.903	Middle
Winner	NY3-131	698.907	Back Left
Winner	NY3-131	700.904	Middle
Winner	NY3-131	701.66	Middle
Winner	NY3-131	702.406	Middle
Winner	NY3-131	703.653	Middle
Winner	NY3-131	705.656	Middle
Winner	NY3-131	712.407	Front Left
Winner	NY3-131	719.158	Front Right
Winner	NY3-131	719.663	Front Right
Winner	NY3-131	722.407	Front Right
Winner	NY3-131	725.655	Front Right
Winner	NY3-131	726.406	Front Right
Winner	NY3-131	731.906	Middle
Winner	NY3-131	734.153	Front Left
Winner	NY3-131	738.658	Front Left
Winner	NY3-131	739.407	Front Left
Winner	NY3-131	740.151	Front Left
Winner	NY3-131	742.657	Middle
Winner	NY3-131	743.406	Middle
Winner	NY3-131	744.406	Middle
Winner	NY3-131	748.151	Back Right
Winner	NY3-131	759.651	Front Right
Winner	NY3-131	760.908	Front Right
Winner	NY3-131	764.909	Front Left
Winner	NY3-131	779.151	Back Left
Winner	NY3-131	780.408	Back Left
Winner	NY3-131	780.908	Middle
Winner	NY3-131	782.151	Middle
Winner	NY3-131	783.408	Middle
Winner	NY3-131	788.409	Back Right
Winner	NY3-131	789.906	Back Right
Winner	NY3-131	792.408	Front Right
Winner	NY3-131	793.151	Front Right
Winner	NY3-131	794.921	Front Right
Winner	NY3-131	798.656	Front Right
Winner	NY3-131	803.651	Middle
Winner	NY3-131	806.409	Front Left
Winner	NY3-131	807.151	Front Left
Winner	NY3-131	816.407	Middle
Winner	NY3-131	816.908	Middle
Winner	NY3-131	818.908	Middle
Winner	NY3-131	819.661	Middle
Winner	NY3-131	827.408	Middle
Winner	NY3-131	836.401	Front Right
Winner	NY3-131	836.907	Front Right
Winner	NY3-131	843.158	Front Right
Winner	NY3-131	844.658	Middle
Winner	NY3-131	845.406	Middle
Winner	NY3-131	854.901	Front Left
Winner	NY3-131	855.402	Front Left
Winner	NY3-131	856.407	Front Left
Winner	NY3-131	859.907	Middle
Winner	NY3-131	861.404	Middle
Winner	NY3-131	861.908	Middle
Winner	NY3-131	864.653	Middle
Winner	NY3-131	866.156	Middle
Winner	NY3-131	878.151	Back Right
Winner	NY3-131	879.402	Back Right
Winner	NY3-131	888.406	Front Left
Winner	NY3-131	896.4	Back Left
Winner	NY3-131	902.151	Middle
Winner	NY3-131	918.407	Front Left
Winner	NY3-131	935.404	Middle
Winner	NY3-131	942.151	Middle
Winner	NY3-131	943.404	Middle
Winner	NY3-131	946.405	Middle
Winner	NY3-131	969.404	Middle
Winner	NY3-131	970.9	Middle
Winner	NY3-131	971.903	Middle
Winner	NY3-131	975.161	Middle
Winner	NY3-131	1002.65	Front Left
Winner	NY3-131	1005.902	Front Left
Winner	NY3-131	1008.16	Middle
Winner	NY3-131	1009.406	Middle
Winner	NY3-131	1010.655	Middle
Winner	NY3-131	1011.41	Middle
Winner	NY3-131	1012.651	Middle
Winner	NY3-131	1021.651	Back Right
Winner	NY3-131	1023.151	Middle
Winner	NY3-131	1024.651	Middle
Winner	NY3-131	1025.659	Back Left
Winner	NY3-131	1076.661	Back Right
Winner	NY3-131	1078.401	Back Right
Winner	NY3-131	1083.403	Middle
Winner	NY3-131	1084.158	Middle
Winner	NY3-131	1085.404	Middle
Winner	NY3-131	1086.654	Front Right
Winner	NY3-131	1180.153	Back Left
Winner	NY3-131	1190.15	Front Left
Winner	NY3-131	1191.41	Front Left
Winner	NY3-131	1192.157	Front Left
Winner	NY3-131	1195.152	Front Left
Winner	NY3-131	1195.906	Front Left
Winner	NY3-131	1200.911	Middle
Winner	NY3-131	1210.152	Front Right
Winner	NY3-131	1211.41	Front Right
Winner	NY3-131	1214.409	Front Right
Winner	NY3-131	1215.41	Front Right
Winner	NY3-131	1216.153	Front Right
Winner	NY3-131	1227.658	Middle
Winner	NY3-131	1267.651	Middle
Winner	NY3-131	1268.911	Middle
Winner	NY3-131	1284.409	Middle
Winner	NY3-131	1285.15	Middle
Winner	NY3-131	1315.906	Front Left
Winner	NY3-131	1318.41	Middle
Winner	NY3-131	1319.157	Middle
Winner	NY3-131	1320.41	Middle
Winner	NY3-131	1343.909	Middle
Winner	NY3-131	1345.15	Middle
Winner	NY3-131	1421.41	Middle
Winner	NY3-131	1422.659	Middle
Winner	NY3-131	1495.41	Front Left
Winner	NY3-131	1501.91	Middle
Winner	NY3-131	1503.41	Middle
Winner	NY3-131	1504.907	Middle
Winner	NY3-131	1505.409	Middle
Winner	NY3-131	1520.908	Middle
Winner	NY3-131	1521.909	Middle
Winner	NY3-131	1522.409	Middle
Winner	NY3-131	1528.408	Back Left
Winner	NY3-131	1578.408	Back Left
Winner	NY3-131	1588.15	Middle
Winner	NY3-131	1616.152	Back Right
Winner	NY3-133	10.179	Middle
Winner	NY3-133	86.185	Front Left
Winner	NY3-133	92.187	Back Right
Winner	NY3-133	121.426	Front Right
Winner	NY3-133	273.918	Front Right
Winner	NY3-133	338.43	Middle
Winner	NY3-133	342.429	Middle
Winner	NY3-133	429.166	Back Right
Winner	NY3-133	573.659	Middle
Winner	NY3-133	775.938	Front Left
Winner	NY3-133	986.177	Middle
Winner	NY3-133	1365.903	Front Right
Winner	NY3-136	378.165	Front Left
Winner	NY3-136	421.18	Back Right
Winner	NY3-136	423.17	Middle
Winner	NY3-136	485.173	Back Right
Winner	NY3-136	532.93	Back Right
Winner	NY3-136	604.432	Middle
Winner	NY3-136	620.168	Back Left
Winner	NY3-136	725.922	Middle
Winner	NY3-136	794.18	Front Left
Winner	NY3-136	1329.68	Back Left
Winner	NY3-136	1536.423	Middle
Winner	NY3-136	1671.666	Back Right
Winner	NY2-287	184.436	Front Right
Winner	NY2-287	212.432	Middle
Winner	NY2-287	223.193	Middle
Winner	NY2-287	266.407	Front Right
Winner	NY2-287	308.677	Back Right
Winner	NY2-287	314.158	Middle
Winner	NY2-287	341.422	Front Right
Winner	NY2-287	352.224	Middle
Winner	NY2-287	364.932	Front Left
Winner	NY2-287	375.418	Middle
Winner	NY2-287	414.154	Front Left
Winner	NY2-287	416.17	Middle
Winner	NY2-287	431.686	Front Right
Winner	NY2-287	449.165	Front Left
Winner	NY2-287	453.441	Front Left
Winner	NY2-287	474.931	Back Left
Winner	NY2-287	481.438	Middle
Winner	NY2-287	485.929	Front Right
Winner	NY2-287	496.66	Middle
Winner	NY2-287	522.921	Front Left
Winner	NY2-287	525.191	Front Left
Winner	NY2-287	529.662	Front Left
Winner	NY2-287	553.409	Front Right
Winner	NY2-287	576.171	Front Left
Winner	NY2-287	580.655	Front Left
Winner	NY2-287	587.404	Back Left
Winner	NY2-287	591.418	Front Left
Winner	NY2-287	617.421	Back Right
Winner	NY2-287	668.958	Back Left
Winner	NY2-287	673.435	Back Left
Winner	NY2-287	755.436	Middle
Winner	NY2-287	774.708	Back Right
Winner	NY2-287	811.435	Back Left
Winner	NY2-287	813.676	Back Left
Winner	NY2-287	1128.41	Back Left
Winner	NY2-287	1130.427	Front Left
Winner	NY2-287	1136.909	Back Left
Winner	NY2-287	1141.407	Back Left
Winner	NY2-287	1255.935	Front Left
Winner	NY2-287	1258.156	Front Left
Winner	NY2-287	1262.429	Middle
Winner	NY2-287	1407.672	Back Right
Winner	NY2-287	1467.417	Front Left
Winner	NY2-287	1517.668	Back Right
Winner	NY2-287	1543.67	Front Left
Winner	NY2-289	476.671	Middle
Winner	NY2-289	506.173	Back Left
Winner	NY2-289	649.421	Middle
Winner	NY2-289	659.404	Back Left
Winner	NY2-289	776.408	Front Right
Winner	NY2-289	793.692	Back Left
Winner	NY2-289	1032.661	Back Right
Winner	NY2-289	1062.16	Front Right
Winner	NY2-289	1354.93	Middle
Winner	NY2-289	1433.686	Front Right
Winner	NY2-289	1439.942	Front Right
Winner	NY2-289	1448.419	Back Right
Winner	NY2-289	1588.176	Back Right
Winner	NY3-165	595.407	Front Right
Winner	NY3-165	889.912	Front Right
Winner	NY3-165	1197.402	Front Right
Winner	NY3-237	8.155	Front Right
Winner	NY3-237	36.181	Middle
Winner	NY3-237	66.931	Back Right
Winner	NY3-237	80.655	Middle
Winner	NY3-237	84.41	Middle
Winner	NY3-237	88.401	Back Right
Winner	NY3-237	129.164	Back Left
Winner	NY3-237	191.653	Front Right
Winner	NY3-237	203.172	Middle
Winner	NY3-237	210.913	Middle
Winner	NY3-237	282.925	Middle
Winner	NY3-237	358.421	Middle
Winner	NY3-237	614.402	Back Left
Winner	NY3-237	646.687	Back Right
Winner	NY3-237	835.917	Back Right
Winner	NY3-237	939.179	Front Left
Winner	NY3-237	943.429	Front Left
Winner	NY3-237	945.677	Front Left
Winner	NY3-237	1020.165	Back Left
Winner	NY3-237	1300.949	Middle
Winner	NY3-237	1424.671	Back Left
Winner	NY3-237	1433.182	Back Left
Winner	NY3-237	1520.446	Middle
Winner	NY3-244	213.183	Back Right
Winner	NY3-244	217.176	Front Right
Winner	NY3-244	269.904	Front Right
Winner	NY3-244	273.669	Front Right
Winner	NY3-244	277.435	Front Right
Winner	NY3-244	279.431	Front Right
Winner	NY3-244	399.195	Back Left
Winner	NY3-244	424.43	Front Left
Winner	NY3-244	595.178	Back Right
Winner	NY3-244	707.933	Middle
Winner	NY3-244	895.406	Front Left
Winner	NY3-244	1006.666	Front Left
Winner	NY3-244	1010.419	Front Left
Winner	NY3-244	1014.183	Front Left
Winner	NY3-244	1018.169	Front Left
Winner	NY3-244	1022.179	Front Left
Winner	NY3-244	1024.152	Front Left
Winner	NY3-244	1030.18	Front Left
Winner	NY3-244	1033.967	Front Left
Winner	NY3-244	1035.935	Front Left
Winner	NY3-244	1039.685	Front Left
Winner	NY3-244	1043.433	Front Left
Winner	NY3-244	1045.407	Front Left
Winner	NY3-244	1049.433	Front Left
Winner	NY3-244	1085.936	Middle
Winner	NY3-244	1150.179	Middle
Winner	NY3-244	1153.937	Middle
Winner	NY3-244	1157.925	Middle
Winner	NY3-244	1159.922	Middle
Winner	NY3-244	1163.681	Middle
Winner	NY3-244	1169.685	Middle
Winner	NY3-244	1362.42	Middle
Winner	NY3-244	1364.43	Middle
Winner	NY3-244	1368.418	Middle
Winner	NY3-244	1374.417	Front Left
Winner	NY3-244	1378.175	Front Left
Winner	NY3-244	1596.926	Middle
Winner	NY3-244	1610.671	Front Left
Winner	NY2-425	6.402	Back Right
Winner	NY2-425	32.152	Middle
Winner	NY2-425	36.655	Back Left
Winner	NY2-425	37.656	Back Left
Winner	NY2-425	39.661	Back Left
Winner	NY2-425	40.659	Back Left
Winner	NY2-425	96.915	Front Left
Winner	NY2-425	122.652	Back Right
Winner	NY2-425	166.666	Front Right
Winner	NY2-425	216.154	Front Right
Winner	NY3-325	143.405	Front Left
Winner	NY3-325	147.157	Front Left
Winner	NY3-325	399.661	Front Right
Winner	NY3-325	403.669	Front Right
Winner	NY3-325	407.424	Front Right
Winner	NY3-325	411.173	Front Right
Winner	NY3-325	414.93	Front Right
Winner	NY3-325	416.933	Front Right
Winner	NY3-325	418.91	Front Right
Winner	NY3-325	422.917	Front Right
Winner	NY3-325	773.653	Front Right
Winner	NY3-325	777.657	Front Right
Winner	NY3-325	1171.163	Middle
Winner	NY3-325	1480.172	Front Right
Winner	NY3-325	1487.916	Front Right
Winner	NY3-334	4.188	Middle
Winner	NY3-334	138.663	Middle
Winner	NY3-334	228.669	Front Left
Winner	NY3-334	242.683	Middle
Winner	NY3-334	244.673	Middle
Winner	NY3-334	248.674	Middle
Winner	NY3-334	250.665	Middle
Winner	NY3-334	254.651	Middle
Winner	NY3-334	258.651	Middle
Winner	NY3-334	262.67	Middle
Winner	NY3-334	264.659	Middle
Winner	NY3-334	268.651	Middle
Winner	NY3-334	390.675	Front Right
Winner	NY3-334	398.672	Front Right
Winner	NY3-334	681.416	Front Right
Winner	NY3-334	1178.652	Back Right
Winner	NY3-334	1664.426	Back Right
Winner	NY3-323	34.943	Front Left
Winner	NY3-323	51.673	Back Left
Winner	NY3-323	92.186	Middle
Winner	NY3-323	115.904	Front Left
Winner	NY3-323	220.158	Back Right
Winner	NY3-323	250.92	Back Right
Winner	NY3-323	253.173	Front Right
Winner	NY3-323	256.417	Middle
Winner	NY3-323	258.9	Middle
Winner	NY3-323	270.4	Back Left
Winner	NY3-323	323.17	Middle
Winner	NY3-323	324.424	Middle
Winner	NY3-323	343.441	Back Left
Winner	NY2-471	1241.928	Back Right
Winner	NY2-471	1338.472	Back Right
Winner	NY3-373	61.924	Front Left
Winner	NY3-373	78.173	Front Left
Winner	NY3-373	81.67	Front Left
Winner	NY3-373	108.658	Front Right
Winner	NY3-373	110.178	Front Right
Winner	NY3-373	115.16	Back Right
Winner	NY3-373	118.668	Back Right
Winner	NY3-373	135.656	Middle
Winner	NY3-373	163.673	Back Right
Winner	NY3-373	167.166	Middle
Winner	NY3-373	170.423	Middle
Winner	NY3-373	203.924	Middle
Winner	NY3-373	207.422	Front Right
Winner	NY3-373	224.422	Front Left
Winner	NY3-373	263.177	Front Left
Winner	NY3-373	268.172	Front Right
Winner	NY3-373	291.158	Front Right
Winner	NY3-373	296.177	Middle
Winner	NY3-373	299.663	Back Right
Winner	NY3-373	301.411	Back Right
Winner	NY3-373	311.913	Front Right
Winner	NY3-373	315.41	Front Right
Winner	NY3-373	317.178	Front Right
Winner	NY3-373	318.906	Front Right
Winner	NY3-373	353.423	Back Left
Winner	NY3-373	355.173	Back Left
Winner	NY3-373	365.175	Middle
Winner	NY3-373	366.917	Middle
Winner	NY3-373	368.651	Front Right
Winner	NY3-373	408.919	Middle
Winner	NY3-373	410.651	Front Right
Winner	NY3-373	412.172	Front Right
Winner	NY3-373	415.414	Front Right
Winner	NY3-373	417.178	Front Right
Winner	NY3-373	420.652	Middle
Winner	NY3-373	430.422	Middle
Winner	NY3-373	432.172	Middle
Winner	NY3-373	435.427	Middle
Winner	NY3-373	437.163	Middle
Winner	NY3-373	440.407	Middle
Winner	NY3-373	442.151	Middle
Winner	NY3-373	445.411	Middle
Winner	NY3-373	448.678	Middle
Winner	NY3-373	469.407	Middle
Winner	NY3-373	476.175	Back Left
Winner	NY3-373	487.902	Back Left
Winner	NY3-373	490.926	Back Left
Winner	NY3-373	546.172	Middle
Winner	NY3-373	547.922	Middle
Winner	NY3-373	551.409	Middle
Winner	NY3-373	553.151	Middle
Winner	NY3-373	554.661	Front Right
Winner	NY3-373	557.902	Front Right
Winner	NY3-373	559.417	Front Right
Winner	NY3-373	562.673	Front Right
Winner	NY3-373	565.923	Middle
Winner	NY3-373	569.405	Middle
Winner	NY3-373	570.93	Middle
Winner	NY3-373	574.179	Middle
Winner	NY3-373	602.674	Back Left
Winner	NY3-373	611.169	Middle
Winner	NY3-373	754.901	Middle
Winner	NY3-373	956.169	Front Right
Winner	NY3-373	957.915	Front Right
Winner	NY3-373	963.174	Front Left
Winner	NY3-373	1060.91	Middle
Winner	NY3-373	1062.428	Middle
Winner	NY3-373	1064.176	Middle
Winner	NY3-373	1067.674	Middle
Winner	NY3-373	1071.175	Middle
Winner	NY3-373	1319.423	Middle
Winner	NY3-373	1674.954	Middle
Winner	NY3-373	1678.42	Middle
Winner	NY2-526	349.654	Back Right
Winner	NY2-526	353.666	Back Right
Winner	NY2-526	511.903	Front Right
Winner	NY2-526	513.909	Front Right
Winner	NY2-526	903.154	Back Right
Winner	NY2-526	922.693	Back Right
Winner	NY2-526	1035.421	Middle
Winner	NY2-526	1299.672	Back Right
Winner	NY2-526	1322.919	Middle
Winner	NY3-388	0.153	Middle
Winner	NY3-388	0.653	Front Left
Winner	NY3-388	1.152	Middle
Winner	NY3-388	1.655	Middle
Winner	NY3-388	5.154	Front Right
Winner	NY3-388	7.154	Front Right
Winner	NY3-388	7.65	Front Right
Winner	NY3-388	8.153	Front Right
Winner	NY3-388	33.652	Front Left
Winner	NY3-388	267.16	Front Left
Winner	NY3-388	297.904	Front Right
Winner	NY3-388	365.173	Back Right
Winner	NY3-388	415.18	Front Right
Winner	NY3-388	418.677	Front Right
Winner	NY3-388	448.177	Front Right
Winner	NY3-388	451.672	Front Right
Winner	NY3-388	458.657	Front Right
Winner	NY3-388	549.404	Back Right
Winner	NY3-388	571.651	Middle
Winner	NY3-388	581.68	Middle
Winner	NY3-388	702.408	Front Left
Winner	NY3-388	709.181	Front Right
Winner	NY3-388	816.152	Back Right
Winner	NY3-388	870.652	Front Left
Winner	NY3-388	939.422	Front Right
Winner	NY3-388	1002.151	Front Right
Winner	NY3-388	1086.906	Middle
Winner	NY3-388	1102.409	Back Left
Winner	NY3-388	1110.909	Back Left
Winner	NY3-388	1238.904	Back Left
Winner	NY3-388	1250.931	Front Right
Winner	NY3-388	1284.173	Front Right
Winner	NY3-388	1318.43	Front Right
Winner	NY3-388	1535.671	Middle
