# Supplementary material for: Dynamic changes to signal allocation rules in response to variable social environments in house mice
Source: Commun Biol. 2023 Mar 21;6:297. doi: 10.1038/s42003-023-04672-x (PMC10027867; doi:10.1038/s42003-023-04672-x)
Supplement: Supplementary file 4 — Supplemental Data [file 42003_2023_4672_MOESM4_ESM.zip › code.and.datasheets/analysis.datasheets/fig_5b.csv]

trial	maleID	pairID	fight_outcome	treatment	trial_group	boutID	withinbout_IMI
marked	NY2-134	3	loser	FO-UFO	3_U	1	NA
marked	NY2-134	3	loser	FO-UFO	3_U	2	NA
marked	NY2-134	3	loser	FO-UFO	3_U	3	NA
marked	NY2-134	3	loser	FO-UFO	3_U	4	NA
marked	NY2-134	3	loser	FO-UFO	3_U	5	NA
marked	NY2-134	3	loser	FO-UFO	3_U	6	NA
marked	NY2-134	3	loser	FO-UFO	3_U	7	NA
marked	NY2-134	3	loser	FO-UFO	3_U	8	NA
marked	NY2-134	3	loser	FO-UFO	3_U	9	NA
marked	NY2-157	7	loser	FO-UFO	3_U	1	NA
marked	NY2-157	7	loser	FO-UFO	3_U	1	2.87
marked	NY2-157	7	loser	FO-UFO	3_U	2	NA
marked	NY2-157	7	loser	FO-UFO	3_U	3	NA
marked	NY2-157	7	loser	FO-UFO	3_U	4	NA
marked	NY2-157	7	loser	FO-UFO	3_U	5	NA
marked	NY2-157	7	loser	FO-UFO	3_U	6	NA
marked	NY2-157	7	loser	FO-UFO	3_U	7	NA
marked	NY2-157	7	loser	FO-UFO	3_U	8	NA
marked	NY2-157	7	loser	FO-UFO	3_U	9	NA
marked	NY2-177	11	loser	FO-UFO	3_U	1	NA
marked	NY2-177	11	loser	FO-UFO	3_U	2	NA
marked	NY2-177	11	loser	FO-UFO	3_U	3	NA
marked	NY2-177	11	loser	FO-UFO	3_U	4	NA
marked	NY2-177	11	loser	FO-UFO	3_U	5	NA
marked	NY2-177	11	loser	FO-UFO	3_U	6	NA
marked	NY2-177	11	loser	FO-UFO	3_U	7	NA
marked	NY2-177	11	loser	FO-UFO	3_U	8	NA
marked	NY2-177	11	loser	FO-UFO	3_U	9	NA
marked	NY2-177	11	loser	FO-UFO	3_U	10	NA
marked	NY2-177	11	loser	FO-UFO	3_U	11	NA
marked	NY2-177	11	loser	FO-UFO	3_U	11	0.744
marked	NY2-177	11	loser	FO-UFO	3_U	12	NA
marked	NY2-177	11	loser	FO-UFO	3_U	13	NA
marked	NY2-177	11	loser	FO-UFO	3_U	14	NA
marked	NY2-177	11	loser	FO-UFO	3_U	14	2.135
marked	NY2-177	11	loser	FO-UFO	3_U	15	NA
marked	NY2-177	11	loser	FO-UFO	3_U	16	NA
marked	NY2-177	11	loser	FO-UFO	3_U	17	NA
marked	NY2-200	17	loser	FO-UFO	3_U	1	NA
marked	NY2-200	17	loser	FO-UFO	3_U	2	NA
marked	NY2-200	17	loser	FO-UFO	3_U	3	NA
marked	NY2-200	17	loser	FO-UFO	3_U	4	NA
marked	NY2-200	17	loser	FO-UFO	3_U	5	NA
marked	NY2-200	17	loser	FO-UFO	3_U	6	NA
marked	NY2-200	17	loser	FO-UFO	3_U	7	NA
marked	NY3-217	20	loser	FO-UFO	3_U	1	NA
marked	NY3-217	20	loser	FO-UFO	3_U	2	NA
marked	NY3-217	20	loser	FO-UFO	3_U	3	NA
marked	NY3-217	20	loser	FO-UFO	3_U	4	NA
marked	NY3-217	20	loser	FO-UFO	3_U	5	NA
marked	NY2-339	25	loser	FO-UFO	3_U	1	NA
marked	NY2-339	25	loser	FO-UFO	3_U	1	2.008
marked	NY2-339	25	loser	FO-UFO	3_U	2	NA
marked	NY2-339	25	loser	FO-UFO	3_U	3	NA
marked	NY2-427	28	loser	FO-UFO	3_U	1	NA
marked	NY2-427	28	loser	FO-UFO	3_U	2	NA
marked	NY2-427	28	loser	FO-UFO	3_U	3	NA
marked	NY2-427	28	loser	FO-UFO	3_U	4	NA
marked	NY2-427	28	loser	FO-UFO	3_U	5	NA
marked	NY2-427	28	loser	FO-UFO	3_U	6	NA
marked	NY2-427	28	loser	FO-UFO	3_U	7	NA
marked	NY2-431	30	loser	FO-UFO	3_U	1	NA
marked	NY2-431	30	loser	FO-UFO	3_U	2	NA
marked	NY2-431	30	loser	FO-UFO	3_U	3	NA
marked	NY2-431	30	loser	FO-UFO	3_U	4	NA
marked	NY2-431	30	loser	FO-UFO	3_U	5	NA
marked	NY2-431	30	loser	FO-UFO	3_U	6	NA
marked	NY2-431	30	loser	FO-UFO	3_U	7	NA
marked	NY2-431	30	loser	FO-UFO	3_U	8	NA
marked	NY2-431	30	loser	FO-UFO	3_U	9	NA
marked	NY3-394	41	loser	FO-UFO	3_U	1	NA
marked	NY3-394	41	loser	FO-UFO	3_U	2	NA
marked	NY3-394	41	loser	FO-UFO	3_U	3	NA
marked	NY3-394	41	loser	FO-UFO	3_U	4	NA
marked	NY3-394	41	loser	FO-UFO	3_U	5	NA
marked	NY3-394	41	loser	FO-UFO	3_U	6	NA
marked	NY3-394	41	loser	FO-UFO	3_U	7	NA
marked	NY3-394	41	loser	FO-UFO	3_U	8	NA
marked	NY3-394	41	loser	FO-UFO	3_U	8	1.512
marked	NY3-394	41	loser	FO-UFO	3_U	9	NA
marked	NY3-096	2	loser	S-FO	2_F	1	NA
marked	NY3-096	2	loser	S-FO	2_F	2	NA
marked	NY3-096	2	loser	S-FO	2_F	3	NA
marked	NY3-096	2	loser	S-FO	2_F	4	NA
marked	NY3-096	2	loser	S-FO	2_F	5	NA
marked	NY3-096	2	loser	S-FO	2_F	6	NA
marked	NY3-096	2	loser	S-FO	2_F	7	NA
marked	NY3-096	2	loser	S-FO	2_F	8	NA
marked	NY3-096	2	loser	S-FO	2_F	9	NA
marked	NY3-098	4	loser	S-FO	2_F	1	NA
marked	NY3-098	4	loser	S-FO	2_F	2	NA
marked	NY3-098	4	loser	S-FO	2_F	3	NA
marked	NY3-098	4	loser	S-FO	2_F	4	NA
marked	NY3-098	4	loser	S-FO	2_F	4	1.752
marked	NY3-098	4	loser	S-FO	2_F	4	1.259
marked	NY3-098	4	loser	S-FO	2_F	5	NA
marked	NY3-098	4	loser	S-FO	2_F	6	NA
marked	NY3-098	4	loser	S-FO	2_F	6	1.264
marked	NY3-098	4	loser	S-FO	2_F	7	NA
marked	NY3-098	4	loser	S-FO	2_F	8	NA
marked	NY3-098	4	loser	S-FO	2_F	9	NA
marked	NY3-098	4	loser	S-FO	2_F	10	NA
marked	NY3-098	4	loser	S-FO	2_F	10	0.249
marked	NY3-098	4	loser	S-FO	2_F	10	0.25
marked	NY3-098	4	loser	S-FO	2_F	10	0.249
marked	NY3-098	4	loser	S-FO	2_F	10	0.25
marked	NY3-098	4	loser	S-FO	2_F	10	0.251
marked	NY3-098	4	loser	S-FO	2_F	10	0.251
marked	NY3-098	4	loser	S-FO	2_F	11	NA
marked	NY3-098	4	loser	S-FO	2_F	11	0.25
marked	NY3-098	4	loser	S-FO	2_F	12	NA
marked	NY3-098	4	loser	S-FO	2_F	12	0.747
marked	NY3-098	4	loser	S-FO	2_F	13	NA
marked	NY3-098	4	loser	S-FO	2_F	13	0.25
marked	NY3-098	4	loser	S-FO	2_F	13	0.499
marked	NY3-098	4	loser	S-FO	2_F	13	1.25
marked	NY3-098	4	loser	S-FO	2_F	14	NA
marked	NY3-098	4	loser	S-FO	2_F	14	0.25
marked	NY3-098	4	loser	S-FO	2_F	14	0.249
marked	NY3-098	4	loser	S-FO	2_F	14	0.501
marked	NY3-098	4	loser	S-FO	2_F	14	0.25
marked	NY3-098	4	loser	S-FO	2_F	15	NA
marked	NY3-098	4	loser	S-FO	2_F	15	2.756
marked	NY3-098	4	loser	S-FO	2_F	15	0.248
marked	NY3-098	4	loser	S-FO	2_F	16	NA
marked	NY3-098	4	loser	S-FO	2_F	17	NA
marked	NY3-098	4	loser	S-FO	2_F	18	NA
marked	NY3-098	4	loser	S-FO	2_F	18	0.25
marked	NY3-098	4	loser	S-FO	2_F	18	0.25
marked	NY3-098	4	loser	S-FO	2_F	18	0.751
marked	NY3-098	4	loser	S-FO	2_F	18	0.249
marked	NY3-098	4	loser	S-FO	2_F	18	0.25
marked	NY3-098	4	loser	S-FO	2_F	18	1.002
marked	NY3-098	4	loser	S-FO	2_F	18	0.75
marked	NY3-098	4	loser	S-FO	2_F	19	NA
marked	NY3-098	4	loser	S-FO	2_F	19	0.752
marked	NY3-098	4	loser	S-FO	2_F	20	NA
marked	NY3-098	4	loser	S-FO	2_F	20	2
marked	NY3-098	4	loser	S-FO	2_F	21	NA
marked	NY3-098	4	loser	S-FO	2_F	21	1.76
marked	NY3-098	4	loser	S-FO	2_F	22	NA
marked	NY3-098	4	loser	S-FO	2_F	23	NA
marked	NY3-098	4	loser	S-FO	2_F	24	NA
marked	NY2-154	6	loser	S-FO	2_F	1	NA
marked	NY2-154	6	loser	S-FO	2_F	2	NA
marked	NY2-154	6	loser	S-FO	2_F	3	NA
marked	NY2-154	6	loser	S-FO	2_F	4	NA
marked	NY2-154	6	loser	S-FO	2_F	5	NA
marked	NY2-154	6	loser	S-FO	2_F	6	NA
marked	NY2-159	9	loser	S-FO	2_F	1	NA
marked	NY2-159	9	loser	S-FO	2_F	1	0.75
marked	NY2-159	9	loser	S-FO	2_F	1	0.499
marked	NY2-159	9	loser	S-FO	2_F	1	0.25
marked	NY2-159	9	loser	S-FO	2_F	1	0.251
marked	NY2-159	9	loser	S-FO	2_F	1	0.248
marked	NY2-159	9	loser	S-FO	2_F	1	0.25
marked	NY2-159	9	loser	S-FO	2_F	1	0.25
marked	NY2-159	9	loser	S-FO	2_F	1	0.251
marked	NY2-159	9	loser	S-FO	2_F	1	1
marked	NY2-159	9	loser	S-FO	2_F	1	0.75
marked	NY2-159	9	loser	S-FO	2_F	1	0.5
marked	NY2-159	9	loser	S-FO	2_F	1	0.249
marked	NY2-159	9	loser	S-FO	2_F	1	0.251
marked	NY2-159	9	loser	S-FO	2_F	1	0.251
marked	NY2-159	9	loser	S-FO	2_F	1	0.25
marked	NY2-159	9	loser	S-FO	2_F	1	0.999
marked	NY2-159	9	loser	S-FO	2_F	1	0.25
marked	NY2-159	9	loser	S-FO	2_F	1	0.25
marked	NY2-159	9	loser	S-FO	2_F	1	1.001
marked	NY2-159	9	loser	S-FO	2_F	1	0.749
marked	NY2-159	9	loser	S-FO	2_F	1	0.25
marked	NY2-159	9	loser	S-FO	2_F	1	0.501
marked	NY2-159	9	loser	S-FO	2_F	1	1
marked	NY2-159	9	loser	S-FO	2_F	1	0.499
marked	NY2-159	9	loser	S-FO	2_F	2	NA
marked	NY2-159	9	loser	S-FO	2_F	3	NA
marked	NY2-159	9	loser	S-FO	2_F	3	0.252
marked	NY2-159	9	loser	S-FO	2_F	3	0.5
marked	NY2-159	9	loser	S-FO	2_F	3	0.248
marked	NY2-159	9	loser	S-FO	2_F	3	1.809
marked	NY2-159	9	loser	S-FO	2_F	3	0.496
marked	NY2-159	9	loser	S-FO	2_F	3	1.004
marked	NY2-159	9	loser	S-FO	2_F	3	0.248
marked	NY2-159	9	loser	S-FO	2_F	3	0.249
marked	NY2-159	9	loser	S-FO	2_F	3	0.25
marked	NY2-159	9	loser	S-FO	2_F	3	0.25
marked	NY2-159	9	loser	S-FO	2_F	3	0.25
marked	NY2-159	9	loser	S-FO	2_F	4	NA
marked	NY2-159	9	loser	S-FO	2_F	4	0.498
marked	NY2-159	9	loser	S-FO	2_F	5	NA
marked	NY2-159	9	loser	S-FO	2_F	5	1
marked	NY2-159	9	loser	S-FO	2_F	6	NA
marked	NY2-159	9	loser	S-FO	2_F	7	NA
marked	NY2-159	9	loser	S-FO	2_F	7	0.248
marked	NY2-159	9	loser	S-FO	2_F	7	0.248
marked	NY2-159	9	loser	S-FO	2_F	7	1.502
marked	NY2-159	9	loser	S-FO	2_F	8	NA
marked	NY2-159	9	loser	S-FO	2_F	8	0.248
marked	NY2-159	9	loser	S-FO	2_F	8	0.748
marked	NY2-159	9	loser	S-FO	2_F	9	NA
marked	NY2-159	9	loser	S-FO	2_F	10	NA
marked	NY2-159	9	loser	S-FO	2_F	10	1.752
marked	NY2-159	9	loser	S-FO	2_F	10	1.24
marked	NY2-159	9	loser	S-FO	2_F	10	1.504
marked	NY2-159	9	loser	S-FO	2_F	11	NA
marked	NY2-159	9	loser	S-FO	2_F	12	NA
marked	NY2-159	9	loser	S-FO	2_F	13	NA
marked	NY2-159	9	loser	S-FO	2_F	14	NA
marked	NY2-159	9	loser	S-FO	2_F	15	NA
marked	NY2-159	9	loser	S-FO	2_F	16	NA
marked	NY2-159	9	loser	S-FO	2_F	16	1.008
marked	NY2-159	9	loser	S-FO	2_F	16	1.24
marked	NY2-159	9	loser	S-FO	2_F	16	1.752
marked	NY2-193	13	loser	S-FO	2_F	1	NA
marked	NY2-193	13	loser	S-FO	2_F	2	NA
marked	NY2-193	13	loser	S-FO	2_F	3	NA
marked	NY2-193	13	loser	S-FO	2_F	4	NA
marked	NY2-193	13	loser	S-FO	2_F	5	NA
marked	NY2-193	13	loser	S-FO	2_F	6	NA
marked	NY3-132	14	loser	S-FO	2_F	1	NA
marked	NY3-132	14	loser	S-FO	2_F	2	NA
marked	NY3-132	14	loser	S-FO	2_F	3	NA
marked	NY3-132	14	loser	S-FO	2_F	4	NA
marked	NY3-132	14	loser	S-FO	2_F	5	NA
marked	NY3-132	14	loser	S-FO	2_F	6	NA
marked	NY3-132	14	loser	S-FO	2_F	7	NA
marked	NY3-132	14	loser	S-FO	2_F	8	NA
marked	NY3-132	14	loser	S-FO	2_F	9	NA
marked	NY3-132	14	loser	S-FO	2_F	10	NA
marked	NY3-132	14	loser	S-FO	2_F	11	NA
marked	NY3-132	14	loser	S-FO	2_F	12	NA
marked	NY2-202	16	loser	S-FO	2_F	1	NA
marked	NY2-202	16	loser	S-FO	2_F	2	NA
marked	NY2-202	16	loser	S-FO	2_F	3	NA
marked	NY2-202	16	loser	S-FO	2_F	4	NA
marked	NY2-202	16	loser	S-FO	2_F	5	NA
marked	NY2-202	16	loser	S-FO	2_F	5	0.992
marked	NY2-202	16	loser	S-FO	2_F	6	NA
marked	NY2-202	16	loser	S-FO	2_F	7	NA
marked	NY2-202	16	loser	S-FO	2_F	8	NA
marked	NY2-202	16	loser	S-FO	2_F	9	NA
marked	NY2-202	16	loser	S-FO	2_F	10	NA
marked	NY2-202	16	loser	S-FO	2_F	11	NA
marked	NY2-202	16	loser	S-FO	2_F	12	NA
marked	NY2-303	22	loser	S-FO	2_F	1	NA
marked	NY2-303	22	loser	S-FO	2_F	2	NA
marked	NY2-303	22	loser	S-FO	2_F	2	0.748
marked	NY2-303	22	loser	S-FO	2_F	2	0.502
marked	NY2-303	22	loser	S-FO	2_F	2	0.498
marked	NY2-303	22	loser	S-FO	2_F	2	0.25
marked	NY2-303	22	loser	S-FO	2_F	2	0.502
marked	NY2-303	22	loser	S-FO	2_F	2	1.5
marked	NY2-303	22	loser	S-FO	2_F	2	0.25
marked	NY2-303	22	loser	S-FO	2_F	2	0.25
marked	NY2-303	22	loser	S-FO	2_F	3	NA
marked	NY2-303	22	loser	S-FO	2_F	3	0.248
marked	NY2-303	22	loser	S-FO	2_F	3	0.251
marked	NY2-303	22	loser	S-FO	2_F	3	0.249
marked	NY2-303	22	loser	S-FO	2_F	3	0.001
marked	NY2-303	22	loser	S-FO	2_F	4	NA
marked	NY2-303	22	loser	S-FO	2_F	5	NA
marked	NY2-303	22	loser	S-FO	2_F	6	NA
marked	NY2-303	22	loser	S-FO	2_F	7	NA
marked	NY2-303	22	loser	S-FO	2_F	8	NA
marked	NY2-303	22	loser	S-FO	2_F	9	NA
marked	NY2-303	22	loser	S-FO	2_F	10	NA
marked	NY2-303	22	loser	S-FO	2_F	11	NA
marked	NY2-303	22	loser	S-FO	2_F	12	NA
marked	NY2-303	22	loser	S-FO	2_F	12	0.249
marked	NY2-303	22	loser	S-FO	2_F	12	0.249
marked	NY2-303	22	loser	S-FO	2_F	13	NA
marked	NY2-303	22	loser	S-FO	2_F	13	0.498
marked	NY2-303	22	loser	S-FO	2_F	13	0.25
marked	NY2-303	22	loser	S-FO	2_F	13	0.251
marked	NY2-303	22	loser	S-FO	2_F	13	0.249
marked	NY2-303	22	loser	S-FO	2_F	14	NA
marked	NY2-303	22	loser	S-FO	2_F	15	NA
marked	NY2-303	22	loser	S-FO	2_F	16	NA
marked	NY2-303	22	loser	S-FO	2_F	17	NA
marked	NY2-303	22	loser	S-FO	2_F	18	NA
marked	NY2-303	22	loser	S-FO	2_F	19	NA
marked	NY3-327	26	loser	S-FO	2_F	1	NA
marked	NY3-327	26	loser	S-FO	2_F	1	1.25
marked	NY3-327	26	loser	S-FO	2_F	2	NA
marked	NY3-327	26	loser	S-FO	2_F	3	NA
marked	NY3-327	26	loser	S-FO	2_F	3	1.25
marked	NY3-327	26	loser	S-FO	2_F	3	0.249
marked	NY3-327	26	loser	S-FO	2_F	3	0.25
marked	NY3-327	26	loser	S-FO	2_F	3	0.501
marked	NY3-327	26	loser	S-FO	2_F	3	0.25
marked	NY3-327	26	loser	S-FO	2_F	3	0.25
marked	NY3-327	26	loser	S-FO	2_F	3	0.249
marked	NY3-327	26	loser	S-FO	2_F	3	1.25
marked	NY3-327	26	loser	S-FO	2_F	4	NA
marked	NY3-327	26	loser	S-FO	2_F	4	0.249
marked	NY3-327	26	loser	S-FO	2_F	4	0.251
marked	NY3-327	26	loser	S-FO	2_F	4	0.25
marked	NY3-327	26	loser	S-FO	2_F	4	1
marked	NY3-327	26	loser	S-FO	2_F	5	NA
marked	NY3-327	26	loser	S-FO	2_F	6	NA
marked	NY3-327	26	loser	S-FO	2_F	6	0.499
marked	NY3-327	26	loser	S-FO	2_F	6	0.251
marked	NY3-327	26	loser	S-FO	2_F	7	NA
marked	NY3-327	26	loser	S-FO	2_F	7	0.249
marked	NY3-327	26	loser	S-FO	2_F	7	0.25
marked	NY3-327	26	loser	S-FO	2_F	7	0.25
marked	NY3-327	26	loser	S-FO	2_F	8	NA
marked	NY3-327	26	loser	S-FO	2_F	9	NA
marked	NY3-327	26	loser	S-FO	2_F	10	NA
marked	NY3-327	26	loser	S-FO	2_F	10	1.752
marked	NY3-327	26	loser	S-FO	2_F	11	NA
marked	NY3-327	26	loser	S-FO	2_F	12	NA
marked	NY3-327	26	loser	S-FO	2_F	13	NA
marked	NY3-327	26	loser	S-FO	2_F	13	0.248
marked	NY3-327	26	loser	S-FO	2_F	13	0.5
marked	NY3-327	26	loser	S-FO	2_F	13	0.498
marked	NY3-327	26	loser	S-FO	2_F	13	0.502
marked	NY3-327	26	loser	S-FO	2_F	14	NA
marked	NY3-327	26	loser	S-FO	2_F	15	NA
marked	NY3-327	26	loser	S-FO	2_F	16	NA
marked	NY3-327	26	loser	S-FO	2_F	16	0.5
marked	NY3-327	26	loser	S-FO	2_F	17	NA
marked	NY3-327	26	loser	S-FO	2_F	18	NA
marked	NY3-327	26	loser	S-FO	2_F	19	NA
marked	NY3-327	26	loser	S-FO	2_F	20	NA
marked	NY3-327	26	loser	S-FO	2_F	21	NA
marked	NY3-327	26	loser	S-FO	2_F	21	1.244
marked	NY3-327	26	loser	S-FO	2_F	22	NA
marked	NY3-327	26	loser	S-FO	2_F	22	0.496
marked	NY3-327	26	loser	S-FO	2_F	22	1.004
marked	NY3-327	26	loser	S-FO	2_F	23	NA
marked	NY3-327	26	loser	S-FO	2_F	24	NA
marked	NY3-327	26	loser	S-FO	2_F	25	NA
marked	NY3-327	26	loser	S-FO	2_F	26	NA
marked	NY3-090	1	loser	S-S	2_F	1	NA
marked	NY3-090	1	loser	S-S	2_F	1	0.76
marked	NY3-090	1	loser	S-S	2_F	2	NA
marked	NY3-090	1	loser	S-S	2_F	3	NA
marked	NY3-090	1	loser	S-S	2_F	4	NA
marked	NY3-090	1	loser	S-S	2_F	5	NA
marked	NY3-090	1	loser	S-S	2_F	6	NA
marked	NY3-090	1	loser	S-S	2_F	7	NA
marked	NY3-090	1	loser	S-S	2_F	8	NA
marked	NY3-090	1	loser	S-S	2_F	9	NA
marked	NY3-090	1	loser	S-S	2_F	10	NA
marked	NY3-090	1	loser	S-S	2_F	11	NA
marked	NY2-136	8	loser	S-S	2_F	1	NA
marked	NY2-136	8	loser	S-S	2_F	1	0.496
marked	NY2-136	8	loser	S-S	2_F	1	0.5
marked	NY2-136	8	loser	S-S	2_F	2	NA
marked	NY2-136	8	loser	S-S	2_F	2	0.496
marked	NY2-136	8	loser	S-S	2_F	2	0.25
marked	NY2-136	8	loser	S-S	2_F	2	0.502
marked	NY2-136	8	loser	S-S	2_F	2	0.5
marked	NY2-136	8	loser	S-S	2_F	2	0.748
marked	NY2-136	8	loser	S-S	2_F	2	2.252
marked	NY2-136	8	loser	S-S	2_F	2	0.5
marked	NY2-136	8	loser	S-S	2_F	2	1.752
marked	NY2-136	8	loser	S-S	2_F	3	NA
marked	NY2-136	8	loser	S-S	2_F	4	NA
marked	NY2-136	8	loser	S-S	2_F	4	0.5
marked	NY2-136	8	loser	S-S	2_F	4	0.248
marked	NY2-136	8	loser	S-S	2_F	5	NA
marked	NY2-136	8	loser	S-S	2_F	6	NA
marked	NY2-136	8	loser	S-S	2_F	6	0.25
marked	NY2-136	8	loser	S-S	2_F	7	NA
marked	NY2-136	8	loser	S-S	2_F	7	0.498
marked	NY2-136	8	loser	S-S	2_F	7	0.5
marked	NY2-136	8	loser	S-S	2_F	8	NA
marked	NY2-136	8	loser	S-S	2_F	8	2
marked	NY2-136	8	loser	S-S	2_F	9	NA
marked	NY2-136	8	loser	S-S	2_F	9	1.248
marked	NY2-136	8	loser	S-S	2_F	10	NA
marked	NY2-136	8	loser	S-S	2_F	11	NA
marked	NY2-136	8	loser	S-S	2_F	12	NA
marked	NY2-136	8	loser	S-S	2_F	13	NA
marked	NY2-136	8	loser	S-S	2_F	14	NA
marked	NY2-136	8	loser	S-S	2_F	15	NA
marked	NY2-136	8	loser	S-S	2_F	16	NA
marked	NY2-199	15	loser	S-S	2_F	1	NA
marked	NY2-199	15	loser	S-S	2_F	1	0.25
marked	NY2-199	15	loser	S-S	2_F	1	0.249
marked	NY2-199	15	loser	S-S	2_F	2	NA
marked	NY2-199	15	loser	S-S	2_F	2	1.744
marked	NY2-199	15	loser	S-S	2_F	2	0.496
marked	NY2-199	15	loser	S-S	2_F	2	0.756
marked	NY2-199	15	loser	S-S	2_F	2	0.748
marked	NY2-199	15	loser	S-S	2_F	3	NA
marked	NY2-199	15	loser	S-S	2_F	3	1.748
marked	NY2-199	15	loser	S-S	2_F	4	NA
marked	NY2-199	15	loser	S-S	2_F	5	NA
marked	NY2-199	15	loser	S-S	2_F	5	2.748
marked	NY2-199	15	loser	S-S	2_F	6	NA
marked	NY2-199	15	loser	S-S	2_F	7	NA
marked	NY2-199	15	loser	S-S	2_F	8	NA
marked	NY2-199	15	loser	S-S	2_F	8	1.496
marked	NY2-199	15	loser	S-S	2_F	9	NA
marked	NY2-199	15	loser	S-S	2_F	10	NA
marked	NY2-199	15	loser	S-S	2_F	11	NA
marked	NY2-199	15	loser	S-S	2_F	12	NA
marked	NY2-199	15	loser	S-S	2_F	13	NA
marked	NY2-199	15	loser	S-S	2_F	14	NA
marked	NY3-216	21	loser	S-S	2_F	1	NA
marked	NY3-216	21	loser	S-S	2_F	1	0.499
marked	NY3-216	21	loser	S-S	2_F	1	0.744
marked	NY3-216	21	loser	S-S	2_F	1	0.259
marked	NY3-216	21	loser	S-S	2_F	2	NA
marked	NY3-216	21	loser	S-S	2_F	2	1.249
marked	NY3-216	21	loser	S-S	2_F	2	0.502
marked	NY3-216	21	loser	S-S	2_F	2	0.744
marked	NY3-216	21	loser	S-S	2_F	3	NA
marked	NY3-216	21	loser	S-S	2_F	4	NA
marked	NY3-216	21	loser	S-S	2_F	5	NA
marked	NY3-216	21	loser	S-S	2_F	6	NA
marked	NY3-216	21	loser	S-S	2_F	6	0.246
marked	NY3-216	21	loser	S-S	2_F	6	0.751
marked	NY3-216	21	loser	S-S	2_F	6	0.502
marked	NY3-216	21	loser	S-S	2_F	7	NA
marked	NY3-216	21	loser	S-S	2_F	8	NA
marked	NY3-216	21	loser	S-S	2_F	9	NA
marked	NY3-216	21	loser	S-S	2_F	10	NA
marked	NY3-216	21	loser	S-S	2_F	11	NA
marked	NY3-216	21	loser	S-S	2_F	11	1.247
marked	NY3-216	21	loser	S-S	2_F	11	1.24
marked	NY3-216	21	loser	S-S	2_F	12	NA
marked	NY3-216	21	loser	S-S	2_F	13	NA
marked	NY3-216	21	loser	S-S	2_F	14	NA
marked	NY3-216	21	loser	S-S	2_F	15	NA
marked	NY3-216	21	loser	S-S	2_F	16	NA
marked	NY3-216	21	loser	S-S	2_F	17	NA
marked	NY3-216	21	loser	S-S	2_F	18	NA
marked	NY3-216	21	loser	S-S	2_F	19	NA
marked	NY3-216	21	loser	S-S	2_F	20	NA
marked	NY2-429	29	loser	S-S	2_F	1	NA
marked	NY2-429	29	loser	S-S	2_F	1	1.769
marked	NY2-429	29	loser	S-S	2_F	2	NA
marked	NY2-429	29	loser	S-S	2_F	3	NA
marked	NY2-429	29	loser	S-S	2_F	4	NA
marked	NY2-429	29	loser	S-S	2_F	5	NA
marked	NY2-429	29	loser	S-S	2_F	6	NA
marked	NY2-467	33	loser	S-S	2_F	1	NA
marked	NY2-467	33	loser	S-S	2_F	2	NA
marked	NY2-467	33	loser	S-S	2_F	3	NA
marked	NY2-467	33	loser	S-S	2_F	4	NA
marked	NY2-467	33	loser	S-S	2_F	5	NA
marked	NY2-467	33	loser	S-S	2_F	6	NA
marked	NY3-099	5	loser	S-UFO	3_U	1	NA
marked	NY3-099	5	loser	S-UFO	3_U	1	0.256
marked	NY3-099	5	loser	S-UFO	3_U	2	NA
marked	NY3-099	5	loser	S-UFO	3_U	3	NA
marked	NY3-099	5	loser	S-UFO	3_U	4	NA
marked	NY3-099	5	loser	S-UFO	3_U	5	NA
marked	NY3-099	5	loser	S-UFO	3_U	6	NA
marked	NY2-188	10	loser	S-UFO	3_U	1	NA
marked	NY2-188	10	loser	S-UFO	3_U	2	NA
marked	NY2-188	10	loser	S-UFO	3_U	3	NA
marked	NY2-188	10	loser	S-UFO	3_U	4	NA
marked	NY2-188	10	loser	S-UFO	3_U	5	NA
marked	NY2-188	10	loser	S-UFO	3_U	6	NA
marked	NY2-189	12	loser	S-UFO	3_U	1	NA
marked	NY2-189	12	loser	S-UFO	3_U	1	0.439
marked	NY2-189	12	loser	S-UFO	3_U	1	0.249
marked	NY2-189	12	loser	S-UFO	3_U	1	0.5
marked	NY2-189	12	loser	S-UFO	3_U	1	0.251
marked	NY2-189	12	loser	S-UFO	3_U	1	1.249
marked	NY2-189	12	loser	S-UFO	3_U	2	NA
marked	NY2-189	12	loser	S-UFO	3_U	3	NA
marked	NY2-189	12	loser	S-UFO	3_U	4	NA
marked	NY2-189	12	loser	S-UFO	3_U	5	NA
marked	NY2-189	12	loser	S-UFO	3_U	6	NA
marked	NY2-189	12	loser	S-UFO	3_U	7	NA
marked	NY2-189	12	loser	S-UFO	3_U	8	NA
marked	NY2-189	12	loser	S-UFO	3_U	9	NA
marked	NY2-189	12	loser	S-UFO	3_U	10	NA
marked	NY2-189	12	loser	S-UFO	3_U	11	NA
marked	NY2-189	12	loser	S-UFO	3_U	12	NA
marked	NY2-189	12	loser	S-UFO	3_U	13	NA
marked	NY3-144	18	loser	S-UFO	3_U	1	NA
marked	NY3-144	18	loser	S-UFO	3_U	2	NA
marked	NY3-144	18	loser	S-UFO	3_U	3	NA
marked	NY3-144	18	loser	S-UFO	3_U	4	NA
marked	NY3-144	18	loser	S-UFO	3_U	5	NA
marked	NY3-144	18	loser	S-UFO	3_U	6	NA
marked	NY3-144	18	loser	S-UFO	3_U	7	NA
marked	NY3-144	18	loser	S-UFO	3_U	8	NA
marked	NY3-144	18	loser	S-UFO	3_U	9	NA
marked	NY3-144	18	loser	S-UFO	3_U	10	NA
marked	NY3-144	18	loser	S-UFO	3_U	11	NA
marked	NY2-269	19	loser	S-UFO	3_U	1	NA
marked	NY2-269	19	loser	S-UFO	3_U	2	NA
marked	NY2-269	19	loser	S-UFO	3_U	2	0.248
marked	NY2-269	19	loser	S-UFO	3_U	3	NA
marked	NY2-269	19	loser	S-UFO	3_U	4	NA
marked	NY2-269	19	loser	S-UFO	3_U	5	NA
marked	NY2-269	19	loser	S-UFO	3_U	6	NA
marked	NY2-269	19	loser	S-UFO	3_U	7	NA
marked	NY2-269	19	loser	S-UFO	3_U	8	NA
marked	NY2-269	19	loser	S-UFO	3_U	9	NA
marked	NY2-269	19	loser	S-UFO	3_U	10	NA
marked	NY2-269	19	loser	S-UFO	3_U	11	NA
marked	NY2-269	19	loser	S-UFO	3_U	12	NA
marked	NY2-269	19	loser	S-UFO	3_U	13	NA
marked	NY2-269	19	loser	S-UFO	3_U	14	NA
marked	NY3-371	34	loser	S-UFO	3_U	1	NA
marked	NY3-371	34	loser	S-UFO	3_U	2	NA
marked	NY3-371	34	loser	S-UFO	3_U	3	NA
marked	NY3-371	34	loser	S-UFO	3_U	3	0.996
marked	NY3-371	34	loser	S-UFO	3_U	4	NA
marked	NY3-371	34	loser	S-UFO	3_U	5	NA
marked	NY3-371	34	loser	S-UFO	3_U	6	NA
marked	NY3-371	34	loser	S-UFO	3_U	7	NA
marked	NY3-371	34	loser	S-UFO	3_U	8	NA
marked	NY3-371	34	loser	S-UFO	3_U	9	NA
marked	NY3-371	34	loser	S-UFO	3_U	10	NA
marked	NY3-371	34	loser	S-UFO	3_U	10	1.247
marked	NY3-371	34	loser	S-UFO	3_U	10	2.253
marked	NY2-534	43	loser	S-UFO	3_U	1	NA
marked	NY2-534	43	loser	S-UFO	3_U	1	1.248
marked	NY2-534	43	loser	S-UFO	3_U	2	NA
marked	NY2-534	43	loser	S-UFO	3_U	2	1.999
marked	NY2-534	43	loser	S-UFO	3_U	3	NA
marked	NY2-534	43	loser	S-UFO	3_U	3	0.244
marked	NY2-534	43	loser	S-UFO	3_U	4	NA
marked	NY2-534	43	loser	S-UFO	3_U	5	NA
marked	NY2-534	43	loser	S-UFO	3_U	6	NA
marked	NY2-534	43	loser	S-UFO	3_U	7	NA
marked	NY2-534	43	loser	S-UFO	3_U	7	0.499
marked	NY2-534	43	loser	S-UFO	3_U	7	0.5
marked	NY2-534	43	loser	S-UFO	3_U	7	0.501
marked	NY2-534	43	loser	S-UFO	3_U	7	2.749
marked	NY2-534	43	loser	S-UFO	3_U	7	0.499
marked	NY2-534	43	loser	S-UFO	3_U	8	NA
marked	NY2-534	43	loser	S-UFO	3_U	8	0.248
marked	NY2-534	43	loser	S-UFO	3_U	8	0.5
marked	NY2-534	43	loser	S-UFO	3_U	8	0.748
marked	NY2-534	43	loser	S-UFO	3_U	8	1.004
marked	NY2-534	43	loser	S-UFO	3_U	8	1
marked	NY2-534	43	loser	S-UFO	3_U	8	0.502
marked	NY2-534	43	loser	S-UFO	3_U	8	2.498
marked	NY2-534	43	loser	S-UFO	3_U	9	NA
marked	NY2-534	43	loser	S-UFO	3_U	10	NA
marked	NY2-534	43	loser	S-UFO	3_U	10	1
marked	NY2-534	43	loser	S-UFO	3_U	11	NA
marked	NY2-534	43	loser	S-UFO	3_U	11	2.756
marked	NY2-534	43	loser	S-UFO	3_U	11	0.996
marked	NY2-534	43	loser	S-UFO	3_U	11	0.5
marked	NY2-534	43	loser	S-UFO	3_U	11	0.996
marked	NY2-534	43	loser	S-UFO	3_U	11	2.004
marked	NY2-534	43	loser	S-UFO	3_U	11	1.496
marked	NY2-534	43	loser	S-UFO	3_U	11	0.248
marked	NY2-534	43	loser	S-UFO	3_U	11	0.756
marked	NY2-534	43	loser	S-UFO	3_U	11	1
marked	NY2-534	43	loser	S-UFO	3_U	11	1
marked	NY2-534	43	loser	S-UFO	3_U	11	1
marked	NY2-534	43	loser	S-UFO	3_U	12	NA
marked	NY2-534	43	loser	S-UFO	3_U	12	1.248
marked	NY2-534	43	loser	S-UFO	3_U	12	0.504
marked	NY2-534	43	loser	S-UFO	3_U	13	NA
marked	NY2-534	43	loser	S-UFO	3_U	13	1.256
marked	NY2-534	43	loser	S-UFO	3_U	14	NA
marked	NY2-534	43	loser	S-UFO	3_U	15	NA
marked	NY2-534	43	loser	S-UFO	3_U	16	NA
marked	NY2-534	43	loser	S-UFO	3_U	17	NA
marked	NY2-534	43	loser	S-UFO	3_U	18	NA
marked	NY2-534	43	loser	S-UFO	3_U	19	NA
marked	NY2-534	43	loser	S-UFO	3_U	20	NA
marked	NY2-534	43	loser	S-UFO	3_U	21	NA
marked	NY3-101	3	winner	FO-UFO	3_U	1	NA
marked	NY3-101	3	winner	FO-UFO	3_U	1	0.498
marked	NY3-101	3	winner	FO-UFO	3_U	1	1.001
marked	NY3-101	3	winner	FO-UFO	3_U	1	0.5
marked	NY3-101	3	winner	FO-UFO	3_U	1	0.001
marked	NY3-101	3	winner	FO-UFO	3_U	1	0.249
marked	NY3-101	3	winner	FO-UFO	3_U	1	0.001
marked	NY3-101	3	winner	FO-UFO	3_U	1	0.241
marked	NY3-101	3	winner	FO-UFO	3_U	1	0.009
marked	NY3-101	3	winner	FO-UFO	3_U	1	0.464
marked	NY3-101	3	winner	FO-UFO	3_U	1	0.501
marked	NY3-101	3	winner	FO-UFO	3_U	1	0.5
marked	NY3-101	3	winner	FO-UFO	3_U	1	0.25
marked	NY3-101	3	winner	FO-UFO	3_U	2	NA
marked	NY3-101	3	winner	FO-UFO	3_U	2	0.5
marked	NY3-101	3	winner	FO-UFO	3_U	2	1.5
marked	NY3-101	3	winner	FO-UFO	3_U	2	1.002
marked	NY3-101	3	winner	FO-UFO	3_U	2	0.75
marked	NY3-101	3	winner	FO-UFO	3_U	2	0.248
marked	NY3-101	3	winner	FO-UFO	3_U	2	2.75
marked	NY3-101	3	winner	FO-UFO	3_U	2	0.25
marked	NY3-101	3	winner	FO-UFO	3_U	2	1
marked	NY3-101	3	winner	FO-UFO	3_U	2	0.248
marked	NY3-101	3	winner	FO-UFO	3_U	3	NA
marked	NY3-101	3	winner	FO-UFO	3_U	3	0.25
marked	NY3-101	3	winner	FO-UFO	3_U	3	0.498
marked	NY3-101	3	winner	FO-UFO	3_U	3	0.25
marked	NY3-101	3	winner	FO-UFO	3_U	4	NA
marked	NY3-101	3	winner	FO-UFO	3_U	4	0.249
marked	NY3-101	3	winner	FO-UFO	3_U	4	0.251
marked	NY3-101	3	winner	FO-UFO	3_U	5	NA
marked	NY3-101	3	winner	FO-UFO	3_U	5	0.748
marked	NY3-101	3	winner	FO-UFO	3_U	6	NA
marked	NY3-101	3	winner	FO-UFO	3_U	6	0.246
marked	NY3-101	3	winner	FO-UFO	3_U	6	0.502
marked	NY3-101	3	winner	FO-UFO	3_U	6	1
marked	NY3-101	3	winner	FO-UFO	3_U	6	0.75
marked	NY3-101	3	winner	FO-UFO	3_U	7	NA
marked	NY3-101	3	winner	FO-UFO	3_U	7	0.5
marked	NY3-101	3	winner	FO-UFO	3_U	7	1
marked	NY3-101	3	winner	FO-UFO	3_U	7	0.25
marked	NY3-101	3	winner	FO-UFO	3_U	8	NA
marked	NY3-101	3	winner	FO-UFO	3_U	8	0.5
marked	NY3-101	3	winner	FO-UFO	3_U	8	0.498
marked	NY3-101	3	winner	FO-UFO	3_U	9	NA
marked	NY3-101	3	winner	FO-UFO	3_U	9	0.25
marked	NY3-101	3	winner	FO-UFO	3_U	9	0.502
marked	NY3-101	3	winner	FO-UFO	3_U	9	0.498
marked	NY3-101	3	winner	FO-UFO	3_U	9	1.254
marked	NY3-101	3	winner	FO-UFO	3_U	10	NA
marked	NY3-101	3	winner	FO-UFO	3_U	10	0.25
marked	NY3-101	3	winner	FO-UFO	3_U	11	NA
marked	NY3-101	3	winner	FO-UFO	3_U	11	2.25
marked	NY3-101	3	winner	FO-UFO	3_U	12	NA
marked	NY3-101	3	winner	FO-UFO	3_U	12	0.5
marked	NY3-101	3	winner	FO-UFO	3_U	12	0.25
marked	NY3-101	3	winner	FO-UFO	3_U	13	NA
marked	NY3-101	3	winner	FO-UFO	3_U	13	0.5
marked	NY3-101	3	winner	FO-UFO	3_U	13	0.25
marked	NY3-101	3	winner	FO-UFO	3_U	13	0.498
marked	NY3-101	3	winner	FO-UFO	3_U	13	0.25
marked	NY3-101	3	winner	FO-UFO	3_U	13	1.754
marked	NY3-101	3	winner	FO-UFO	3_U	13	0.498
marked	NY3-101	3	winner	FO-UFO	3_U	13	0.498
marked	NY3-101	3	winner	FO-UFO	3_U	13	0.252
marked	NY3-101	3	winner	FO-UFO	3_U	14	NA
marked	NY3-101	3	winner	FO-UFO	3_U	15	NA
marked	NY3-101	3	winner	FO-UFO	3_U	15	0.746
marked	NY3-101	3	winner	FO-UFO	3_U	15	0.502
marked	NY3-101	3	winner	FO-UFO	3_U	16	NA
marked	NY3-101	3	winner	FO-UFO	3_U	16	0.498
marked	NY3-101	3	winner	FO-UFO	3_U	16	0.25
marked	NY3-101	3	winner	FO-UFO	3_U	16	0.502
marked	NY3-101	3	winner	FO-UFO	3_U	16	1.253
marked	NY3-101	3	winner	FO-UFO	3_U	16	0.25
marked	NY3-101	3	winner	FO-UFO	3_U	16	0.496
marked	NY3-101	3	winner	FO-UFO	3_U	16	0.5
marked	NY3-101	3	winner	FO-UFO	3_U	16	0.5
marked	NY3-101	3	winner	FO-UFO	3_U	17	NA
marked	NY3-101	3	winner	FO-UFO	3_U	17	1.431
marked	NY3-101	3	winner	FO-UFO	3_U	18	NA
marked	NY3-101	3	winner	FO-UFO	3_U	18	0.748
marked	NY3-101	3	winner	FO-UFO	3_U	19	NA
marked	NY3-101	3	winner	FO-UFO	3_U	19	1.002
marked	NY3-101	3	winner	FO-UFO	3_U	20	NA
marked	NY3-101	3	winner	FO-UFO	3_U	20	0.748
marked	NY3-101	3	winner	FO-UFO	3_U	20	0.5
marked	NY3-101	3	winner	FO-UFO	3_U	20	0.5
marked	NY3-101	3	winner	FO-UFO	3_U	20	0.25
marked	NY3-101	3	winner	FO-UFO	3_U	20	0.5
marked	NY3-101	3	winner	FO-UFO	3_U	21	NA
marked	NY3-101	3	winner	FO-UFO	3_U	21	0.25
marked	NY3-101	3	winner	FO-UFO	3_U	21	0.498
marked	NY3-101	3	winner	FO-UFO	3_U	21	0.252
marked	NY3-101	3	winner	FO-UFO	3_U	22	NA
marked	NY3-101	3	winner	FO-UFO	3_U	23	NA
marked	NY3-101	3	winner	FO-UFO	3_U	24	NA
marked	NY3-101	3	winner	FO-UFO	3_U	24	0.496
marked	NY3-101	3	winner	FO-UFO	3_U	25	NA
marked	NY3-101	3	winner	FO-UFO	3_U	25	2
marked	NY3-101	3	winner	FO-UFO	3_U	25	2.25
marked	NY3-101	3	winner	FO-UFO	3_U	25	0.248
marked	NY3-101	3	winner	FO-UFO	3_U	25	0.252
marked	NY3-101	3	winner	FO-UFO	3_U	26	NA
marked	NY3-101	3	winner	FO-UFO	3_U	27	NA
marked	NY3-101	3	winner	FO-UFO	3_U	27	0.5
marked	NY3-101	3	winner	FO-UFO	3_U	28	NA
marked	NY3-101	3	winner	FO-UFO	3_U	28	0.248
marked	NY3-101	3	winner	FO-UFO	3_U	28	0.502
marked	NY3-101	3	winner	FO-UFO	3_U	28	0.25
marked	NY3-101	3	winner	FO-UFO	3_U	28	0.498
marked	NY3-101	3	winner	FO-UFO	3_U	29	NA
marked	NY3-101	3	winner	FO-UFO	3_U	29	0.748
marked	NY3-101	3	winner	FO-UFO	3_U	29	0.25
marked	NY3-101	3	winner	FO-UFO	3_U	29	0.5
marked	NY3-101	3	winner	FO-UFO	3_U	30	NA
marked	NY3-101	3	winner	FO-UFO	3_U	30	0.752
marked	NY3-101	3	winner	FO-UFO	3_U	31	NA
marked	NY3-101	3	winner	FO-UFO	3_U	31	0.5
marked	NY3-101	3	winner	FO-UFO	3_U	31	0.5
marked	NY3-101	3	winner	FO-UFO	3_U	32	NA
marked	NY3-101	3	winner	FO-UFO	3_U	33	NA
marked	NY3-101	3	winner	FO-UFO	3_U	33	2.998
marked	NY3-101	3	winner	FO-UFO	3_U	33	0.252
marked	NY3-101	3	winner	FO-UFO	3_U	33	0.248
marked	NY3-101	3	winner	FO-UFO	3_U	33	0.5
marked	NY3-101	3	winner	FO-UFO	3_U	34	NA
marked	NY3-101	3	winner	FO-UFO	3_U	34	0.498
marked	NY3-101	3	winner	FO-UFO	3_U	34	0.25
marked	NY3-101	3	winner	FO-UFO	3_U	34	0.25
marked	NY3-101	3	winner	FO-UFO	3_U	35	NA
marked	NY3-101	3	winner	FO-UFO	3_U	35	0.25
marked	NY3-101	3	winner	FO-UFO	3_U	35	0.5
marked	NY3-101	3	winner	FO-UFO	3_U	36	NA
marked	NY3-101	3	winner	FO-UFO	3_U	36	0.746
marked	NY3-101	3	winner	FO-UFO	3_U	36	0.5
marked	NY3-101	3	winner	FO-UFO	3_U	37	NA
marked	NY3-101	3	winner	FO-UFO	3_U	37	0.246
marked	NY3-101	3	winner	FO-UFO	3_U	37	0.252
marked	NY3-101	3	winner	FO-UFO	3_U	37	0.5
marked	NY3-101	3	winner	FO-UFO	3_U	37	0.5
marked	NY3-101	3	winner	FO-UFO	3_U	38	NA
marked	NY3-101	3	winner	FO-UFO	3_U	38	0.498
marked	NY3-101	3	winner	FO-UFO	3_U	38	0.25
marked	NY3-101	3	winner	FO-UFO	3_U	38	0.25
marked	NY3-101	3	winner	FO-UFO	3_U	39	NA
marked	NY3-101	3	winner	FO-UFO	3_U	39	0.248
marked	NY3-101	3	winner	FO-UFO	3_U	39	0.252
marked	NY3-101	3	winner	FO-UFO	3_U	40	NA
marked	NY3-101	3	winner	FO-UFO	3_U	40	0.746
marked	NY3-101	3	winner	FO-UFO	3_U	40	0.502
marked	NY3-101	3	winner	FO-UFO	3_U	41	NA
marked	NY3-101	3	winner	FO-UFO	3_U	41	0.748
marked	NY3-101	3	winner	FO-UFO	3_U	41	0.248
marked	NY3-101	3	winner	FO-UFO	3_U	42	NA
marked	NY3-101	3	winner	FO-UFO	3_U	42	0.498
marked	NY3-101	3	winner	FO-UFO	3_U	42	0.748
marked	NY3-101	3	winner	FO-UFO	3_U	43	NA
marked	NY3-101	3	winner	FO-UFO	3_U	43	0.5
marked	NY3-101	3	winner	FO-UFO	3_U	43	1.001
marked	NY3-101	3	winner	FO-UFO	3_U	44	NA
marked	NY3-101	3	winner	FO-UFO	3_U	44	2.248
marked	NY3-101	3	winner	FO-UFO	3_U	44	0.25
marked	NY3-101	3	winner	FO-UFO	3_U	44	0.75
marked	NY3-101	3	winner	FO-UFO	3_U	45	NA
marked	NY3-101	3	winner	FO-UFO	3_U	45	0.498
marked	NY3-101	3	winner	FO-UFO	3_U	45	0.25
marked	NY3-101	3	winner	FO-UFO	3_U	45	0.5
marked	NY3-101	3	winner	FO-UFO	3_U	45	0.25
marked	NY3-101	3	winner	FO-UFO	3_U	46	NA
marked	NY3-101	3	winner	FO-UFO	3_U	46	0.504
marked	NY3-101	3	winner	FO-UFO	3_U	47	NA
marked	NY3-101	3	winner	FO-UFO	3_U	47	0.496
marked	NY3-101	3	winner	FO-UFO	3_U	47	0.5
marked	NY3-101	3	winner	FO-UFO	3_U	47	0.252
marked	NY3-101	3	winner	FO-UFO	3_U	48	NA
marked	NY3-101	3	winner	FO-UFO	3_U	49	NA
marked	NY3-101	3	winner	FO-UFO	3_U	49	0.752
marked	NY3-101	3	winner	FO-UFO	3_U	49	0.748
marked	NY3-101	3	winner	FO-UFO	3_U	49	1
marked	NY3-101	3	winner	FO-UFO	3_U	50	NA
marked	NY3-101	3	winner	FO-UFO	3_U	51	NA
marked	NY3-101	3	winner	FO-UFO	3_U	52	NA
marked	NY3-101	3	winner	FO-UFO	3_U	53	NA
marked	NY3-101	3	winner	FO-UFO	3_U	54	NA
marked	NY3-110	7	winner	FO-UFO	3_U	1	NA
marked	NY3-110	7	winner	FO-UFO	3_U	2	NA
marked	NY3-110	7	winner	FO-UFO	3_U	3	NA
marked	NY3-110	7	winner	FO-UFO	3_U	4	NA
marked	NY3-110	7	winner	FO-UFO	3_U	5	NA
marked	NY3-110	7	winner	FO-UFO	3_U	6	NA
marked	NY3-110	7	winner	FO-UFO	3_U	7	NA
marked	NY3-110	7	winner	FO-UFO	3_U	8	NA
marked	NY3-110	7	winner	FO-UFO	3_U	9	NA
marked	NY3-110	7	winner	FO-UFO	3_U	10	NA
marked	NY3-139	11	winner	FO-UFO	3_U	1	NA
marked	NY3-139	11	winner	FO-UFO	3_U	1	0.998
marked	NY3-139	11	winner	FO-UFO	3_U	1	0.5
marked	NY3-139	11	winner	FO-UFO	3_U	1	0.752
marked	NY3-139	11	winner	FO-UFO	3_U	2	NA
marked	NY3-139	11	winner	FO-UFO	3_U	2	0.496
marked	NY3-139	11	winner	FO-UFO	3_U	2	0.252
marked	NY3-139	11	winner	FO-UFO	3_U	2	0.502
marked	NY3-139	11	winner	FO-UFO	3_U	2	0.498
marked	NY3-139	11	winner	FO-UFO	3_U	2	0.248
marked	NY3-139	11	winner	FO-UFO	3_U	2	0.25
marked	NY3-139	11	winner	FO-UFO	3_U	2	0.502
marked	NY3-139	11	winner	FO-UFO	3_U	2	0.5
marked	NY3-139	11	winner	FO-UFO	3_U	2	0.5
marked	NY3-139	11	winner	FO-UFO	3_U	2	0.498
marked	NY3-139	11	winner	FO-UFO	3_U	3	NA
marked	NY3-139	11	winner	FO-UFO	3_U	4	NA
marked	NY3-139	11	winner	FO-UFO	3_U	4	0.496
marked	NY3-139	11	winner	FO-UFO	3_U	4	0.752
marked	NY3-139	11	winner	FO-UFO	3_U	4	1.502
marked	NY3-139	11	winner	FO-UFO	3_U	4	0.498
marked	NY3-139	11	winner	FO-UFO	3_U	5	NA
marked	NY3-139	11	winner	FO-UFO	3_U	5	0.248
marked	NY3-139	11	winner	FO-UFO	3_U	5	0.498
marked	NY3-139	11	winner	FO-UFO	3_U	5	0.25
marked	NY3-139	11	winner	FO-UFO	3_U	5	2.252
marked	NY3-139	11	winner	FO-UFO	3_U	5	0.75
marked	NY3-139	11	winner	FO-UFO	3_U	6	NA
marked	NY3-139	11	winner	FO-UFO	3_U	7	NA
marked	NY3-139	11	winner	FO-UFO	3_U	7	0.75
marked	NY3-139	11	winner	FO-UFO	3_U	7	0.248
marked	NY3-139	11	winner	FO-UFO	3_U	7	2.248
marked	NY3-139	11	winner	FO-UFO	3_U	7	0.504
marked	NY3-139	11	winner	FO-UFO	3_U	7	2.25
marked	NY3-139	11	winner	FO-UFO	3_U	7	1.496
marked	NY3-139	11	winner	FO-UFO	3_U	8	NA
marked	NY3-139	11	winner	FO-UFO	3_U	8	0.25
marked	NY3-139	11	winner	FO-UFO	3_U	9	NA
marked	NY3-139	11	winner	FO-UFO	3_U	9	0.25
marked	NY3-139	11	winner	FO-UFO	3_U	9	0.998
marked	NY3-139	11	winner	FO-UFO	3_U	9	0.502
marked	NY3-139	11	winner	FO-UFO	3_U	9	0.25
marked	NY3-139	11	winner	FO-UFO	3_U	9	0.498
marked	NY3-139	11	winner	FO-UFO	3_U	10	NA
marked	NY3-139	11	winner	FO-UFO	3_U	10	0.498
marked	NY3-139	11	winner	FO-UFO	3_U	11	NA
marked	NY3-139	11	winner	FO-UFO	3_U	11	0.248
marked	NY3-139	11	winner	FO-UFO	3_U	11	1
marked	NY3-139	11	winner	FO-UFO	3_U	11	2
marked	NY3-139	11	winner	FO-UFO	3_U	11	1.426
marked	NY3-139	11	winner	FO-UFO	3_U	11	0.25
marked	NY3-139	11	winner	FO-UFO	3_U	11	1.002
marked	NY3-139	11	winner	FO-UFO	3_U	12	NA
marked	NY3-139	11	winner	FO-UFO	3_U	12	0.748
marked	NY3-139	11	winner	FO-UFO	3_U	13	NA
marked	NY3-139	11	winner	FO-UFO	3_U	14	NA
marked	NY3-139	11	winner	FO-UFO	3_U	14	0.248
marked	NY3-139	11	winner	FO-UFO	3_U	14	0.5
marked	NY3-139	11	winner	FO-UFO	3_U	14	1.752
marked	NY3-139	11	winner	FO-UFO	3_U	15	NA
marked	NY3-139	11	winner	FO-UFO	3_U	16	NA
marked	NY3-139	11	winner	FO-UFO	3_U	16	1.25
marked	NY3-139	11	winner	FO-UFO	3_U	17	NA
marked	NY3-139	11	winner	FO-UFO	3_U	17	0.496
marked	NY3-139	11	winner	FO-UFO	3_U	17	0.5
marked	NY3-139	11	winner	FO-UFO	3_U	17	0.502
marked	NY3-139	11	winner	FO-UFO	3_U	17	0.498
marked	NY3-139	11	winner	FO-UFO	3_U	18	NA
marked	NY3-139	11	winner	FO-UFO	3_U	18	1.502
marked	NY3-139	11	winner	FO-UFO	3_U	19	NA
marked	NY3-139	11	winner	FO-UFO	3_U	19	0.5
marked	NY3-139	11	winner	FO-UFO	3_U	19	1.252
marked	NY3-139	11	winner	FO-UFO	3_U	20	NA
marked	NY3-139	11	winner	FO-UFO	3_U	20	0.748
marked	NY3-139	11	winner	FO-UFO	3_U	20	0.25
marked	NY3-139	11	winner	FO-UFO	3_U	21	NA
marked	NY3-139	11	winner	FO-UFO	3_U	21	2.752
marked	NY3-139	11	winner	FO-UFO	3_U	21	0.5
marked	NY3-139	11	winner	FO-UFO	3_U	21	2.25
marked	NY3-139	11	winner	FO-UFO	3_U	21	0.25
marked	NY3-139	11	winner	FO-UFO	3_U	22	NA
marked	NY3-139	11	winner	FO-UFO	3_U	22	1.746
marked	NY3-139	11	winner	FO-UFO	3_U	22	1
marked	NY3-139	11	winner	FO-UFO	3_U	22	1.002
marked	NY3-139	11	winner	FO-UFO	3_U	23	NA
marked	NY3-139	11	winner	FO-UFO	3_U	24	NA
marked	NY3-139	11	winner	FO-UFO	3_U	24	2
marked	NY3-139	11	winner	FO-UFO	3_U	24	0.252
marked	NY3-139	11	winner	FO-UFO	3_U	24	0.248
marked	NY3-139	11	winner	FO-UFO	3_U	24	1.002
marked	NY3-139	11	winner	FO-UFO	3_U	24	0.996
marked	NY3-139	11	winner	FO-UFO	3_U	25	NA
marked	NY3-139	11	winner	FO-UFO	3_U	25	0.25
marked	NY3-139	11	winner	FO-UFO	3_U	26	NA
marked	NY3-139	11	winner	FO-UFO	3_U	26	2
marked	NY3-139	11	winner	FO-UFO	3_U	27	NA
marked	NY3-139	11	winner	FO-UFO	3_U	27	2.248
marked	NY3-139	11	winner	FO-UFO	3_U	28	NA
marked	NY3-139	11	winner	FO-UFO	3_U	28	0.498
marked	NY3-139	11	winner	FO-UFO	3_U	28	0.25
marked	NY3-139	11	winner	FO-UFO	3_U	28	0.504
marked	NY3-139	11	winner	FO-UFO	3_U	29	NA
marked	NY3-139	11	winner	FO-UFO	3_U	29	2
marked	NY3-139	11	winner	FO-UFO	3_U	29	2.004
marked	NY3-139	11	winner	FO-UFO	3_U	30	NA
marked	NY3-139	11	winner	FO-UFO	3_U	31	NA
marked	NY3-139	11	winner	FO-UFO	3_U	31	0.748
marked	NY3-139	11	winner	FO-UFO	3_U	31	2.752
marked	NY3-139	11	winner	FO-UFO	3_U	32	NA
marked	NY3-139	11	winner	FO-UFO	3_U	32	1.502
marked	NY3-139	11	winner	FO-UFO	3_U	33	NA
marked	NY3-139	11	winner	FO-UFO	3_U	34	NA
marked	NY3-139	11	winner	FO-UFO	3_U	35	NA
marked	NY3-139	11	winner	FO-UFO	3_U	36	NA
marked	NY3-139	11	winner	FO-UFO	3_U	36	0.748
marked	NY3-139	11	winner	FO-UFO	3_U	37	NA
marked	NY3-139	11	winner	FO-UFO	3_U	38	NA
marked	NY3-139	11	winner	FO-UFO	3_U	39	NA
marked	NY3-139	11	winner	FO-UFO	3_U	40	NA
marked	NY3-139	11	winner	FO-UFO	3_U	40	0.249
marked	NY3-139	11	winner	FO-UFO	3_U	40	0.251
marked	NY3-139	11	winner	FO-UFO	3_U	40	0.25
marked	NY3-139	11	winner	FO-UFO	3_U	40	0.25
marked	NY3-139	11	winner	FO-UFO	3_U	40	0.249
marked	NY3-139	11	winner	FO-UFO	3_U	40	0.25
marked	NY3-139	11	winner	FO-UFO	3_U	40	0.25
marked	NY3-139	11	winner	FO-UFO	3_U	40	0.25
marked	NY3-139	11	winner	FO-UFO	3_U	40	0.251
marked	NY3-139	11	winner	FO-UFO	3_U	41	NA
marked	NY3-139	11	winner	FO-UFO	3_U	41	0.48
marked	NY3-139	11	winner	FO-UFO	3_U	42	NA
marked	NY3-131	17	winner	FO-UFO	3_U	1	NA
marked	NY3-131	17	winner	FO-UFO	3_U	1	0.242
marked	NY3-131	17	winner	FO-UFO	3_U	1	0.501
marked	NY3-131	17	winner	FO-UFO	3_U	1	0.25
marked	NY3-131	17	winner	FO-UFO	3_U	1	0.248
marked	NY3-131	17	winner	FO-UFO	3_U	1	0.252
marked	NY3-131	17	winner	FO-UFO	3_U	2	NA
marked	NY3-131	17	winner	FO-UFO	3_U	2	0.5
marked	NY3-131	17	winner	FO-UFO	3_U	2	0.25
marked	NY3-131	17	winner	FO-UFO	3_U	2	0.5
marked	NY3-131	17	winner	FO-UFO	3_U	2	0.5
marked	NY3-131	17	winner	FO-UFO	3_U	3	NA
marked	NY3-131	17	winner	FO-UFO	3_U	3	0.5
marked	NY3-131	17	winner	FO-UFO	3_U	3	2.75
marked	NY3-131	17	winner	FO-UFO	3_U	3	0.672
marked	NY3-131	17	winner	FO-UFO	3_U	3	1.83
marked	NY3-131	17	winner	FO-UFO	3_U	3	0.498
marked	NY3-131	17	winner	FO-UFO	3_U	3	0.502
marked	NY3-131	17	winner	FO-UFO	3_U	3	2.75
marked	NY3-131	17	winner	FO-UFO	3_U	3	0.498
marked	NY3-131	17	winner	FO-UFO	3_U	4	NA
marked	NY3-131	17	winner	FO-UFO	3_U	4	0.25
marked	NY3-131	17	winner	FO-UFO	3_U	4	0.5
marked	NY3-131	17	winner	FO-UFO	3_U	4	0.5
marked	NY3-131	17	winner	FO-UFO	3_U	5	NA
marked	NY3-131	17	winner	FO-UFO	3_U	5	1
marked	NY3-131	17	winner	FO-UFO	3_U	5	0.752
marked	NY3-131	17	winner	FO-UFO	3_U	5	1.25
marked	NY3-131	17	winner	FO-UFO	3_U	5	0.25
marked	NY3-131	17	winner	FO-UFO	3_U	6	NA
marked	NY3-131	17	winner	FO-UFO	3_U	7	NA
marked	NY3-131	17	winner	FO-UFO	3_U	7	0.25
marked	NY3-131	17	winner	FO-UFO	3_U	7	0.25
marked	NY3-131	17	winner	FO-UFO	3_U	7	0.5
marked	NY3-131	17	winner	FO-UFO	3_U	7	0.498
marked	NY3-131	17	winner	FO-UFO	3_U	8	NA
marked	NY3-131	17	winner	FO-UFO	3_U	8	0.498
marked	NY3-131	17	winner	FO-UFO	3_U	8	0.5
marked	NY3-131	17	winner	FO-UFO	3_U	8	0.248
marked	NY3-131	17	winner	FO-UFO	3_U	9	NA
marked	NY3-131	17	winner	FO-UFO	3_U	9	0.252
marked	NY3-131	17	winner	FO-UFO	3_U	9	0.998
marked	NY3-131	17	winner	FO-UFO	3_U	10	NA
marked	NY3-131	17	winner	FO-UFO	3_U	10	0.248
marked	NY3-131	17	winner	FO-UFO	3_U	10	0.75
marked	NY3-131	17	winner	FO-UFO	3_U	10	0.25
marked	NY3-131	17	winner	FO-UFO	3_U	10	2.25
marked	NY3-131	17	winner	FO-UFO	3_U	10	0.25
marked	NY3-131	17	winner	FO-UFO	3_U	11	NA
marked	NY3-131	17	winner	FO-UFO	3_U	11	1.545
marked	NY3-131	17	winner	FO-UFO	3_U	11	0.748
marked	NY3-131	17	winner	FO-UFO	3_U	12	NA
marked	NY3-131	17	winner	FO-UFO	3_U	13	NA
marked	NY3-131	17	winner	FO-UFO	3_U	13	0.5
marked	NY3-131	17	winner	FO-UFO	3_U	14	NA
marked	NY3-131	17	winner	FO-UFO	3_U	14	2.748
marked	NY3-131	17	winner	FO-UFO	3_U	14	0.75
marked	NY3-131	17	winner	FO-UFO	3_U	15	NA
marked	NY3-131	17	winner	FO-UFO	3_U	15	0.25
marked	NY3-131	17	winner	FO-UFO	3_U	15	0.5
marked	NY3-131	17	winner	FO-UFO	3_U	15	0.252
marked	NY3-131	17	winner	FO-UFO	3_U	15	0.248
marked	NY3-131	17	winner	FO-UFO	3_U	15	1.247
marked	NY3-131	17	winner	FO-UFO	3_U	15	0.252
marked	NY3-131	17	winner	FO-UFO	3_U	15	0.498
marked	NY3-131	17	winner	FO-UFO	3_U	15	0.252
marked	NY3-131	17	winner	FO-UFO	3_U	15	0.5
marked	NY3-131	17	winner	FO-UFO	3_U	16	NA
marked	NY3-131	17	winner	FO-UFO	3_U	16	0.25
marked	NY3-131	17	winner	FO-UFO	3_U	16	0.5
marked	NY3-131	17	winner	FO-UFO	3_U	16	0.25
marked	NY3-131	17	winner	FO-UFO	3_U	16	0.248
marked	NY3-131	17	winner	FO-UFO	3_U	16	0.25
marked	NY3-131	17	winner	FO-UFO	3_U	16	0.504
marked	NY3-131	17	winner	FO-UFO	3_U	17	NA
marked	NY3-131	17	winner	FO-UFO	3_U	17	0.498
marked	NY3-131	17	winner	FO-UFO	3_U	17	0.5
marked	NY3-131	17	winner	FO-UFO	3_U	17	0.25
marked	NY3-131	17	winner	FO-UFO	3_U	17	0.248
marked	NY3-131	17	winner	FO-UFO	3_U	18	NA
marked	NY3-131	17	winner	FO-UFO	3_U	18	0.246
marked	NY3-131	17	winner	FO-UFO	3_U	18	0.502
marked	NY3-131	17	winner	FO-UFO	3_U	18	2
marked	NY3-131	17	winner	FO-UFO	3_U	18	0.5
marked	NY3-131	17	winner	FO-UFO	3_U	18	0.498
marked	NY3-131	17	winner	FO-UFO	3_U	18	0.252
marked	NY3-131	17	winner	FO-UFO	3_U	18	0.502
marked	NY3-131	17	winner	FO-UFO	3_U	18	0.248
marked	NY3-131	17	winner	FO-UFO	3_U	18	0.5
marked	NY3-131	17	winner	FO-UFO	3_U	18	0.25
marked	NY3-131	17	winner	FO-UFO	3_U	18	0.502
marked	NY3-131	17	winner	FO-UFO	3_U	18	0.5
marked	NY3-131	17	winner	FO-UFO	3_U	19	NA
marked	NY3-131	17	winner	FO-UFO	3_U	19	0.248
marked	NY3-131	17	winner	FO-UFO	3_U	19	0.5
marked	NY3-131	17	winner	FO-UFO	3_U	19	0.248
marked	NY3-131	17	winner	FO-UFO	3_U	19	2.254
marked	NY3-131	17	winner	FO-UFO	3_U	20	NA
marked	NY3-131	17	winner	FO-UFO	3_U	20	1.5
marked	NY3-131	17	winner	FO-UFO	3_U	20	1.752
marked	NY3-131	17	winner	FO-UFO	3_U	20	0.498
marked	NY3-131	17	winner	FO-UFO	3_U	20	1.508
marked	NY3-131	17	winner	FO-UFO	3_U	21	NA
marked	NY3-131	17	winner	FO-UFO	3_U	22	NA
marked	NY3-131	17	winner	FO-UFO	3_U	22	0.248
marked	NY3-131	17	winner	FO-UFO	3_U	23	NA
marked	NY3-131	17	winner	FO-UFO	3_U	23	0.253
marked	NY3-131	17	winner	FO-UFO	3_U	23	0.247
marked	NY3-131	17	winner	FO-UFO	3_U	23	0.498
marked	NY3-131	17	winner	FO-UFO	3_U	23	0.254
marked	NY3-131	17	winner	FO-UFO	3_U	23	0.498
marked	NY3-131	17	winner	FO-UFO	3_U	23	1.002
marked	NY3-131	17	winner	FO-UFO	3_U	24	NA
marked	NY3-131	17	winner	FO-UFO	3_U	24	0.25
marked	NY3-131	17	winner	FO-UFO	3_U	24	0.502
marked	NY3-131	17	winner	FO-UFO	3_U	24	0.5
marked	NY3-131	17	winner	FO-UFO	3_U	24	0.496
marked	NY3-131	17	winner	FO-UFO	3_U	24	0.502
marked	NY3-131	17	winner	FO-UFO	3_U	25	NA
marked	NY3-131	17	winner	FO-UFO	3_U	25	0.25
marked	NY3-131	17	winner	FO-UFO	3_U	25	1.501
marked	NY3-131	17	winner	FO-UFO	3_U	26	NA
marked	NY3-131	17	winner	FO-UFO	3_U	26	2.252
marked	NY3-131	17	winner	FO-UFO	3_U	26	0.75
marked	NY3-131	17	winner	FO-UFO	3_U	26	0.248
marked	NY3-131	17	winner	FO-UFO	3_U	27	NA
marked	NY3-131	17	winner	FO-UFO	3_U	27	0.748
marked	NY3-131	17	winner	FO-UFO	3_U	27	0.252
marked	NY3-131	17	winner	FO-UFO	3_U	27	0.5
marked	NY3-131	17	winner	FO-UFO	3_U	27	0.5
marked	NY3-131	17	winner	FO-UFO	3_U	27	0.498
marked	NY3-131	17	winner	FO-UFO	3_U	27	0.502
marked	NY3-131	17	winner	FO-UFO	3_U	27	0.502
marked	NY3-131	17	winner	FO-UFO	3_U	27	1
marked	NY3-131	17	winner	FO-UFO	3_U	27	0.748
marked	NY3-131	17	winner	FO-UFO	3_U	27	0.5
marked	NY3-131	17	winner	FO-UFO	3_U	27	0.5
marked	NY3-131	17	winner	FO-UFO	3_U	27	0.252
marked	NY3-131	17	winner	FO-UFO	3_U	27	0.498
marked	NY3-131	17	winner	FO-UFO	3_U	27	0.25
marked	NY3-131	17	winner	FO-UFO	3_U	27	0.25
marked	NY3-131	17	winner	FO-UFO	3_U	27	0.252
marked	NY3-131	17	winner	FO-UFO	3_U	27	0.246
marked	NY3-131	17	winner	FO-UFO	3_U	27	0.252
marked	NY3-131	17	winner	FO-UFO	3_U	27	0.5
marked	NY3-131	17	winner	FO-UFO	3_U	28	NA
marked	NY3-131	17	winner	FO-UFO	3_U	29	NA
marked	NY3-131	17	winner	FO-UFO	3_U	29	1
marked	NY3-131	17	winner	FO-UFO	3_U	29	2.75
marked	NY3-131	17	winner	FO-UFO	3_U	29	0.25
marked	NY3-131	17	winner	FO-UFO	3_U	29	2.752
marked	NY3-131	17	winner	FO-UFO	3_U	29	0.5
marked	NY3-131	17	winner	FO-UFO	3_U	30	NA
marked	NY3-131	17	winner	FO-UFO	3_U	30	0.51
marked	NY3-131	17	winner	FO-UFO	3_U	30	0.49
marked	NY3-131	17	winner	FO-UFO	3_U	30	0.502
marked	NY3-131	17	winner	FO-UFO	3_U	30	0.246
marked	NY3-131	17	winner	FO-UFO	3_U	30	0.252
marked	NY3-131	17	winner	FO-UFO	3_U	30	0.25
marked	NY3-131	17	winner	FO-UFO	3_U	30	0.5
marked	NY3-131	17	winner	FO-UFO	3_U	30	1.498
marked	NY3-131	17	winner	FO-UFO	3_U	30	0.252
marked	NY3-131	17	winner	FO-UFO	3_U	30	0.25
marked	NY3-131	17	winner	FO-UFO	3_U	30	0.5
marked	NY3-131	17	winner	FO-UFO	3_U	30	0.5
marked	NY3-131	17	winner	FO-UFO	3_U	30	0.5
marked	NY3-131	17	winner	FO-UFO	3_U	30	0.25
marked	NY3-131	17	winner	FO-UFO	3_U	30	0.5
marked	NY3-131	17	winner	FO-UFO	3_U	30	0.498
marked	NY3-131	17	winner	FO-UFO	3_U	31	NA
marked	NY3-131	17	winner	FO-UFO	3_U	31	0.248
marked	NY3-131	17	winner	FO-UFO	3_U	31	0.5
marked	NY3-131	17	winner	FO-UFO	3_U	31	0.25
marked	NY3-131	17	winner	FO-UFO	3_U	31	0.5
marked	NY3-131	17	winner	FO-UFO	3_U	31	2.252
marked	NY3-131	17	winner	FO-UFO	3_U	31	1.248
marked	NY3-131	17	winner	FO-UFO	3_U	31	0.25
marked	NY3-131	17	winner	FO-UFO	3_U	31	1
marked	NY3-131	17	winner	FO-UFO	3_U	31	2.502
marked	NY3-131	17	winner	FO-UFO	3_U	31	1
marked	NY3-131	17	winner	FO-UFO	3_U	31	0.748
marked	NY3-131	17	winner	FO-UFO	3_U	31	0.5
marked	NY3-131	17	winner	FO-UFO	3_U	31	0.25
marked	NY3-131	17	winner	FO-UFO	3_U	31	1.248
marked	NY3-131	17	winner	FO-UFO	3_U	31	2.004
marked	NY3-131	17	winner	FO-UFO	3_U	32	NA
marked	NY3-131	17	winner	FO-UFO	3_U	32	0.248
marked	NY3-131	17	winner	FO-UFO	3_U	32	1
marked	NY3-131	17	winner	FO-UFO	3_U	32	0.252
marked	NY3-131	17	winner	FO-UFO	3_U	32	0.246
marked	NY3-131	17	winner	FO-UFO	3_U	32	0.252
marked	NY3-131	17	winner	FO-UFO	3_U	32	0.5
marked	NY3-131	17	winner	FO-UFO	3_U	32	0.25
marked	NY3-131	17	winner	FO-UFO	3_U	32	0.25
marked	NY3-131	17	winner	FO-UFO	3_U	32	0.252
marked	NY3-131	17	winner	FO-UFO	3_U	32	0.498
marked	NY3-131	17	winner	FO-UFO	3_U	32	0.25
marked	NY3-131	17	winner	FO-UFO	3_U	32	0.5
marked	NY3-131	17	winner	FO-UFO	3_U	32	0.25
marked	NY3-131	17	winner	FO-UFO	3_U	32	0.748
marked	NY3-131	17	winner	FO-UFO	3_U	33	NA
marked	NY3-131	17	winner	FO-UFO	3_U	34	NA
marked	NY3-131	17	winner	FO-UFO	3_U	34	0.252
marked	NY3-131	17	winner	FO-UFO	3_U	34	2.25
marked	NY3-131	17	winner	FO-UFO	3_U	34	2
marked	NY3-131	17	winner	FO-UFO	3_U	35	NA
marked	NY3-131	17	winner	FO-UFO	3_U	35	0.748
marked	NY3-131	17	winner	FO-UFO	3_U	35	0.25
marked	NY3-131	17	winner	FO-UFO	3_U	35	0.5
marked	NY3-131	17	winner	FO-UFO	3_U	36	NA
marked	NY3-131	17	winner	FO-UFO	3_U	36	0.748
marked	NY3-131	17	winner	FO-UFO	3_U	37	NA
marked	NY3-131	17	winner	FO-UFO	3_U	37	0.502
marked	NY3-131	17	winner	FO-UFO	3_U	37	0.496
marked	NY3-131	17	winner	FO-UFO	3_U	37	0.252
marked	NY3-131	17	winner	FO-UFO	3_U	37	0.25
marked	NY3-131	17	winner	FO-UFO	3_U	37	0.5
marked	NY3-131	17	winner	FO-UFO	3_U	37	0.25
marked	NY3-131	17	winner	FO-UFO	3_U	37	1.502
marked	NY3-131	17	winner	FO-UFO	3_U	37	0.496
marked	NY3-131	17	winner	FO-UFO	3_U	38	NA
marked	NY3-131	17	winner	FO-UFO	3_U	38	0.246
marked	NY3-131	17	winner	FO-UFO	3_U	38	2
marked	NY3-131	17	winner	FO-UFO	3_U	38	1
marked	NY3-131	17	winner	FO-UFO	3_U	39	NA
marked	NY3-131	17	winner	FO-UFO	3_U	39	1.002
marked	NY3-131	17	winner	FO-UFO	3_U	39	0.248
marked	NY3-131	17	winner	FO-UFO	3_U	39	2.502
marked	NY3-131	17	winner	FO-UFO	3_U	39	0.998
marked	NY3-131	17	winner	FO-UFO	3_U	39	0.252
marked	NY3-131	17	winner	FO-UFO	3_U	39	0.246
marked	NY3-131	17	winner	FO-UFO	3_U	39	1.004
marked	NY3-131	17	winner	FO-UFO	3_U	40	NA
marked	NY3-131	17	winner	FO-UFO	3_U	40	0.75
marked	NY3-131	17	winner	FO-UFO	3_U	40	0.248
marked	NY3-131	17	winner	FO-UFO	3_U	40	0.25
marked	NY3-131	17	winner	FO-UFO	3_U	41	NA
marked	NY3-131	17	winner	FO-UFO	3_U	41	0.5
marked	NY3-131	17	winner	FO-UFO	3_U	41	0.752
marked	NY3-131	17	winner	FO-UFO	3_U	41	0.248
marked	NY3-131	17	winner	FO-UFO	3_U	41	0.5
marked	NY3-131	17	winner	FO-UFO	3_U	41	0.5
marked	NY3-131	17	winner	FO-UFO	3_U	42	NA
marked	NY3-131	17	winner	FO-UFO	3_U	42	1.248
marked	NY3-131	17	winner	FO-UFO	3_U	42	0.25
marked	NY3-131	17	winner	FO-UFO	3_U	42	0.498
marked	NY3-131	17	winner	FO-UFO	3_U	42	0.252
marked	NY3-131	17	winner	FO-UFO	3_U	42	0.25
marked	NY3-131	17	winner	FO-UFO	3_U	42	0.25
marked	NY3-131	17	winner	FO-UFO	3_U	42	0.498
marked	NY3-131	17	winner	FO-UFO	3_U	42	0.502
marked	NY3-131	17	winner	FO-UFO	3_U	42	1
marked	NY3-131	17	winner	FO-UFO	3_U	43	NA
marked	NY3-131	17	winner	FO-UFO	3_U	43	1.25
marked	NY3-131	17	winner	FO-UFO	3_U	43	0.748
marked	NY3-131	17	winner	FO-UFO	3_U	44	NA
marked	NY3-131	17	winner	FO-UFO	3_U	44	0.748
marked	NY3-131	17	winner	FO-UFO	3_U	44	0.5
marked	NY3-131	17	winner	FO-UFO	3_U	44	0.25
marked	NY3-131	17	winner	FO-UFO	3_U	45	NA
marked	NY3-131	17	winner	FO-UFO	3_U	45	0.75
marked	NY3-131	17	winner	FO-UFO	3_U	46	NA
marked	NY3-131	17	winner	FO-UFO	3_U	46	1.002
marked	NY3-131	17	winner	FO-UFO	3_U	46	0.5
marked	NY3-131	17	winner	FO-UFO	3_U	46	1.748
marked	NY3-131	17	winner	FO-UFO	3_U	46	0.25
marked	NY3-131	17	winner	FO-UFO	3_U	46	2.502
marked	NY3-131	17	winner	FO-UFO	3_U	46	0.748
marked	NY3-131	17	winner	FO-UFO	3_U	46	0.5
marked	NY3-131	17	winner	FO-UFO	3_U	46	0.5
marked	NY3-131	17	winner	FO-UFO	3_U	47	NA
marked	NY3-131	17	winner	FO-UFO	3_U	47	0.75
marked	NY3-131	17	winner	FO-UFO	3_U	48	NA
marked	NY3-131	17	winner	FO-UFO	3_U	48	0.246
marked	NY3-131	17	winner	FO-UFO	3_U	48	0.504
marked	NY3-131	17	winner	FO-UFO	3_U	49	NA
marked	NY3-131	17	winner	FO-UFO	3_U	49	0.248
marked	NY3-131	17	winner	FO-UFO	3_U	50	NA
marked	NY3-131	17	winner	FO-UFO	3_U	50	1.252
marked	NY3-131	17	winner	FO-UFO	3_U	50	1.248
marked	NY3-131	17	winner	FO-UFO	3_U	50	0.498
marked	NY3-131	17	winner	FO-UFO	3_U	50	1.502
marked	NY3-131	17	winner	FO-UFO	3_U	51	NA
marked	NY3-131	17	winner	FO-UFO	3_U	51	2
marked	NY3-131	17	winner	FO-UFO	3_U	51	0.25
marked	NY3-131	17	winner	FO-UFO	3_U	51	2.252
marked	NY3-131	17	winner	FO-UFO	3_U	52	NA
marked	NY3-131	17	winner	FO-UFO	3_U	53	NA
marked	NY3-131	17	winner	FO-UFO	3_U	53	0.748
marked	NY3-131	17	winner	FO-UFO	3_U	53	0.5
marked	NY3-131	17	winner	FO-UFO	3_U	54	NA
marked	NY3-131	17	winner	FO-UFO	3_U	54	1.002
marked	NY3-131	17	winner	FO-UFO	3_U	54	0.498
marked	NY3-131	17	winner	FO-UFO	3_U	55	NA
marked	NY3-131	17	winner	FO-UFO	3_U	56	NA
marked	NY3-131	17	winner	FO-UFO	3_U	56	1
marked	NY3-131	17	winner	FO-UFO	3_U	56	0.75
marked	NY3-131	17	winner	FO-UFO	3_U	56	1.002
marked	NY3-131	17	winner	FO-UFO	3_U	57	NA
marked	NY3-131	17	winner	FO-UFO	3_U	57	1.25
marked	NY3-131	17	winner	FO-UFO	3_U	58	NA
marked	NY3-131	17	winner	FO-UFO	3_U	58	2.752
marked	NY3-131	17	winner	FO-UFO	3_U	58	0.498
marked	NY3-131	17	winner	FO-UFO	3_U	58	0.5
marked	NY3-131	17	winner	FO-UFO	3_U	58	0.25
marked	NY3-131	17	winner	FO-UFO	3_U	59	NA
marked	NY3-131	17	winner	FO-UFO	3_U	60	NA
marked	NY3-131	17	winner	FO-UFO	3_U	60	0.496
marked	NY3-131	17	winner	FO-UFO	3_U	61	NA
marked	NY3-131	17	winner	FO-UFO	3_U	61	0.5
marked	NY3-131	17	winner	FO-UFO	3_U	62	NA
marked	NY3-131	17	winner	FO-UFO	3_U	62	0.5
marked	NY3-131	17	winner	FO-UFO	3_U	63	NA
marked	NY3-131	17	winner	FO-UFO	3_U	63	0.498
marked	NY3-131	17	winner	FO-UFO	3_U	63	0.506
marked	NY3-131	17	winner	FO-UFO	3_U	63	0.492
marked	NY3-131	17	winner	FO-UFO	3_U	64	NA
marked	NY3-131	17	winner	FO-UFO	3_U	64	0.748
marked	NY3-131	17	winner	FO-UFO	3_U	65	NA
marked	NY3-131	17	winner	FO-UFO	3_U	65	0.248
marked	NY3-131	17	winner	FO-UFO	3_U	65	0.5
marked	NY3-131	17	winner	FO-UFO	3_U	66	NA
marked	NY3-131	17	winner	FO-UFO	3_U	67	NA
marked	NY3-131	17	winner	FO-UFO	3_U	68	NA
marked	NY3-131	17	winner	FO-UFO	3_U	69	NA
marked	NY3-131	17	winner	FO-UFO	3_U	70	NA
marked	NY3-131	17	winner	FO-UFO	3_U	70	0.501
marked	NY3-131	17	winner	FO-UFO	3_U	71	NA
marked	NY3-131	17	winner	FO-UFO	3_U	71	0.498
marked	NY2-287	20	winner	FO-UFO	3_U	1	NA
marked	NY2-287	20	winner	FO-UFO	3_U	1	0.492
marked	NY2-287	20	winner	FO-UFO	3_U	1	0.251
marked	NY2-287	20	winner	FO-UFO	3_U	1	0.25
marked	NY2-287	20	winner	FO-UFO	3_U	1	0.25
marked	NY2-287	20	winner	FO-UFO	3_U	1	0.25
marked	NY2-287	20	winner	FO-UFO	3_U	1	2.001
marked	NY2-287	20	winner	FO-UFO	3_U	1	0.5
marked	NY2-287	20	winner	FO-UFO	3_U	1	0.248
marked	NY2-287	20	winner	FO-UFO	3_U	1	0.251
marked	NY2-287	20	winner	FO-UFO	3_U	1	1.501
marked	NY2-287	20	winner	FO-UFO	3_U	2	NA
marked	NY2-287	20	winner	FO-UFO	3_U	2	1.256
marked	NY2-287	20	winner	FO-UFO	3_U	2	0.244
marked	NY2-287	20	winner	FO-UFO	3_U	2	0.507
marked	NY2-287	20	winner	FO-UFO	3_U	2	0.249
marked	NY2-287	20	winner	FO-UFO	3_U	3	NA
marked	NY2-287	20	winner	FO-UFO	3_U	3	0.5
marked	NY2-287	20	winner	FO-UFO	3_U	3	0.501
marked	NY2-287	20	winner	FO-UFO	3_U	3	0.25
marked	NY2-287	20	winner	FO-UFO	3_U	3	0.499
marked	NY2-287	20	winner	FO-UFO	3_U	3	0.25
marked	NY2-287	20	winner	FO-UFO	3_U	3	0.25
marked	NY2-287	20	winner	FO-UFO	3_U	3	0.5
marked	NY2-287	20	winner	FO-UFO	3_U	3	0.251
marked	NY2-287	20	winner	FO-UFO	3_U	3	0.25
marked	NY2-287	20	winner	FO-UFO	3_U	3	0.499
marked	NY2-287	20	winner	FO-UFO	3_U	3	0.249
marked	NY2-287	20	winner	FO-UFO	3_U	3	0.251
marked	NY2-287	20	winner	FO-UFO	3_U	3	0.25
marked	NY2-287	20	winner	FO-UFO	3_U	3	1.751
marked	NY2-287	20	winner	FO-UFO	3_U	3	0.499
marked	NY2-287	20	winner	FO-UFO	3_U	3	0.249
marked	NY2-287	20	winner	FO-UFO	3_U	3	0.251
marked	NY2-287	20	winner	FO-UFO	3_U	3	0.5
marked	NY2-287	20	winner	FO-UFO	3_U	4	NA
marked	NY2-287	20	winner	FO-UFO	3_U	4	0.25
marked	NY2-287	20	winner	FO-UFO	3_U	4	0.749
marked	NY2-287	20	winner	FO-UFO	3_U	4	1.751
marked	NY2-287	20	winner	FO-UFO	3_U	4	1.5
marked	NY2-287	20	winner	FO-UFO	3_U	4	0.249
marked	NY2-287	20	winner	FO-UFO	3_U	4	0.25
marked	NY2-287	20	winner	FO-UFO	3_U	4	0.251
marked	NY2-287	20	winner	FO-UFO	3_U	4	0.249
marked	NY2-287	20	winner	FO-UFO	3_U	4	0.001
marked	NY2-287	20	winner	FO-UFO	3_U	4	0.249
marked	NY2-287	20	winner	FO-UFO	3_U	4	0.25
marked	NY2-287	20	winner	FO-UFO	3_U	4	0.251
marked	NY2-287	20	winner	FO-UFO	3_U	5	NA
marked	NY2-287	20	winner	FO-UFO	3_U	5	0.25
marked	NY2-287	20	winner	FO-UFO	3_U	5	0.25
marked	NY2-287	20	winner	FO-UFO	3_U	5	0.249
marked	NY2-287	20	winner	FO-UFO	3_U	5	1.502
marked	NY2-287	20	winner	FO-UFO	3_U	6	NA
marked	NY2-287	20	winner	FO-UFO	3_U	6	0.25
marked	NY2-287	20	winner	FO-UFO	3_U	6	0.251
marked	NY2-287	20	winner	FO-UFO	3_U	6	0.25
marked	NY2-287	20	winner	FO-UFO	3_U	6	0.749
marked	NY2-287	20	winner	FO-UFO	3_U	6	0.751
marked	NY2-287	20	winner	FO-UFO	3_U	6	0.75
marked	NY2-287	20	winner	FO-UFO	3_U	7	NA
marked	NY2-287	20	winner	FO-UFO	3_U	7	0.75
marked	NY2-287	20	winner	FO-UFO	3_U	7	0.999
marked	NY2-287	20	winner	FO-UFO	3_U	7	0.25
marked	NY2-287	20	winner	FO-UFO	3_U	7	0.001
marked	NY2-287	20	winner	FO-UFO	3_U	7	0.248
marked	NY2-287	20	winner	FO-UFO	3_U	7	0.001
marked	NY2-287	20	winner	FO-UFO	3_U	7	0.25
marked	NY2-287	20	winner	FO-UFO	3_U	7	0.25
marked	NY2-287	20	winner	FO-UFO	3_U	7	0.25
marked	NY2-287	20	winner	FO-UFO	3_U	7	0.5
marked	NY2-287	20	winner	FO-UFO	3_U	8	NA
marked	NY2-287	20	winner	FO-UFO	3_U	8	0.25
marked	NY2-287	20	winner	FO-UFO	3_U	8	1.25
marked	NY2-287	20	winner	FO-UFO	3_U	8	0.251
marked	NY2-287	20	winner	FO-UFO	3_U	8	0.249
marked	NY2-287	20	winner	FO-UFO	3_U	9	NA
marked	NY2-287	20	winner	FO-UFO	3_U	9	0.5
marked	NY2-287	20	winner	FO-UFO	3_U	9	0.5
marked	NY2-287	20	winner	FO-UFO	3_U	9	0.5
marked	NY2-287	20	winner	FO-UFO	3_U	9	0.25
marked	NY2-287	20	winner	FO-UFO	3_U	9	0.251
marked	NY2-287	20	winner	FO-UFO	3_U	9	0.499
marked	NY2-287	20	winner	FO-UFO	3_U	10	NA
marked	NY2-287	20	winner	FO-UFO	3_U	10	0.249
marked	NY2-287	20	winner	FO-UFO	3_U	10	0.25
marked	NY2-287	20	winner	FO-UFO	3_U	10	0.251
marked	NY2-287	20	winner	FO-UFO	3_U	10	0.249
marked	NY2-287	20	winner	FO-UFO	3_U	10	0.5
marked	NY2-287	20	winner	FO-UFO	3_U	11	NA
marked	NY2-287	20	winner	FO-UFO	3_U	11	0.499
marked	NY2-287	20	winner	FO-UFO	3_U	11	0.501
marked	NY2-287	20	winner	FO-UFO	3_U	11	0.5
marked	NY2-287	20	winner	FO-UFO	3_U	11	0.5
marked	NY2-287	20	winner	FO-UFO	3_U	12	NA
marked	NY2-287	20	winner	FO-UFO	3_U	13	NA
marked	NY2-287	20	winner	FO-UFO	3_U	13	1.501
marked	NY2-287	20	winner	FO-UFO	3_U	13	0.249
marked	NY2-287	20	winner	FO-UFO	3_U	13	0.001
marked	NY2-287	20	winner	FO-UFO	3_U	13	0.248
marked	NY2-287	20	winner	FO-UFO	3_U	13	0.001
marked	NY2-287	20	winner	FO-UFO	3_U	13	0.251
marked	NY2-287	20	winner	FO-UFO	3_U	13	0.249
marked	NY2-287	20	winner	FO-UFO	3_U	13	0.5
marked	NY2-287	20	winner	FO-UFO	3_U	14	NA
marked	NY2-287	20	winner	FO-UFO	3_U	14	0.249
marked	NY2-287	20	winner	FO-UFO	3_U	14	0.25
marked	NY2-287	20	winner	FO-UFO	3_U	14	0.251
marked	NY2-287	20	winner	FO-UFO	3_U	15	NA
marked	NY2-287	20	winner	FO-UFO	3_U	15	0.25
marked	NY2-287	20	winner	FO-UFO	3_U	15	0.501
marked	NY2-287	20	winner	FO-UFO	3_U	15	0.249
marked	NY2-287	20	winner	FO-UFO	3_U	16	NA
marked	NY2-287	20	winner	FO-UFO	3_U	16	0.25
marked	NY2-287	20	winner	FO-UFO	3_U	16	0.25
marked	NY2-287	20	winner	FO-UFO	3_U	16	0.25
marked	NY2-287	20	winner	FO-UFO	3_U	16	0.25
marked	NY2-287	20	winner	FO-UFO	3_U	16	0.249
marked	NY2-287	20	winner	FO-UFO	3_U	16	0.251
marked	NY2-287	20	winner	FO-UFO	3_U	16	0.25
marked	NY2-287	20	winner	FO-UFO	3_U	17	NA
marked	NY2-287	20	winner	FO-UFO	3_U	17	2.25
marked	NY2-287	20	winner	FO-UFO	3_U	18	NA
marked	NY2-287	20	winner	FO-UFO	3_U	19	NA
marked	NY2-287	20	winner	FO-UFO	3_U	20	NA
marked	NY2-287	20	winner	FO-UFO	3_U	20	0.25
marked	NY2-287	20	winner	FO-UFO	3_U	20	0.249
marked	NY2-287	20	winner	FO-UFO	3_U	20	0.251
marked	NY2-287	20	winner	FO-UFO	3_U	20	0.249
marked	NY2-287	20	winner	FO-UFO	3_U	20	1.251
marked	NY2-287	20	winner	FO-UFO	3_U	20	0.498
marked	NY2-287	20	winner	FO-UFO	3_U	20	0.252
marked	NY2-287	20	winner	FO-UFO	3_U	20	0.249
marked	NY2-287	20	winner	FO-UFO	3_U	20	0.249
marked	NY2-287	20	winner	FO-UFO	3_U	20	0.251
marked	NY2-287	20	winner	FO-UFO	3_U	20	0.25
marked	NY2-287	20	winner	FO-UFO	3_U	21	NA
marked	NY2-287	20	winner	FO-UFO	3_U	21	2.5
marked	NY2-287	20	winner	FO-UFO	3_U	21	0.749
marked	NY2-287	20	winner	FO-UFO	3_U	21	0.5
marked	NY2-287	20	winner	FO-UFO	3_U	22	NA
marked	NY2-287	20	winner	FO-UFO	3_U	22	0.249
marked	NY2-287	20	winner	FO-UFO	3_U	22	0.251
marked	NY2-287	20	winner	FO-UFO	3_U	22	0.249
marked	NY2-287	20	winner	FO-UFO	3_U	22	0.251
marked	NY2-287	20	winner	FO-UFO	3_U	22	0.249
marked	NY2-287	20	winner	FO-UFO	3_U	22	0.5
marked	NY2-287	20	winner	FO-UFO	3_U	22	0.25
marked	NY2-287	20	winner	FO-UFO	3_U	22	0.751
marked	NY2-287	20	winner	FO-UFO	3_U	22	0.248
marked	NY2-287	20	winner	FO-UFO	3_U	22	0.752
marked	NY2-287	20	winner	FO-UFO	3_U	23	NA
marked	NY2-287	20	winner	FO-UFO	3_U	23	0.75
marked	NY2-287	20	winner	FO-UFO	3_U	23	2.5
marked	NY2-287	20	winner	FO-UFO	3_U	23	0.5
marked	NY2-287	20	winner	FO-UFO	3_U	23	0.249
marked	NY2-287	20	winner	FO-UFO	3_U	23	0.25
marked	NY2-287	20	winner	FO-UFO	3_U	23	0.25
marked	NY2-287	20	winner	FO-UFO	3_U	23	0.001
marked	NY2-287	20	winner	FO-UFO	3_U	23	0.25
marked	NY2-287	20	winner	FO-UFO	3_U	23	1.5
marked	NY2-287	20	winner	FO-UFO	3_U	24	NA
marked	NY2-287	20	winner	FO-UFO	3_U	24	0.25
marked	NY2-287	20	winner	FO-UFO	3_U	24	0.25
marked	NY2-287	20	winner	FO-UFO	3_U	24	0.25
marked	NY2-287	20	winner	FO-UFO	3_U	24	0.501
marked	NY2-287	20	winner	FO-UFO	3_U	24	0.249
marked	NY2-287	20	winner	FO-UFO	3_U	24	0.501
marked	NY2-287	20	winner	FO-UFO	3_U	24	0.499
marked	NY2-287	20	winner	FO-UFO	3_U	24	0.249
marked	NY2-287	20	winner	FO-UFO	3_U	24	0.252
marked	NY2-287	20	winner	FO-UFO	3_U	25	NA
marked	NY2-287	20	winner	FO-UFO	3_U	25	0.25
marked	NY2-287	20	winner	FO-UFO	3_U	25	0.25
marked	NY2-287	20	winner	FO-UFO	3_U	26	NA
marked	NY2-287	20	winner	FO-UFO	3_U	26	0.502
marked	NY2-287	20	winner	FO-UFO	3_U	26	0.247
marked	NY2-287	20	winner	FO-UFO	3_U	26	2.501
marked	NY2-287	20	winner	FO-UFO	3_U	26	0.499
marked	NY2-287	20	winner	FO-UFO	3_U	26	0.25
marked	NY2-287	20	winner	FO-UFO	3_U	27	NA
marked	NY2-287	20	winner	FO-UFO	3_U	27	0.499
marked	NY2-287	20	winner	FO-UFO	3_U	27	0.249
marked	NY2-287	20	winner	FO-UFO	3_U	27	0.251
marked	NY2-287	20	winner	FO-UFO	3_U	27	0.25
marked	NY2-287	20	winner	FO-UFO	3_U	27	0.25
marked	NY2-287	20	winner	FO-UFO	3_U	28	NA
marked	NY2-287	20	winner	FO-UFO	3_U	28	0.249
marked	NY2-287	20	winner	FO-UFO	3_U	28	0.25
marked	NY2-287	20	winner	FO-UFO	3_U	28	0.25
marked	NY2-287	20	winner	FO-UFO	3_U	28	2.001
marked	NY2-287	20	winner	FO-UFO	3_U	28	0.749
marked	NY2-287	20	winner	FO-UFO	3_U	28	0.25
marked	NY2-287	20	winner	FO-UFO	3_U	29	NA
marked	NY2-287	20	winner	FO-UFO	3_U	29	0.498
marked	NY2-287	20	winner	FO-UFO	3_U	29	0.25
marked	NY2-287	20	winner	FO-UFO	3_U	29	0.251
marked	NY2-287	20	winner	FO-UFO	3_U	29	0.25
marked	NY2-287	20	winner	FO-UFO	3_U	29	0.25
marked	NY2-287	20	winner	FO-UFO	3_U	29	0.251
marked	NY2-287	20	winner	FO-UFO	3_U	29	0.249
marked	NY2-287	20	winner	FO-UFO	3_U	30	NA
marked	NY2-287	20	winner	FO-UFO	3_U	30	0.248
marked	NY2-287	20	winner	FO-UFO	3_U	30	0.251
marked	NY2-287	20	winner	FO-UFO	3_U	30	0.25
marked	NY2-287	20	winner	FO-UFO	3_U	30	0.249
marked	NY2-287	20	winner	FO-UFO	3_U	30	2.002
marked	NY2-287	20	winner	FO-UFO	3_U	31	NA
marked	NY2-287	20	winner	FO-UFO	3_U	31	0.251
marked	NY2-287	20	winner	FO-UFO	3_U	32	NA
marked	NY2-287	20	winner	FO-UFO	3_U	33	NA
marked	NY2-287	20	winner	FO-UFO	3_U	33	0.25
marked	NY2-287	20	winner	FO-UFO	3_U	33	0.25
marked	NY2-287	20	winner	FO-UFO	3_U	33	0.251
marked	NY2-287	20	winner	FO-UFO	3_U	33	0.249
marked	NY2-287	20	winner	FO-UFO	3_U	33	0.25
marked	NY2-287	20	winner	FO-UFO	3_U	33	0.25
marked	NY2-287	20	winner	FO-UFO	3_U	33	0.25
marked	NY2-287	20	winner	FO-UFO	3_U	33	0.25
marked	NY2-287	20	winner	FO-UFO	3_U	33	0.251
marked	NY2-287	20	winner	FO-UFO	3_U	33	0.249
marked	NY2-287	20	winner	FO-UFO	3_U	33	0.25
marked	NY2-287	20	winner	FO-UFO	3_U	33	0.251
marked	NY2-287	20	winner	FO-UFO	3_U	34	NA
marked	NY2-287	20	winner	FO-UFO	3_U	35	NA
marked	NY2-287	20	winner	FO-UFO	3_U	35	0.249
marked	NY2-287	20	winner	FO-UFO	3_U	35	0.25
marked	NY2-287	20	winner	FO-UFO	3_U	35	0.25
marked	NY2-287	20	winner	FO-UFO	3_U	35	0.25
marked	NY2-287	20	winner	FO-UFO	3_U	35	0.25
marked	NY2-287	20	winner	FO-UFO	3_U	35	0.25
marked	NY2-287	20	winner	FO-UFO	3_U	36	NA
marked	NY2-287	20	winner	FO-UFO	3_U	37	NA
marked	NY2-287	20	winner	FO-UFO	3_U	38	NA
marked	NY2-287	20	winner	FO-UFO	3_U	38	2.499
marked	NY2-287	20	winner	FO-UFO	3_U	39	NA
marked	NY2-287	20	winner	FO-UFO	3_U	39	0.251
marked	NY2-287	20	winner	FO-UFO	3_U	39	0.249
marked	NY2-287	20	winner	FO-UFO	3_U	39	0.25
marked	NY2-287	20	winner	FO-UFO	3_U	39	0.25
marked	NY2-287	20	winner	FO-UFO	3_U	40	NA
marked	NY2-287	20	winner	FO-UFO	3_U	40	1.75
marked	NY2-287	20	winner	FO-UFO	3_U	40	0.499
marked	NY2-287	20	winner	FO-UFO	3_U	41	NA
marked	NY2-287	20	winner	FO-UFO	3_U	41	1.998
marked	NY2-287	20	winner	FO-UFO	3_U	41	0.25
marked	NY2-287	20	winner	FO-UFO	3_U	41	0.25
marked	NY2-287	20	winner	FO-UFO	3_U	42	NA
marked	NY2-287	20	winner	FO-UFO	3_U	43	NA
marked	NY2-287	20	winner	FO-UFO	3_U	43	0.502
marked	NY2-287	20	winner	FO-UFO	3_U	43	0.498
marked	NY2-287	20	winner	FO-UFO	3_U	44	NA
marked	NY2-287	20	winner	FO-UFO	3_U	45	NA
marked	NY2-287	20	winner	FO-UFO	3_U	46	NA
marked	NY2-287	20	winner	FO-UFO	3_U	47	NA
marked	NY2-287	20	winner	FO-UFO	3_U	48	NA
marked	NY2-287	20	winner	FO-UFO	3_U	48	0.256
marked	NY2-287	20	winner	FO-UFO	3_U	49	NA
marked	NY3-323	28	winner	FO-UFO	3_U	1	NA
marked	NY3-323	28	winner	FO-UFO	3_U	1	0.996
marked	NY3-323	28	winner	FO-UFO	3_U	1	0.748
marked	NY3-323	28	winner	FO-UFO	3_U	1	0.996
marked	NY3-323	28	winner	FO-UFO	3_U	2	NA
marked	NY3-323	28	winner	FO-UFO	3_U	2	0.996
marked	NY3-323	28	winner	FO-UFO	3_U	3	NA
marked	NY3-323	28	winner	FO-UFO	3_U	3	0.748
marked	NY3-323	28	winner	FO-UFO	3_U	3	0.496
marked	NY3-323	28	winner	FO-UFO	3_U	3	0.5
marked	NY3-323	28	winner	FO-UFO	3_U	4	NA
marked	NY3-323	28	winner	FO-UFO	3_U	5	NA
marked	NY3-323	28	winner	FO-UFO	3_U	6	NA
marked	NY3-323	28	winner	FO-UFO	3_U	7	NA
marked	NY3-323	28	winner	FO-UFO	3_U	8	NA
marked	NY3-323	28	winner	FO-UFO	3_U	9	NA
marked	NY3-323	28	winner	FO-UFO	3_U	10	NA
marked	NY3-325	30	winner	FO-UFO	3_U	1	NA
marked	NY3-325	30	winner	FO-UFO	3_U	1	2.752
marked	NY3-325	30	winner	FO-UFO	3_U	2	NA
marked	NY3-325	30	winner	FO-UFO	3_U	3	NA
marked	NY3-325	30	winner	FO-UFO	3_U	3	1.248
marked	NY3-325	30	winner	FO-UFO	3_U	4	NA
marked	NY3-325	30	winner	FO-UFO	3_U	5	NA
marked	NY3-325	30	winner	FO-UFO	3_U	6	NA
marked	NY3-325	30	winner	FO-UFO	3_U	6	0.248
marked	NY3-325	30	winner	FO-UFO	3_U	6	0.25
marked	NY3-325	30	winner	FO-UFO	3_U	6	0.248
marked	NY3-325	30	winner	FO-UFO	3_U	6	0.25
marked	NY3-325	30	winner	FO-UFO	3_U	6	0.504
marked	NY3-325	30	winner	FO-UFO	3_U	6	1.5
marked	NY3-325	30	winner	FO-UFO	3_U	7	NA
marked	NY3-325	30	winner	FO-UFO	3_U	8	NA
marked	NY3-325	30	winner	FO-UFO	3_U	8	0.5
marked	NY3-325	30	winner	FO-UFO	3_U	8	2.505
marked	NY3-325	30	winner	FO-UFO	3_U	9	NA
marked	NY3-325	30	winner	FO-UFO	3_U	10	NA
marked	NY2-526	41	winner	FO-UFO	3_U	1	NA
marked	NY2-526	41	winner	FO-UFO	3_U	1	1.75
marked	NY2-526	41	winner	FO-UFO	3_U	1	0.75
marked	NY2-526	41	winner	FO-UFO	3_U	1	1.25
marked	NY2-526	41	winner	FO-UFO	3_U	1	0.249
marked	NY2-526	41	winner	FO-UFO	3_U	1	0.249
marked	NY2-526	41	winner	FO-UFO	3_U	1	0.251
marked	NY2-526	41	winner	FO-UFO	3_U	1	0.249
marked	NY2-526	41	winner	FO-UFO	3_U	1	0.502
marked	NY2-526	41	winner	FO-UFO	3_U	1	2.75
marked	NY2-526	41	winner	FO-UFO	3_U	1	0.251
marked	NY2-526	41	winner	FO-UFO	3_U	2	NA
marked	NY2-526	41	winner	FO-UFO	3_U	3	NA
marked	NY2-526	41	winner	FO-UFO	3_U	3	0.251
marked	NY2-526	41	winner	FO-UFO	3_U	3	0.249
marked	NY2-526	41	winner	FO-UFO	3_U	3	0.5
marked	NY2-526	41	winner	FO-UFO	3_U	3	0.751
marked	NY2-526	41	winner	FO-UFO	3_U	3	0.75
marked	NY2-526	41	winner	FO-UFO	3_U	3	2.999
marked	NY2-526	41	winner	FO-UFO	3_U	3	0.278
marked	NY2-526	41	winner	FO-UFO	3_U	3	0.473
marked	NY2-526	41	winner	FO-UFO	3_U	4	NA
marked	NY2-526	41	winner	FO-UFO	3_U	4	2.251
marked	NY2-526	41	winner	FO-UFO	3_U	4	0.25
marked	NY2-526	41	winner	FO-UFO	3_U	4	0.5
marked	NY2-526	41	winner	FO-UFO	3_U	4	0.249
marked	NY2-526	41	winner	FO-UFO	3_U	4	0.001
marked	NY2-526	41	winner	FO-UFO	3_U	4	0.25
marked	NY2-526	41	winner	FO-UFO	3_U	4	0.5
marked	NY2-526	41	winner	FO-UFO	3_U	4	0.248
marked	NY2-526	41	winner	FO-UFO	3_U	5	NA
marked	NY2-526	41	winner	FO-UFO	3_U	5	1.502
marked	NY2-526	41	winner	FO-UFO	3_U	5	0.498
marked	NY2-526	41	winner	FO-UFO	3_U	5	0.25
marked	NY2-526	41	winner	FO-UFO	3_U	5	0.5
marked	NY2-526	41	winner	FO-UFO	3_U	5	0.5
marked	NY2-526	41	winner	FO-UFO	3_U	5	2.5
marked	NY2-526	41	winner	FO-UFO	3_U	5	0.749
marked	NY2-526	41	winner	FO-UFO	3_U	5	0.251
marked	NY2-526	41	winner	FO-UFO	3_U	5	1.752
marked	NY2-526	41	winner	FO-UFO	3_U	5	2.499
marked	NY2-526	41	winner	FO-UFO	3_U	5	0.498
marked	NY2-526	41	winner	FO-UFO	3_U	6	NA
marked	NY2-526	41	winner	FO-UFO	3_U	7	NA
marked	NY2-526	41	winner	FO-UFO	3_U	7	0.251
marked	NY2-526	41	winner	FO-UFO	3_U	7	0.249
marked	NY2-526	41	winner	FO-UFO	3_U	7	0.501
marked	NY2-526	41	winner	FO-UFO	3_U	7	0.25
marked	NY2-526	41	winner	FO-UFO	3_U	7	2
marked	NY2-526	41	winner	FO-UFO	3_U	8	NA
marked	NY2-526	41	winner	FO-UFO	3_U	8	0.496
marked	NY2-526	41	winner	FO-UFO	3_U	8	1.504
marked	NY2-526	41	winner	FO-UFO	3_U	8	0.746
marked	NY2-526	41	winner	FO-UFO	3_U	8	0.5
marked	NY2-526	41	winner	FO-UFO	3_U	9	NA
marked	NY2-526	41	winner	FO-UFO	3_U	9	1.25
marked	NY2-526	41	winner	FO-UFO	3_U	9	1
marked	NY2-526	41	winner	FO-UFO	3_U	9	0.248
marked	NY2-526	41	winner	FO-UFO	3_U	9	1.26
marked	NY2-526	41	winner	FO-UFO	3_U	9	0.24
marked	NY2-526	41	winner	FO-UFO	3_U	9	1.002
marked	NY2-526	41	winner	FO-UFO	3_U	9	1.75
marked	NY2-526	41	winner	FO-UFO	3_U	9	0.246
marked	NY2-526	41	winner	FO-UFO	3_U	10	NA
marked	NY2-526	41	winner	FO-UFO	3_U	10	0.248
marked	NY2-526	41	winner	FO-UFO	3_U	11	NA
marked	NY2-526	41	winner	FO-UFO	3_U	11	0.748
marked	NY2-526	41	winner	FO-UFO	3_U	12	NA
marked	NY2-526	41	winner	FO-UFO	3_U	12	1.248
marked	NY2-526	41	winner	FO-UFO	3_U	13	NA
marked	NY2-526	41	winner	FO-UFO	3_U	13	1.248
marked	NY2-526	41	winner	FO-UFO	3_U	13	0.25
marked	NY2-526	41	winner	FO-UFO	3_U	13	0.5
marked	NY2-526	41	winner	FO-UFO	3_U	14	NA
marked	NY2-526	41	winner	FO-UFO	3_U	15	NA
marked	NY2-526	41	winner	FO-UFO	3_U	16	NA
marked	NY2-526	41	winner	FO-UFO	3_U	16	0.998
marked	NY2-526	41	winner	FO-UFO	3_U	17	NA
marked	NY2-526	41	winner	FO-UFO	3_U	17	0.25
marked	NY2-526	41	winner	FO-UFO	3_U	18	NA
marked	NY2-526	41	winner	FO-UFO	3_U	19	NA
marked	NY2-526	41	winner	FO-UFO	3_U	20	NA
marked	NY2-526	41	winner	FO-UFO	3_U	20	0.498
marked	NY2-526	41	winner	FO-UFO	3_U	20	0.252
marked	NY2-526	41	winner	FO-UFO	3_U	20	0.5
marked	NY2-526	41	winner	FO-UFO	3_U	20	0.5
marked	NY2-526	41	winner	FO-UFO	3_U	21	NA
marked	NY2-526	41	winner	FO-UFO	3_U	22	NA
marked	NY2-526	41	winner	FO-UFO	3_U	23	NA
marked	NY2-526	41	winner	FO-UFO	3_U	24	NA
marked	NY2-526	41	winner	FO-UFO	3_U	24	0.5
marked	NY2-526	41	winner	FO-UFO	3_U	24	0.5
marked	NY2-526	41	winner	FO-UFO	3_U	24	0.5
marked	NY2-526	41	winner	FO-UFO	3_U	24	2.252
marked	NY2-526	41	winner	FO-UFO	3_U	24	0.496
marked	NY2-526	41	winner	FO-UFO	3_U	25	NA
marked	NY2-526	41	winner	FO-UFO	3_U	26	NA
marked	NY2-526	41	winner	FO-UFO	3_U	26	0.75
marked	NY2-526	41	winner	FO-UFO	3_U	27	NA
marked	NY2-526	41	winner	FO-UFO	3_U	28	NA
marked	NY2-526	41	winner	FO-UFO	3_U	29	NA
marked	NY2-526	41	winner	FO-UFO	3_U	30	NA
marked	NY2-526	41	winner	FO-UFO	3_U	30	0.5
marked	NY2-526	41	winner	FO-UFO	3_U	30	0.248
marked	NY2-526	41	winner	FO-UFO	3_U	31	NA
marked	NY2-526	41	winner	FO-UFO	3_U	32	NA
marked	NY2-526	41	winner	FO-UFO	3_U	33	NA
marked	NY2-526	41	winner	FO-UFO	3_U	34	NA
marked	NY2-526	41	winner	FO-UFO	3_U	34	0.248
marked	NY2-526	41	winner	FO-UFO	3_U	35	NA
marked	NY2-526	41	winner	FO-UFO	3_U	35	0.248
marked	NY2-526	41	winner	FO-UFO	3_U	36	NA
marked	NY2-526	41	winner	FO-UFO	3_U	36	0.5
marked	NY2-526	41	winner	FO-UFO	3_U	37	NA
marked	NY2-526	41	winner	FO-UFO	3_U	38	NA
marked	NY2-526	41	winner	FO-UFO	3_U	39	NA
marked	NY2-138	2	winner	S-FO	2_F	1	NA
marked	NY2-138	2	winner	S-FO	2_F	2	NA
marked	NY2-138	2	winner	S-FO	2_F	2	1
marked	NY2-138	2	winner	S-FO	2_F	3	NA
marked	NY2-138	2	winner	S-FO	2_F	3	1.076
marked	NY2-138	2	winner	S-FO	2_F	3	2.5
marked	NY2-138	2	winner	S-FO	2_F	4	NA
marked	NY2-138	2	winner	S-FO	2_F	4	1.248
marked	NY2-138	2	winner	S-FO	2_F	5	NA
marked	NY2-138	2	winner	S-FO	2_F	5	1.248
marked	NY2-138	2	winner	S-FO	2_F	6	NA
marked	NY2-138	2	winner	S-FO	2_F	6	1.752
marked	NY2-138	2	winner	S-FO	2_F	7	NA
marked	NY2-138	2	winner	S-FO	2_F	7	0.752
marked	NY2-138	2	winner	S-FO	2_F	8	NA
marked	NY2-138	2	winner	S-FO	2_F	8	0.744
marked	NY2-138	2	winner	S-FO	2_F	9	NA
marked	NY2-138	2	winner	S-FO	2_F	9	1
marked	NY2-138	2	winner	S-FO	2_F	9	0.752
marked	NY2-138	2	winner	S-FO	2_F	10	NA
marked	NY2-138	2	winner	S-FO	2_F	11	NA
marked	NY2-138	2	winner	S-FO	2_F	11	0.5
marked	NY2-138	2	winner	S-FO	2_F	12	NA
marked	NY2-138	2	winner	S-FO	2_F	13	NA
marked	NY2-138	2	winner	S-FO	2_F	14	NA
marked	NY2-138	2	winner	S-FO	2_F	15	NA
marked	NY2-138	2	winner	S-FO	2_F	16	NA
marked	NY2-138	2	winner	S-FO	2_F	16	1.968
marked	NY2-138	2	winner	S-FO	2_F	17	NA
marked	NY2-138	2	winner	S-FO	2_F	18	NA
marked	NY2-138	2	winner	S-FO	2_F	19	NA
marked	NY2-138	2	winner	S-FO	2_F	20	NA
marked	NY2-138	2	winner	S-FO	2_F	20	2.504
marked	NY2-138	2	winner	S-FO	2_F	21	NA
marked	NY2-138	2	winner	S-FO	2_F	22	NA
marked	NY2-138	2	winner	S-FO	2_F	23	NA
marked	NY2-138	2	winner	S-FO	2_F	24	NA
marked	NY2-138	2	winner	S-FO	2_F	24	0.996
marked	NY2-138	2	winner	S-FO	2_F	25	NA
marked	NY2-138	2	winner	S-FO	2_F	26	NA
marked	NY2-138	2	winner	S-FO	2_F	27	NA
marked	NY2-138	2	winner	S-FO	2_F	27	0.748
marked	NY2-138	2	winner	S-FO	2_F	27	0.748
marked	NY2-138	2	winner	S-FO	2_F	28	NA
marked	NY2-138	2	winner	S-FO	2_F	28	1.508
marked	NY2-138	2	winner	S-FO	2_F	29	NA
marked	NY2-138	2	winner	S-FO	2_F	30	NA
marked	NY2-138	2	winner	S-FO	2_F	31	NA
marked	NY2-138	2	winner	S-FO	2_F	31	1
marked	NY2-138	2	winner	S-FO	2_F	32	NA
marked	NY2-138	2	winner	S-FO	2_F	32	0.244
marked	NY2-138	2	winner	S-FO	2_F	33	NA
marked	NY2-138	2	winner	S-FO	2_F	34	NA
marked	NY2-138	2	winner	S-FO	2_F	35	NA
marked	NY2-138	2	winner	S-FO	2_F	36	NA
marked	NY2-138	2	winner	S-FO	2_F	36	0.748
marked	NY2-138	2	winner	S-FO	2_F	37	NA
marked	NY2-138	2	winner	S-FO	2_F	38	NA
marked	NY2-138	2	winner	S-FO	2_F	38	2
marked	NY2-138	2	winner	S-FO	2_F	39	NA
marked	NY2-138	2	winner	S-FO	2_F	40	NA
marked	NY2-138	2	winner	S-FO	2_F	41	NA
marked	NY2-138	2	winner	S-FO	2_F	42	NA
marked	NY2-138	2	winner	S-FO	2_F	43	NA
marked	NY2-142	4	winner	S-FO	2_F	1	NA
marked	NY2-142	4	winner	S-FO	2_F	1	0.25
marked	NY2-142	4	winner	S-FO	2_F	2	NA
marked	NY2-142	4	winner	S-FO	2_F	3	NA
marked	NY2-142	4	winner	S-FO	2_F	4	NA
marked	NY2-142	4	winner	S-FO	2_F	4	0.768
marked	NY2-142	4	winner	S-FO	2_F	4	0.904
marked	NY2-142	4	winner	S-FO	2_F	4	0.088
marked	NY2-142	4	winner	S-FO	2_F	4	0.92
marked	NY2-142	4	winner	S-FO	2_F	5	NA
marked	NY2-142	4	winner	S-FO	2_F	5	0.249
marked	NY2-142	4	winner	S-FO	2_F	5	0.25
marked	NY2-142	4	winner	S-FO	2_F	5	0.25
marked	NY2-142	4	winner	S-FO	2_F	5	0.25
marked	NY2-142	4	winner	S-FO	2_F	6	NA
marked	NY2-142	4	winner	S-FO	2_F	7	NA
marked	NY2-142	4	winner	S-FO	2_F	8	NA
marked	NY2-142	4	winner	S-FO	2_F	8	2.512
marked	NY2-142	4	winner	S-FO	2_F	9	NA
marked	NY2-142	4	winner	S-FO	2_F	10	NA
marked	NY2-142	4	winner	S-FO	2_F	11	NA
marked	NY2-142	4	winner	S-FO	2_F	12	NA
marked	NY2-142	4	winner	S-FO	2_F	14	NA
marked	NY3-103	6	winner	S-FO	2_F	1	NA
marked	NY3-103	6	winner	S-FO	2_F	1	0.299
marked	NY3-103	6	winner	S-FO	2_F	1	0.194
marked	NY3-103	6	winner	S-FO	2_F	1	0.251
marked	NY3-103	6	winner	S-FO	2_F	1	0.553
marked	NY3-103	6	winner	S-FO	2_F	1	0.249
marked	NY3-103	6	winner	S-FO	2_F	1	0.251
marked	NY3-103	6	winner	S-FO	2_F	1	0.5
marked	NY3-103	6	winner	S-FO	2_F	1	0.25
marked	NY3-103	6	winner	S-FO	2_F	1	0.249
marked	NY3-103	6	winner	S-FO	2_F	1	0.251
marked	NY3-103	6	winner	S-FO	2_F	1	0.25
marked	NY3-103	6	winner	S-FO	2_F	1	0.75
marked	NY3-103	6	winner	S-FO	2_F	1	0.501
marked	NY3-103	6	winner	S-FO	2_F	1	0.249
marked	NY3-103	6	winner	S-FO	2_F	1	0.25
marked	NY3-103	6	winner	S-FO	2_F	1	0.25
marked	NY3-103	6	winner	S-FO	2_F	1	0.25
marked	NY3-103	6	winner	S-FO	2_F	1	0.25
marked	NY3-103	6	winner	S-FO	2_F	1	0.251
marked	NY3-103	6	winner	S-FO	2_F	1	0.249
marked	NY3-103	6	winner	S-FO	2_F	1	0.25
marked	NY3-103	6	winner	S-FO	2_F	1	0.251
marked	NY3-103	6	winner	S-FO	2_F	1	0.248
marked	NY3-103	6	winner	S-FO	2_F	1	0.251
marked	NY3-103	6	winner	S-FO	2_F	1	0.25
marked	NY3-103	6	winner	S-FO	2_F	1	0.25
marked	NY3-103	6	winner	S-FO	2_F	2	NA
marked	NY3-103	6	winner	S-FO	2_F	2	0.249
marked	NY3-103	6	winner	S-FO	2_F	2	0.251
marked	NY3-103	6	winner	S-FO	2_F	2	0.25
marked	NY3-103	6	winner	S-FO	2_F	2	0.25
marked	NY3-103	6	winner	S-FO	2_F	2	0.5
marked	NY3-103	6	winner	S-FO	2_F	3	NA
marked	NY3-103	6	winner	S-FO	2_F	4	NA
marked	NY3-103	6	winner	S-FO	2_F	5	NA
marked	NY3-103	6	winner	S-FO	2_F	5	0.499
marked	NY3-103	6	winner	S-FO	2_F	6	NA
marked	NY3-103	6	winner	S-FO	2_F	6	1.501
marked	NY3-103	6	winner	S-FO	2_F	7	NA
marked	NY3-103	6	winner	S-FO	2_F	8	NA
marked	NY3-103	6	winner	S-FO	2_F	8	0.498
marked	NY3-103	6	winner	S-FO	2_F	8	0.25
marked	NY3-103	6	winner	S-FO	2_F	8	0.25
marked	NY3-103	6	winner	S-FO	2_F	8	0.252
marked	NY3-103	6	winner	S-FO	2_F	8	0.25
marked	NY3-103	6	winner	S-FO	2_F	8	0.248
marked	NY3-103	6	winner	S-FO	2_F	8	0.25
marked	NY3-103	6	winner	S-FO	2_F	8	2.805
marked	NY3-103	6	winner	S-FO	2_F	8	0.251
marked	NY3-103	6	winner	S-FO	2_F	8	0.499
marked	NY3-103	6	winner	S-FO	2_F	8	0.5
marked	NY3-103	6	winner	S-FO	2_F	9	NA
marked	NY3-103	6	winner	S-FO	2_F	10	NA
marked	NY3-103	6	winner	S-FO	2_F	11	NA
marked	NY3-103	6	winner	S-FO	2_F	12	NA
marked	NY3-103	6	winner	S-FO	2_F	13	NA
marked	NY3-103	6	winner	S-FO	2_F	14	NA
marked	NY3-103	6	winner	S-FO	2_F	15	NA
marked	NY3-103	6	winner	S-FO	2_F	16	NA
marked	NY3-103	6	winner	S-FO	2_F	17	NA
marked	NY3-103	6	winner	S-FO	2_F	17	0.251
marked	NY3-103	6	winner	S-FO	2_F	17	0.249
marked	NY3-103	6	winner	S-FO	2_F	17	1.744
marked	NY3-103	6	winner	S-FO	2_F	18	NA
marked	NY3-103	6	winner	S-FO	2_F	19	NA
marked	NY3-103	6	winner	S-FO	2_F	20	NA
marked	NY3-103	6	winner	S-FO	2_F	20	1.751
marked	NY3-103	6	winner	S-FO	2_F	21	NA
marked	NY3-109	9	winner	S-FO	2_F	1	NA
marked	NY3-109	9	winner	S-FO	2_F	1	2.994
marked	NY3-109	9	winner	S-FO	2_F	2	NA
marked	NY3-109	9	winner	S-FO	2_F	3	NA
marked	NY3-109	9	winner	S-FO	2_F	3	1.244
marked	NY3-109	9	winner	S-FO	2_F	3	0.378
marked	NY3-109	9	winner	S-FO	2_F	3	0.501
marked	NY3-109	9	winner	S-FO	2_F	3	1.25
marked	NY3-109	9	winner	S-FO	2_F	3	2.249
marked	NY3-109	9	winner	S-FO	2_F	4	NA
marked	NY3-109	9	winner	S-FO	2_F	5	NA
marked	NY3-109	9	winner	S-FO	2_F	5	0.25
marked	NY3-109	9	winner	S-FO	2_F	5	0.499
marked	NY3-109	9	winner	S-FO	2_F	5	0.251
marked	NY3-109	9	winner	S-FO	2_F	5	0.25
marked	NY3-109	9	winner	S-FO	2_F	5	2.5
marked	NY3-109	9	winner	S-FO	2_F	5	1.001
marked	NY3-109	9	winner	S-FO	2_F	5	0.249
marked	NY3-109	9	winner	S-FO	2_F	6	NA
marked	NY3-109	9	winner	S-FO	2_F	6	1.501
marked	NY3-109	9	winner	S-FO	2_F	6	0.249
marked	NY3-109	9	winner	S-FO	2_F	7	NA
marked	NY3-109	9	winner	S-FO	2_F	7	0.752
marked	NY3-109	9	winner	S-FO	2_F	7	1
marked	NY3-109	9	winner	S-FO	2_F	7	0.752
marked	NY3-109	9	winner	S-FO	2_F	8	NA
marked	NY3-109	9	winner	S-FO	2_F	8	1.245
marked	NY3-109	9	winner	S-FO	2_F	9	NA
marked	NY3-109	9	winner	S-FO	2_F	9	0.996
marked	NY3-109	9	winner	S-FO	2_F	9	0.496
marked	NY3-109	9	winner	S-FO	2_F	10	NA
marked	NY3-109	9	winner	S-FO	2_F	10	1.996
marked	NY3-109	9	winner	S-FO	2_F	10	0.504
marked	NY3-109	9	winner	S-FO	2_F	10	0.496
marked	NY3-109	9	winner	S-FO	2_F	10	1.752
marked	NY3-109	9	winner	S-FO	2_F	11	NA
marked	NY3-109	9	winner	S-FO	2_F	11	0.752
marked	NY3-109	9	winner	S-FO	2_F	11	1
marked	NY3-109	9	winner	S-FO	2_F	12	NA
marked	NY3-109	9	winner	S-FO	2_F	13	NA
marked	NY3-109	9	winner	S-FO	2_F	14	NA
marked	NY3-109	9	winner	S-FO	2_F	15	NA
marked	NY3-109	9	winner	S-FO	2_F	15	0.25
marked	NY3-109	9	winner	S-FO	2_F	15	0.249
marked	NY3-109	9	winner	S-FO	2_F	15	0.25
marked	NY3-109	9	winner	S-FO	2_F	16	NA
marked	NY3-109	9	winner	S-FO	2_F	17	NA
marked	NY3-109	9	winner	S-FO	2_F	18	NA
marked	NY3-109	9	winner	S-FO	2_F	18	1
marked	NY3-109	9	winner	S-FO	2_F	18	0.496
marked	NY3-109	9	winner	S-FO	2_F	19	NA
marked	NY3-109	9	winner	S-FO	2_F	20	NA
marked	NY3-109	9	winner	S-FO	2_F	20	1
marked	NY3-109	9	winner	S-FO	2_F	21	NA
marked	NY3-109	9	winner	S-FO	2_F	22	NA
marked	NY3-109	9	winner	S-FO	2_F	22	1
marked	NY3-109	9	winner	S-FO	2_F	22	0.251
marked	NY3-109	9	winner	S-FO	2_F	22	0.248
marked	NY3-109	9	winner	S-FO	2_F	22	1.261
marked	NY3-109	9	winner	S-FO	2_F	23	NA
marked	NY3-109	9	winner	S-FO	2_F	24	NA
marked	NY3-109	9	winner	S-FO	2_F	25	NA
marked	NY3-109	9	winner	S-FO	2_F	26	NA
marked	NY3-109	9	winner	S-FO	2_F	27	NA
marked	NY2-176	14	winner	S-FO	2_F	1	NA
marked	NY2-176	14	winner	S-FO	2_F	2	NA
marked	NY2-176	14	winner	S-FO	2_F	3	NA
marked	NY2-176	14	winner	S-FO	2_F	4	NA
marked	NY2-176	14	winner	S-FO	2_F	5	NA
marked	NY2-176	14	winner	S-FO	2_F	6	NA
marked	NY2-176	14	winner	S-FO	2_F	7	NA
marked	NY2-176	14	winner	S-FO	2_F	8	NA
marked	NY2-176	14	winner	S-FO	2_F	9	NA
marked	NY2-176	14	winner	S-FO	2_F	10	NA
marked	NY2-176	14	winner	S-FO	2_F	11	NA
marked	NY3-136	16	winner	S-FO	2_F	1	NA
marked	NY3-136	16	winner	S-FO	2_F	2	NA
marked	NY3-136	16	winner	S-FO	2_F	3	NA
marked	NY3-136	16	winner	S-FO	2_F	4	NA
marked	NY3-136	16	winner	S-FO	2_F	5	NA
marked	NY3-136	16	winner	S-FO	2_F	6	NA
marked	NY3-136	16	winner	S-FO	2_F	7	NA
marked	NY3-136	16	winner	S-FO	2_F	8	NA
marked	NY3-136	16	winner	S-FO	2_F	9	NA
marked	NY3-136	16	winner	S-FO	2_F	9	0.496
marked	NY3-136	16	winner	S-FO	2_F	10	NA
marked	NY3-136	16	winner	S-FO	2_F	11	NA
marked	NY3-237	22	winner	S-FO	2_F	1	NA
marked	NY3-237	22	winner	S-FO	2_F	1	1.238
marked	NY3-237	22	winner	S-FO	2_F	1	1.202
marked	NY3-237	22	winner	S-FO	2_F	2	NA
marked	NY3-237	22	winner	S-FO	2_F	2	0.25
marked	NY3-237	22	winner	S-FO	2_F	3	NA
marked	NY3-237	22	winner	S-FO	2_F	3	0.246
marked	NY3-237	22	winner	S-FO	2_F	3	0.502
marked	NY3-237	22	winner	S-FO	2_F	4	NA
marked	NY3-237	22	winner	S-FO	2_F	4	0.997
marked	NY3-237	22	winner	S-FO	2_F	4	0.501
marked	NY3-237	22	winner	S-FO	2_F	4	0.748
marked	NY3-237	22	winner	S-FO	2_F	5	NA
marked	NY3-237	22	winner	S-FO	2_F	6	NA
marked	NY3-237	22	winner	S-FO	2_F	6	0.997
marked	NY3-237	22	winner	S-FO	2_F	6	0.501
marked	NY3-237	22	winner	S-FO	2_F	6	0.499
marked	NY3-237	22	winner	S-FO	2_F	6	0.501
marked	NY3-237	22	winner	S-FO	2_F	6	0.496
marked	NY3-237	22	winner	S-FO	2_F	7	NA
marked	NY3-237	22	winner	S-FO	2_F	7	0.499
marked	NY3-237	22	winner	S-FO	2_F	7	0.498
marked	NY3-237	22	winner	S-FO	2_F	7	0.502
marked	NY3-237	22	winner	S-FO	2_F	7	0.501
marked	NY3-237	22	winner	S-FO	2_F	8	NA
marked	NY3-237	22	winner	S-FO	2_F	8	0.249
marked	NY3-237	22	winner	S-FO	2_F	8	2.309
marked	NY3-237	22	winner	S-FO	2_F	8	0.246
marked	NY3-237	22	winner	S-FO	2_F	9	NA
marked	NY3-237	22	winner	S-FO	2_F	9	0.501
marked	NY3-237	22	winner	S-FO	2_F	10	NA
marked	NY3-237	22	winner	S-FO	2_F	11	NA
marked	NY3-237	22	winner	S-FO	2_F	11	1.741
marked	NY3-237	22	winner	S-FO	2_F	11	0.753
marked	NY3-237	22	winner	S-FO	2_F	12	NA
marked	NY3-237	22	winner	S-FO	2_F	12	1
marked	NY3-237	22	winner	S-FO	2_F	13	NA
marked	NY3-237	22	winner	S-FO	2_F	14	NA
marked	NY3-237	22	winner	S-FO	2_F	15	NA
marked	NY3-237	22	winner	S-FO	2_F	15	1.494
marked	NY3-237	22	winner	S-FO	2_F	15	0.747
marked	NY3-237	22	winner	S-FO	2_F	16	NA
marked	NY3-237	22	winner	S-FO	2_F	16	0.247
marked	NY3-237	22	winner	S-FO	2_F	17	NA
marked	NY3-237	22	winner	S-FO	2_F	17	1.747
marked	NY3-237	22	winner	S-FO	2_F	18	NA
marked	NY3-237	22	winner	S-FO	2_F	18	1.253
marked	NY3-237	22	winner	S-FO	2_F	19	NA
marked	NY3-237	22	winner	S-FO	2_F	19	1.5
marked	NY3-237	22	winner	S-FO	2_F	19	0.741
marked	NY3-237	22	winner	S-FO	2_F	19	1
marked	NY3-237	22	winner	S-FO	2_F	20	NA
marked	NY3-237	22	winner	S-FO	2_F	21	NA
marked	NY3-237	22	winner	S-FO	2_F	21	0.744
marked	NY3-237	22	winner	S-FO	2_F	21	0.5
marked	NY3-237	22	winner	S-FO	2_F	21	0.752
marked	NY3-237	22	winner	S-FO	2_F	22	NA
marked	NY3-237	22	winner	S-FO	2_F	22	0.756
marked	NY3-237	22	winner	S-FO	2_F	22	0.744
marked	NY3-237	22	winner	S-FO	2_F	23	NA
marked	NY3-237	22	winner	S-FO	2_F	23	0.496
marked	NY3-237	22	winner	S-FO	2_F	23	1
marked	NY3-237	22	winner	S-FO	2_F	23	0.5
marked	NY3-237	22	winner	S-FO	2_F	24	NA
marked	NY3-237	22	winner	S-FO	2_F	24	0.496
marked	NY3-237	22	winner	S-FO	2_F	24	1
marked	NY3-237	22	winner	S-FO	2_F	24	1
marked	NY3-237	22	winner	S-FO	2_F	25	NA
marked	NY3-237	22	winner	S-FO	2_F	25	0.494
marked	NY3-237	22	winner	S-FO	2_F	26	NA
marked	NY3-237	22	winner	S-FO	2_F	27	NA
marked	NY3-237	22	winner	S-FO	2_F	27	1.5
marked	NY3-237	22	winner	S-FO	2_F	28	NA
marked	NY2-425	26	winner	S-FO	2_F	1	NA
marked	NY2-425	26	winner	S-FO	2_F	2	NA
marked	NY2-425	26	winner	S-FO	2_F	2	2.496
marked	NY2-425	26	winner	S-FO	2_F	3	NA
marked	NY2-425	26	winner	S-FO	2_F	4	NA
marked	NY2-425	26	winner	S-FO	2_F	5	NA
marked	NY2-118	1	winner	S-S	2_F	1	NA
marked	NY2-118	1	winner	S-S	2_F	1	0.249
marked	NY2-118	1	winner	S-S	2_F	1	0.501
marked	NY2-118	1	winner	S-S	2_F	2	NA
marked	NY2-118	1	winner	S-S	2_F	2	0.249
marked	NY2-118	1	winner	S-S	2_F	2	0.5
marked	NY2-118	1	winner	S-S	2_F	2	1.501
marked	NY2-118	1	winner	S-S	2_F	3	NA
marked	NY2-118	1	winner	S-S	2_F	3	0.249
marked	NY2-118	1	winner	S-S	2_F	3	0.5
marked	NY2-118	1	winner	S-S	2_F	4	NA
marked	NY2-118	1	winner	S-S	2_F	4	0.75
marked	NY2-118	1	winner	S-S	2_F	4	2.426
marked	NY2-118	1	winner	S-S	2_F	4	1
marked	NY2-118	1	winner	S-S	2_F	5	NA
marked	NY2-118	1	winner	S-S	2_F	5	0.25
marked	NY2-118	1	winner	S-S	2_F	6	NA
marked	NY2-118	1	winner	S-S	2_F	6	0.496
marked	NY2-118	1	winner	S-S	2_F	7	NA
marked	NY2-118	1	winner	S-S	2_F	7	0.248
marked	NY2-118	1	winner	S-S	2_F	7	0.5
marked	NY2-118	1	winner	S-S	2_F	7	2.008
marked	NY2-118	1	winner	S-S	2_F	7	0.494
marked	NY2-118	1	winner	S-S	2_F	8	NA
marked	NY2-118	1	winner	S-S	2_F	8	0.748
marked	NY2-118	1	winner	S-S	2_F	8	0.504
marked	NY2-118	1	winner	S-S	2_F	9	NA
marked	NY2-118	1	winner	S-S	2_F	9	0.248
marked	NY2-118	1	winner	S-S	2_F	10	NA
marked	NY2-118	1	winner	S-S	2_F	11	NA
marked	NY2-118	1	winner	S-S	2_F	12	NA
marked	NY2-118	1	winner	S-S	2_F	12	0.5
marked	NY2-118	1	winner	S-S	2_F	12	0.498
marked	NY2-118	1	winner	S-S	2_F	13	NA
marked	NY2-118	1	winner	S-S	2_F	13	0.25
marked	NY2-118	1	winner	S-S	2_F	13	0.748
marked	NY2-118	1	winner	S-S	2_F	14	NA
marked	NY2-118	1	winner	S-S	2_F	15	NA
marked	NY2-118	1	winner	S-S	2_F	16	NA
marked	NY2-118	1	winner	S-S	2_F	16	1.75
marked	NY2-118	1	winner	S-S	2_F	16	1.248
marked	NY2-118	1	winner	S-S	2_F	16	0.248
marked	NY2-118	1	winner	S-S	2_F	17	NA
marked	NY2-118	1	winner	S-S	2_F	18	NA
[truncated: 2,686 more rows]
