# Supplementary material for: Dynamic changes to signal allocation rules in response to variable social environments in house mice
Source: Commun Biol. 2023 Mar 21;6:297. doi: 10.1038/s42003-023-04672-x (PMC10027867; doi:10.1038/s42003-023-04672-x)
Supplement: Supplementary file 4 — Supplemental Data [file 42003_2023_4672_MOESM4_ESM.zip › code.and.datasheets/analysis.datasheets/fig_5e.csv]

trial	maleID	pairID	fight_outcome	treatment	order_treament	trial_group	total.bouts	avg.bout.num	total.marks
Marked	NY3-090	1	loser	S-S	2_SS	2_F	11	1.090909091	12
Marked	NY3-096	2	loser	S-FO	3_SF	2_F	9	1	9
Marked	NY2-134	3	loser	FO-UFO	5_FU	3_U	9	1	9
Marked	NY3-098	4	loser	S-FO	3_SF	2_F	24	2.25	54
Marked	NY3-099	5	loser	S-UFO	4_SU	3_U	6	1.166666667	7
Marked	NY2-154	6	loser	S-FO	3_SF	2_F	6	1	6
Marked	NY2-157	7	loser	FO-UFO	5_FU	3_U	9	1.111111111	10
Marked	NY2-136	8	loser	S-S	2_SS	2_F	16	2.0625	33
Marked	NY2-159	9	loser	S-FO	3_SF	2_F	16	4	64
Marked	NY2-188	10	loser	S-UFO	4_SU	3_U	6	1	6
Marked	NY2-177	11	loser	FO-UFO	5_FU	3_U	17	1.117647059	19
Marked	NY2-189	12	loser	S-UFO	4_SU	3_U	13	1.384615385	18
Marked	NY2-193	13	loser	S-FO	3_SF	2_F	6	1	6
Marked	NY3-132	14	loser	S-FO	3_SF	2_F	12	1	12
Marked	NY2-199	15	loser	S-S	2_SS	2_F	14	1.642857143	23
Marked	NY2-202	16	loser	S-FO	3_SF	2_F	12	1.083333333	13
Marked	NY2-200	17	loser	FO-UFO	5_FU	3_U	7	1	7
Marked	NY3-144	18	loser	S-UFO	4_SU	3_U	11	1	11
Marked	NY2-269	19	loser	S-UFO	4_SU	3_U	14	1.071428571	15
Marked	NY3-217	20	loser	FO-UFO	5_FU	3_U	5	1	5
Marked	NY3-216	21	loser	S-S	2_SS	2_F	20	1.55	31
Marked	NY2-303	22	loser	S-FO	3_SF	2_F	19	1.947368421	37
Marked	NY2-339	25	loser	FO-UFO	5_FU	3_U	3	1.333333333	4
Marked	NY3-327	26	loser	S-FO	3_SF	2_F	26	2.038461538	53
Marked	NY2-427	28	loser	FO-UFO	5_FU	3_U	7	1	7
Marked	NY2-429	29	loser	S-S	2_SS	2_F	6	1.166666667	7
Marked	NY2-431	30	loser	FO-UFO	5_FU	3_U	9	1	9
Marked	NY2-467	33	loser	S-S	2_SS	2_F	6	1	6
Marked	NY3-371	34	loser	S-UFO	4_SU	3_U	10	1.3	13
Marked	NY3-394	41	loser	FO-UFO	5_FU	3_U	9	1.111111111	10
Marked	NY2-534	43	loser	S-UFO	4_SU	3_U	21	2.428571429	51
OFT	NY3-090	1	loser	OFT	1_OFT	1_O	11	1	11
OFT	NY3-096	2	loser	OFT	1_OFT	1_O	6	1	6
OFT	NY2-134	3	loser	OFT	1_OFT	1_O	22	1.636363636	36
OFT	NY3-098	4	loser	OFT	1_OFT	1_O	14	1.071428571	15
OFT	NY3-099	5	loser	OFT	1_OFT	1_O	6	1	6
OFT	NY2-154	6	loser	OFT	1_OFT	1_O	3	1	3
OFT	NY2-157	7	loser	OFT	1_OFT	1_O	13	1	13
OFT	NY2-136	8	loser	OFT	1_OFT	1_O	9	1	9
OFT	NY2-159	9	loser	OFT	1_OFT	1_O	13	1	13
OFT	NY2-188	10	loser	OFT	1_OFT	1_O	6	1	6
OFT	NY2-177	11	loser	OFT	1_OFT	1_O	11	1	11
OFT	NY2-189	12	loser	OFT	1_OFT	1_O	10	1.1	11
OFT	NY2-193	13	loser	OFT	1_OFT	1_O	9	1	9
OFT	NY3-132	14	loser	OFT	1_OFT	1_O	11	1.090909091	12
OFT	NY2-199	15	loser	OFT	1_OFT	1_O	8	1	8
OFT	NY2-202	16	loser	OFT	1_OFT	1_O	9	1.222222222	11
OFT	NY2-200	17	loser	OFT	1_OFT	1_O	10	1	10
OFT	NY3-144	18	loser	OFT	1_OFT	1_O	20	1	20
OFT	NY2-269	19	loser	OFT	1_OFT	1_O	10	1	10
OFT	NY3-217	20	loser	OFT	1_OFT	1_O	13	1	13
OFT	NY3-216	21	loser	OFT	1_OFT	1_O	9	1	9
OFT	NY2-303	22	loser	OFT	1_OFT	1_O	10	1.1	11
OFT	NY2-339	25	loser	OFT	1_OFT	1_O	6	1.166666667	7
OFT	NY3-327	26	loser	OFT	1_OFT	1_O	12	1.083333333	13
OFT	NY2-427	28	loser	OFT	1_OFT	1_O	11	1.181818182	13
OFT	NY2-429	29	loser	OFT	1_OFT	1_O	6	1	6
OFT	NY2-431	30	loser	OFT	1_OFT	1_O	5	1	5
OFT	NY2-467	33	loser	OFT	1_OFT	1_O	5	1	5
OFT	NY3-394	41	loser	OFT	1_OFT	1_O	9	1	9
OFT	NY2-534	43	loser	OFT	1_OFT	1_O	18	1.166666667	21
Marked	NY2-118	1	winner	S-S	2_SS	2_F	34	2.264705882	77
Marked	NY2-138	2	winner	S-FO	3_SF	2_F	43	1.488372093	64
Marked	NY3-101	3	winner	FO-UFO	5_FU	3_U	54	3.425925926	185
Marked	NY2-142	4	winner	S-FO	3_SF	2_F	13	1.769230769	23
Marked	NY2-135	5	winner	S-UFO	4_SU	3_U	37	5.540540541	205
Marked	NY3-103	6	winner	S-FO	3_SF	2_F	21	3.285714286	69
Marked	NY3-110	7	winner	FO-UFO	5_FU	3_U	10	1	10
Marked	NY3-102	8	winner	S-S	2_SS	2_F	25	2.12	53
Marked	NY3-109	9	winner	S-FO	3_SF	2_F	27	2.37037037	64
Marked	NY3-126	10	winner	S-UFO	4_SU	3_U	13	1	13
Marked	NY3-139	11	winner	FO-UFO	5_FU	3_U	42	3.119047619	131
Marked	NY3-140	12	winner	S-UFO	4_SU	3_U	37	3.594594595	133
Marked	NY3-141	13	winner	S-UFO	4_SU	3_U	18	2.388888889	43
Marked	NY2-176	14	winner	S-FO	3_SF	2_F	11	1	11
Marked	NY3-133	15	winner	S-S	2_SS	2_F	16	2.0625	33
Marked	NY3-136	16	winner	S-FO	3_SF	2_F	11	1.090909091	12
Marked	NY3-131	17	winner	FO-UFO	5_FU	3_U	71	4.605633803	327
Marked	NY2-205	18	winner	S-UFO	4_SU	3_U	22	1.818181818	40
Marked	NY3-165	19	winner	S-UFO	4_SU	3_U	6	1	6
Marked	NY2-287	20	winner	FO-UFO	5_FU	3_U	49	5.265306122	258
Marked	NY2-289	21	winner	S-S	2_SS	2_F	10	1	10
Marked	NY3-237	22	winner	S-FO	3_SF	2_F	28	2.607142857	73
Marked	NY3-244	25	winner	S-S	2_SS	2_F	20	1.75	35
Marked	NY2-425	26	winner	S-FO	3_SF	2_F	5	1.2	6
Marked	NY3-323	28	winner	FO-UFO	5_FU	3_U	10	1.7	17
Marked	NY3-334	29	winner	S-S	2_SS	2_F	8	1.125	9
Marked	NY3-325	30	winner	FO-UFO	5_FU	3_U	10	2	20
Marked	NY3-373	33	winner	S-UFO	4_SU	3_U	61	4.737704918	289
Marked	NY2-471	34	winner	S-UFO	4_SU	3_U	8	1	8
Marked	NY2-526	41	winner	FO-UFO	5_FU	3_U	39	2.974358974	116
Marked	NY3-388	43	winner	S-UFO	4_SU	3_U	53	1.79245283	95
OFT	NY2-205	18	winner	OFT	1_OFT	1_O	19	1.736842105	33
OFT	NY2-118	1	winner	OFT	1_OFT	1_O	16	2.1875	35
OFT	NY2-138	2	winner	OFT	1_OFT	1_O	13	1.153846154	15
OFT	NY3-101	3	winner	OFT	1_OFT	1_O	26	3.884615385	101
OFT	NY2-142	4	winner	OFT	1_OFT	1_O	27	3.62962963	98
OFT	NY2-135	5	winner	OFT	1_OFT	1_O	19	2.157894737	41
OFT	NY3-103	6	winner	OFT	1_OFT	1_O	12	1.25	15
OFT	NY3-110	7	winner	OFT	1_OFT	1_O	6	1	6
OFT	NY3-102	8	winner	OFT	1_OFT	1_O	39	1.951219512	78
OFT	NY3-109	9	winner	OFT	1_OFT	1_O	31	2	62
OFT	NY3-126	10	winner	OFT	1_OFT	1_O	13	1.076923077	14
OFT	NY3-139	11	winner	OFT	1_OFT	1_O	21	1.19047619	25
OFT	NY3-140	12	winner	OFT	1_OFT	1_O	26	1.423076923	37
OFT	NY3-141	13	winner	OFT	1_OFT	1_O	20	1.1	22
OFT	NY2-176	14	winner	OFT	1_OFT	1_O	29	1.034482759	30
OFT	NY3-133	15	winner	OFT	1_OFT	1_O	12	1	12
OFT	NY3-136	16	winner	OFT	1_OFT	1_O	11	1.090909091	12
OFT	NY3-131	17	winner	OFT	1_OFT	1_O	113	3.637168142	411
OFT	NY3-165	19	winner	OFT	1_OFT	1_O	3	1	3
OFT	NY2-287	20	winner	OFT	1_OFT	1_O	40	1.125	45
OFT	NY2-289	21	winner	OFT	1_OFT	1_O	13	1	13
OFT	NY3-237	22	winner	OFT	1_OFT	1_O	22	1.045454545	23
OFT	NY3-244	25	winner	OFT	1_OFT	1_O	32	1.1875	38
OFT	NY2-425	26	winner	OFT	1_OFT	1_O	7	1.428571429	11
OFT	NY3-323	28	winner	OFT	1_OFT	1_O	10	1.3	13
OFT	NY3-334	29	winner	OFT	1_OFT	1_O	14	1.214285714	17
OFT	NY3-325	30	winner	OFT	1_OFT	1_O	13	1.153846154	15
OFT	NY3-373	33	winner	OFT	1_OFT	1_O	52	1.403846154	73
OFT	NY2-471	34	winner	OFT	1_OFT	1_O	2	1	2
OFT	NY2-526	41	winner	OFT	1_OFT	1_O	8	1.125	9
OFT	NY3-388	43	winner	OFT	1_OFT	1_O	28	1.214285714	34
