# Supplementary material for: Dynamic changes to signal allocation rules in response to variable social environments in house mice
Source: Commun Biol. 2023 Mar 21;6:297. doi: 10.1038/s42003-023-04672-x (PMC10027867; doi:10.1038/s42003-023-04672-x)
Supplement: Supplementary file 4 — Supplemental Data [file 42003_2023_4672_MOESM4_ESM.zip › code.and.datasheets/analysis.datasheets/fig_s1_fight.csv]

strain	maleID	strain_maleID	fight_outcome	fight.total_num
NY2	118	NY2-118	winner	140
NY3	90	NY3-090	loser	19
NY2	138	NY2-138	winner	204
NY3	96	NY3-096	loser	0
NY2	134	NY2-134	loser	6
NY3	101	NY3-101	winner	193
NY2	142	NY2-142	winner	148
NY3	98	NY3-098	loser	2
NY2	135	NY2-135	winner	205
NY3	99	NY3-099	loser	0
NY2	154	NY2-154	loser	11
NY3	103	NY3-103	winner	157
NY2	157	NY2-157	loser	1
NY3	110	NY3-110	winner	225
NY2	136	NY2-136	loser	15
NY3	102	NY3-102	winner	168
NY2	159	NY2-159	loser	1
NY3	109	NY3-109	winner	141
NY2	188	NY2-188	loser	1
NY3	126	NY3-126	winner	162
NY2	177	NY2-177	loser	0
NY3	139	NY3-139	winner	105
NY2	189	NY2-189	loser	14
NY3	140	NY3-140	winner	199
NY2	193	NY2-193	loser	2
NY3	141	NY3-141	winner	180
NY2	176	NY2-176	winner	93
NY3	132	NY3-132	loser	1
NY2	199	NY2-199	loser	18
NY3	133	NY3-133	winner	178
NY2	202	NY2-202	loser	2
NY3	136	NY3-136	winner	268
NY2	200	NY2-200	loser	1
NY3	131	NY3-131	winner	90
NY2	205	NY2-205	winner	125
NY3	144	NY3-144	loser	0
NY2	269	NY2-269	loser	0
NY3	165	NY3-165	winner	114
NY2	287	NY2-287	winner	115
NY3	217	NY3-217	loser	10
NY2	289	NY2-289	winner	108
NY3	216	NY3-216	loser	6
NY2	303	NY2-303	loser	3
NY3	237	NY3-237	winner	65
NY2	339	NY2-339	loser	0
NY3	244	NY3-244	winner	110
NY2	425	NY2-425	winner	55
NY3	327	NY3-327	loser	1
NY2	427	NY2-427	loser	0
NY3	323	NY3-323	winner	69
NY2	429	NY2-429	loser	7
NY3	334	NY3-334	winner	44
NY2	431	NY2-431	loser	0
NY3	325	NY3-325	winner	21
NY2	467	NY2-467	loser	9
NY3	373	NY3-373	winner	99
NY2	471	NY2-471	winner	105
NY3	371	NY3-371	loser	3
NY2	526	NY2-526	winner	113
NY3	394	NY3-394	loser	0
NY2	534	NY2-534	loser	0
NY3	388	NY3-388	winner	183
