# Supplementary material for: Dynamic changes to signal allocation rules in response to variable social environments in house mice
Source: Commun Biol. 2023 Mar 21;6:297. doi: 10.1038/s42003-023-04672-x (PMC10027867; doi:10.1038/s42003-023-04672-x)
Supplement: Supplementary file 4 — Supplemental Data [file 42003_2023_4672_MOESM4_ESM.zip › code.and.datasheets/analysis.datasheets/fig_s2_marked.csv]

maleID	trial	thermal.count	blot.count
NY2-118	marked	77	35
NY3-090	marked	12	0
NY2-138	marked	64	124
NY3-096	marked	9	6
NY2-134	marked	9	10
NY3-101	marked	185	210
NY2-142	marked	23	32
NY3-098	marked	54	52
NY2-135	marked	205	137
NY3-099	marked	7	9
NY2-154	marked	6	0
NY3-103	marked	69	35
NY2-157	marked	10	4
NY3-110	marked	10	9
NY2-136	marked	33	35
NY3-102	marked	53	25
NY2-159	marked	64	35
NY3-109	marked	64	81
NY2-188	marked	6	2
NY3-126	marked	13	0
NY2-177	marked	19	15
NY3-139	marked	131	135
NY2-189	marked	18	14
NY3-140	marked	133	128
NY2-193	marked	6	3
NY3-141	marked	45	52
NY2-176	marked	11	1
NY3-132	marked	12	7
NY2-199	marked	23	8
NY3-133	marked	33	9
NY2-202	marked	13	29
NY3-136	marked	12	35
NY2-200	marked	7	1
NY3-131	marked	NA	NA
NY2-205	marked	40	44
NY3-144	marked	11	56
NY2-269	marked	15	11
NY3-165	marked	6	1
NY2-287	marked	258	170
NY3-217	marked	5	11
NY2-289	marked	12	3
NY3-216	marked	31	22
NY2-303	marked	37	121
NY3-237	marked	73	35
NY2-339	marked	4	3
NY3-244	marked	26	50
NY2-425	marked	6	5
NY3-327	marked	53	53
NY2-427	marked	7	0
NY3-323	marked	17	17
NY2-429	marked	7	0
NY3-334	marked	9	1
NY2-431	marked	9	7
NY3-325	marked	20	13
NY2-467	marked	6	9
NY3-373	marked	289	262
NY2-471	marked	8	0
NY3-371	marked	13	1
NY2-526	marked	116	96
NY3-394	marked	10	31
NY2-534	marked	51	0
NY3-388	marked	95	88
