# Supplementary material for: Dynamic changes to signal allocation rules in response to variable social environments in house mice
Source: Commun Biol. 2023 Mar 21;6:297. doi: 10.1038/s42003-023-04672-x (PMC10027867; doi:10.1038/s42003-023-04672-x)
Supplement: Supplementary file 4 — Supplemental Data [file 42003_2023_4672_MOESM4_ESM.zip › code.and.datasheets/analysis.datasheets/fig_s2_mesh1.csv]

maleID	trial	thermal.count	blot.count
NY2-118	mesh1	38	49
NY3-090	mesh1	17	5
NY2-138	mesh1	20	44
NY3-096	mesh1	35	39
NY2-134	mesh1	2	0
NY3-101	mesh1	116	284
NY2-142	mesh1	135	218
NY3-098	mesh1	27	18
NY2-135	mesh1	128	263
NY3-099	mesh1	25	89
NY2-154	mesh1	3	2
NY3-103	mesh1	18	3
NY2-157	mesh1	48	90
NY3-110	mesh1	0	0
NY2-136	mesh1	47	166
NY3-102	mesh1	114	137
NY2-159	mesh1	8	24
NY3-109	mesh1	24	123
NY2-188	mesh1	3	0
NY3-126	mesh1	0	0
NY2-177	mesh1	92	117
NY3-139	mesh1	29	39
NY2-189	mesh1	11	11
NY3-140	mesh1	46	101
NY2-193	mesh1	6	17
NY3-141	mesh1	8	63
NY2-176	mesh1	7	85
NY3-132	mesh1	13	18
NY2-199	mesh1	17	19
NY3-133	mesh1	11	12
NY2-202	mesh1	26	52
NY3-136	mesh1	23	88
NY2-200	mesh1	6	9
NY3-131	mesh1	133	342
NY2-205	mesh1	99	113
NY3-144	mesh1	72	132
NY2-269	mesh1	10	7
NY3-165	mesh1	12	64
NY2-287	mesh1	43	55
NY3-217	mesh1	24	103
NY2-289	mesh1	1	2
NY3-216	mesh1	29	34
NY2-303	mesh1	11	101
NY3-237	mesh1	52	42
NY2-339	mesh1	7	0
NY3-244	mesh1	118	241
NY2-425	mesh1	14	24
NY3-327	mesh1	22	11
NY2-427	mesh1	2	8
NY3-323	mesh1	4	5
NY2-429	mesh1	40	39
NY3-334	mesh1	17	15
NY2-431	mesh1	4	0
NY3-325	mesh1	10	2
NY2-467	mesh1	32	25
NY3-373	mesh1	71	161
NY2-471	mesh1	7	23
NY3-371	mesh1	7	3
NY2-526	mesh1	11	NA
NY3-394	mesh1	54	NA
NY2-534	mesh1	45	15
NY3-388	mesh1	5	57
