# Supplementary material for: Dynamic changes to signal allocation rules in response to variable social environments in house mice
Source: Commun Biol. 2023 Mar 21;6:297. doi: 10.1038/s42003-023-04672-x (PMC10027867; doi:10.1038/s42003-023-04672-x)
Supplement: Supplementary file 4 — Supplemental Data [file 42003_2023_4672_MOESM4_ESM.zip › code.and.datasheets/analysis.datasheets/fig_s2_mesh2.csv]

maleID	trial	thermal.count	blot.count
NY2-118	mesh2	64	77
NY3-090	mesh2	3	8
NY2-138	mesh2	7	14
NY3-096	mesh2	5	0
NY2-134	mesh2	2	22
NY3-101	mesh2	224	224
NY2-142	mesh2	160	138
NY3-098	mesh2	76	87
NY2-135	mesh2	NA	NA
NY3-099	mesh2	9	9
NY2-154	mesh2	0	0
NY3-103	mesh2	13	5
NY2-157	mesh2	2	9
NY3-110	mesh2	8	3
NY2-136	mesh2	2	7
NY3-102	mesh2	97	213
NY2-159	mesh2	56	101
NY3-109	mesh2	114	129
NY2-188	mesh2	36	44
NY3-126	mesh2	34	25
NY2-177	mesh2	1	18
NY3-139	mesh2	113	156
NY2-189	mesh2	12	3
NY3-140	mesh2	114	149
NY2-193	mesh2	11	16
NY3-141	mesh2	63	127
NY2-176	mesh2	98	175
NY3-132	mesh2	7	27
NY2-199	mesh2	2	3
NY3-133	mesh2	34	43
NY2-202	mesh2	8	24
NY3-136	mesh2	21	63
NY2-200	mesh2	3	8
NY3-131	mesh2	170	230
NY2-205	mesh2	56	55
NY3-144	mesh2	26	98
NY2-269	mesh2	0	16
NY3-165	mesh2	2	13
NY2-287	mesh2	22	30
NY3-217	mesh2	22	114
NY2-289	mesh2	23	29
NY3-216	mesh2	34	39
NY2-303	mesh2	34	131
NY3-237	mesh2	NA	NA
NY2-339	mesh2	3	0
NY3-244	mesh2	86	116
NY2-425	mesh2	7	17
NY3-327	mesh2	23	24
NY2-427	mesh2	3	13
NY3-323	mesh2	15	1
NY2-429	mesh2	4	6
NY3-334	mesh2	5	8
NY2-431	mesh2	0	8
NY3-325	mesh2	1	0
NY2-467	mesh2	7	9
NY3-373	mesh2	138	132
NY2-471	mesh2	0	0
NY3-371	mesh2	0	1
NY2-526	mesh2	0	NA
NY3-394	mesh2	0	NA
NY2-534	mesh2	36	26
NY3-388	mesh2	144	183
