# Supplementary material for: Dynamic changes to signal allocation rules in response to variable social environments in house mice
Source: Commun Biol. 2023 Mar 21;6:297. doi: 10.1038/s42003-023-04672-x (PMC10027867; doi:10.1038/s42003-023-04672-x)
Supplement: Supplementary file 4 — Supplemental Data [file 42003_2023_4672_MOESM4_ESM.zip › code.and.datasheets/analysis.datasheets/fig_s2_oft.csv]

maleID	trial	thermal.count	blot.count
NY2-118	oft	35	52
NY3-090	oft	11	2
NY2-138	oft	15	25
NY3-096	oft	6	2
NY2-134	oft	36	47
NY3-101	oft	101	107
NY2-142	oft	98	119
NY3-098	oft	15	4
NY2-135	oft	41	55
NY3-099	oft	6	0
NY2-154	oft	3	0
NY3-103	oft	15	36
NY2-157	oft	13	9
NY3-110	oft	6	5
NY2-136	oft	9	38
NY3-102	oft	78	166
NY2-159	oft	13	1
NY3-109	oft	62	128
NY2-188	oft	6	1
NY3-126	oft	14	3
NY2-177	oft	11	9
NY3-139	oft	25	36
NY2-189	oft	10	13
NY3-140	oft	37	34
NY2-193	oft	9	3
NY3-141	oft	22	22
NY2-176	oft	30	24
NY3-132	oft	12	24
NY2-199	oft	8	2
NY3-133	oft	12	11
NY2-202	oft	11	13
NY3-136	oft	12	10
NY2-200	oft	10	0
NY3-131	oft	NA	NA
NY2-205	oft	33	16
NY3-144	oft	20	45
NY2-269	oft	10	10
NY3-165	oft	3	20
NY2-287	oft	45	13
NY3-217	oft	13	75
NY2-289	oft	13	8
NY3-216	oft	9	51
NY2-303	oft	11	7
NY3-237	oft	23	33
NY2-339	oft	7	0
NY3-244	oft	38	31
NY2-425	oft	10	35
NY3-327	oft	13	9
NY2-427	oft	13	9
NY3-323	oft	13	11
NY2-429	oft	6	0
NY3-334	oft	17	29
NY2-431	oft	5	15
NY3-325	oft	15	5
NY2-467	oft	5	7
NY3-373	oft	73	94
NY2-471	oft	2	2
NY3-371	oft	6	2
NY2-526	oft	9	1
NY3-394	oft	9	3
NY2-534	oft	21	11
NY3-388	oft	34	54
