# Supplementary material for: Dynamic changes to signal allocation rules in response to variable social environments in house mice
Source: Commun Biol. 2023 Mar 21;6:297. doi: 10.1038/s42003-023-04672-x (PMC10027867; doi:10.1038/s42003-023-04672-x)
Supplement: Supplementary file 4 — Supplemental Data [file 42003_2023_4672_MOESM4_ESM.zip › code.and.datasheets/analysis.datasheets/fig_s3a_mesh_roi.csv]

strain	maleID	strain_maleID	fight_outcome	roi	roi.mesh1	total.mesh1	roi.mesh2	total.mesh2
NY2	118	NY2-118	winner	wall	15	38	12	64
NY3	90	NY3-090	loser	wall	6	17	2	3
NY2	138	NY2-138	winner	wall	6	20	2	7
NY3	96	NY3-096	loser	wall	6	35	0	5
NY2	134	NY2-134	loser	wall	1	2	1	2
NY3	101	NY3-101	winner	wall	44	116	154	224
NY2	142	NY2-142	winner	wall	67	135	71	160
NY3	98	NY3-098	loser	wall	17	27	18	76
NY2	135	NY2-135	winner	wall	34	128	30	147
NY3	99	NY3-099	loser	wall	6	25	3	9
NY2	154	NY2-154	loser	wall	0	3	0	0
NY3	103	NY3-103	winner	wall	6	18	1	13
NY2	157	NY2-157	loser	wall	30	48	2	2
NY3	110	NY3-110	winner	wall	0	0	3	8
NY2	136	NY2-136	loser	wall	19	47	0	2
NY3	102	NY3-102	winner	wall	45	114	52	97
NY2	159	NY2-159	loser	wall	1	8	9	56
NY3	109	NY3-109	winner	wall	1	24	27	114
NY2	188	NY2-188	loser	wall	0	3	12	36
NY3	126	NY3-126	winner	wall	0	0	2	34
NY2	177	NY2-177	loser	wall	49	92	0	1
NY3	139	NY3-139	winner	wall	16	29	24	113
NY2	189	NY2-189	loser	wall	2	11	12	12
NY3	140	NY3-140	winner	wall	5	46	24	114
NY2	193	NY2-193	loser	wall	0	6	3	11
NY3	141	NY3-141	winner	wall	1	8	6	63
NY2	176	NY2-176	winner	wall	2	7	8	98
NY3	132	NY3-132	loser	wall	7	13	3	7
NY2	199	NY2-199	loser	wall	4	17	1	2
NY3	133	NY3-133	winner	wall	7	11	16	34
NY2	202	NY2-202	loser	wall	14	26	3	8
NY3	136	NY3-136	winner	wall	3	23	8	21
NY2	200	NY2-200	loser	wall	1	6	1	3
NY3	131	NY3-131	winner	wall	78	133	82	170
NY2	205	NY2-205	winner	wall	4	99	9	56
NY3	144	NY3-144	loser	wall	30	72	1	26
NY2	269	NY2-269	loser	wall	4	10	0	0
NY3	165	NY3-165	winner	wall	4	12	1	2
NY2	287	NY2-287	winner	wall	11	43	7	22
NY3	217	NY3-217	loser	wall	4	24	4	22
NY2	289	NY2-289	winner	wall	0	1	5	23
NY3	216	NY3-216	loser	wall	11	29	7	34
NY2	303	NY2-303	loser	wall	2	11	8	34
NY3	237	NY3-237	winner	wall	31	52	62	170
NY2	339	NY2-339	loser	wall	4	7	2	3
NY3	244	NY3-244	winner	wall	50	118	20	86
NY2	425	NY2-425	winner	wall	8	14	1	7
NY3	327	NY3-327	loser	wall	11	22	7	23
NY2	427	NY2-427	loser	wall	0	2	2	3
NY3	323	NY3-323	winner	wall	2	4	7	15
NY2	429	NY2-429	loser	wall	8	40	0	4
NY3	334	NY3-334	winner	wall	12	17	5	5
NY2	431	NY2-431	loser	wall	2	4	0	0
NY3	325	NY3-325	winner	wall	4	10	1	1
NY2	467	NY2-467	loser	wall	26	32	4	7
NY3	373	NY3-373	winner	wall	53	71	75	138
NY2	471	NY2-471	winner	wall	3	7	0	0
NY3	371	NY3-371	loser	wall	2	7	0	0
NY2	526	NY2-526	winner	wall	3	11	0	0
NY3	394	NY3-394	loser	wall	16	54	0	0
NY2	534	NY2-534	loser	wall	8	45	3	36
NY3	388	NY3-388	winner	wall	1	5	12	144
NY2	118	NY2-118	winner	barrier	23	38	52	64
NY3	90	NY3-090	loser	barrier	11	17	1	3
NY2	138	NY2-138	winner	barrier	14	20	5	7
NY3	96	NY3-096	loser	barrier	29	35	5	5
NY2	134	NY2-134	loser	barrier	1	2	1	2
NY3	101	NY3-101	winner	barrier	72	116	70	224
NY2	142	NY2-142	winner	barrier	68	135	89	160
NY3	98	NY3-098	loser	barrier	10	27	58	76
NY2	135	NY2-135	winner	barrier	94	128	117	147
NY3	99	NY3-099	loser	barrier	19	25	6	9
NY2	154	NY2-154	loser	barrier	3	3	0	0
NY3	103	NY3-103	winner	barrier	12	18	12	13
NY2	157	NY2-157	loser	barrier	18	48	0	2
NY3	110	NY3-110	winner	barrier	0	0	5	8
NY2	136	NY2-136	loser	barrier	28	47	2	2
NY3	102	NY3-102	winner	barrier	69	114	45	97
NY2	159	NY2-159	loser	barrier	7	8	47	56
NY3	109	NY3-109	winner	barrier	23	24	87	114
NY2	188	NY2-188	loser	barrier	3	3	24	36
NY3	126	NY3-126	winner	barrier	0	0	32	34
NY2	177	NY2-177	loser	barrier	43	92	1	1
NY3	139	NY3-139	winner	barrier	13	29	89	113
NY2	189	NY2-189	loser	barrier	9	11	0	12
NY3	140	NY3-140	winner	barrier	41	46	90	114
NY2	193	NY2-193	loser	barrier	6	6	8	11
NY3	141	NY3-141	winner	barrier	7	8	57	63
NY2	176	NY2-176	winner	barrier	5	7	90	98
NY3	132	NY3-132	loser	barrier	6	13	4	7
NY2	199	NY2-199	loser	barrier	13	17	1	2
NY3	133	NY3-133	winner	barrier	4	11	18	34
NY2	202	NY2-202	loser	barrier	12	26	5	8
NY3	136	NY3-136	winner	barrier	20	23	13	21
NY2	200	NY2-200	loser	barrier	5	6	2	3
NY3	131	NY3-131	winner	barrier	55	133	88	170
NY2	205	NY2-205	winner	barrier	95	99	47	56
NY3	144	NY3-144	loser	barrier	42	72	25	26
NY2	269	NY2-269	loser	barrier	6	10	0	0
NY3	165	NY3-165	winner	barrier	8	12	1	2
NY2	287	NY2-287	winner	barrier	32	43	15	22
NY3	217	NY3-217	loser	barrier	20	24	18	22
NY2	289	NY2-289	winner	barrier	1	1	18	23
NY3	216	NY3-216	loser	barrier	18	29	27	34
NY2	303	NY2-303	loser	barrier	9	11	26	34
NY3	237	NY3-237	winner	barrier	21	52	108	170
NY2	339	NY2-339	loser	barrier	3	7	1	3
NY3	244	NY3-244	winner	barrier	68	118	66	86
NY2	425	NY2-425	winner	barrier	6	14	6	7
NY3	327	NY3-327	loser	barrier	11	22	16	23
NY2	427	NY2-427	loser	barrier	2	2	1	3
NY3	323	NY3-323	winner	barrier	2	4	8	15
NY2	429	NY2-429	loser	barrier	32	40	4	4
NY3	334	NY3-334	winner	barrier	5	17	0	5
NY2	431	NY2-431	loser	barrier	2	4	0	0
NY3	325	NY3-325	winner	barrier	6	10	0	1
NY2	467	NY2-467	loser	barrier	6	32	3	7
NY3	373	NY3-373	winner	barrier	18	71	63	138
NY2	471	NY2-471	winner	barrier	4	7	0	0
NY3	371	NY3-371	loser	barrier	5	7	0	0
NY2	526	NY2-526	winner	barrier	8	11	0	0
NY3	394	NY3-394	loser	barrier	38	54	0	0
NY2	534	NY2-534	loser	barrier	37	45	33	36
NY3	388	NY3-388	winner	barrier	4	5	132	144
