# Supplementary material for: Dynamic changes to signal allocation rules in response to variable social environments in house mice
Source: Commun Biol. 2023 Mar 21;6:297. doi: 10.1038/s42003-023-04672-x (PMC10027867; doi:10.1038/s42003-023-04672-x)
Supplement: Supplementary file 4 — Supplemental Data [file 42003_2023_4672_MOESM4_ESM.zip › code.and.datasheets/analysis.datasheets/fig_s3c_spaceuse.csv]

maleID	fight_outcome	trial	time_diff	time_diff_percen
NY2-118	Winner	Mesh 1	1153	68.6
NY3-096	Loser	Mesh 1	694.97	41.31
NY3-101	Winner	Mesh 1	453.8	27
NY2-142	Winner	Mesh 1	939.83	55.93
NY3-098	Loser	Mesh 1	826.17	49.15
NY2-135	Winner	Mesh 1	1222.27	72.71
NY3-099	Loser	Mesh 1	614.1	36.52
NY2-157	Loser	Mesh 1	1095.03	65.18
NY2-136	Loser	Mesh 1	1002.07	59.6
NY3-102	Winner	Mesh 1	761	45.26
NY3-109	Winner	Mesh 1	1250.83	74.4
NY2-177	Loser	Mesh 1	688.93	41.01
NY3-139	Winner	Mesh 1	840.8	50.05
NY3-140	Winner	Mesh 1	1056.1	62.86
NY2-202	Loser	Mesh 1	1180.37	70.26
NY3-136	Winner	Mesh 1	882.63	52.54
NY3-131	Winner	Mesh 1	884.03	52.62
NY2-205	Winner	Mesh 1	885.5	52.71
NY3-144	Loser	Mesh 1	999.73	59.51
NY2-287	Winner	Mesh 1	873.27	51.96
NY3-217	Loser	Mesh 1	750.3	44.65
NY3-216	Loser	Mesh 1	683.83	40.7
NY3-237	Winner	Mesh 1	587.2	34.95
NY3-244	Winner	Mesh 1	613.3	36.51
NY3-327	Loser	Mesh 1	564.53	33.56
NY2-429	Loser	Mesh 1	550.53	32.75
NY2-467	Loser	Mesh 1	869.13	51.73
NY3-373	Winner	Mesh 1	632.13	37.63
NY3-394	Loser	Mesh 1	734.87	43.74
NY2-534	Loser	Mesh 1	1196.7	71.23
NY2-118	Winner	Mesh 2	208.9	12.45
NY3-096	Loser	Mesh 2	1274.3	75.85
NY3-101	Winner	Mesh 2	267.37	15.92
NY2-142	Winner	Mesh 2	802.63	47.77
NY3-098	Loser	Mesh 2	1029.1	61.25
NY2-135	Winner	Mesh 2	602.27	35.87
NY3-099	Loser	Mesh 2	1130.93	67.35
NY2-157	Loser	Mesh 2	1030	61.31
NY2-136	Loser	Mesh 2	1162.7	69.21
NY3-102	Winner	Mesh 2	893.53	53.19
NY3-109	Winner	Mesh 2	1325.57	78.9
NY2-177	Loser	Mesh 2	798.03	47.5
NY3-139	Winner	Mesh 2	911.6	54.26
NY3-140	Winner	Mesh 2	1239.6	73.76
NY2-202	Loser	Mesh 2	693.7	41.29
NY3-136	Winner	Mesh 2	1087.07	64.71
NY3-131	Winner	Mesh 2	933.17	55.54
NY2-205	Winner	Mesh 2	1058.13	62.98
NY3-144	Loser	Mesh 2	868.03	51.67
NY2-287	Winner	Mesh 2	415.87	24.75
NY3-217	Loser	Mesh 2	853.37	50.79
NY3-216	Loser	Mesh 2	1084.43	64.55
NY3-237	Winner	Mesh 2	986.93	58.74
NY3-244	Winner	Mesh 2	306.33	18.23
NY3-327	Loser	Mesh 2	678.5	40.39
NY2-429	Loser	Mesh 2	806	51.8
NY2-467	Loser	Mesh 2	466.37	27.76
NY3-373	Winner	Mesh 2	1081.77	64.39
NY3-394	Loser	Mesh 2	850.6	50.63
NY2-534	Loser	Mesh 2	861.87	51.3
NY3-090	Loser	Mesh 1	324.77	19.34
NY2-138	Winner	Mesh 1	806.2	47.92
NY2-134	Loser	Mesh 1	887.53	52.8
NY2-154	Loser	Mesh 1	517.13	30.78
NY3-103	Winner	Mesh 1	597.83	35.59
NY3-110	Winner	Mesh 1	1067.37	63.53
NY2-159	Loser	Mesh 1	902.03	53.65
NY2-188	Loser	Mesh 1	844.23	50.25
NY3-126	Winner	Mesh 1	NA	NA
NY2-189	Loser	Mesh 1	280.53	16.7
NY2-193	Loser	Mesh 1	775.07	46.12
NY3-141	Winner	Mesh 1	965.73	57.47
NY2-176	Winner	Mesh 1	976.6	58.13
NY3-132	Loser	Mesh 1	801.57	47.71
NY2-199	Loser	Mesh 1	974.77	58.02
NY3-133	Winner	Mesh 1	408.63	24.32
NY2-200	Loser	Mesh 1	1159.27	69
NY2-269	Loser	Mesh 1	1041.7	62
NY3-165	Winner	Mesh 1	615.7	36.65
NY2-289	Winner	Mesh 1	755.77	44.99
NY2-303	Loser	Mesh 1	856.27	50.97
NY2-339	Loser	Mesh 1	849.3	50.55
NY2-425	Winner	Mesh 1	447.97	26.63
NY2-427	Loser	Mesh 1	669.27	39.79
NY3-323	Winner	Mesh 1	693.33	41.22
NY3-334	Winner	Mesh 1	1009.17	60.03
NY2-431	Loser	Mesh 1	843.37	50.15
NY3-325	Winner	Mesh 1	603.87	35.91
NY2-471	Winner	Mesh 1	920.63	54.8
NY3-371	Loser	Mesh 1	140.77	8.38
NY2-526	Winner	Mesh 1	848.33	50.5
NY3-388	Winner	Mesh 1	1258.23	74.89
NY3-090	Loser	Mesh 2	1122.8	66.83
NY2-138	Winner	Mesh 2	885.03	52.68
NY2-134	Loser	Mesh 2	908.5	54.27
NY2-154	Loser	Mesh 2	521.6	31.05
NY3-103	Winner	Mesh 2	863.67	51.41
NY3-110	Winner	Mesh 2	1061.97	63.21
NY2-159	Loser	Mesh 2	1229.4	73.18
NY2-188	Loser	Mesh 2	754.27	44.9
NY3-126	Winner	Mesh 2	1003.9	59.75
NY2-189	Loser	Mesh 2	NA	NA
NY2-193	Loser	Mesh 2	1189.3	70.79
NY3-141	Winner	Mesh 2	923.63	54.98
NY2-176	Winner	Mesh 2	1209.5	71.97
NY3-132	Loser	Mesh 2	270.53	16.1
NY2-199	Loser	Mesh 2	1081.4	64.37
NY3-133	Winner	Mesh 2	858.77	51.12
NY2-200	Loser	Mesh 2	834.6	49.68
NY2-269	Loser	Mesh 2	426.03	25.36
NY3-165	Winner	Mesh 2	890.8	53.02
NY2-289	Winner	Mesh 2	796.83	47.43
NY2-303	Loser	Mesh 2	162.67	9.68
NY2-339	Loser	Mesh 2	520.2	30.96
NY2-425	Winner	Mesh 2	941.83	56.06
NY2-427	Loser	Mesh 2	872	55.51
NY3-323	Winner	Mesh 2	489	31.13
NY3-334	Winner	Mesh 2	1060	68.12
NY2-431	Loser	Mesh 2	723	46.2
NY3-325	Winner	Mesh 2	737	47.09
NY2-471	Winner	Mesh 2	554.03	32.98
NY3-371	Loser	Mesh 2	284.13	16.92
NY2-526	Winner	Mesh 2	988.77	58.85
NY3-388	Winner	Mesh 2	1288.6	76.7
