# Supplementary material for: Dynamic changes to signal allocation rules in response to variable social environments in house mice
Source: Commun Biol. 2023 Mar 21;6:297. doi: 10.1038/s42003-023-04672-x (PMC10027867; doi:10.1038/s42003-023-04672-x)
Supplement: Supplementary file 4 — Supplemental Data [file 42003_2023_4672_MOESM4_ESM.zip › code.and.datasheets/analysis.datasheets/fig_s3d_mesh1_loser.csv]

strain_maleID	fight_outcome	mesh_trial	mark.num.diff	time.diff
NY2-134	loser	mesh1	0	887.54
NY2-136	loser	mesh1	9	1002.07
NY2-154	loser	mesh1	3	517.13
NY2-157	loser	mesh1	-12	1095.03
NY2-159	loser	mesh1	6	902.04
NY2-177	loser	mesh1	-6	688.94
NY2-188	loser	mesh1	3	844.24
NY2-189	loser	mesh1	7	280.54
NY2-193	loser	mesh1	6	775.07
NY2-199	loser	mesh1	9	974.76
NY2-200	loser	mesh1	4	1159.26
NY2-202	loser	mesh1	-2	1180.37
NY2-269	loser	mesh1	2	1041.7
NY2-303	loser	mesh1	7	856.27
NY2-339	loser	mesh1	-1	849.3
NY2-427	loser	mesh1	2	669.26
NY2-429	loser	mesh1	24	550.53
NY2-431	loser	mesh1	0	843.37
NY2-467	loser	mesh1	-20	869.14
NY2-534	loser	mesh1	29	1196.7
NY3-090	loser	mesh1	5	324.76
NY3-096	loser	mesh1	23	694.97
NY3-098	loser	mesh1	-7	826.17
NY3-099	loser	mesh1	13	614.1
NY3-132	loser	mesh1	-1	801.57
NY3-144	loser	mesh1	12	999.74
NY3-216	loser	mesh1	7	683.83
NY3-217	loser	mesh1	16	750.3
NY3-327	loser	mesh1	0	564.54
NY3-371	loser	mesh1	3	140.77
NY3-394	loser	mesh1	22	734.87
