# Supplementary material for: Dynamic changes to signal allocation rules in response to variable social environments in house mice
Source: Commun Biol. 2023 Mar 21;6:297. doi: 10.1038/s42003-023-04672-x (PMC10027867; doi:10.1038/s42003-023-04672-x)
Supplement: Supplementary file 4 — Supplemental Data [file 42003_2023_4672_MOESM4_ESM.zip › code.and.datasheets/analysis.datasheets/fig_s3d_mesh1_winner.csv]

strain_maleID	fight_outcome	mesh_trial	mark.num.diff	time.diff
NY2-118	winner	mesh1	8	1153
NY2-135	winner	mesh1	60	1222.27
NY2-138	winner	mesh1	8	806.2
NY2-142	winner	mesh1	1	939.84
NY2-176	winner	mesh1	3	976.6
NY2-205	winner	mesh1	91	885.5
NY2-287	winner	mesh1	21	873.27
NY2-289	winner	mesh1	1	755.77
NY2-425	winner	mesh1	-2	447.97
NY2-471	winner	mesh1	1	920.64
NY2-526	winner	mesh1	5	848.33
NY3-101	winner	mesh1	28	453.8
NY3-102	winner	mesh1	24	761
NY3-103	winner	mesh1	6	597.83
NY3-109	winner	mesh1	22	1250.84
NY3-110	winner	mesh1	0	1067.37
NY3-126	winner	mesh1	0	-1257.36
NY3-131	winner	mesh1	-23	884.03
NY3-133	winner	mesh1	-3	408.63
NY3-136	winner	mesh1	17	882.63
NY3-139	winner	mesh1	-3	840.8
NY3-140	winner	mesh1	36	1056.1
NY3-141	winner	mesh1	6	965.73
NY3-165	winner	mesh1	4	615.7
NY3-237	winner	mesh1	-10	587.2
NY3-244	winner	mesh1	18	613.3
NY3-323	winner	mesh1	0	693.34
NY3-325	winner	mesh1	2	603.86
NY3-334	winner	mesh1	-7	1009.17
NY3-373	winner	mesh1	-35	632.14
NY3-388	winner	mesh1	3	1258.23
