# Supplementary material for: Dynamic changes to signal allocation rules in response to variable social environments in house mice
Source: Commun Biol. 2023 Mar 21;6:297. doi: 10.1038/s42003-023-04672-x (PMC10027867; doi:10.1038/s42003-023-04672-x)
Supplement: Supplementary file 4 — Supplemental Data [file 42003_2023_4672_MOESM4_ESM.zip › code.and.datasheets/analysis.datasheets/fig_s3d_mesh2_loser.csv]

strain_maleID	fight_outcome	mesh_trial	mark.num.diff	time.diff
NY2-134	loser	mesh2	0	908.5
NY2-136	loser	mesh2	2	1162.7
NY2-154	loser	mesh2	0	521.6
NY2-157	loser	mesh2	-2	1030
NY2-159	loser	mesh2	38	1229.4
NY2-177	loser	mesh2	1	798.03
NY2-188	loser	mesh2	12	754.26
NY2-189	loser	mesh2	-12	-222.64
NY2-193	loser	mesh2	5	1189.3
NY2-199	loser	mesh2	0	1081.4
NY2-200	loser	mesh2	1	834.6
NY2-202	loser	mesh2	2	693.7
NY2-269	loser	mesh2	0	426.03
NY2-303	loser	mesh2	18	162.67
NY2-339	loser	mesh2	-1	520.2
NY2-427	loser	mesh2	-1	872
NY2-429	loser	mesh2	4	806
NY2-431	loser	mesh2	0	723
NY2-467	loser	mesh2	-1	466.36
NY2-534	loser	mesh2	30	861.87
NY3-090	loser	mesh2	-1	1122.8
NY3-096	loser	mesh2	5	1274.3
NY3-098	loser	mesh2	40	1029.1
NY3-099	loser	mesh2	3	1130.93
NY3-132	loser	mesh2	1	270.54
NY3-144	loser	mesh2	24	868.04
NY3-216	loser	mesh2	20	1084.43
NY3-217	loser	mesh2	14	853.36
NY3-327	loser	mesh2	9	678.5
NY3-371	loser	mesh2	0	284.13
NY3-394	loser	mesh2	0	850.6
