# Supplementary material for: Dynamic changes to signal allocation rules in response to variable social environments in house mice
Source: Commun Biol. 2023 Mar 21;6:297. doi: 10.1038/s42003-023-04672-x (PMC10027867; doi:10.1038/s42003-023-04672-x)
Supplement: Supplementary file 4 — Supplemental Data [file 42003_2023_4672_MOESM4_ESM.zip › code.and.datasheets/analysis.datasheets/fig_s3d_mesh2_winner.csv]

strain_maleID	fight_outcome	mesh_trial	mark.num.diff	time.diff
NY2-118	winner	mesh2	40	208.9
NY2-135	winner	mesh2	87	602.27
NY2-138	winner	mesh2	3	885.03
NY2-142	winner	mesh2	18	802.63
NY2-176	winner	mesh2	82	1209.5
NY2-205	winner	mesh2	38	1058.13
NY2-287	winner	mesh2	8	415.86
NY2-289	winner	mesh2	13	796.84
NY2-425	winner	mesh2	5	941.84
NY2-471	winner	mesh2	0	554.03
NY2-526	winner	mesh2	0	988.76
NY3-101	winner	mesh2	-84	267.37
NY3-102	winner	mesh2	-7	893.54
NY3-103	winner	mesh2	11	863.67
NY3-109	winner	mesh2	60	1325.57
NY3-110	winner	mesh2	2	1061.97
NY3-126	winner	mesh2	30	1003.9
NY3-131	winner	mesh2	6	933.17
NY3-133	winner	mesh2	2	858.77
NY3-136	winner	mesh2	5	1087.07
NY3-139	winner	mesh2	65	911.6
NY3-140	winner	mesh2	66	1239.6
NY3-141	winner	mesh2	51	923.63
NY3-165	winner	mesh2	0	890.8
NY3-237	winner	mesh2	46	986.93
NY3-244	winner	mesh2	46	306.33
NY3-323	winner	mesh2	1	489
NY3-325	winner	mesh2	-1	737
NY3-334	winner	mesh2	-5	1060
NY3-373	winner	mesh2	-12	1081.77
NY3-388	winner	mesh2	120	1288.6
