# Supplementary material for: Dynamic changes to signal allocation rules in response to variable social environments in house mice
Source: Commun Biol. 2023 Mar 21;6:297. doi: 10.1038/s42003-023-04672-x (PMC10027867; doi:10.1038/s42003-023-04672-x)
Supplement: Supplementary file 4 — Supplemental Data [file 42003_2023_4672_MOESM4_ESM.zip › code.and.datasheets/analysis.datasheets/fig_s3d_space.v.marking.csv]

strain	maleID	strain_maleID	fight_outcome	mesh_trial	mark_investment	wall_mark.num	barrier_mark.num	mark.num.diff_b-w	wall_time	barrier_time	time.diff_b-w
NY2	118	NY2-118	winner	mesh1	high	15	23	8	262.77	1415.77	1153
NY2	134	NY2-134	loser	mesh1	low	1	1	0	396.73	1284.27	887.54
NY2	135	NY2-135	winner	mesh1	high	34	94	60	229.4	1451.67	1222.27
NY2	136	NY2-136	loser	mesh1	high	19	28	9	339.6	1341.67	1002.07
NY2	138	NY2-138	winner	mesh1	low	6	14	8	438.1	1244.3	806.2
NY2	142	NY2-142	winner	mesh1	high	67	68	1	370.23	1310.07	939.84
NY2	154	NY2-154	loser	mesh1	low	0	3	3	581.37	1098.5	517.13
NY2	157	NY2-157	loser	mesh1	high	30	18	-12	292.5	1387.53	1095.03
NY2	159	NY2-159	loser	mesh1	low	1	7	6	385.03	1287.07	902.04
NY2	176	NY2-176	winner	mesh1	low	2	5	3	351.17	1327.77	976.6
NY2	177	NY2-177	loser	mesh1	high	49	43	-6	495.53	1184.47	688.94
NY2	188	NY2-188	loser	mesh1	low	0	3	3	417.03	1261.27	844.24
NY2	189	NY2-189	loser	mesh1	low	2	9	7	699.73	980.27	280.54
NY2	193	NY2-193	loser	mesh1	low	0	6	6	452.73	1227.8	775.07
NY2	199	NY2-199	loser	mesh1	low	4	13	9	351.17	1325.93	974.76
NY2	200	NY2-200	loser	mesh1	low	1	5	4	259.07	1418.33	1159.26
NY2	202	NY2-202	loser	mesh1	high	14	12	-2	249.8	1430.17	1180.37
NY2	205	NY2-205	winner	mesh1	high	4	95	91	392.23	1277.73	885.5
NY2	269	NY2-269	loser	mesh1	low	4	6	2	318.87	1360.57	1041.7
NY2	287	NY2-287	winner	mesh1	high	11	32	21	403.3	1276.57	873.27
NY2	289	NY2-289	winner	mesh1	low	0	1	1	462.03	1217.8	755.77
NY2	303	NY2-303	loser	mesh1	low	2	9	7	336.33	1192.6	856.27
NY2	339	NY2-339	loser	mesh1	low	4	3	-1	409.6	1258.9	849.3
NY2	425	NY2-425	winner	mesh1	low	8	6	-2	614.63	1062.6	447.97
NY2	427	NY2-427	loser	mesh1	low	0	2	2	506.47	1175.73	669.26
NY2	429	NY2-429	loser	mesh1	high	8	32	24	564.8	1115.33	550.53
NY2	431	NY2-431	loser	mesh1	low	2	2	0	417.93	1261.3	843.37
NY2	467	NY2-467	loser	mesh1	high	26	6	-20	405.43	1274.57	869.14
NY2	471	NY2-471	winner	mesh1	low	3	4	1	370.03	1290.67	920.64
NY2	526	NY2-526	winner	mesh1	low	3	8	5	415.47	1263.8	848.33
NY2	534	NY2-534	loser	mesh1	high	8	37	29	225.13	1421.83	1196.7
NY3	90	NY3-090	loser	mesh1	low	6	11	5	677.07	1001.83	324.76
NY3	96	NY3-096	loser	mesh1	high	6	29	23	493.7	1188.67	694.97
NY3	98	NY3-098	loser	mesh1	high	17	10	-7	427.33	1253.5	826.17
NY3	99	NY3-099	loser	mesh1	high	6	19	13	531.77	1145.87	614.1
NY3	101	NY3-101	winner	mesh1	high	44	72	28	611.4	1065.2	453.8
NY3	102	NY3-102	winner	mesh1	high	45	69	24	460.17	1221.17	761
NY3	103	NY3-103	winner	mesh1	low	6	12	6	540.5	1138.33	597.83
NY3	109	NY3-109	winner	mesh1	high	1	23	22	207.23	1458.07	1250.84
NY3	110	NY3-110	winner	mesh1	low	0	0	0	306.33	1373.7	1067.37
NY3	126	NY3-126	winner	mesh1	low	0	0	0	1454.63	197.27	-1257.36
NY3	131	NY3-131	winner	mesh1	high	78	55	-23	398	1282.03	884.03
NY3	132	NY3-132	loser	mesh1	low	7	6	-1	433.73	1235.3	801.57
NY3	133	NY3-133	winner	mesh1	low	7	4	-3	631.57	1040.2	408.63
NY3	136	NY3-136	winner	mesh1	high	3	20	17	396.6	1279.23	882.63
NY3	139	NY3-139	winner	mesh1	high	16	13	-3	399.67	1240.47	840.8
NY3	140	NY3-140	winner	mesh1	high	5	41	36	306.1	1362.2	1056.1
NY3	141	NY3-141	winner	mesh1	low	1	7	6	352.77	1318.5	965.73
NY3	144	NY3-144	loser	mesh1	high	30	42	12	340.13	1339.87	999.74
NY3	165	NY3-165	winner	mesh1	low	4	8	4	526.03	1141.73	615.7
NY3	216	NY3-216	loser	mesh1	high	11	18	7	493.3	1177.13	683.83
NY3	217	NY3-217	loser	mesh1	high	4	20	16	462.57	1212.87	750.3
NY3	237	NY3-237	winner	mesh1	high	31	21	-10	504.8	1092	587.2
NY3	244	NY3-244	winner	mesh1	high	50	68	18	532.17	1145.47	613.3
NY3	323	NY3-323	winner	mesh1	low	2	2	0	494.43	1187.77	693.34
NY3	325	NY3-325	winner	mesh1	low	4	6	2	538.97	1142.83	603.86
NY3	327	NY3-327	loser	mesh1	high	11	11	0	556.93	1121.47	564.54
NY3	334	NY3-334	winner	mesh1	low	12	5	-7	335.9	1345.07	1009.17
NY3	371	NY3-371	loser	mesh1	low	2	5	3	763.8	904.57	140.77
NY3	373	NY3-373	winner	mesh1	high	53	18	-35	475.63	1107.77	632.14
NY3	388	NY3-388	winner	mesh1	low	1	4	3	186.2	1444.43	1258.23
NY3	394	NY3-394	loser	mesh1	high	16	38	22	471.4	1206.27	734.87
NY2	118	NY2-118	winner	mesh2	high	12	52	40	729.93	938.83	208.9
NY2	134	NY2-134	loser	mesh2	low	1	1	0	379.23	1287.73	908.5
NY2	135	NY2-135	winner	mesh2	high	30	117	87	533.23	1135.5	602.27
NY2	136	NY2-136	loser	mesh2	high	0	2	2	257.7	1420.4	1162.7
NY2	138	NY2-138	winner	mesh2	low	2	5	3	396.57	1281.6	885.03
NY2	142	NY2-142	winner	mesh2	high	71	89	18	438.7	1241.33	802.63
NY2	154	NY2-154	loser	mesh2	low	0	0	0	579.13	1100.73	521.6
NY2	157	NY2-157	loser	mesh2	high	2	0	-2	323.77	1353.77	1030
NY2	159	NY2-159	loser	mesh2	low	9	47	38	224.67	1454.07	1229.4
NY2	176	NY2-176	winner	mesh2	low	8	90	82	235.47	1444.97	1209.5
NY2	177	NY2-177	loser	mesh2	high	0	1	1	438.07	1236.1	798.03
NY2	188	NY2-188	loser	mesh2	low	12	24	12	444.47	1198.73	754.26
NY2	189	NY2-189	loser	mesh2	low	12	0	-12	949.37	726.73	-222.64
NY2	193	NY2-193	loser	mesh2	low	3	8	5	243.43	1432.73	1189.3
NY2	199	NY2-199	loser	mesh2	low	1	1	0	296.97	1378.37	1081.4
NY2	200	NY2-200	loser	mesh2	low	1	2	1	419.07	1253.67	834.6
NY2	202	NY2-202	loser	mesh2	high	3	5	2	478.77	1172.47	693.7
NY2	205	NY2-205	winner	mesh2	high	9	47	38	310.2	1368.33	1058.13
NY2	269	NY2-269	loser	mesh2	low	0	0	0	627	1053.03	426.03
NY2	287	NY2-287	winner	mesh2	high	7	15	8	628.07	1043.93	415.86
NY2	289	NY2-289	winner	mesh2	low	5	18	13	426.53	1223.37	796.84
NY2	303	NY2-303	loser	mesh2	low	8	26	18	756.4	919.07	162.67
NY2	339	NY2-339	loser	mesh2	low	2	1	-1	574.5	1094.7	520.2
NY2	425	NY2-425	winner	mesh2	low	1	6	5	367.93	1309.77	941.84
NY2	427	NY2-427	loser	mesh2	low	2	1	-1	349	1221	872
NY2	429	NY2-429	loser	mesh2	high	0	4	4	375	1181	806
NY2	431	NY2-431	loser	mesh2	low	0	0	0	421	1144	723
NY2	467	NY2-467	loser	mesh2	high	4	3	-1	604.77	1071.13	466.36
NY2	471	NY2-471	winner	mesh2	low	0	0	0	561.77	1115.8	554.03
NY2	526	NY2-526	winner	mesh2	low	0	0	0	343.57	1332.33	988.76
NY2	534	NY2-534	loser	mesh2	high	3	33	30	408.3	1270.17	861.87
NY3	90	NY3-090	loser	mesh2	low	2	1	-1	274.8	1397.6	1122.8
NY3	96	NY3-096	loser	mesh2	high	0	5	5	202.87	1477.17	1274.3
NY3	98	NY3-098	loser	mesh2	high	18	58	40	322.63	1351.73	1029.1
NY3	99	NY3-099	loser	mesh2	high	3	6	3	260.17	1391.1	1130.93
NY3	101	NY3-101	winner	mesh2	high	154	70	-84	702.4	969.77	267.37
NY3	102	NY3-102	winner	mesh2	high	52	45	-7	392.33	1285.87	893.54
NY3	103	NY3-103	winner	mesh2	low	1	12	11	397.83	1261.5	863.67
NY3	109	NY3-109	winner	mesh2	high	27	87	60	174.6	1500.17	1325.57
NY3	110	NY3-110	winner	mesh2	low	3	5	2	239.23	1301.2	1061.97
NY3	126	NY3-126	winner	mesh2	low	2	32	30	338.07	1341.97	1003.9
NY3	131	NY3-131	winner	mesh2	high	82	88	6	372.83	1306	933.17
NY3	132	NY3-132	loser	mesh2	low	3	4	1	697.73	968.27	270.54
NY3	133	NY3-133	winner	mesh2	low	16	18	2	402.3	1261.07	858.77
NY3	136	NY3-136	winner	mesh2	high	8	13	5	295.83	1382.9	1087.07
NY3	139	NY3-139	winner	mesh2	high	24	89	65	372.33	1283.93	911.6
NY3	140	NY3-140	winner	mesh2	high	24	90	66	220.47	1460.07	1239.6
NY3	141	NY3-141	winner	mesh2	low	6	57	51	364.5	1288.13	923.63
NY3	144	NY3-144	loser	mesh2	high	1	25	24	400.33	1268.37	868.04
NY3	165	NY3-165	winner	mesh2	low	1	1	0	392.93	1283.73	890.8
NY3	216	NY3-216	loser	mesh2	high	7	27	20	297.8	1382.23	1084.43
NY3	217	NY3-217	loser	mesh2	high	4	18	14	412.97	1266.33	853.36
NY3	237	NY3-237	winner	mesh2	high	62	108	46	345.9	1332.83	986.93
NY3	244	NY3-244	winner	mesh2	high	20	66	46	683.07	989.4	306.33
NY3	323	NY3-323	winner	mesh2	low	7	8	1	541	1030	489
NY3	325	NY3-325	winner	mesh2	low	1	0	-1	414	1151	737
NY3	327	NY3-327	loser	mesh2	high	7	16	9	500.77	1179.27	678.5
NY3	334	NY3-334	winner	mesh2	low	5	0	-5	248	1308	1060
NY3	371	NY3-371	loser	mesh2	low	0	0	0	697.6	981.73	284.13
NY3	373	NY3-373	winner	mesh2	high	75	63	-12	295.1	1376.87	1081.77
NY3	388	NY3-388	winner	mesh2	low	12	132	120	174.6	1463.2	1288.6
NY3	394	NY3-394	loser	mesh2	high	0	0	0	414.37	1264.97	850.6
