# Supplementary material for: Dynamic changes to signal allocation rules in response to variable social environments in house mice
Source: Commun Biol. 2023 Mar 21;6:297. doi: 10.1038/s42003-023-04672-x (PMC10027867; doi:10.1038/s42003-023-04672-x)
Supplement: Supplementary file 4 — Supplemental Data [file 42003_2023_4672_MOESM4_ESM.zip › code.and.datasheets/analysis.datasheets/fig_s6a_ROImarks.csv]

maleID	fight_outcome	trial_type	stimulus.roi	num.marks	latency
NY3-090	loser	1_S-S	1_Self	5	33.371
NY3-096	loser	2_S-FO	1_Self	2	661.612
NY2-134	loser	4_FO-UFO	1_Self	NA	0
NY3-098	loser	2_S-FO	1_Self	16	121.419
NY3-099	loser	3_S-UFO	1_Self	2	726.111
NY2-154	loser	2_S-FO	1_Self	1	416.365
NY2-157	loser	4_FO-UFO	1_Self	NA	0
NY2-136	loser	1_S-S	1_Self	17	10.855
NY2-159	loser	2_S-FO	1_Self	12	10.35
NY2-188	loser	3_S-UFO	1_Self	NA	0
NY2-177	loser	4_FO-UFO	1_Self	NA	0
NY2-189	loser	3_S-UFO	1_Self	9	3.352
NY2-193	loser	2_S-FO	1_Self	1	771.357
NY3-132	loser	2_S-FO	1_Self	3	31.605
NY2-199	loser	1_S-S	1_Self	3	116.335
NY2-202	loser	2_S-FO	1_Self	NA	0
NY2-200	loser	4_FO-UFO	1_Self	NA	0
NY3-144	loser	3_S-UFO	1_Self	2	456.12
NY2-269	loser	3_S-UFO	1_Self	3	15.12
NY3-217	loser	4_FO-UFO	1_Self	NA	0
NY3-216	loser	1_S-S	1_Self	12	17.107
NY2-303	loser	2_S-FO	1_Self	9	277.302
NY2-339	loser	4_FO-UFO	1_Self	NA	0
NY3-327	loser	2_S-FO	1_Self	11	35.819
NY2-427	loser	4_FO-UFO	1_Self	NA	0
NY2-429	loser	1_S-S	1_Self	2	452.31
NY2-431	loser	4_FO-UFO	1_Self	NA	0
NY2-467	loser	1_S-S	1_Self	4	603.578
NY3-371	loser	3_S-UFO	1_Self	3	65.82
NY3-394	loser	4_FO-UFO	1_Self	NA	0
NY2-534	loser	3_S-UFO	1_Self	4	138.56
NY3-090	loser	1_S-S	2_Familiar	NA
NY3-096	loser	2_S-FO	2_Familiar	2	123.62
NY2-134	loser	4_FO-UFO	2_Familiar	0
NY3-098	loser	2_S-FO	2_Familiar	16	121.419
NY3-099	loser	3_S-UFO	2_Familiar	NA
NY2-154	loser	2_S-FO	2_Familiar	0
NY2-157	loser	4_FO-UFO	2_Familiar	1	1284.993
NY2-136	loser	1_S-S	2_Familiar	NA
NY2-159	loser	2_S-FO	2_Familiar	31	17.851
NY2-188	loser	3_S-UFO	2_Familiar	NA
NY2-177	loser	4_FO-UFO	2_Familiar	7	17.602
NY2-189	loser	3_S-UFO	2_Familiar	NA
NY2-193	loser	2_S-FO	2_Familiar	0
NY3-132	loser	2_S-FO	2_Familiar	1	249.401
NY2-199	loser	1_S-S	2_Familiar	NA
NY2-202	loser	2_S-FO	2_Familiar	0
NY2-200	loser	4_FO-UFO	2_Familiar	2	128.361
NY3-144	loser	3_S-UFO	2_Familiar	NA
NY2-269	loser	3_S-UFO	2_Familiar	NA
NY3-217	loser	4_FO-UFO	2_Familiar	1	336.472
NY3-216	loser	1_S-S	2_Familiar	NA
NY2-303	loser	2_S-FO	2_Familiar	7	7.852
NY2-339	loser	4_FO-UFO	2_Familiar	1	64.144
NY3-327	loser	2_S-FO	2_Familiar	6	218.675
NY2-427	loser	4_FO-UFO	2_Familiar	2	452.512
NY2-429	loser	1_S-S	2_Familiar	NA
NY2-431	loser	4_FO-UFO	2_Familiar	1	1369.541
NY2-467	loser	1_S-S	2_Familiar	NA
NY3-371	loser	3_S-UFO	2_Familiar	NA
NY3-394	loser	4_FO-UFO	2_Familiar	1	622.083
NY2-534	loser	3_S-UFO	2_Familiar	NA
NY3-090	loser	1_S-S	3_Unfamiliar	NA
NY3-096	loser	2_S-FO	3_Unfamiliar	NA
NY2-134	loser	4_FO-UFO	3_Unfamiliar	2	93.605
NY3-098	loser	2_S-FO	3_Unfamiliar	NA
NY3-099	loser	3_S-UFO	3_Unfamiliar	1	1149.623
NY2-154	loser	2_S-FO	3_Unfamiliar	NA
NY2-157	loser	4_FO-UFO	3_Unfamiliar	2	1485.241
NY2-136	loser	1_S-S	3_Unfamiliar	NA
NY2-159	loser	2_S-FO	3_Unfamiliar	NA
NY2-188	loser	3_S-UFO	3_Unfamiliar	3	922.152
NY2-177	loser	4_FO-UFO	3_Unfamiliar	3	3.602
NY2-189	loser	3_S-UFO	3_Unfamiliar	1	230.051
NY2-193	loser	2_S-FO	3_Unfamiliar	NA
NY3-132	loser	2_S-FO	3_Unfamiliar	NA
NY2-199	loser	1_S-S	3_Unfamiliar	NA
NY2-202	loser	2_S-FO	3_Unfamiliar	NA
NY2-200	loser	4_FO-UFO	3_Unfamiliar	2	2.602
NY3-144	loser	3_S-UFO	3_Unfamiliar	0
NY2-269	loser	3_S-UFO	3_Unfamiliar	4	793.572
NY3-217	loser	4_FO-UFO	3_Unfamiliar	2	310.864
NY3-216	loser	1_S-S	3_Unfamiliar	NA
NY2-303	loser	2_S-FO	3_Unfamiliar	NA
NY2-339	loser	4_FO-UFO	3_Unfamiliar	0	40.394
NY3-327	loser	2_S-FO	3_Unfamiliar	NA
NY2-427	loser	4_FO-UFO	3_Unfamiliar	0
NY2-429	loser	1_S-S	3_Unfamiliar	NA
NY2-431	loser	4_FO-UFO	3_Unfamiliar	1	669.257
NY2-467	loser	1_S-S	3_Unfamiliar	NA
NY3-371	loser	3_S-UFO	3_Unfamiliar	2	1277.327
NY3-394	loser	4_FO-UFO	3_Unfamiliar	2	1178.326
NY2-534	loser	3_S-UFO	3_Unfamiliar	11	335.173
NY3-090	loser	1_S-S	4_Empty	4	191.371
NY3-096	loser	2_S-FO	4_Empty	3	123.62
NY2-134	loser	4_FO-UFO	4_Empty	2	259.858
NY3-098	loser	2_S-FO	4_Empty	6	173.416
NY3-099	loser	3_S-UFO	4_Empty	2	268.367
NY2-154	loser	2_S-FO	4_Empty	4	268.6
NY2-157	loser	4_FO-UFO	4_Empty	3	422.737
NY2-136	loser	1_S-S	4_Empty	6	23.105
NY2-159	loser	2_S-FO	4_Empty	12	14.352
NY2-188	loser	3_S-UFO	4_Empty	2	464.743
NY2-177	loser	4_FO-UFO	4_Empty	3	160.86
NY2-189	loser	3_S-UFO	4_Empty	5	248.051
NY2-193	loser	2_S-FO	4_Empty	5	557.861
NY3-132	loser	2_S-FO	4_Empty	5	125.613
NY2-199	loser	1_S-S	4_Empty	16	2.102
NY2-202	loser	2_S-FO	4_Empty	5	139.943
NY2-200	loser	4_FO-UFO	4_Empty	2	842.125
NY3-144	loser	3_S-UFO	4_Empty	7	85.368
NY2-269	loser	3_S-UFO	4_Empty	6	445.316
NY3-217	loser	4_FO-UFO	4_Empty	2	677.762
NY3-216	loser	1_S-S	4_Empty	18	122.858
NY2-303	loser	2_S-FO	4_Empty	7	1.604
NY2-339	loser	4_FO-UFO	4_Empty	1	654.353
NY3-327	loser	2_S-FO	4_Empty	30	30.069
NY2-427	loser	4_FO-UFO	4_Empty	4	322.572
NY2-429	loser	1_S-S	4_Empty	4	444.558
NY2-431	loser	4_FO-UFO	4_Empty	7	442.326
NY2-467	loser	1_S-S	4_Empty	2	396.586
NY3-371	loser	3_S-UFO	4_Empty	6	72.08
NY3-394	loser	4_FO-UFO	4_Empty	4	383.396
NY2-534	loser	3_S-UFO	4_Empty	22	184.316
NY3-090	loser	1_S-S	5_Center	3	34.131
NY3-096	loser	2_S-FO	5_Center	2	1083.116
NY2-134	loser	4_FO-UFO	5_Center	5	166.618
NY3-098	loser	2_S-FO	5_Center	21	91.939
NY3-099	loser	3_S-UFO	5_Center	2	416.871
NY2-154	loser	2_S-FO	5_Center	1	1391.625
NY2-157	loser	4_FO-UFO	5_Center	4	419.867
NY2-136	loser	1_S-S	5_Center	10	49.355
NY2-159	loser	2_S-FO	5_Center	9	8.352
NY2-188	loser	3_S-UFO	5_Center	1	489.247
NY2-177	loser	4_FO-UFO	5_Center	6	66.852
NY2-189	loser	3_S-UFO	5_Center	3	6.04
NY2-193	loser	2_S-FO	5_Center	0
NY3-132	loser	2_S-FO	5_Center	3	48.861
NY2-199	loser	1_S-S	5_Center	4	356.852
NY2-202	loser	2_S-FO	5_Center	5	111.935
NY2-200	loser	4_FO-UFO	5_Center	1	1225.664
NY3-144	loser	3_S-UFO	5_Center	2	1037.88
NY2-269	loser	3_S-UFO	5_Center	3	8.12
NY3-217	loser	4_FO-UFO	5_Center	0
NY3-216	loser	1_S-S	5_Center	1	1650.621
NY2-303	loser	2_S-FO	5_Center	14	5.352
NY2-339	loser	4_FO-UFO	5_Center	2	656.361
NY3-327	loser	2_S-FO	5_Center	6	0
NY2-427	loser	4_FO-UFO	5_Center	1	319.756
NY2-429	loser	1_S-S	5_Center	1	491.999
NY2-431	loser	4_FO-UFO	5_Center	0
NY2-467	loser	1_S-S	5_Center	0
NY3-371	loser	3_S-UFO	5_Center	2	30.997
NY3-394	loser	4_FO-UFO	5_Center	3	332.577
NY2-534	loser	3_S-UFO	5_Center	14	93.997
NY2-118	winner	1_S-S	1_Self	62	2.601
NY2-138	winner	2_S-FO	1_Self	15	46.388
NY3-101	winner	4_FO-UFO	1_Self	NA	0
NY2-142	winner	2_S-FO	1_Self	3	557.28
NY2-135	winner	3_S-UFO	1_Self	46	7.102
NY3-103	winner	2_S-FO	1_Self	22	0.108
NY3-110	winner	4_FO-UFO	1_Self	NA	0
NY3-102	winner	1_S-S	1_Self	35	10.104
NY3-109	winner	2_S-FO	1_Self	12	44.701
NY3-126	winner	3_S-UFO	1_Self	1	1255.934
NY3-139	winner	4_FO-UFO	1_Self	NA	0
NY3-140	winner	3_S-UFO	1_Self	24	51.653
NY3-141	winner	3_S-UFO	1_Self	5	29.102
NY2-176	winner	2_S-FO	1_Self	2	1193.373
NY3-133	winner	1_S-S	1_Self	14	9.852
NY3-136	winner	2_S-FO	1_Self	NA	0
NY3-131	winner	4_FO-UFO	1_Self	NA	0
NY2-205	winner	3_S-UFO	1_Self	9	115.493
NY3-165	winner	3_S-UFO	1_Self	2	1647.226
NY2-287	winner	4_FO-UFO	1_Self	NA	0
NY2-289	winner	1_S-S	1_Self	3	710.873
NY3-237	winner	2_S-FO	1_Self	34	12.855
NY3-244	winner	1_S-S	1_Self	16	40.394
NY2-425	winner	2_S-FO	1_Self	NA	0
NY3-323	winner	4_FO-UFO	1_Self	NA	0
NY3-334	winner	1_S-S	1_Self	1	750.7
NY3-325	winner	4_FO-UFO	1_Self	NA	0
NY3-373	winner	3_S-UFO	1_Self	24	55.569
NY2-471	winner	3_S-UFO	1_Self	3	669.066
NY2-526	winner	4_FO-UFO	1_Self	NA	0
NY3-388	winner	3_S-UFO	1_Self	20	140.318
NY2-118	winner	1_S-S	2_Familiar	NA
NY2-138	winner	2_S-FO	2_Familiar	15	46.388
NY3-101	winner	4_FO-UFO	2_Familiar	27	22.068
NY2-142	winner	2_S-FO	2_Familiar	8	7.602
NY2-135	winner	3_S-UFO	2_Familiar	NA
NY3-103	winner	2_S-FO	2_Familiar	21	4.155
NY3-110	winner	4_FO-UFO	2_Familiar	1	1115.394
NY3-102	winner	1_S-S	2_Familiar	NA
NY3-109	winner	2_S-FO	2_Familiar	17	41.328
NY3-126	winner	3_S-UFO	2_Familiar	NA
NY3-139	winner	4_FO-UFO	2_Familiar	21	29.354
NY3-140	winner	3_S-UFO	2_Familiar	NA
NY3-141	winner	3_S-UFO	2_Familiar	NA
NY2-176	winner	2_S-FO	2_Familiar	4	581.365
NY3-133	winner	1_S-S	2_Familiar	NA
NY3-136	winner	2_S-FO	2_Familiar	0
NY3-131	winner	4_FO-UFO	2_Familiar	43	19.602
NY2-205	winner	3_S-UFO	2_Familiar	NA
NY3-165	winner	3_S-UFO	2_Familiar	NA
NY2-287	winner	4_FO-UFO	2_Familiar	90	3.602
NY2-289	winner	1_S-S	2_Familiar	NA
NY3-237	winner	2_S-FO	2_Familiar	20	11.617
NY3-244	winner	1_S-S	2_Familiar	NA
NY2-425	winner	2_S-FO	2_Familiar	0
NY3-323	winner	4_FO-UFO	2_Familiar	8	117.258
NY3-334	winner	1_S-S	2_Familiar	NA
NY3-325	winner	4_FO-UFO	2_Familiar	15	54.5
NY3-373	winner	3_S-UFO	2_Familiar	NA
NY2-471	winner	3_S-UFO	2_Familiar	NA
NY2-526	winner	4_FO-UFO	2_Familiar	15	30.028
NY3-388	winner	3_S-UFO	2_Familiar	NA
NY2-118	winner	1_S-S	3_Unfamiliar	NA
NY2-138	winner	2_S-FO	3_Unfamiliar	NA
NY3-101	winner	4_FO-UFO	3_Unfamiliar	49	9.352
NY2-142	winner	2_S-FO	3_Unfamiliar	NA
NY2-135	winner	3_S-UFO	3_Unfamiliar	52	0.351
NY3-103	winner	2_S-FO	3_Unfamiliar	NA
NY3-110	winner	4_FO-UFO	3_Unfamiliar	0
NY3-102	winner	1_S-S	3_Unfamiliar	NA
NY3-109	winner	2_S-FO	3_Unfamiliar	NA
NY3-126	winner	3_S-UFO	3_Unfamiliar	3	358.678
NY3-139	winner	4_FO-UFO	3_Unfamiliar	22	6.354
NY3-140	winner	3_S-UFO	3_Unfamiliar	24	51.653
NY3-141	winner	3_S-UFO	3_Unfamiliar	14	2.562
NY2-176	winner	2_S-FO	3_Unfamiliar	NA
NY3-133	winner	1_S-S	3_Unfamiliar	NA
NY3-136	winner	2_S-FO	3_Unfamiliar	NA
NY3-131	winner	4_FO-UFO	3_Unfamiliar	56	0.109
NY2-205	winner	3_S-UFO	3_Unfamiliar	16	25.246
NY3-165	winner	3_S-UFO	3_Unfamiliar	2	1121.275
NY2-287	winner	4_FO-UFO	3_Unfamiliar	55	14.852
NY2-289	winner	1_S-S	3_Unfamiliar	NA
NY3-237	winner	2_S-FO	3_Unfamiliar	NA
NY3-244	winner	1_S-S	3_Unfamiliar	NA
NY2-425	winner	2_S-FO	3_Unfamiliar	NA
NY3-323	winner	4_FO-UFO	3_Unfamiliar	1	895.93
NY3-334	winner	1_S-S	3_Unfamiliar	NA
NY3-325	winner	4_FO-UFO	3_Unfamiliar	3	69.502
NY3-373	winner	3_S-UFO	3_Unfamiliar	43	8.25
NY2-471	winner	3_S-UFO	3_Unfamiliar	0
NY2-526	winner	4_FO-UFO	3_Unfamiliar	49	6.251
NY3-388	winner	3_S-UFO	3_Unfamiliar	32	2
NY2-118	winner	1_S-S	4_Empty	9	3.351
NY2-138	winner	2_S-FO	4_Empty	25	1.602
NY3-101	winner	4_FO-UFO	4_Empty	28	20.068
NY2-142	winner	2_S-FO	4_Empty	5	235.362
NY2-135	winner	3_S-UFO	4_Empty	53	4.352
NY3-103	winner	2_S-FO	4_Empty	33	4.155
NY3-110	winner	4_FO-UFO	4_Empty	6	518.033
NY3-102	winner	1_S-S	4_Empty	9	3.608
NY3-109	winner	2_S-FO	4_Empty	23	0.108
NY3-126	winner	3_S-UFO	4_Empty	7	228.43
NY3-139	winner	4_FO-UFO	4_Empty	44	4.104
NY3-140	winner	3_S-UFO	4_Empty	24	40.402
NY3-141	winner	3_S-UFO	4_Empty	21	2.562
NY2-176	winner	2_S-FO	4_Empty	5	570.117
NY3-133	winner	1_S-S	4_Empty	5	12.103
NY3-136	winner	2_S-FO	4_Empty	7	369.361
NY3-131	winner	4_FO-UFO	4_Empty	89	8.601
NY2-205	winner	3_S-UFO	4_Empty	8	8.368
NY3-165	winner	3_S-UFO	4_Empty	3	1121.275
NY2-287	winner	4_FO-UFO	4_Empty	39	27.859
NY2-289	winner	1_S-S	4_Empty	7	712.105
NY3-237	winner	2_S-FO	4_Empty	4	321.361
NY3-244	winner	1_S-S	4_Empty	7	9.142
NY2-425	winner	2_S-FO	4_Empty	5	227.321
NY3-323	winner	4_FO-UFO	4_Empty	8	531.076
NY3-334	winner	1_S-S	4_Empty	5	542.46
NY3-325	winner	4_FO-UFO	4_Empty	NA	0
NY3-373	winner	3_S-UFO	4_Empty	81	59.317
NY2-471	winner	3_S-UFO	4_Empty	5	639.33
NY2-526	winner	4_FO-UFO	4_Empty	17	71.818
NY3-388	winner	3_S-UFO	4_Empty	25	131.818
NY2-118	winner	1_S-S	5_Center	6	127.768
NY2-138	winner	2_S-FO	5_Center	16	49.964
NY3-101	winner	4_FO-UFO	5_Center	81	12.817
NY2-142	winner	2_S-FO	5_Center	7	223.122
NY2-135	winner	3_S-UFO	5_Center	54	6.602
NY3-103	winner	2_S-FO	5_Center	11	2.655
NY3-110	winner	4_FO-UFO	5_Center	3	494.36
NY3-102	winner	1_S-S	5_Center	9	10.6
NY3-109	winner	2_S-FO	5_Center	13	30.32
NY3-126	winner	3_S-UFO	5_Center	2	267.686
NY3-139	winner	4_FO-UFO	5_Center	44	5.102
NY3-140	winner	3_S-UFO	5_Center	43	41.653
NY3-141	winner	3_S-UFO	5_Center	9	5.353
NY2-176	winner	2_S-FO	5_Center	0
NY3-133	winner	1_S-S	5_Center	14	11.602
NY3-136	winner	2_S-FO	5_Center	2	538.617
NY3-131	winner	4_FO-UFO	5_Center	141	16.352
NY2-205	winner	3_S-UFO	5_Center	7	143.023
NY3-165	winner	3_S-UFO	5_Center	1	1292.466
NY2-287	winner	4_FO-UFO	5_Center	74	0.108
NY2-289	winner	1_S-S	5_Center	2	722.067
NY3-237	winner	2_S-FO	5_Center	15	14.057
NY3-244	winner	1_S-S	5_Center	12	8.353
NY2-425	winner	2_S-FO	5_Center	1	1605.702
NY3-323	winner	4_FO-UFO	5_Center	0
NY3-334	winner	1_S-S	5_Center	3	380.886
NY3-325	winner	4_FO-UFO	5_Center	2	130.502
NY3-373	winner	3_S-UFO	5_Center	141	7.5
NY2-471	winner	3_S-UFO	5_Center	0
NY2-526	winner	4_FO-UFO	5_Center	35	3.751
NY3-388	winner	3_S-UFO	5_Center	18	0.999
