# Supplementary material for: Dynamic changes to signal allocation rules in response to variable social environments in house mice
Source: Commun Biol. 2023 Mar 21;6:297. doi: 10.1038/s42003-023-04672-x (PMC10027867; doi:10.1038/s42003-023-04672-x)
Supplement: Supplementary file 4 — Supplemental Data [file 42003_2023_4672_MOESM4_ESM.zip › code.and.datasheets/analysis.datasheets/fig_s6b_spaceuse.csv]

maleID	fight_outcome	trial_type	stimulus.roi	ptime	ptime.norm
NY2-118	Winner	1_S-S	1_Self	14.56849872	0.150190708
NY3-090	Loser	1_S-S	1_Self	19.73642426	0.203468291
NY2-138	Winner	2_S-FO	1_Self	23.83682863	0.245740501
NY3-096	Loser	2_S-FO	1_Self	NA	NA
NY2-134	Loser	4_FO-UFO	1_Self	NA	NA
NY3-101	Winner	4_FO-UFO	1_Self	NA	NA
NY2-142	Winner	2_S-FO	1_Self	20.04524169	0.206651976
NY3-098	Loser	2_S-FO	1_Self	NA	NA
NY2-135	Winner	3_S-UFO	1_Self	NA	NA
NY3-099	Loser	3_S-UFO	1_Self	20.27780534	0.20904954
NY2-154	Loser	2_S-FO	1_Self	NA	NA
NY3-103	Winner	2_S-FO	1_Self	14.26558717	0.147067909
NY2-157	Loser	4_FO-UFO	1_Self	NA	NA
NY3-110	Winner	4_FO-UFO	1_Self	NA	NA
NY2-136	Loser	1_S-S	1_Self	20.56161937	0.211975457
NY3-102	Winner	1_S-S	1_Self	18.13565038	0.186965468
NY2-159	Loser	2_S-FO	1_Self	17.89576017	0.184492373
NY3-109	Winner	2_S-FO	1_Self	NA	NA
NY2-188	Loser	3_S-UFO	1_Self	NA	NA
NY3-126	Winner	3_S-UFO	1_Self	NA	NA
NY2-177	Loser	4_FO-UFO	1_Self	NA	NA
NY3-139	Winner	4_FO-UFO	1_Self	NA	NA
NY2-189	Loser	3_S-UFO	1_Self	NA	NA
NY3-140	Winner	3_S-UFO	1_Self	13.30000397	0.137113443
NY2-193	Loser	2_S-FO	1_Self	NA	NA
NY3-141	Winner	3_S-UFO	1_Self	NA	NA
NY2-176	Winner	2_S-FO	1_Self	NA	NA
NY3-132	Loser	2_S-FO	1_Self	12.08097648	0.124546149
NY2-199	Loser	1_S-S	1_Self	17.38474966	0.179224223
NY3-133	Winner	1_S-S	1_Self	13.51147613	0.139293568
NY2-202	Loser	2_S-FO	1_Self	NA	NA
NY3-136	Winner	2_S-FO	1_Self	NA	NA
NY2-200	Loser	4_FO-UFO	1_Self	NA	NA
NY3-131	Winner	4_FO-UFO	1_Self	NA	NA
NY2-205	Winner	3_S-UFO	1_Self	NA	NA
NY3-144	Loser	3_S-UFO	1_Self	NA	NA
NY2-269	Loser	3_S-UFO	1_Self	NA	NA
NY3-165	Winner	3_S-UFO	1_Self	NA	NA
NY2-287	Winner	4_FO-UFO	1_Self	NA	NA
NY3-217	Loser	4_FO-UFO	1_Self	NA	NA
NY2-289	Winner	1_S-S	1_Self	12.69000278	0.130824771
NY3-216	Loser	1_S-S	1_Self	10.48955212	0.108139713
NY2-303	Loser	2_S-FO	1_Self	10.80587897	0.111400814
NY3-237	Winner	2_S-FO	1_Self	11.84301899	0.122092979
NY2-339	Loser	4_FO-UFO	1_Self	NA	NA
NY3-244	Winner	1_S-S	1_Self	17.4755933	0.180160756
NY2-425	Winner	2_S-FO	1_Self	NA	NA
NY3-327	Loser	2_S-FO	1_Self	10.37082598	0.106915732
NY2-427	Loser	4_FO-UFO	1_Self	NA	NA
NY3-323	Winner	4_FO-UFO	1_Self	NA	NA
NY2-429	Loser	1_S-S	1_Self	12.36880221	0.127513425
NY3-334	Winner	1_S-S	1_Self	20.30280665	0.209307285
NY2-431	Loser	4_FO-UFO	1_Self	NA	NA
NY3-325	Winner	4_FO-UFO	1_Self	NA	NA
NY2-467	Loser	1_S-S	1_Self	18.18813119	0.187506507
NY3-373	Winner	3_S-UFO	1_Self	NA	NA
NY2-471	Winner	3_S-UFO	1_Self	NA	NA
NY3-371	Loser	3_S-UFO	1_Self	21.3745759	0.220356453
NY2-526	Winner	4_FO-UFO	1_Self	NA	NA
NY3-394	Loser	4_FO-UFO	1_Self	NA	NA
NY2-534	Loser	3_S-UFO	1_Self	NA	NA
NY3-388	Winner	3_S-UFO	1_Self	21.17616714	0.218311001
NY2-118	Winner	1_S-S	1_Self	17.53575183	0.180780947
NY3-090	Loser	1_S-S	1_Self	15.70935218	0.161952084
NY2-138	Winner	2_S-FO	1_Self	NA	NA
NY3-096	Loser	2_S-FO	1_Self	13.5235412	0.139417951
NY2-134	Loser	4_FO-UFO	1_Self	NA	NA
NY3-101	Winner	4_FO-UFO	1_Self	NA	NA
NY2-142	Winner	2_S-FO	1_Self	NA	NA
NY3-098	Loser	2_S-FO	1_Self	19.38767411	0.199872929
NY2-135	Winner	3_S-UFO	1_Self	15.45773879	0.159358132
NY3-099	Loser	3_S-UFO	1_Self	NA	NA
NY2-154	Loser	2_S-FO	1_Self	17.0467401	0.175739589
NY3-103	Winner	2_S-FO	1_Self	NA	NA
NY2-157	Loser	4_FO-UFO	1_Self	NA	NA
NY3-110	Winner	4_FO-UFO	1_Self	NA	NA
NY2-136	Loser	1_S-S	1_Self	23.85393927	0.2459169
NY3-102	Winner	1_S-S	1_Self	12.21408875	0.125918441
NY2-159	Loser	2_S-FO	1_Self	NA	NA
NY3-109	Winner	2_S-FO	1_Self	19.63048957	0.202376181
NY2-188	Loser	3_S-UFO	1_Self	15.99571437	0.164904272
NY3-126	Winner	3_S-UFO	1_Self	15.99841207	0.164932083
NY2-177	Loser	4_FO-UFO	1_Self	NA	NA
NY3-139	Winner	4_FO-UFO	1_Self	NA	NA
NY2-189	Loser	3_S-UFO	1_Self	19.25160215	0.198470125
NY3-140	Winner	3_S-UFO	1_Self	NA	NA
NY2-193	Loser	2_S-FO	1_Self	10.24003174	0.105567338
NY3-141	Winner	3_S-UFO	1_Self	8.121142358	0.083723117
NY2-176	Winner	2_S-FO	1_Self	NA	NA
NY3-132	Loser	2_S-FO	1_Self	NA	NA
NY2-199	Loser	1_S-S	1_Self	16.75196382	0.172700658
NY3-133	Winner	1_S-S	1_Self	14.38036858	0.148251222
NY2-202	Loser	2_S-FO	1_Self	27.48447513	0.283345104
NY3-136	Winner	2_S-FO	1_Self	10.84148495	0.111767886
NY2-200	Loser	4_FO-UFO	1_Self	NA	NA
NY3-131	Winner	4_FO-UFO	1_Self	NA	NA
NY2-205	Winner	3_S-UFO	1_Self	15.08958511	0.155562733
NY3-144	Loser	3_S-UFO	1_Self	27.12103175	0.279598265
NY2-269	Loser	3_S-UFO	1_Self	9.804388366	0.101076169
NY3-165	Winner	3_S-UFO	1_Self	28.57624831	0.294600498
NY2-287	Winner	4_FO-UFO	1_Self	NA	NA
NY3-217	Loser	4_FO-UFO	1_Self	NA	NA
NY2-289	Winner	1_S-S	1_Self	11.34658888	0.116975143
NY3-216	Loser	1_S-S	1_Self	19.32808128	0.19925857
NY2-303	Loser	2_S-FO	1_Self	NA	NA
NY3-237	Winner	2_S-FO	1_Self	NA	NA
NY2-339	Loser	4_FO-UFO	1_Self	NA	NA
NY3-244	Winner	1_S-S	1_Self	14.82458925	0.152830817
NY2-425	Winner	2_S-FO	1_Self	NA	NA
NY3-327	Loser	2_S-FO	1_Self	NA	NA
NY2-427	Loser	4_FO-UFO	1_Self	NA	NA
NY3-323	Winner	4_FO-UFO	1_Self	NA	NA
NY2-429	Loser	1_S-S	1_Self	10.6545505	0.109840727
NY3-334	Winner	1_S-S	1_Self	10.145419	0.104591948
NY2-431	Loser	4_FO-UFO	1_Self	NA	NA
NY3-325	Winner	4_FO-UFO	1_Self	NA	NA
NY2-467	Loser	1_S-S	1_Self	17.09291482	0.176215617
NY3-373	Winner	3_S-UFO	1_Self	13.5394139	0.139581587
NY2-471	Winner	3_S-UFO	1_Self	9.408543481	0.096995294
NY3-371	Loser	3_S-UFO	1_Self	NA	NA
NY2-526	Winner	4_FO-UFO	1_Self	NA	NA
NY3-394	Loser	4_FO-UFO	1_Self	NA	NA
NY2-534	Loser	3_S-UFO	1_Self	19.49762902	0.201006485
NY3-388	Winner	3_S-UFO	1_Self	NA	NA
NY2-118	Winner	1_S-S	2_Familiar	NA	NA
NY3-090	Loser	1_S-S	2_Familiar	NA	NA
NY2-138	Winner	2_S-FO	2_Familiar	16.09690284	0.165947452
NY3-096	Loser	2_S-FO	2_Familiar	17.30918037	0.178445158
NY2-134	Loser	4_FO-UFO	2_Familiar	29.84067776	0.307635853
NY3-101	Winner	4_FO-UFO	2_Familiar	14.08104139	0.145165375
NY2-142	Winner	2_S-FO	2_Familiar	11.8938011	0.122616506
NY3-098	Loser	2_S-FO	2_Familiar	33.30687726	0.343369869
NY2-135	Winner	3_S-UFO	2_Familiar	NA	NA
NY3-099	Loser	3_S-UFO	2_Familiar	NA	NA
NY2-154	Loser	2_S-FO	2_Familiar	22.07204525	0.227546858
NY3-103	Winner	2_S-FO	2_Familiar	16.24002857	0.167422975
NY2-157	Loser	4_FO-UFO	2_Familiar	12.52578956	0.129131851
NY3-110	Winner	4_FO-UFO	2_Familiar	10.3423638	0.106622307
NY2-136	Loser	1_S-S	2_Familiar	NA	NA
NY3-102	Winner	1_S-S	2_Familiar	NA	NA
NY2-159	Loser	2_S-FO	2_Familiar	25.48459417	0.262727775
NY3-109	Winner	2_S-FO	2_Familiar	17.88414598	0.184372639
NY2-188	Loser	3_S-UFO	2_Familiar	NA	NA
NY3-126	Winner	3_S-UFO	2_Familiar	NA	NA
NY2-177	Loser	4_FO-UFO	2_Familiar	13.19762713	0.136058012
NY3-139	Winner	4_FO-UFO	2_Familiar	11.08574831	0.114286065
NY2-189	Loser	3_S-UFO	2_Familiar	NA	NA
NY3-140	Winner	3_S-UFO	2_Familiar	NA	NA
NY2-193	Loser	2_S-FO	2_Familiar	9.512001587	0.098061872
NY3-141	Winner	3_S-UFO	2_Familiar	NA	NA
NY2-176	Winner	2_S-FO	2_Familiar	NA	NA
NY3-132	Loser	2_S-FO	2_Familiar	12.26357051	0.126428562
NY2-199	Loser	1_S-S	2_Familiar	NA	NA
NY3-133	Winner	1_S-S	2_Familiar	NA	NA
NY2-202	Loser	2_S-FO	2_Familiar	12.1203103	0.124951653
NY3-136	Winner	2_S-FO	2_Familiar	12.75422131	0.131486818
NY2-200	Loser	4_FO-UFO	2_Familiar	11.07340597	0.114158824
NY3-131	Winner	4_FO-UFO	2_Familiar	18.63976351	0.19216251
NY2-205	Winner	3_S-UFO	2_Familiar	NA	NA
NY3-144	Loser	3_S-UFO	2_Familiar	NA	NA
NY2-269	Loser	3_S-UFO	2_Familiar	NA	NA
NY3-165	Winner	3_S-UFO	2_Familiar	NA	NA
NY2-287	Winner	4_FO-UFO	2_Familiar	16.3128026	0.168173223
NY3-217	Loser	4_FO-UFO	2_Familiar	6.68637527	0.068931704
NY2-289	Winner	1_S-S	2_Familiar	NA	NA
NY3-216	Loser	1_S-S	2_Familiar	NA	NA
NY2-303	Loser	2_S-FO	2_Familiar	16.66501379	0.171804266
NY3-237	Winner	2_S-FO	2_Familiar	17.46393921	0.18004061
NY2-339	Loser	4_FO-UFO	2_Familiar	17.16309805	0.176939155
NY3-244	Winner	1_S-S	2_Familiar	NA	NA
NY2-425	Winner	2_S-FO	2_Familiar	NA	NA
NY3-327	Loser	2_S-FO	2_Familiar	20.82696772	0.214711007
NY2-427	Loser	4_FO-UFO	2_Familiar	15.56119918	0.160424734
NY3-323	Winner	4_FO-UFO	2_Familiar	18.63851908	0.192149681
NY2-429	Loser	1_S-S	2_Familiar	NA	NA
NY3-334	Winner	1_S-S	2_Familiar	NA	NA
NY2-431	Loser	4_FO-UFO	2_Familiar	12.3370568	0.127186153
NY3-325	Winner	4_FO-UFO	2_Familiar	14.65645523	0.151097477
NY2-467	Loser	1_S-S	2_Familiar	NA	NA
NY3-373	Winner	3_S-UFO	2_Familiar	NA	NA
NY2-471	Winner	3_S-UFO	2_Familiar	NA	NA
NY3-371	Loser	3_S-UFO	2_Familiar	NA	NA
NY2-526	Winner	4_FO-UFO	2_Familiar	15.41040852	0.158870191
NY3-394	Loser	4_FO-UFO	2_Familiar	29.18394476	0.30086541
NY2-534	Loser	3_S-UFO	2_Familiar	NA	NA
NY3-388	Winner	3_S-UFO	2_Familiar	NA	NA
NY2-118	Winner	1_S-S	3_Unfamiliar	NA	NA
NY3-090	Loser	1_S-S	3_Unfamiliar	NA	NA
NY2-138	Winner	2_S-FO	3_Unfamiliar	NA	NA
NY3-096	Loser	2_S-FO	3_Unfamiliar	NA	NA
NY2-134	Loser	4_FO-UFO	3_Unfamiliar	14.38661931	0.148315663
NY3-101	Winner	4_FO-UFO	3_Unfamiliar	18.59149899	0.191664938
NY2-142	Winner	2_S-FO	3_Unfamiliar	NA	NA
NY3-098	Loser	2_S-FO	3_Unfamiliar	NA	NA
NY2-135	Winner	3_S-UFO	3_Unfamiliar	17.02355673	0.175500585
NY3-099	Loser	3_S-UFO	3_Unfamiliar	19.48010715	0.200825847
NY2-154	Loser	2_S-FO	3_Unfamiliar	NA	NA
NY3-103	Winner	2_S-FO	3_Unfamiliar	NA	NA
NY2-157	Loser	4_FO-UFO	3_Unfamiliar	20.93913664	0.215867388
NY3-110	Winner	4_FO-UFO	3_Unfamiliar	16.50292746	0.170133273
NY2-136	Loser	1_S-S	3_Unfamiliar	NA	NA
NY3-102	Winner	1_S-S	3_Unfamiliar	NA	NA
NY2-159	Loser	2_S-FO	3_Unfamiliar	NA	NA
NY3-109	Winner	2_S-FO	3_Unfamiliar	NA	NA
NY2-188	Loser	3_S-UFO	3_Unfamiliar	14.23186048	0.146720211
NY3-126	Winner	3_S-UFO	3_Unfamiliar	17.47320365	0.18013612
NY2-177	Loser	4_FO-UFO	3_Unfamiliar	12.81868143	0.132151355
NY3-139	Winner	4_FO-UFO	3_Unfamiliar	19.58316792	0.201888329
NY2-189	Loser	3_S-UFO	3_Unfamiliar	12.38467491	0.127677061
NY3-140	Winner	3_S-UFO	3_Unfamiliar	9.574257033	0.098703681
NY2-193	Loser	2_S-FO	3_Unfamiliar	NA	NA
NY3-141	Winner	3_S-UFO	3_Unfamiliar	14.42038621	0.148663775
NY2-176	Winner	2_S-FO	3_Unfamiliar	NA	NA
NY3-132	Loser	2_S-FO	3_Unfamiliar	NA	NA
NY2-199	Loser	1_S-S	3_Unfamiliar	NA	NA
NY3-133	Winner	1_S-S	3_Unfamiliar	NA	NA
NY2-202	Loser	2_S-FO	3_Unfamiliar	NA	NA
NY3-136	Winner	2_S-FO	3_Unfamiliar	NA	NA
NY2-200	Loser	4_FO-UFO	3_Unfamiliar	9.606874243	0.099039941
NY3-131	Winner	4_FO-UFO	3_Unfamiliar	18.97902903	0.195660093
NY2-205	Winner	3_S-UFO	3_Unfamiliar	9.381138515	0.096712768
NY3-144	Loser	3_S-UFO	3_Unfamiliar	18.21428571	0.187776141
NY2-269	Loser	3_S-UFO	3_Unfamiliar	27.4054676	0.282530594
NY3-165	Winner	3_S-UFO	3_Unfamiliar	13.38612368	0.138001275
NY2-287	Winner	4_FO-UFO	3_Unfamiliar	18.28716565	0.188527481
NY3-217	Loser	4_FO-UFO	3_Unfamiliar	6.676454832	0.068829431
NY2-289	Winner	1_S-S	3_Unfamiliar	NA	NA
NY3-216	Loser	1_S-S	3_Unfamiliar	NA	NA
NY2-303	Loser	2_S-FO	3_Unfamiliar	NA	NA
NY3-237	Winner	2_S-FO	3_Unfamiliar	NA	NA
NY2-339	Loser	4_FO-UFO	3_Unfamiliar	9.18183081	0.09465805
NY3-244	Winner	1_S-S	3_Unfamiliar	NA	NA
NY2-425	Winner	2_S-FO	3_Unfamiliar	NA	NA
NY3-327	Loser	2_S-FO	3_Unfamiliar	NA	NA
NY2-427	Loser	4_FO-UFO	3_Unfamiliar	14.95208428	0.154145199
NY3-323	Winner	4_FO-UFO	3_Unfamiliar	11.83706672	0.122031616
NY2-429	Loser	1_S-S	3_Unfamiliar	NA	NA
NY3-334	Winner	1_S-S	3_Unfamiliar	NA	NA
NY2-431	Loser	4_FO-UFO	3_Unfamiliar	16.87466519	0.173965621
NY3-325	Winner	4_FO-UFO	3_Unfamiliar	5.517747664	0.056883997
NY2-467	Loser	1_S-S	3_Unfamiliar	NA	NA
NY3-373	Winner	3_S-UFO	3_Unfamiliar	25.88043888	0.266808648
NY2-471	Winner	3_S-UFO	3_Unfamiliar	20.73966786	0.213811009
NY3-371	Loser	3_S-UFO	3_Unfamiliar	17.43219381	0.179713338
NY2-526	Winner	4_FO-UFO	3_Unfamiliar	12.42435666	0.128086151
NY3-394	Loser	4_FO-UFO	3_Unfamiliar	11.07517708	0.114177083
NY2-534	Loser	3_S-UFO	3_Unfamiliar	18.19606754	0.187588325
NY3-388	Winner	3_S-UFO	3_Unfamiliar	17.48576417	0.18026561
NY2-118	Winner	1_S-S	4_Empty	40.95245651	0.211095137
NY3-090	Loser	1_S-S	4_Empty	25.73634487	0.132661571
NY2-138	Winner	2_S-FO	4_Empty	34.48145871	0.177739478
NY3-096	Loser	2_S-FO	4_Empty	31.62437253	0.16301223
NY2-134	Loser	4_FO-UFO	4_Empty	27.81095613	0.143355444
NY3-101	Winner	4_FO-UFO	4_Empty	39.92340358	0.20579074
NY2-142	Winner	2_S-FO	4_Empty	32.01642987	0.165033144
NY3-098	Loser	2_S-FO	4_Empty	29.4059288	0.151576953
NY2-135	Winner	3_S-UFO	4_Empty	28.13709341	0.145036564
NY3-099	Loser	3_S-UFO	4_Empty	33.02708602	0.170242711
NY2-154	Loser	2_S-FO	4_Empty	36.0801826	0.185980323
NY3-103	Winner	2_S-FO	4_Empty	35.95864588	0.185353845
NY2-157	Loser	4_FO-UFO	4_Empty	33.19314394	0.17109868
NY3-110	Winner	4_FO-UFO	4_Empty	44.50133969	0.229388349
NY2-136	Loser	1_S-S	4_Empty	27.13633657	0.139878024
NY3-102	Winner	1_S-S	4_Empty	32.20853419	0.166023372
NY2-159	Loser	2_S-FO	4_Empty	35.80144039	0.184543507
NY3-109	Winner	2_S-FO	4_Empty	25.91931099	0.133604696
NY2-188	Loser	3_S-UFO	4_Empty	54.1576556	0.279163173
NY3-126	Winner	3_S-UFO	4_Empty	26.45295752	0.136355451
NY2-177	Loser	4_FO-UFO	4_Empty	43.58470726	0.224663439
NY3-139	Winner	4_FO-UFO	4_Empty	42.11988884	0.217112829
NY2-189	Loser	3_S-UFO	4_Empty	46.25106644	0.238407559
NY3-140	Winner	3_S-UFO	4_Empty	48.07760981	0.247822731
NY2-193	Loser	2_S-FO	4_Empty	58.91093037	0.30366459
NY3-141	Winner	3_S-UFO	4_Empty	42.18945363	0.21747141
NY2-176	Winner	2_S-FO	4_Empty	NA	NA
NY3-132	Loser	2_S-FO	4_Empty	43.39585194	0.223689958
NY2-199	Loser	1_S-S	4_Empty	34.55724827	0.178130146
NY3-133	Winner	1_S-S	4_Empty	44.19845663	0.227827096
NY2-202	Loser	2_S-FO	4_Empty	36.85891712	0.189994418
NY3-136	Winner	2_S-FO	4_Empty	44.3917538	0.228823473
NY2-200	Loser	4_FO-UFO	4_Empty	63.53317061	0.32749057
NY3-131	Winner	4_FO-UFO	4_Empty	29.9327421	0.154292485
NY2-205	Winner	3_S-UFO	4_Empty	28.59580548	0.147401059
NY3-144	Loser	3_S-UFO	4_Empty	30.32936508	0.156336933
NY2-269	Loser	3_S-UFO	4_Empty	37.25945324	0.192059037
NY3-165	Winner	3_S-UFO	4_Empty	15.57513694	0.080284211
NY2-287	Winner	4_FO-UFO	4_Empty	39.4098738	0.203143679
NY3-217	Loser	4_FO-UFO	4_Empty	54.80248408	0.282487031
NY2-289	Winner	1_S-S	4_Empty	50.76993293	0.261700685
NY3-216	Loser	1_S-S	4_Empty	41.68832973	0.214888298
NY2-303	Loser	2_S-FO	4_Empty	49.18182359	0.253514555
NY3-237	Winner	2_S-FO	4_Empty	41.50116069	0.213923509
NY2-339	Loser	4_FO-UFO	4_Empty	40.5234854	0.208883945
NY3-244	Winner	1_S-S	4_Empty	38.68759425	0.199420589
NY2-425	Winner	2_S-FO	4_Empty	NA	NA
NY3-327	Loser	2_S-FO	4_Empty	26.93200531	0.13882477
NY2-427	Loser	4_FO-UFO	4_Empty	50.3759846	0.259670024
NY3-323	Winner	4_FO-UFO	4_Empty	40.24126505	0.207429201
NY2-429	Loser	1_S-S	4_Empty	54.63978889	0.281648396
NY3-334	Winner	1_S-S	4_Empty	31.56529892	0.162707726
NY2-431	Loser	4_FO-UFO	4_Empty	50.0724192	0.258105254
NY3-325	Winner	4_FO-UFO	4_Empty	25.21576953	0.129978193
NY2-467	Loser	1_S-S	4_Empty	39.31469614	0.202653073
NY3-373	Winner	3_S-UFO	4_Empty	21.89837504	0.112878222
NY2-471	Winner	3_S-UFO	4_Empty	46.84629273	0.241475736
NY3-371	Loser	3_S-UFO	4_Empty	44.72530307	0.230542799
NY2-526	Winner	4_FO-UFO	4_Empty	36.57070296	0.188508778
NY3-394	Loser	4_FO-UFO	4_Empty	37.71552152	0.194409905
NY2-534	Loser	3_S-UFO	4_Empty	44.35427868	0.228630302
NY3-388	Winner	3_S-UFO	4_Empty	31.90412888	0.164454273
NY2-118	Winner	1_S-S	5_Center	25.79487078	0.066310722
NY3-090	Loser	1_S-S	5_Center	38.73253414	0.099569497
NY2-138	Winner	2_S-FO	5_Center	25.33878296	0.06513826
NY3-096	Loser	2_S-FO	5_Center	37.21354735	0.095664646
NY2-134	Loser	4_FO-UFO	5_Center	27.1423186	0.069774598
NY3-101	Winner	4_FO-UFO	5_Center	26.32654681	0.067677498
NY2-142	Winner	2_S-FO	5_Center	34.85594095	0.089603961
NY3-098	Loser	2_S-FO	5_Center	16.93916425	0.043545409
NY2-135	Winner	3_S-UFO	5_Center	37.57566135	0.09659553
NY3-099	Loser	3_S-UFO	5_Center	26.87965076	0.069099359
NY2-154	Loser	2_S-FO	5_Center	22.010519	0.056582311
NY3-103	Winner	2_S-FO	5_Center	33.2162559	0.085388833
NY2-157	Loser	4_FO-UFO	5_Center	30.99508015	0.079678869
NY3-110	Winner	4_FO-UFO	5_Center	27.37322616	0.070368191
NY2-136	Loser	1_S-S	5_Center	26.60646954	0.068397094
NY3-102	Winner	1_S-S	5_Center	36.22765776	0.093130226
NY2-159	Loser	2_S-FO	5_Center	18.0128167	0.046305441
NY3-109	Winner	2_S-FO	5_Center	36.15129686	0.092933925
NY2-188	Loser	3_S-UFO	5_Center	14.85486399	0.038187311
NY3-126	Winner	3_S-UFO	5_Center	39.72806669	0.102128706
NY2-177	Loser	4_FO-UFO	5_Center	29.75219729	0.076483798
NY3-139	Winner	4_FO-UFO	5_Center	26.71496626	0.068676006
NY2-189	Loser	3_S-UFO	5_Center	21.7436162	0.055896186
NY3-140	Winner	3_S-UFO	5_Center	28.17124945	0.072419664
NY2-193	Loser	2_S-FO	5_Center	21.2477683	0.054621512
NY3-141	Winner	3_S-UFO	5_Center	34.46722369	0.088604688
NY2-176	Winner	2_S-FO	5_Center	NA	NA
NY3-132	Loser	2_S-FO	5_Center	31.89639774	0.081995881
NY2-199	Loser	1_S-S	5_Center	30.88550345	0.079397181
NY3-133	Winner	1_S-S	5_Center	27.10428693	0.06967683
NY2-202	Loser	2_S-FO	5_Center	21.92131421	0.056352993
NY3-136	Winner	2_S-FO	5_Center	30.43314351	0.078234302
NY2-200	Loser	4_FO-UFO	5_Center	15.60993034	0.040128356
NY3-131	Winner	4_FO-UFO	5_Center	30.17479118	0.077570157
NY2-205	Winner	3_S-UFO	5_Center	44.58620211	0.114617486
NY3-144	Loser	3_S-UFO	5_Center	22.95039683	0.058998449
NY2-269	Loser	3_S-UFO	5_Center	25.2489783	0.064907399
NY3-165	Winner	3_S-UFO	5_Center	42.25013892	0.108612182
NY2-287	Winner	4_FO-UFO	5_Center	24.39082467	0.062701349
NY3-217	Loser	4_FO-UFO	5_Center	31.11843019	0.079995964
NY2-289	Winner	1_S-S	5_Center	25.06846053	0.064443343
NY3-216	Loser	1_S-S	5_Center	28.33330026	0.072836247
NY2-303	Loser	2_S-FO	5_Center	21.81407065	0.056077302
NY3-237	Winner	2_S-FO	5_Center	27.83476518	0.071554666
NY2-339	Loser	4_FO-UFO	5_Center	31.79608279	0.081738002
NY3-244	Winner	1_S-S	5_Center	28.83363759	0.074122462
NY2-425	Winner	2_S-FO	5_Center	NA	NA
NY3-327	Loser	2_S-FO	5_Center	40.87617309	0.105080136
NY2-427	Loser	4_FO-UFO	5_Center	17.11077161	0.043986559
NY3-323	Winner	4_FO-UFO	5_Center	29.00736097	0.074569051
NY2-429	Loser	1_S-S	5_Center	22.09479971	0.056798971
NY3-334	Winner	1_S-S	5_Center	37.89471584	0.097415722
NY2-431	Loser	4_FO-UFO	5_Center	19.96785778	0.051331254
NY3-325	Winner	4_FO-UFO	5_Center	53.02474157	0.13631039
NY2-467	Loser	1_S-S	5_Center	24.93799726	0.064107962
NY3-373	Winner	3_S-UFO	5_Center	38.40598401	0.098730036
NY2-471	Winner	3_S-UFO	5_Center	22.46582409	0.057752761
NY3-371	Loser	3_S-UFO	5_Center	16.44610226	0.042277898
NY2-526	Winner	4_FO-UFO	5_Center	35.46358207	0.091166021
NY3-394	Loser	4_FO-UFO	5_Center	21.51147795	0.055299429
NY2-534	Loser	3_S-UFO	5_Center	16.35086605	0.042033075
NY3-388	Winner	3_S-UFO	5_Center	29.15219936	0.074941387
