# Supplementary material for: Dynamic changes to signal allocation rules in response to variable social environments in house mice
Source: Commun Biol. 2023 Mar 21;6:297. doi: 10.1038/s42003-023-04672-x (PMC10027867; doi:10.1038/s42003-023-04672-x)
Supplement: Supplementary file 4 — Supplemental Data [file 42003_2023_4672_MOESM4_ESM.zip › code.and.datasheets/stats.R]

##############LOAD
library("lme4")
library("lmerTest")
library("dgof")
library("emmeans")
library("magrittr")
library("exactRankTests")
library("ggplot2")
library("plyr")
library("readr")
library("ggthemes")
library("dplyr")
library("ggpubr")
library("rptR")
library("sjPlot")

########################################## FIGURE 1
##############FIGURE 1F
fig1g=read.csv("/Users/Caitlin/Desktop/datasheets/fig_1f.csv", header=T)
#Density Plot: total recorded urine deposition events
ggplot(fig1g, aes(x=Time)) + 
  geom_density(color="goldenrod1", size=1, fill="goldenrod1", alpha=0.5) +
  theme_tufte() + 
  xlab("Time (s)") + 
  ylab("Urine Mark Density") + 
  scale_x_continuous(breaks=seq(0,1800,200)) + 
  scale_y_continuous(breaks=seq(0,0.0025,0.0005), labels = function(x) format(x, scientific = FALSE)) + 
  theme(axis.text = element_text(size = 16, family="Avenir")) + 
  theme(axis.title = element_text(size = 26, family="Avenir")) +
  ylim(0.0000, 0.0015)

##############FIGURE 1G
#Comparison of detection methods (UV v. Thermal) in terms of TOTAL urine count
##dropping strain as a random effect improves AIC, but the outcome of the model is essentially the same either way
fig1g=read.csv("/Users/Caitlin/Desktop/datasheets/fig_1g.csv", header=T)
fig1g$maleID=as.factor(fig1g$maleID)
mod1g=lmer(log10(count+1)~recording+(1|maleID), data=fig1g)
plot(mod1g)
hist(resid(mod1g))
qqnorm(resid(mod1g))
qqline(resid(mod1g))
AIC(mod1g)
anova(mod1g)
tab_model(mod1g)

############## FIGURE S2
fig_s2_mesh1=read.csv("/Users/Caitlin/Desktop/datasheets/fig_s2_mesh1.csv", header=T)
fig_s2_mesh2=read.csv("/Users/Caitlin/Desktop/datasheets/fig_s2_mesh2.csv", header=T)
fig_s2_oft=read.csv("/Users/Caitlin/Desktop/datasheets/fig_s2_oft.csv", header=T)
fig_s2_marked=read.csv("/Users/Caitlin/Desktop/datasheets/fig_s2_marked.csv", header=T)

ggscatter(fig_s2_mesh1, x = "thermal.count", y = "blot.count", 
          add = "reg.line", conf.int = TRUE, 
          cor.coef = TRUE, cor.method = "pearson",
          xlab = "Thermal", ylab = "UV Blot")
ggscatter(fig_s2_mesh2, x = "thermal.count", y = "blot.count", 
          add = "reg.line", conf.int = TRUE, 
          cor.coef = TRUE, cor.method = "pearson",
          xlab = "Thermal", ylab = "UV Blot")
ggscatter(fig_s2_oft, x = "thermal.count", y = "blot.count", 
          add = "reg.line", conf.int = TRUE, 
          cor.coef = TRUE, cor.method = "pearson",
          xlab = "Thermal", ylab = "UV Blot")
ggscatter(fig_s2_marked, x = "thermal.count", y = "blot.count", 
          add = "reg.line", conf.int = TRUE, 
          cor.coef = TRUE, cor.method = "pearson",
          xlab = "Thermal", ylab = "UV Blot")

########################################## FIGURE 2
##############FIGURE 2A
#Differences between WINNERS & LOSERS in terms of TOTAL number of marks in Mesh trials
fig2a=read.csv("/Users/Caitlin/Desktop/datasheets/fig_2a.csv", header=T)
fig2a$maleID=as.factor(fig2a$maleID)
#Model
#dropping strain as a random effect gets rid of singularity and improves AIC by delta 2 but the outcome of the model is essentially the same either way
mod2a=lmer(log10(total.mark+1)~mesh_trial*fight_outcome+(1|maleID), data=fig2a)
plot(mod2a)
hist(resid(mod2a))
qqnorm(resid(mod2a))
qqline(resid(mod2a))
AIC(mod2a)
anova(mod2a)
#Posthoc pairwise comparisons
difflsmeans(mod2a, test.effs = "mesh_trial:fight_outcome")
mod2a.emm = emmeans(mod2a,~mesh_trial*fight_outcome )
contrast(mod2a.emm, method="tukey", simple = "each", combine = TRUE, adjust = "mvt")

##############FIGURE 2C
#Does how much males peed in Mesh1 (initial investment) predict Mesh2 marking in terms of TOTAL urine count?
fig2c=read.csv("/Users/Caitlin/Desktop/datasheets/fig_2c.csv",header=T)
fig2c$maleID=as.factor(fig2c$maleID)
#Model - model without the interaction term is slightly better
mod2c=lmer(log10(mesh2.total+1)~fight_outcome+log10(mesh1.total+1)+(1|strain), data=fig2c)
AIC(mod2c)
anova(mod2c)
#Estimated marginal means plot
p2b = emmip(mod2c, fight_outcome~log10(mesh1.total+1), cov.reduce = range)
p2b + aes(linetype = fight_outcome) + 
  scale_color_grey(start=0, end=0) + 
  theme_classic() +
  geom_jitter(aes(x = mesh1.total, y = log10(mesh2.total+1), colour = fight_outcome), data = fig2c) +
  scale_color_manual(values=c("#569df4", "#f17482") ) +
  scale_linetype_manual(values=c("solid", "solid") ) +
  xlab("# Mesh1 Marks") +
  ylab("Estimated Marginal Means: # Mesh2 Marks") + 
  theme(legend.position = "none") +
  theme(text=element_text(size=22, family="Avenir")) +
  geom_line(size=2) +
  scale_x_continuous(breaks=seq(0,150,25)) +					  				
  scale_y_continuous(breaks=seq(0,3.0,0.5), labels = function(x) format(x, scientific = FALSE) ) 	+
  theme(axis.text = element_text(size = 18, family="Avenir")) +     					                           
  theme(axis.title = element_text(size = 22, family="Avenir"))     					   

##############FIGURE 2D - DENSITY PLOTS 
fig2d_mesh1=read.csv("/Users/Caitlin/Desktop/datasheets/fig_2d_mesh1.events.csv",header=T)
fig2d_mesh2=read.csv("/Users/Caitlin/Desktop/datasheets/fig_2d_mesh2.events.csv",header=T)
#mesh1
ggplot(fig2d_mesh1, aes(x=time, fill=fight_outcome)) +        						                          
  geom_density(color="#e9ecef", size=1, alpha=0.5) +               					                            
  theme_tufte() +                                                   					                         
  xlab("Time (s)") + 										                 	                                              
  ylab("Urine Mark Density") +                                     				  	                         
  scale_fill_manual(values=c("#569df4", "#f17482")) +               					                            
  xlim(0,1800) +
  scale_x_continuous(limits=c(0,1800),breaks=c(0,200,400,600,800,1000,1200,1400,1600,1800)) +			  			                                          
  scale_y_continuous(breaks=seq(0,0.0015,0.0005), labels = function(x) format(x, scientific = FALSE) ) +
  theme(axis.text = element_text(size = 12, family="Avenir")) +     					                           
  theme(axis.title = element_text(size = 26, family="Avenir")) +    					                           
  ylim(0.0000, 0.0015) +										                                                           
  theme(legend.text = element_text(size = 12, family="Avenir")) +
  theme(legend.title = element_text(size = 12, color="white", family="Avenir")) +
  theme(legend.position = c(.95, .95),
        legend.justification = c("right", "top"),
        legend.box.just = "right",
        legend.margin = margin(6, 6, 6, 6))
#mesh2
ggplot(fig2d_mesh2, aes(x=time, fill=fight_outcome)) +        						                        
  geom_density(color="#e9ecef", size=1, alpha=0.5) +               					                           
  theme_tufte() +                                                   					                         
  xlab("Time (s)") + 										                 	                                              
  ylab("Urine Mark Density") +                                     				  	                            
  scale_fill_manual(values=c("#569df4", "#f17482")) + 
  xlim(0,1800) +
  scale_x_continuous(limits=c(0,1800),breaks=c(0,200,400,600,800,1000,1200,1400,1600,1800)) +
  scale_y_continuous(breaks=seq(0,0.0015,0.0005), labels = function(x) format(x, scientific = FALSE) ) +
  theme(axis.text = element_text(size = 12, family="Avenir")) +     					                          
  theme(axis.title = element_text(size = 26, family="Avenir")) +    					                         
  ylim(0.0000, 0.0015) +
  theme(legend.text = element_text(size = 12, family="Avenir")) +
  theme(legend.title = element_text(size = 12, color="white", family="Avenir")) +
  theme(legend.position = c(.95, .95),
        legend.justification = c("right", "top"),
        legend.box.just = "right",
        legend.margin = margin(6, 6, 6, 6))

##############FIGURE 2D - HISTOGRAMS
fig2d_mesh1=read.csv("/Users/Caitlin/Desktop/datasheets/fig_2d_mesh1.events.csv",header=T)
fig2d_mesh2=read.csv("/Users/Caitlin/Desktop/datasheets/fig_2d_mesh2.events.csv",header=T)
#mesh1
ggplot(fig2d_mesh1, aes(x=time, fill=fight_outcome)) + 
  geom_histogram(position="identity", alpha=0.5, binwidth=100) +                                             
  theme_tufte() +
  xlab("Time (s)") + 								
  ylab("Urine Mark Count") +
  scale_fill_manual(values=c("#569df4", "#f17482")) +
  scale_x_continuous(breaks=seq(0,1800,200)) +			
  ylim(0,275) +
  scale_y_continuous(limits=c(0,275),breaks=c(0,50,100,150,200,250), labels = function(x) format(x, scientific = FALSE) ) +
  theme(axis.text = element_text(size = 12, family="Avenir")) +     				
  theme(axis.title = element_text(size = 26, family="Avenir")) +
  theme(legend.text = element_text(size = 12, family="Avenir")) +
  theme(legend.title = element_text(size = 12, color="white", family="Avenir")) +
  theme(legend.position = c(.95, .95),
      legend.justification = c("right", "top"),
      legend.box.just = "right",
      legend.margin = margin(6, 6, 6, 6))
#mesh2
ggplot(fig2d_mesh2, aes(x=time, fill=fight_outcome)) + 
  geom_histogram(position="identity", alpha=0.5, binwidth=100) +                                             
  theme_tufte() +
  xlab("Time (s)") + 								
  ylab("Urine Mark Count") +
  scale_fill_manual(values=c("#569df4", "#f17482")) +
  scale_x_continuous(breaks=seq(0,1800,200)) +
  ylim(0,275) +
  scale_y_continuous(breaks=c(0,50,100,150,200,250), labels = function(x) format(x, scientific = FALSE) ) +
  theme(axis.text = element_text(size = 12, family="Avenir")) +     				
  theme(axis.title = element_text(size = 26, family="Avenir")) +
  theme(legend.text = element_text(size = 12, family="Avenir")) +
  theme(legend.title = element_text(size = 12, color="white", family="Avenir")) +
  theme(legend.position = c(.95, .95),
        legend.justification = c("right", "top"),
        legend.box.just = "right",
        legend.margin = margin(6, 6, 6, 6)) 

##############FIGURE 2E
#latency and urgency in mesh trials
fig2e=read.csv("/Users/Caitlin/Desktop/datasheets/fig_2e.csv", header=T)
#Model
#best model: includes mesh1 marks as predictor & includes 3-way interaction & excludes strain as random effect
mod2e=lmer(log10(mark_latency+0.08)~mesh_trial*fight_outcome*log10(mesh1_mark.total+1)+(1|maleID), data=fig2e) # 0.08=half of min latency (s)
hist(resid(mod2e))
AIC(mod2e) 
anova(mod2e)   
emtrends(mod2e, pairwise~mesh_trial | fight_outcome, var="log10(mesh1_mark.total+1)") # both different
emtrends(mod2e, pairwise~fight_outcome:mesh_trial, var="log10(mesh1_mark.total+1)") # neither different
emmip(mod2e, mesh_trial~log10(mesh1_mark.total+1) | fight_outcome, cov.reduce = range)
#winner speed up in mesh2, high marking losers slow down in mesh 2
#Estimated marginal means plot
p2e = emmip(mod2e, mesh_trial~log10(mesh1_mark.total+1) | fight_outcome, cov.reduce = range)
p2e + aes(linetype = mesh_trial) + 
  scale_color_grey(start=0, end=0) + 
  theme_classic() +
  geom_jitter(aes(x = mesh1_mark.total, y = log10(mark_latency+1), colour = mesh_trial), data = fig2e, pch=19) +
  scale_color_manual(values=c("black", "#AFAFAF") ) +
  scale_linetype_manual(values=c("solid", "dashed") ) +
  xlab("# Mesh1 Marks") +
  ylab("Estimated Marginal Means: Latency to Mark") + 
  theme(legend.position = "none") +
  theme(text=element_text(size=22, family="Avenir")) +
  geom_line(size=2) +
  scale_x_continuous(breaks=seq(0,150,25)) +					  				
  scale_y_continuous(breaks=seq(0.25,4.0,0.5), labels = function(x) format(x, scientific = FALSE) ) 	+
  theme(axis.text = element_text(size = 14, family="Avenir")) +     					                           
  theme(axis.title = element_text(size = 22, family="Avenir")) +
  theme(legend.title = element_text(size = 12, color="white", family="Avenir")) +
  theme(legend.position = c(.95, .95),
      legend.justification = c("right", "top"),
      legend.box.just = "right",
      legend.margin = margin(6, 6, 6, 6))

########################################## SUPPLEMENTAL FIGURES - S3 & S4 (PAIRED WITH FIGURE 2)
########################################## FIGURE S3
##############FIGURE S3B --> ROI
#Does ROI matter? Here looking at second day => yes and it interacts with outcome and how much they peed to start with (Mesh1)
figs3=read.csv("/Users/Caitlin/Desktop/datasheets/fig_s3a_mesh_roi.csv", header=T)
figs3$maleID=as.factor(figs3$maleID)
mods3=lmer(log10(roi.mesh2+1)~fight_outcome*roi*log10(total.mesh1+1)+(1|maleID)+(1|strain), data=figs3)
AIC(mods3)
anova(mods3)
emtrends(mods3, tukey~roi:fight_outcome, var = "log10(total.mesh1+1)")
emmip(mods3, roi:fight_outcome~log10(total.mesh1+1), cov.reduce = range)
#Estimated marginal means plot
ps3 = emmip(mods3, roi:fight_outcome~log10(total.mesh1+1) |fight_outcome, cov.reduce = range)
ps3 + aes(linetype = roi) + 
  scale_color_grey(start=0, end=0) + 
  theme_classic() +
  scale_color_manual(values=c("black", "#767272") ) +
  scale_linetype_manual(values=c("solid", "dashed") ) +
  xlab("# Mesh1 Marks") +
  ylab("Estimated Marginal Means: # Mesh2 Marks") + 
  theme(legend.position = "none") +
  theme(text=element_text(size=20, family="Avenir")) +
  geom_line(size=1.5) +
  scale_x_continuous(breaks=seq(0,150,25)) +					  				
  scale_y_continuous(breaks=seq(0.25,4.0,0.5), labels = function(x) format(x, scientific = FALSE) ) 	+
  theme(axis.text = element_text(size = 14, family="Avenir")) +     					                           
  theme(axis.title = element_text(size = 20, family="Avenir")) +
  theme(legend.title = element_text(size = 12, color="white", family="Avenir")) +
  theme(legend.position = c(.3, .95),
        legend.justification = c("right", "top"),
        legend.box.just = "right",
        legend.margin = margin(6, 6, 6, 6))

##############FIGURE S3C
figs3c=read.csv("/Users/Caitlin/Desktop/datasheets/fig_s3c_spaceuse.csv",header=T)
mod.s3c=lmer(time_diff~trial*fight_outcome+(1|maleID),data=figs3c)
plot(mod.s3c)
hist(resid(mod.s3c))
qqnorm(resid(mod.s3c))
qqline(resid(mod.s3c))
AIC(mod.s3c)
anova(mod.s3c)
difflsmeans(mod.s3c, test.effs = "trial:fight_outcome")
mod.s3c.emm = emmeans(mod.s3c,~trial*fight_outcome )
contrast(mod.s3c.emm, method="tukey", simple = "each", combine = TRUE, adjust = "mvt")

##############FIGURE S3D
fig_s3d_m1.l=read.csv("/Users/Caitlin/Desktop/datasheets/fig_s3d_mesh1_loser.csv", header=T)
fig_s3d_m1.w=read.csv("/Users/Caitlin/Desktop/datasheets/fig_s3d_mesh1_winner.csv", header=T)
fig_s3d_m2.l=read.csv("/Users/Caitlin/Desktop/datasheets/fig_s3d_mesh2_loser.csv", header=T)
fig_s3d_m2.w=read.csv("/Users/Caitlin/Desktop/datasheets/fig_s3d_mesh2_winner.csv", header=T)

ggscatter(fig_s3d_m1.l, x = "mark.num.diff", y = "time.diff", 
          add = "reg.line", conf.int = TRUE, 
          cor.coef = TRUE, cor.method = "pearson",
          xlab = "Mark Diff", ylab = "Time Diff")
ggscatter(fig_s3d_m1.w, x = "mark.num.diff", y = "time.diff", 
          add = "reg.line", conf.int = TRUE, 
          cor.coef = TRUE, cor.method = "pearson",
          xlab = "Mark Diff", ylab = "Time Diff")
ggscatter(fig_s3d_m2.l, x = "mark.num.diff", y = "time.diff", 
          add = "reg.line", conf.int = TRUE, 
          cor.coef = TRUE, cor.method = "pearson",
          xlab = "Mark Diff", ylab = "Time Diff")
ggscatter(fig_s3d_m2.w, x = "mark.num.diff", y = "time.diff", 
          add = "reg.line", conf.int = TRUE, 
          cor.coef = TRUE, cor.method = "pearson",
          xlab = "Mark Diff", ylab = "Time Diff")

########################################## FIGURE S4
##############FIGURE S4B - STATS (KS TEST) for distributions in FIGURE 2D
mesh_events=read.csv("/Users/Caitlin/Desktop/fig_2d_ks_mesh_events.csv",header=T)
m1l <-events$mesh1_loser
m1w <-events$mesh1_winner
m2l <-events$mesh2_loser
m2w <-events$mesh2_winner
ks.test(m1l,m1w) # mesh1 WvL
ks.test(m2l,m2w) # mesh2 WvL
ks.test(m1l,m2l) # losers M1vM2
ks.test(m1w,m2w) # winners M1vM2

##############FIGURE S4C & 4D 
#mesh1 : H vs. L-marking LOSERS
fig2d_loser_mesh1=read.csv("/Users/Caitlin/Desktop/datasheets/fig_2d_loser_mesh1.events.csv",header=T)
ggplot(fig2d_loser_mesh1, aes(x=time, fill=marking_group)) +        						                          
  geom_density(color="lightgrey", size=1, alpha=0.5) +               					                            
  theme_tufte() +                                                   					                         
  xlab("Time (s)") + 										                 	                                              
  ylab("Urine Mark Density") +                                     				  	                         
  scale_fill_manual(values=c("goldenrod1", "darkorange")) +               					                            
  xlim(0,1800) +
  scale_x_continuous(limits=c(0,1800),breaks=c(0,200,400,600,800,1000,1200,1400,1600,1800)) +			  			                                          
  scale_y_continuous(breaks=seq(0,0.0015,0.0005), labels = function(x) format(x, scientific = FALSE) ) +
  theme(axis.text = element_text(size = 12, family="Avenir")) +     					                           
  theme(axis.title = element_text(size = 26, family="Avenir")) +    					                           
  ylim(0.0000, 0.0015) +										                                                           
  theme(legend.text = element_text(size = 12, family="Avenir")) +
  theme(legend.title = element_text(size = 12, color="white", family="Avenir")) +
  theme(legend.position = c(.95, .95),
        legend.justification = c("right", "top"),
        legend.box.just = "right",
        legend.margin = margin(6, 6, 6, 6))
#mesh2 : H vs. L-marking LOSERS
fig2d_loser_mesh2=read.csv("/Users/Caitlin/Desktop/datasheets/fig_2d_loser_mesh2.events.csv",header=T)
ggplot(fig2d_loser_mesh2, aes(x=time, fill=marking_group)) +        						                          
  geom_density(color="lightgrey", size=1, alpha=0.5) +               					                            
  theme_tufte() +                                                   					                         
  xlab("Time (s)") + 										                 	                                              
  ylab("Urine Mark Density") +                                     				  	                         
  scale_fill_manual(values=c("goldenrod1", "darkorange")) +               					                            
  xlim(0,1800) +
  scale_x_continuous(limits=c(0,1800),breaks=c(0,200,400,600,800,1000,1200,1400,1600,1800)) +
  scale_y_continuous(breaks=seq(0,0.0015,0.0005), labels = function(x) format(x, scientific = FALSE) ) +
  theme(axis.text = element_text(size = 12, family="Avenir")) +     					                           
  theme(axis.title = element_text(size = 26, family="Avenir")) +    					  
  ylim(0.0000, 0.0015) +
  theme(legend.text = element_text(size = 12, family="Avenir")) +
  theme(legend.title = element_text(size = 12, color="white", family="Avenir")) +
  theme(legend.position = c(.95, .95),
        legend.justification = c("right", "top"),
        legend.box.just = "right",
        legend.margin = margin(6, 6, 6, 6))

########################################## FIGURE 3
##############FIGURE 3B - HISTOGRAMS & DENSITY PLOTS
fig3b1=read.csv("/Users/Caitlin/Desktop/datasheets/fig_3b_mesh1.events.csv",header=T)
fig3b2=read.csv("/Users/Caitlin/Desktop/datasheets/fig_3b_mesh2.events.csv",header=T)
#Mesh1 Histogram
ggplot(fig3b1, aes(x=mark_interval, fill=fight_outcome)) + 
  geom_histogram(position="identity", alpha=0.5, binwidth=1) +  
  xlim(0,12) +
  scale_x_continuous(limits=c(0,12),breaks=c(1,2,3,4,5,6,7,8,9,10,11,12)) +
  ylim(0,700) +
  scale_y_continuous(limits=c(0,700),breaks=c(0,100,200,300,400,500,600,700)) +
  theme_tufte() +
  xlab("Inter-Mark Interval (s)") + 								
  ylab("Count") +
  scale_fill_manual(values=c("#569df4", "#f17482")) +
  theme(axis.text = element_text(size = 16, family="Avenir")) +     				
  theme(axis.title = element_text(size = 26, family="Avenir")) +
  theme(legend.text = element_text(size = 16, family="Avenir")) +
  theme(legend.title = element_text(size = 16, color="white", family="Avenir")) +
  theme(legend.position = c(.95, .95),
        legend.justification = c("right", "top"),
        legend.box.just = "right",
        legend.margin = margin(6, 6, 6, 6))
#Mesh2 Histogram
ggplot(fig3b2, aes(x=mark_interval, fill=fight_outcome)) + 
  geom_histogram(position="identity", alpha=0.5, binwidth=1) +  
  xlim(0,12) +
  scale_x_continuous(limits=c(0,12),breaks=c(1,2,3,4,5,6,7,8,9,10,11,12)) +
  ylim(0,700) +
  scale_y_continuous(limits=c(0,700),breaks=c(0,100,200,300,400,500,600,700)) +
  theme_tufte() +
  xlab("Inter-Mark Interval (s)") + 								
  ylab("Count") +
  scale_fill_manual(values=c("#569df4", "#f17482")) +
  theme(axis.text = element_text(size = 16, family="Avenir")) +     				
  theme(axis.title = element_text(size = 26, family="Avenir")) +
  theme(legend.text = element_text(size = 16, family="Avenir")) +
  theme(legend.title = element_text(size = 16, color="white", family="Avenir")) +
  theme(legend.position = c(.95, .95),
        legend.justification = c("right", "top"),
        legend.box.just = "right",
        legend.margin = margin(6, 6, 6, 6))

##############FIGURE 3C
fig3c=read.csv("/Users/Caitlin/Desktop/datasheets/fig_3c_mesh_interbout_IMI.csv",header=T)
fig3c$maleID=as.factor(fig3c$maleID)
fig3c$boutID=as.factor(fig3c$boutID)
#Min IMI: 0.001 / 2 => 0.0005
#model without Mesh1 investment was best
mod3c=lmer(log10(withinbout_IMI+0.0005)~fight_outcome*trial+(1|maleID)+(1|boutID),data=fig3c)
#the constant affects the AIC, but not the overall or pairwise significance patterns
plot(mod3c)
hist(resid(mod3c))
qqnorm(resid(mod3c))
qqline(resid(mod3c))
AIC(mod3c)
anova(mod3c)
#Posthoc pairwise comparisons
difflsmeans(mod3c, test.effs = "trial:fight_outcome")
mod3c.emm = emmeans(mod3c,~fight_outcome*trial)
contrast(mod3c.emm, method="tukey", simple = "each", combine = TRUE, adjust = "mvt")

##############FIGURE 3E
fig3e=read.csv("/Users/Caitlin/Desktop/datasheets/fig_3e.csv",header=T)
fig3e$maleID=as.factor(fig3e$maleID)
#Model
mod3e=lmer(log10(avg.bout.num)~trial*fight_outcome+(1|maleID),data=fig3e)
plot(mod3e)
hist(resid(mod3e))
qqnorm(resid(mod3e))
qqline(resid(mod3e))
AIC(mod3e)
anova(mod3e)
#Posthoc pairwise comparisons
difflsmeans(mod3e, test.effs = "trial:fight_outcome")
mod3e.emm = emmeans(mod3e,~fight_outcome*trial)
contrast(mod3e.emm, method="tukey", simple = "each", combine = TRUE, adjust = "mvt")

##############FIGURE 3D - DONUT PLOTS
##WINNER MESH1
#Create data frame
df1 <- data.frame(
  category = c("1 Mark", "2 Marks", "3+ Marks"),
  count = c(440, 131, 137))
#Hole size
hsize <- 1.25
#Compute a good label
df1$label <- paste0(df1$category, "\n value: ", df1$count)
#Plot
ggplot(df1, aes(x = hsize, y = count, fill = category, family="Avenir")) +
  geom_col() +
  geom_text(aes(label = label),size=6,
            position = position_stack(vjust = 0.5)) +
  coord_polar(theta = "y") +
  scale_fill_manual(values = c("#ffd4cb", "#ff8886", "#ff6863")) +
  xlim(c(0.2, hsize + 0.5)) +
  theme(panel.background = element_rect(fill = "white"),
        panel.grid = element_blank(),
        axis.title = element_blank(),
        axis.ticks = element_blank(),
        axis.text = element_blank()) +
  theme(legend.position = "none") +
  theme(plot.title = element_text(size=20, family="Avenir", hjust=0.5)) 

##WINNER MESH2
#Create data frame
df2 <- data.frame(
  category = c("1 Mark", "2 Marks", "3+ Marks"),
  count = c(556, 231, 258))
#Hole size
hsize <- 1.25
#Compute a good label
df2$label <- paste0(df2$category, "\n value: ", df2$count)
#Plot
ggplot(df2, aes(x = hsize, y = count, fill = category, family="Avenir")) +
  geom_col() +
  geom_text(aes(label = label),size=6,
            position = position_stack(vjust = 0.5)) +
  coord_polar(theta = "y") +
  scale_fill_manual(values = c("#ffd4cb", "#ff8886", "#ff6863")) +
  xlim(c(0.2, hsize + 0.5)) +
  theme(panel.background = element_rect(fill = "white"),
        panel.grid = element_blank(),
        axis.title = element_blank(),
        axis.ticks = element_blank(),
        axis.text = element_blank()) +
  theme(legend.position = "none") +
  theme(plot.title = element_text(size=20, family="Avenir", hjust=0.5))

##LOSER MESH1
#Create data frame
df3 <- data.frame(
  category = c("1 Mark", "2 Marks", "3+ Marks"),
  count = c(291, 73, 60))
#Hole size
hsize <- 1.25
#Compute a good label
df3$label <- paste0(df3$category, "\n value: ", df3$count)
#Plot
ggplot(df3, aes(x = hsize, y = count, fill = category, family="Avenir")) +
  geom_col() +
  geom_text(aes(label = label),size=6,
            position = position_stack(vjust = 0.5)) +
  coord_polar(theta = "y") +
  scale_fill_brewer(palette = "Blues") +
  xlim(c(0.2, hsize + 0.5)) +
  theme(panel.background = element_rect(fill = "white"),
        panel.grid = element_blank(),
        axis.title = element_blank(),
        axis.ticks = element_blank(),
        axis.text = element_blank()) +
  theme(legend.position = "none") +
  theme(plot.title = element_text(size=20, family="Avenir", hjust=0.5))

##LOSER MESH2
#Create data frame
df4 <- data.frame(
  category = c("1 Mark", "2 Marks", "3+ Marks"),
  count = c(187, 48, 33))
#Hole size
hsize <- 1.25
#Compute a good label
df4$label <- paste0(df4$category, "\n value:", df4$count)
#Plot
ggplot(df4, aes(x = hsize, y = count, fill = category, family="Avenir")) +
  geom_col() +
  geom_text(aes(label = label),size=6,
            position = position_stack(vjust = 0.5)) +
  coord_polar(theta = "y") +
  scale_fill_brewer(palette = "Blues") +
  xlim(c(0.2, hsize + 0.5)) +
  theme(panel.background = element_rect(fill = "white"),
        panel.grid = element_blank(),
        axis.title = element_blank(),
        axis.ticks = element_blank(),
        axis.text = element_blank()) +
  theme(legend.position = "none") +
  theme(plot.title = element_text(size=20, family="Avenir", hjust=0.5))

########################################## FIGURE 4
############## FIGURE 4A - OFT & MARKED - Total Marks
terr=read.csv("/Users/Caitlin/Desktop/datasheets/fig_4_oft.terr.csv", header=T)
terr$log_total=log10(terr$total.marks+1)
###MODEL By TRIAL TYPE (OFT, SS, SF, SU, FU) --> model with trial group = better model (mod.terr1.2)
#best model: includes mesh1 marks as predictor & 2-way interaction btwn trial_group & fight_outcome
mod.terr=lmer(log_total~trial*fight_outcome+mesh1_log+(1|maleID), data=terr)
AIC(mod.terr) # better without strain
anova(mod.terr)
modterr.emm = emmeans(mod.terr,~trial*fight_outcome)
contrast(modterr.emm, method="tukey", simple="each", combine = TRUE, adjust = "mvt")
tab_model(mod.terr)

############## FIGURE 4C - OFT & MARKED - Total Marks ---> Difference between Terr & Empty (OFT)
diff.terr=read.csv("/Users/Caitlin/Desktop/datasheets/fig_4_diff.terr.csv", header=T)
#Model
mod.diff1=lm(log_diff~fight_outcome*trial_group, data=diff.terr)
AIC(mod.diff1) # better without strain as a random effect & trial_group models data better than different trial types
anova(mod.diff1)
#Pairwise comparisons
TukeyHSD(mod.diff1)
mod.diff1.emm = emmeans(mod.diff1,~trial_group*fight_outcome )
contrast(mod.diff1.emm, method="tukey", simple = "each", combine = TRUE, adjust = "mvt")
#Checking here for differences within a trial group, seem stronger with unfamiliar potentially. 
##Also, here it shows as well that fight outcome is predictive of differences for unfamiliar trials but not familiar
diff.unfamiliar=diff.terr[which(diff.terr$trial_group=="Unfamiliar"),]
diff.familiar=diff.terr[which(diff.terr$trial_group=="Familiar"),]
#Unfamiliar
mod.diff2=aov(log_diff~fight_outcome*trial, data=diff.unfamiliar)
AIC(mod.diff2) # better without strain
anova(mod.diff2)
#Familiar
mod.diff3=aov(log_diff~fight_outcome*trial, data=diff.familiar)
AIC(mod.diff3) # better without strain
anova(mod.diff3)
### One-Sample T-Tests
diff.terr1=read.csv("/Users/Caitlin/Desktop/datasheets/fig_4_diff.terr_loser.fam.csv", header=T)
diff.terr2=read.csv("/Users/Caitlin/Desktop/datasheets/fig_4_diff.terr_loser.unfam.csv", header=T)
diff.terr3=read.csv("/Users/Caitlin/Desktop/datasheets/fig_4_diff.terr_winner.fam.csv", header=T)
diff.terr4=read.csv("/Users/Caitlin/Desktop/datasheets/fig_4_diff.terr_winner.unfam.csv", header=T)
t.test(diff.terr1$log_diff, mu=0, alternative = "two.sided")
t.test(diff.terr2$log_diff, mu=0, alternative = "two.sided")
t.test(diff.terr3$log_diff, mu=0, alternative = "two.sided")
t.test(diff.terr4$log_diff, mu=0, alternative = "two.sided")

############## FIGURE 4D - DENSITY PLOTS
OFT_Winner <- read_csv("~/Desktop/datasheets/fig_4d_oft_winners.csv")
OFT_Loser <- read_csv("~/Desktop/datasheets/fig_4d_oft_losers.csv")
Terr_Winner_Familiar <- read_csv("~/Desktop/datasheets/fig_4d_marked_winners_familiar.csv")
Terr_Winner_Unfamiliar <- read_csv("~/Desktop/datasheets/fig_4d_marked_winners_unfamiliar.csv")
Terr_Loser_Familiar <- read_csv("~/Desktop/datasheets/fig_4d_marked_losers_familiar.csv")
Terr_Loser_Unfamiliar <- read_csv("~/Desktop/datasheets/fig_4d_marked_losers_unfamiliar.csv")
###### DENSITY PLOTS
### OFT WINNERS: 
  ggplot(OFT_Winner, aes(x=Time)) + 
  geom_density(color="lightgrey", size=1, fill="#878687", alpha=0.3) + 
  theme_tufte() + 
  xlab("Time (s)") + 
  ylab("Urine Mark Density") + 
  scale_x_continuous(breaks=seq(0,1800,200)) + 
  scale_y_continuous(breaks=seq(0,0.0025,0.0005), labels = function(x) format(x, scientific = FALSE)) + 
  theme(axis.text = element_text(size = 16, family="Avenir")) + 
  theme(axis.title = element_text(size = 26, family="Avenir")) +
  ylim(0.0000, 0.0025)
### OFT LOSERS:
ggplot(OFT_Loser, aes(x=Time)) + 
  geom_density(color="lightgrey", size=1, fill="#878687", alpha=0.3) + 
  theme_tufte() + 
  xlab("Time (s)") + 
  ylab("Urine Mark Density") + 
  scale_x_continuous(breaks=seq(0,1800,200)) + 
  scale_y_continuous(breaks=seq(0,0.0025,0.0005), labels = function(x) format(x, scientific = FALSE)) + 
  theme(axis.text = element_text(size = 16, family="Avenir")) + 
  theme(axis.title = element_text(size = 26, family="Avenir")) +
  ylim(0.0000, 0.0025)
### TERR WINNER FAMILIAR: 
ggplot(Terr_Winner_Familiar, aes(x=Time, fill=Treatment)) + 
  geom_density(color="#e9ecef", size=1, alpha=0.4) +
  theme_tufte() + 
  xlab("Time (s)") + 
  ylab("Urine Mark Density") + 
  scale_fill_manual(values=c("#8632cb", "#d4a7fc")) +
  scale_x_continuous(breaks=seq(0,1800,200)) + 
  scale_y_continuous(breaks=seq(0,0.0025,0.0005), labels = function(x) format(x, scientific = FALSE)) + 
  theme(axis.text = element_text(size = 16, family="Avenir")) + 
  theme(axis.title = element_text(size = 26, family="Avenir")) +
  theme(legend.position = "none") +
  ylim(0.0000, 0.0025)
### TERR LOSER FAMILIAR: 
ggplot(Terr_Loser_Familiar, aes(x=Time, fill=Treatment)) + 
  geom_density(color="#e9ecef", size=1, alpha=0.4) +
  theme_tufte() + 
  xlab("Time (s)") + 
  ylab("Urine Mark Density") + 
  scale_fill_manual(values=c("#8632cb", "#d4a7fc")) +
  scale_x_continuous(breaks=seq(0,1800,200)) + 
  scale_y_continuous(breaks=seq(0,0.0025,0.0005), labels = function(x) format(x, scientific = FALSE)) + 
  theme(axis.text = element_text(size = 16, family="Avenir")) + 
  theme(axis.title = element_text(size = 26, family="Avenir")) +
  theme(legend.position = "none") +
  ylim(0.0000, 0.0025)
### TERR WINNER UNFAMILIAR: 
ggplot(Terr_Winner_Unfamiliar, aes(x=Time, fill=Treatment)) + 
  geom_density(color="#e9ecef", size=1, alpha=0.4) +
  theme_tufte() + 
  xlab("Time (s)") + 
  ylab("Urine Mark Density") + 
  scale_fill_manual(values=c("#e88027", "#fcb176")) +
  scale_x_continuous(breaks=seq(0,1800,200)) + 
  scale_y_continuous(breaks=seq(0,0.0025,0.0005), labels = function(x) format(x, scientific = FALSE)) + 
  theme(axis.text = element_text(size = 16, family="Avenir")) + 
  theme(axis.title = element_text(size = 26, family="Avenir")) +
  theme(legend.position = "none") +
  ylim(0.0000, 0.0025)
### TERR LOSER UNFAMILIAR: 
ggplot(Terr_Loser_Unfamiliar, aes(x=Time, fill=Treatment)) + 
  geom_density(color="#e9ecef", size=1, alpha=0.4) +
  theme_tufte() + 
  xlab("Time (s)") + 
  ylab("Urine Mark Density") + 
  scale_fill_manual(values=c("#e88027", "#fcb176")) +
  scale_x_continuous(breaks=seq(0,1800,200)) + 
  scale_y_continuous(breaks=seq(0,0.0025,0.0005), labels = function(x) format(x, scientific = FALSE)) + 
  theme(axis.text = element_text(size = 16, family="Avenir")) + 
  theme(axis.title = element_text(size = 26, family="Avenir")) +
  theme(legend.position = "none") +
  ylim(0.0000, 0.0025)

############## FIGURE 4E - OFT & MARKED - Latency
terr=read.csv("/Users/Caitlin/Desktop/datasheets/fig_4_oft.terr.csv", header=T)
terr$log_total=log10(terr$total.marks+1)
#Model
mod.terr2.2=lmer(log10(latency+1)~trial_group+fight_outcome+log10(mesh1_num+1)+trial_group:fight_outcome+fight_outcome:log10(mesh1_num+1)+(1|maleID), data=terr)
AIC(mod.terr2.2) # best overall model 
anova(mod.terr2.2)
plot(mod.terr2.2)
hist(resid(mod.terr2.2))
qqnorm(resid(mod.terr2.2))
qqline(resid(mod.terr2.2))
#Pairwise comparisons
mod.terr2.2.emm = emmeans(mod.terr2.2,~trial_group*fight_outcome )
contrast(mod.terr2.2.emm, method="tukey", simple = "each", combine = TRUE, adjust = "mvt")
#Estimated marginal means plot
p4d = emmip(mod.terr2.2, fight_outcome~log10(mesh1_num+1) | trial_group, cov.reduce = range)
p4d + aes(linetype = fight_outcome) + 
  scale_color_grey(start=0, end=0) + 
  theme_classic() +
  geom_jitter(aes(x = mesh1_num, y = log10(latency+1), colour = fight_outcome), data = terr, pch=20) +
  scale_color_manual(values=c("royalblue4", "firebrick3") ) +
  scale_linetype_manual(values=c("solid", "solid") ) +
  xlab("# Mesh1 Marks") +
  ylab("Estimated Marginal Means: Mark Latency") + 
  theme(text=element_text(size=22, family="Avenir")) +
  geom_line(size=1.5)+
  scale_x_continuous(breaks=seq(0,150,50)) +					  				
  scale_y_continuous(breaks=seq(0.25,4.0,0.5), labels = function(x) format(x, scientific = FALSE) ) 	+
  theme(axis.text = element_text(size = 14, family="Avenir")) +     					                           
  theme(axis.title = element_text(size = 22, family="Avenir")) +
  theme(legend.title = element_text(size = 14, color="white", family="Avenir")) +
  theme(legend.position = c(.98, .98),
        legend.justification = c("right", "top"),
        legend.box.just = "right",
        legend.margin = margin(6, 6, 6, 6))

########################################## FIGURE 5
##############FIGURE 5 - DONUT PLOTS
##LOSER OFT
#Create data frame
df.lo <- data.frame(
  category = c("1 Mark", "2 Marks", "3+ Marks"),
  count = c(290,11,4))
#Hole size
hsize <- 1.25
#Compute a good label
df.lo$label <- paste0(df.lo$category, "\n value: ", df.lo$count)
#Plot
ggplot(df.lo, aes(x = hsize, y = count, fill = category, family="Avenir")) +
  geom_col() +
  geom_text(aes(label = label),size=6,
            position = position_stack(vjust = 0.5)) +
  coord_polar(theta = "y") +
  scale_fill_manual(values = c("#d5d3d3", "#9a9a9a", "#5c5c5c")) +
  xlim(c(0.2, hsize + 0.5)) +
  theme(panel.background = element_rect(fill = "white"),
        panel.grid = element_blank(),
        axis.title = element_blank(),
        axis.ticks = element_blank(),
        axis.text = element_blank()) +
  theme(legend.position = "none") +
  theme(plot.title = element_text(size=20, family="Avenir", hjust=0.5)) 

##WINNER OFT
#Create data frame
df.wo <- data.frame(
  category = c("1 Mark", "2 Marks", "3+ Marks"),
  count = c(488,103,106))
#Hole size
hsize <- 1.25
#Compute a good label
df.wo$label <- paste0(df.wo$category, "\n value: ", df.wo$count)
#Plot
ggplot(df.wo, aes(x = hsize, y = count, fill = category, family="Avenir")) +
  geom_col() +
  geom_text(aes(label = label),size=6,
            position = position_stack(vjust = 0.5)) +
  coord_polar(theta = "y") +
  scale_fill_manual(values = c("#d5d3d3", "#9a9a9a", "#5c5c5c")) +
  xlim(c(0.2, hsize + 0.5)) +
  theme(panel.background = element_rect(fill = "white"),
        panel.grid = element_blank(),
        axis.title = element_blank(),
        axis.ticks = element_blank(),
        axis.text = element_blank()) +
  theme(legend.position = "none") +
  theme(plot.title = element_text(size=20, family="Avenir", hjust=0.5)) 

##LOSER FAMILIAR
#Create data frame
df.lf <- data.frame(
  category = c("1 Mark", "2 Marks", "3+ Marks"),
  count = c(150,21,32))
#Hole size
hsize <- 1.25
#Compute a good label
df.lf$label <- paste0(df.lf$category, "\n value: ", df.lf$count)
#Plot
ggplot(df.lf, aes(x = hsize, y = count, fill = category, family="Avenir")) +
  geom_col() +
  geom_text(aes(label = label),size=6,
            position = position_stack(vjust = 0.5)) +
  coord_polar(theta = "y") +
  scale_fill_manual(values = c("#dfc0eb", "#d097e5", "#c47ce0")) +
  xlim(c(0.2, hsize + 0.5)) +
  theme(panel.background = element_rect(fill = "white"),
        panel.grid = element_blank(),
        axis.title = element_blank(),
        axis.ticks = element_blank(),
        axis.text = element_blank()) +
  theme(legend.position = "none") +
  theme(plot.title = element_text(size=20, family="Avenir", hjust=0.5)) 

##WINNER FAMILIAR
#Create data frame
df.wf <- data.frame(
  category = c("1 Mark", "2 Marks", "3+ Marks"),
  count = c(169,43,60))
#Hole size
hsize <- 1.25
#Compute a good label
df.wf$label <- paste0(df.wf$category, "\n value: ", df.wf$count)
#Plot
ggplot(df.wf, aes(x = hsize, y = count, fill = category, family="Avenir")) +
  geom_col() +
  geom_text(aes(label = label),size=6,
            position = position_stack(vjust = 0.5)) +
  coord_polar(theta = "y") +
  scale_fill_manual(values = c("#dfc0eb", "#d097e5", "#c47ce0")) +
  xlim(c(0.2, hsize + 0.5)) +
  theme(panel.background = element_rect(fill = "white"),
        panel.grid = element_blank(),
        axis.title = element_blank(),
        axis.ticks = element_blank(),
        axis.text = element_blank()) +
  theme(legend.position = "none") +
  theme(plot.title = element_text(size=20, family="Avenir", hjust=0.5)) 

##LOSER UNFAMILIAR
#Create data frame
df.lu <- data.frame(
  category = c("1 Mark", "2 Marks", "3+ Marks"),
  count = c(137,13,6))
#Hole size
hsize <- 1.25
#Compute a good label
df.lu$label <- paste0(df.lu$category, "\n value: ", df.lu$count)
#Plot
ggplot(df.lu, aes(x = hsize, y = count, fill = category, family="Avenir")) +
  geom_col() +
  geom_text(aes(label = label),size=6,
            position = position_stack(vjust = 0.5)) +
  coord_polar(theta = "y") +
  scale_fill_manual(values = c("#ffc876", "#ffa827", "#fb8b01")) +
  xlim(c(0.2, hsize + 0.5)) +
  theme(panel.background = element_rect(fill = "white"),
        panel.grid = element_blank(),
        axis.title = element_blank(),
        axis.ticks = element_blank(),
        axis.text = element_blank()) +
  theme(legend.position = "none") +
  theme(plot.title = element_text(size=20, family="Avenir", hjust=0.5)) 

##WINNER UNFAMILIAR
#Create data frame
df.wu <- data.frame(
  category = c("1 Mark", "2 Marks", "3+ Marks"),
  count = c(216,77,247))
#Hole size
hsize <- 1.25
#Compute a good label
df.wu$label <- paste0(df.wu$category, "\n value: ", df.wu$count)
#Plot
ggplot(df.wu, aes(x = hsize, y = count, fill = category, family="Avenir")) +
  geom_col() +
  geom_text(aes(label = label),size=6,
            position = position_stack(vjust = 0.5)) +
  coord_polar(theta = "y") +
  scale_fill_manual(values = c("#ffc876", "#ffa827", "#fb8b01")) +
  xlim(c(0.2, hsize + 0.5)) +
  theme(panel.background = element_rect(fill = "white"),
        panel.grid = element_blank(),
        axis.title = element_blank(),
        axis.ticks = element_blank(),
        axis.text = element_blank()) +
  theme(legend.position = "none") +
  theme(plot.title = element_text(size=20, family="Avenir", hjust=0.5)) 

##############FIGURE 5B
fig5b=read.csv("/Users/Caitlin/Desktop/datasheets/fig_5b.csv",header=T)
fig5b$maleID=as.factor(fig5b$maleID)
fig5b$boutID=as.factor(fig5b$boutID)
#Min IMI: 0.001 / 2 => 0.0005
#Model without interaction term (fight_outcome*trial_group) has lower AIC, but interaction is helpful for pairwise comparison
mod5b=lmer(log10(withinbout_IMI+0.0005)~fight_outcome*trial_group+(1|maleID)+(1|boutID),data=fig5b)
#mod5b=lmer(log10(withinbout_IMI+0.0005)~fight_outcome+trial_group+(1|maleID)+(1|boutID),data=fig5b)
plot(mod5b)
hist(resid(mod5b))
qqnorm(resid(mod5b))
qqline(resid(mod5b))
AIC(mod5b)
anova(mod5b)
#Posthoc pairwise comparisons
difflsmeans(mod5b, test.effs = "trial_group:fight_outcome")
mod5b.emm = emmeans(mod5b,~fight_outcome*trial_group)
contrast(mod5b.emm, method="tukey", simple = "each", combine = TRUE, adjust = "mvt")

##############FIGURE 5E
fig5e=read.csv("/Users/Caitlin/Desktop/datasheets/fig_5e.csv",header=T)
fig5e$maleID=as.factor(fig5e$maleID)
#Model
mod5e=lmer(log10(avg.bout.num)~trial_group*fight_outcome+(1|maleID),data=fig5e)
plot(mod5e)
hist(resid(mod5e))
qqnorm(resid(mod5e))
qqline(resid(mod5e))
AIC(mod5e)
anova(mod5e)
#Posthoc pairwise comparisons
difflsmeans(mod5e, test.effs = "trial:fight_outcome")
mod5e.emm = emmeans(mod5e,~fight_outcome*trial_group)
contrast(mod5e.emm, method="tukey", simple = "each", combine = TRUE, adjust = "mvt")

########################################## SUPPLEMENTAL FIGURE (PAIRED WITH FIGURES 4 & 5)
##############FIGURE S6A
figS6a=read.csv("/Users/Caitlin/Desktop/datasheets/fig_s6a_ROImarks.csv",header=T)
figS6a$maleID=as.factor(figS5a$maleID)
#Model
modS6a=lmer(log10(num.marks+1)~stimulus.roi*fight_outcome+(1|maleID),data=figS6a)
plot(modS6a)
hist(resid(modS6a))
qqnorm(resid(modS6a))
qqline(resid(modS6a))
AIC(modS6a)
anova(modS6a)
#Posthoc pairwise comparisons
difflsmeans(modS6a, test.effs = "stimulus.roi:fight_outcome")
modS6a.emm = emmeans(modS6a,~fight_outcome*stimulus.roi)
contrast(modS6a.emm, method="tukey", simple = "each", combine = TRUE, adjust = "mvt")

##############FIGURE S6B
figS6b=read.csv("/Users/Caitlin/Desktop/datasheets/fig_s6b_spaceuse.csv",header=T)
figS6b$maleID=as.factor(figS6b$maleID)
#Model
modS6b=lmer(log10(ptime.norm)~stimulus.roi*fight_outcome+(1|maleID),data=figS6b)
plot(modS6b)
hist(resid(modS6b))
qqnorm(resid(modS6b))
qqline(resid(modS6b))
AIC(modS6b)
anova(modS6b)
#Posthoc pairwise comparisons
difflsmeans(modS6b, test.effs = "stimulus.roi:fight_outcome")
modS6b.emm = emmeans(modS6b,~fight_outcome*stimulus.roi)
contrast(modS6b.emm, method="tukey", simple = "each", combine = TRUE, adjust = "mvt")
tab_model(modS6b)


############## KS TESTS for FIGURE 4D
ks=read.csv("/Users/Caitlin/Desktop/empty_marked_ks.csv",header=T)
## COMPARING FAMILIAR VS. UNFAMILIAR
le <-ks$loser_empty
lf <-ks$loser_noUM
lu <-ks$loser_UM
we <-ks$winner_empty
wf <-ks$winner_noUM
wu <-ks$winner_UM
ks.test(le,we) # Empty WvL
ks.test(lf,wf) # noUM WvL
ks.test(lu,wu) # UM M1vM2
ks.test(wf,wu) # winners noUM vs. UM
ks.test(lf,lu) # losers noUM vs. UM

## COMPARING TREATMENT TYPES (S-S, S-FM, S-UM, FM-UM)
l.ss <-ks$loser_SS
l.sf <-ks$loser_SF
l.su <-ks$loser_SU
l.fu <-ks$loser_FU
ks.test(l.ss,l.sf) # losers : SS v SF ---> NOT DIFFERENT p=0.999
ks.test(l.su,l.fu) # losers : SU v FU ---> p=0.009

w.ss <-ks$winner_SS
w.sf <-ks$winner_SF
w.su <-ks$winner_SU
w.fu <-ks$winner_FU
ks.test(w.ss,w.sf) # winners : SS v SF ---> p=0.04124
ks.test(w.su,w.fu) # winner : SU v FU ---> p=5.773e-15
