# Supplementary material for: Dynamic changes to signal allocation rules in response to variable social environments in house mice
Source: Commun Biol. 2023 Mar 21;6:297. doi: 10.1038/s42003-023-04672-x (PMC10027867; doi:10.1038/s42003-023-04672-x)
Supplement: Supplementary file 4 — Supplemental Data [file 42003_2023_4672_MOESM4_ESM.zip › code.and.datasheets/summary.datasheets/marked_event.data.csv]

Set #	FightOutcome	Male ID	Treatment	ROI	ROI Urine	Time (s)
S1	Loser	NY2-134	FM-UM	Front Left	Empty	259.858
S1	Loser	NY2-134	FM-UM	Back Right	Empty	1219.53
S1	Winner	NY3-101	FM-UM	Back Right	Empty	20.068
S1	Winner	NY3-101	FM-UM	Front Left	Empty	26.818
S1	Winner	NY3-101	FM-UM	Front Left	Empty	27.068
S1	Winner	NY3-101	FM-UM	Front Left	Empty	28.068
S1	Winner	NY3-101	FM-UM	Front Left	Empty	47.57
S1	Winner	NY3-101	FM-UM	Front Left	Empty	48.318
S1	Winner	NY3-101	FM-UM	Front Left	Empty	121.07
S1	Winner	NY3-101	FM-UM	Front Left	Empty	124.07
S1	Winner	NY3-101	FM-UM	Front Left	Empty	124.816
S1	Winner	NY3-101	FM-UM	Front Left	Empty	133.571
S1	Winner	NY3-101	FM-UM	Front Left	Empty	133.821
S1	Winner	NY3-101	FM-UM	Front Left	Empty	134.317
S1	Winner	NY3-101	FM-UM	Front Left	Empty	134.817
S1	Winner	NY3-101	FM-UM	Front Left	Empty	144.569
S1	Winner	NY3-101	FM-UM	Front Left	Empty	146
S1	Winner	NY3-101	FM-UM	Front Left	Empty	178.748
S1	Winner	NY3-101	FM-UM	Front Left	Empty	178.998
S1	Winner	NY3-101	FM-UM	Front Left	Empty	179.496
S1	Winner	NY3-101	FM-UM	Front Left	Empty	179.748
S1	Winner	NY3-101	FM-UM	Back Right	Empty	183.624
S1	Winner	NY3-101	FM-UM	Front Left	Empty	195.372
S1	Winner	NY3-101	FM-UM	Back Right	Empty	205.124
S1	Winner	NY3-101	FM-UM	Back Right	Empty	205.62
S1	Winner	NY3-101	FM-UM	Front Left	Empty	230.622
S1	Winner	NY3-101	FM-UM	Back Right	Empty	270.124
S1	Winner	NY3-101	FM-UM	Front Left	Empty	283.624
S1	Winner	NY3-101	FM-UM	Back Right	Empty	373.12
S1	Winner	NY3-101	FM-UM	Back Right	Empty	373.622
S2	Loser	NY2-157	FM-UM	Back Left	Empty	422.737
S2	Loser	NY2-157	FM-UM	Front Right	Empty	924.737
S2	Loser	NY2-157	FM-UM	Front Right	Empty	1081.737
S2	Winner	NY3-110	FM-UM	Front Left	Empty	518.033
S2	Winner	NY3-110	FM-UM	Back Right	Empty	654.041
S2	Winner	NY3-110	FM-UM	Front Left	Empty	717.467
S2	Winner	NY3-110	FM-UM	Back Right	Empty	823.459
S2	Winner	NY3-110	FM-UM	Front Left	Empty	947.707
S2	Winner	NY3-110	FM-UM	Front Left	Empty	1233.402
S3	Loser	NY2-177	FM-UM	Front Right	Empty	160.86
S3	Loser	NY2-177	FM-UM	Back Left	Empty	673.62
S3	Loser	NY2-177	FM-UM	Back Left	Empty	1391.965
S3	Winner	NY3-139	FM-UM	Back Right	Empty	4.104
S3	Winner	NY3-139	FM-UM	Back Right	Empty	11.354
S3	Winner	NY3-139	FM-UM	Back Right	Empty	11.85
S3	Winner	NY3-139	FM-UM	Back Right	Empty	12.102
S3	Winner	NY3-139	FM-UM	Back Right	Empty	12.604
S3	Winner	NY3-139	FM-UM	Back Right	Empty	13.102
S3	Winner	NY3-139	FM-UM	Back Right	Empty	22.104
S3	Winner	NY3-139	FM-UM	Front Left	Empty	27.1
S3	Winner	NY3-139	FM-UM	Front Left	Empty	27.852
S3	Winner	NY3-139	FM-UM	Front Left	Empty	47.354
S3	Winner	NY3-139	FM-UM	Front Left	Empty	47.602
S3	Winner	NY3-139	FM-UM	Front Left	Empty	48.1
S3	Winner	NY3-139	FM-UM	Front Left	Empty	48.35
S3	Winner	NY3-139	FM-UM	Back Right	Empty	64.854
S3	Winner	NY3-139	FM-UM	Back Right	Empty	72.35
S3	Winner	NY3-139	FM-UM	Front Left	Empty	90.85
S3	Winner	NY3-139	FM-UM	Front Left	Empty	115.526
S3	Winner	NY3-139	FM-UM	Front Left	Empty	115.776
S3	Winner	NY3-139	FM-UM	Front Left	Empty	116.778
S3	Winner	NY3-139	FM-UM	Front Left	Empty	128.278
S3	Winner	NY3-139	FM-UM	Front Left	Empty	129.026
S3	Winner	NY3-139	FM-UM	Front Left	Empty	137.028
S3	Winner	NY3-139	FM-UM	Back Right	Empty	158.436
S3	Winner	NY3-139	FM-UM	Back Right	Empty	170.684
S3	Winner	NY3-139	FM-UM	Front Left	Empty	196.188
S3	Winner	NY3-139	FM-UM	Back Right	Empty	208.936
S3	Winner	NY3-139	FM-UM	Front Left	Empty	211.186
S3	Winner	NY3-139	FM-UM	Front Left	Empty	211.436
S3	Winner	NY3-139	FM-UM	Back Right	Empty	216.938
S3	Winner	NY3-139	FM-UM	Back Right	Empty	238.938
S3	Winner	NY3-139	FM-UM	Back Right	Empty	251.936
S3	Winner	NY3-139	FM-UM	Back Right	Empty	252.188
S3	Winner	NY3-139	FM-UM	Back Right	Empty	252.436
S3	Winner	NY3-139	FM-UM	Front Left	Empty	254.434
S3	Winner	NY3-139	FM-UM	Back Right	Empty	296.686
S3	Winner	NY3-139	FM-UM	Back Right	Empty	402.688
S3	Winner	NY3-139	FM-UM	Back Right	Empty	539.441
S3	Winner	NY3-139	FM-UM	Back Right	Empty	996.187
S3	Winner	NY3-139	FM-UM	Back Right	Empty	1278.465
S3	Winner	NY3-139	FM-UM	Back Right	Empty	1304.95
S3	Winner	NY3-139	FM-UM	Back Right	Empty	1305.199
S3	Winner	NY3-139	FM-UM	Back Right	Empty	1305.45
S3	Winner	NY3-139	FM-UM	Back Right	Empty	1429.478
S3	Winner	NY3-139	FM-UM	Back Right	Empty	1429.958
S4	Loser	NY2-200	FM-UM	Back Left	Empty	842.125
S4	Loser	NY2-200	FM-UM	Back Left	Empty	845.125
S4	Winner	NY3-131	FM-UM	Front Left	Empty	8.601
S4	Winner	NY3-131	FM-UM	Back Right	Empty	22.104
S4	Winner	NY3-131	FM-UM	Back Right	Empty	22.602
S4	Winner	NY3-131	FM-UM	Back Right	Empty	23.104
S4	Winner	NY3-131	FM-UM	Back Right	Empty	25.854
S4	Winner	NY3-131	FM-UM	Front Left	Empty	31.852
S4	Winner	NY3-131	FM-UM	Front Left	Empty	34.852
S4	Winner	NY3-131	FM-UM	Front Left	Empty	35.852
S4	Winner	NY3-131	FM-UM	Back Right	Empty	55.852
S4	Winner	NY3-131	FM-UM	Back Right	Empty	56.102
S4	Winner	NY3-131	FM-UM	Back Right	Empty	56.602
S4	Winner	NY3-131	FM-UM	Back Right	Empty	57.1
S4	Winner	NY3-131	FM-UM	Back Right	Empty	85.354
S4	Winner	NY3-131	FM-UM	Back Right	Empty	86.352
S4	Winner	NY3-131	FM-UM	Front Left	Empty	94.352
S4	Winner	NY3-131	FM-UM	Front Left	Empty	94.602
S4	Winner	NY3-131	FM-UM	Back Right	Empty	99.604
S4	Winner	NY3-131	FM-UM	Back Right	Empty	109.898
S4	Winner	NY3-131	FM-UM	Back Right	Empty	110.398
S4	Winner	NY3-131	FM-UM	Back Right	Empty	114.15
S4	Winner	NY3-131	FM-UM	Back Right	Empty	122.398
S4	Winner	NY3-131	FM-UM	Back Right	Empty	122.648
S4	Winner	NY3-131	FM-UM	Front Left	Empty	131.897
S4	Winner	NY3-131	FM-UM	Front Left	Empty	132.147
S4	Winner	NY3-131	FM-UM	Back Right	Empty	148.147
S4	Winner	NY3-131	FM-UM	Back Right	Empty	148.647
S4	Winner	NY3-131	FM-UM	Back Right	Empty	149.145
S4	Winner	NY3-131	FM-UM	Back Right	Empty	166.897
S4	Winner	NY3-131	FM-UM	Back Right	Empty	168.649
S4	Winner	NY3-131	FM-UM	Back Right	Empty	169.147
S4	Winner	NY3-131	FM-UM	Front Left	Empty	186.396
S4	Winner	NY3-131	FM-UM	Front Left	Empty	186.649
S4	Winner	NY3-131	FM-UM	Back Right	Empty	189.148
S4	Winner	NY3-131	FM-UM	Back Right	Empty	193.896
S4	Winner	NY3-131	FM-UM	Back Right	Empty	194.146
S4	Winner	NY3-131	FM-UM	Back Right	Empty	194.648
S4	Winner	NY3-131	FM-UM	Front Left	Empty	206.455
S4	Winner	NY3-131	FM-UM	Front Left	Empty	225.453
S4	Winner	NY3-131	FM-UM	Front Left	Empty	225.705
S4	Winner	NY3-131	FM-UM	Back Right	Empty	233.953
S4	Winner	NY3-131	FM-UM	Back Right	Empty	234.953
S4	Winner	NY3-131	FM-UM	Front Left	Empty	241.205
S4	Winner	NY3-131	FM-UM	Front Left	Empty	248.453
S4	Winner	NY3-131	FM-UM	Front Left	Empty	248.963
S4	Winner	NY3-131	FM-UM	Front Left	Empty	249.453
S4	Winner	NY3-131	FM-UM	Back Right	Empty	253.203
S4	Winner	NY3-131	FM-UM	Back Right	Empty	253.703
S4	Winner	NY3-131	FM-UM	Back Right	Empty	254.203
S4	Winner	NY3-131	FM-UM	Back Right	Empty	254.703
S4	Winner	NY3-131	FM-UM	Back Right	Empty	254.953
S4	Winner	NY3-131	FM-UM	Back Right	Empty	255.453
S4	Winner	NY3-131	FM-UM	Back Right	Empty	255.951
S4	Winner	NY3-131	FM-UM	Front Left	Empty	262.703
S4	Winner	NY3-131	FM-UM	Front Left	Empty	263.203
S4	Winner	NY3-131	FM-UM	Front Left	Empty	265.455
S4	Winner	NY3-131	FM-UM	Back Right	Empty	288.955
S4	Winner	NY3-131	FM-UM	Back Right	Empty	292.451
S4	Winner	NY3-131	FM-UM	Back Right	Empty	292.703
S4	Winner	NY3-131	FM-UM	Front Left	Empty	308.205
S4	Winner	NY3-131	FM-UM	Front Left	Empty	308.953
S4	Winner	NY3-131	FM-UM	Back Right	Empty	335.201
S4	Winner	NY3-131	FM-UM	Back Right	Empty	336.205
S4	Winner	NY3-131	FM-UM	Front Left	Empty	356.205
S4	Winner	NY3-131	FM-UM	Front Left	Empty	357.453
S4	Winner	NY3-131	FM-UM	Front Left	Empty	357.703
S4	Winner	NY3-131	FM-UM	Front Left	Empty	358.201
S4	Winner	NY3-131	FM-UM	Front Left	Empty	358.453
S4	Winner	NY3-131	FM-UM	Front Left	Empty	405.705
S4	Winner	NY3-131	FM-UM	Front Left	Empty	406.455
S4	Winner	NY3-131	FM-UM	Front Left	Empty	410.953
S4	Winner	NY3-131	FM-UM	Front Left	Empty	411.955
S4	Winner	NY3-131	FM-UM	Front Left	Empty	412.455
S4	Winner	NY3-131	FM-UM	Front Left	Empty	452.205
S4	Winner	NY3-131	FM-UM	Front Left	Empty	453.453
S4	Winner	NY3-131	FM-UM	Front Left	Empty	453.951
S4	Winner	NY3-131	FM-UM	Front Left	Empty	455.453
S4	Winner	NY3-131	FM-UM	Front Left	Empty	459.953
S4	Winner	NY3-131	FM-UM	Front Left	Empty	461.953
S4	Winner	NY3-131	FM-UM	Front Left	Empty	462.203
S4	Winner	NY3-131	FM-UM	Back Right	Empty	496.705
S4	Winner	NY3-131	FM-UM	Front Left	Empty	508.705
S4	Winner	NY3-131	FM-UM	Front Left	Empty	509.955
S4	Winner	NY3-131	FM-UM	Back Right	Empty	519.203
S4	Winner	NY3-131	FM-UM	Back Right	Empty	519.453
S4	Winner	NY3-131	FM-UM	Back Right	Empty	527.203
S4	Winner	NY3-131	FM-UM	Front Left	Empty	537.953
S4	Winner	NY3-131	FM-UM	Front Left	Empty	538.453
S4	Winner	NY3-131	FM-UM	Front Left	Empty	888.71
S4	Winner	NY3-131	FM-UM	Front Left	Empty	1274.239
S5	Winner	NY2-287	FM-UM	Back Left	Empty	27.859
S5	Winner	NY2-287	FM-UM	Back Left	Empty	28.358
S5	Winner	NY2-287	FM-UM	Back Left	Empty	28.607
S5	Winner	NY2-287	FM-UM	Back Left	Empty	28.858
S5	Winner	NY2-287	FM-UM	Back Left	Empty	29.358
S5	Winner	NY2-287	FM-UM	Front Right	Empty	59.609
S5	Winner	NY2-287	FM-UM	Front Right	Empty	60.359
S5	Winner	NY2-287	FM-UM	Back Left	Empty	63.108
S5	Winner	NY2-287	FM-UM	Back Left	Empty	68.108
S5	Winner	NY2-287	FM-UM	Back Left	Empty	68.358
S5	Winner	NY2-287	FM-UM	Front Right	Empty	76.358
S5	Winner	NY2-287	FM-UM	Back Left	Empty	104.608
S5	Winner	NY2-287	FM-UM	Front Right	Empty	112.358
S5	Winner	NY2-287	FM-UM	Back Left	Empty	130.358
S5	Winner	NY2-287	FM-UM	Back Left	Empty	130.608
S5	Winner	NY2-287	FM-UM	Back Left	Empty	131.109
S5	Winner	NY2-287	FM-UM	Back Left	Empty	131.358
S5	Winner	NY2-287	FM-UM	Front Right	Empty	141.109
S5	Winner	NY2-287	FM-UM	Back Left	Empty	157.608
S5	Winner	NY2-287	FM-UM	Front Right	Empty	179.609
S5	Winner	NY2-287	FM-UM	Front Right	Empty	185.359
S5	Winner	NY2-287	FM-UM	Front Right	Empty	186.109
S5	Winner	NY2-287	FM-UM	Back Left	Empty	198.359
S5	Winner	NY2-287	FM-UM	Back Left	Empty	217.109
S5	Winner	NY2-287	FM-UM	Back Left	Empty	217.611
S5	Winner	NY2-287	FM-UM	Back Left	Empty	217.858
S5	Winner	NY2-287	FM-UM	Front Right	Empty	232.359
S5	Winner	NY2-287	FM-UM	Front Right	Empty	232.608
S5	Winner	NY2-287	FM-UM	Front Right	Empty	232.858
S5	Winner	NY2-287	FM-UM	Front Right	Empty	233.108
S5	Winner	NY2-287	FM-UM	Front Right	Empty	261.609
S5	Winner	NY2-287	FM-UM	Back Left	Empty	336.109
S5	Winner	NY2-287	FM-UM	Back Left	Empty	381.609
S5	Winner	NY2-287	FM-UM	Back Left	Empty	385.109
S5	Winner	NY2-287	FM-UM	Front Right	Empty	407.858
S5	Winner	NY2-287	FM-UM	Back Left	Empty	426.609
S5	Winner	NY2-287	FM-UM	Back Left	Empty	427.108
S5	Winner	NY2-287	FM-UM	Front Right	Empty	455.11
S5	Winner	NY2-287	FM-UM	Back Left	Empty	1063.18
S5	Loser	NY3-217	FM-UM	Back Right	Empty	677.762
S5	Loser	NY3-217	FM-UM	Front Left	Empty	1610.936
S6	Loser	NY2-339	FM-UM	Back Right	Empty	654.353
S7	Loser	NY2-427	FM-UM	Back Right	Empty	322.572
S7	Loser	NY2-427	FM-UM	Front Left	Empty	615.761
S7	Loser	NY2-427	FM-UM	Front Left	Empty	930.412
S7	Loser	NY2-427	FM-UM	Front Left	Empty	1164.9
S7	Winner	NY3-323	FM-UM	Back Right	Empty	531.076
S7	Winner	NY3-323	FM-UM	Back Right	Empty	531.824
S7	Winner	NY3-323	FM-UM	Back Right	Empty	532.32
S7	Winner	NY3-323	FM-UM	Back Right	Empty	532.82
S7	Winner	NY3-323	FM-UM	Back Right	Empty	652.818
S7	Winner	NY3-323	FM-UM	Front Left	Empty	791.249
S7	Winner	NY3-323	FM-UM	Back Right	Empty	993.748
S7	Winner	NY3-323	FM-UM	Back Right	Empty	1184.248
S7	Loser	NY2-431	FM-UM	Front Left	Empty	442.326
S7	Loser	NY2-431	FM-UM	Back Right	Empty	455.334
S7	Loser	NY2-431	FM-UM	Back Right	Empty	599.59
S7	Loser	NY2-431	FM-UM	Back Right	Empty	890.086
S7	Loser	NY2-431	FM-UM	Front Left	Empty	1165.574
S7	Loser	NY2-431	FM-UM	Front Left	Empty	1177.83
S7	Loser	NY2-431	FM-UM	Front Left	Empty	1537.114
S11	Winner	NY2-526	FM-UM	Back Right	Empty	71.818
S11	Winner	NY2-526	FM-UM	Back Right	Empty	74.069
S11	Winner	NY2-526	FM-UM	Front Left	Empty	79.068
S11	Winner	NY2-526	FM-UM	Front Left	Empty	80.57
S11	Winner	NY2-526	FM-UM	Front Left	Empty	81.068
S11	Winner	NY2-526	FM-UM	Front Left	Empty	125.321
S11	Winner	NY2-526	FM-UM	Back Right	Empty	192.821
S11	Winner	NY2-526	FM-UM	Front Left	Empty	203.069
S11	Winner	NY2-526	FM-UM	Back Right	Empty	233.569
S11	Winner	NY2-526	FM-UM	Back Right	Empty	285.819
S11	Winner	NY2-526	FM-UM	Front Left	Empty	350.57
S11	Winner	NY2-526	FM-UM	Front Left	Empty	431.32
S11	Winner	NY2-526	FM-UM	Front Left	Empty	431.82
S11	Winner	NY2-526	FM-UM	Front Left	Empty	432.068
S11	Winner	NY2-526	FM-UM	Back Right	Empty	488.82
S11	Winner	NY2-526	FM-UM	Back Right	Empty	1037.32
S11	Winner	NY2-526	FM-UM	Back Right	Empty	1403.317
S11	Loser	NY3-394	FM-UM	Front Left	Empty	383.396
S11	Loser	NY3-394	FM-UM	Front Left	Empty	405.654
S11	Loser	NY3-394	FM-UM	Back Right	Empty	459.15
S11	Loser	NY3-394	FM-UM	Back Right	Empty	1561.667
S1	Winner	NY2-138	S-FM	Back Right	Empty	1.602
S1	Winner	NY2-138	S-FM	Back Right	Empty	6.602
S1	Winner	NY2-138	S-FM	Back Right	Empty	7.602
S1	Winner	NY2-138	S-FM	Back Right	Empty	57.72
S1	Winner	NY2-138	S-FM	Back Right	Empty	68.468
S1	Winner	NY2-138	S-FM	Front Left	Empty	97.042
S1	Winner	NY2-138	S-FM	Back Right	Empty	130.538
S1	Winner	NY2-138	S-FM	Front Left	Empty	143.042
S1	Winner	NY2-138	S-FM	Back Right	Empty	153.546
S1	Winner	NY2-138	S-FM	Front Left	Empty	167.794
S1	Winner	NY2-138	S-FM	Front Left	Empty	203.19
S1	Winner	NY2-138	S-FM	Front Left	Empty	219.442
S1	Winner	NY2-138	S-FM	Front Left	Empty	267.19
S1	Winner	NY2-138	S-FM	Back Right	Empty	288.446
S1	Winner	NY2-138	S-FM	Front Left	Empty	311.942
S1	Winner	NY2-138	S-FM	Front Left	Empty	316.442
S1	Winner	NY2-138	S-FM	Back Right	Empty	347.694
S1	Winner	NY2-138	S-FM	Back Right	Empty	348.694
S1	Winner	NY2-138	S-FM	Front Left	Empty	360.446
S1	Winner	NY2-138	S-FM	Front Left	Empty	360.69
S1	Winner	NY2-138	S-FM	Back Right	Empty	402.19
S1	Winner	NY2-138	S-FM	Back Right	Empty	519.442
S1	Winner	NY2-138	S-FM	Back Right	Empty	569.691
S1	Winner	NY2-138	S-FM	Back Right	Empty	571.691
S1	Winner	NY2-138	S-FM	Back Right	Empty	1649.205
S1	Loser	NY3-096	S-FM	Front Left	Empty	123.62
S1	Loser	NY3-096	S-FM	Back Right	Empty	373.604
S1	Loser	NY3-096	S-FM	Front Left	Empty	1342.108
S1	Winner	NY2-142	S-FM	Back Right	Empty	235.362
S1	Winner	NY2-142	S-FM	Front Left	Empty	244.602
S1	Winner	NY2-142	S-FM	Front Left	Empty	245.37
S1	Winner	NY2-142	S-FM	Front Left	Empty	1350.273
S1	Winner	NY2-142	S-FM	Back Right	Empty	1407.017
S1	Loser	NY3-098	S-FM	Back Left	Empty	173.416
S1	Loser	NY3-098	S-FM	Back Left	Empty	573.909
S1	Loser	NY3-098	S-FM	Back Left	Empty	636.662
S1	Loser	NY3-098	S-FM	Front Right	Empty	789.918
S1	Loser	NY3-098	S-FM	Front Right	Empty	1592.45
S1	Loser	NY3-098	S-FM	Front Right	Empty	1640.194
S2	Loser	NY2-154	S-FM	Front Right	Empty	268.6
S2	Loser	NY2-154	S-FM	Front Right	Empty	547.63
S2	Loser	NY2-154	S-FM	Back Left	Empty	858.374
S2	Loser	NY2-154	S-FM	Front Right	Empty	1226.878
S2	Winner	NY3-103	S-FM	Front Right	Empty	4.155
S2	Winner	NY3-103	S-FM	Front Right	Empty	4.656
S2	Winner	NY3-103	S-FM	Front Right	Empty	4.905
S2	Winner	NY3-103	S-FM	Front Right	Empty	5.155
S2	Winner	NY3-103	S-FM	Front Right	Empty	5.405
S2	Winner	NY3-103	S-FM	Front Right	Empty	5.655
S2	Winner	NY3-103	S-FM	Front Right	Empty	5.905
S2	Winner	NY3-103	S-FM	Front Right	Empty	6.156
S2	Winner	NY3-103	S-FM	Front Right	Empty	6.405
S2	Winner	NY3-103	S-FM	Front Right	Empty	6.655
S2	Winner	NY3-103	S-FM	Front Right	Empty	6.906
S2	Winner	NY3-103	S-FM	Front Right	Empty	7.154
S2	Winner	NY3-103	S-FM	Front Right	Empty	7.405
S2	Winner	NY3-103	S-FM	Front Right	Empty	7.655
S2	Winner	NY3-103	S-FM	Front Right	Empty	7.905
S2	Winner	NY3-103	S-FM	Back Left	Empty	12.601
S2	Winner	NY3-103	S-FM	Back Left	Empty	12.85
S2	Winner	NY3-103	S-FM	Back Left	Empty	13.101
S2	Winner	NY3-103	S-FM	Back Left	Empty	13.351
S2	Winner	NY3-103	S-FM	Back Left	Empty	13.601
S2	Winner	NY3-103	S-FM	Back Left	Empty	14.101
S2	Winner	NY3-103	S-FM	Back Left	Empty	27.851
S2	Winner	NY3-103	S-FM	Back Left	Empty	40.102
S2	Winner	NY3-103	S-FM	Back Left	Empty	40.601
S2	Winner	NY3-103	S-FM	Front Right	Empty	64.352
S2	Winner	NY3-103	S-FM	Front Right	Empty	64.85
S2	Winner	NY3-103	S-FM	Front Right	Empty	65.1
S2	Winner	NY3-103	S-FM	Front Right	Empty	65.35
S2	Winner	NY3-103	S-FM	Front Right	Empty	103.407
S2	Winner	NY3-103	S-FM	Front Right	Empty	118.66
S2	Winner	NY3-103	S-FM	Back Left	Empty	158.16
S2	Winner	NY3-103	S-FM	Back Left	Empty	442.168
S2	Winner	NY3-103	S-FM	Back Left	Empty	598.656
S2	Loser	NY2-159	S-FM	Back Left	Empty	14.352
S2	Loser	NY2-159	S-FM	Back Left	Empty	15.351
S2	Loser	NY2-159	S-FM	Back Left	Empty	15.601
S2	Loser	NY2-159	S-FM	Back Left	Empty	15.851
S2	Loser	NY2-159	S-FM	Back Left	Empty	51.606
S2	Loser	NY2-159	S-FM	Back Left	Empty	51.858
S2	Loser	NY2-159	S-FM	Back Left	Empty	52.358
S2	Loser	NY2-159	S-FM	Back Left	Empty	66.415
S2	Loser	NY2-159	S-FM	Back Left	Empty	66.913
S2	Loser	NY2-159	S-FM	Back Left	Empty	81.661
S2	Loser	NY2-159	S-FM	Back Left	Empty	350.912
S2	Loser	NY2-159	S-FM	Front Right	Empty	1381.176
S2	Winner	NY3-109	S-FM	Front Left	Empty	0.108
S2	Winner	NY3-109	S-FM	Front Left	Empty	3.102
S2	Winner	NY3-109	S-FM	Back Right	Empty	41.328
S2	Winner	NY3-109	S-FM	Back Right	Empty	42.572
S2	Winner	NY3-109	S-FM	Back Right	Empty	42.95
S2	Winner	NY3-109	S-FM	Front Left	Empty	46.95
S2	Winner	NY3-109	S-FM	Back Right	Empty	144.701
S2	Winner	NY3-109	S-FM	Back Right	Empty	145.453
S2	Winner	NY3-109	S-FM	Back Right	Empty	146.453
S2	Winner	NY3-109	S-FM	Back Right	Empty	147.205
S2	Winner	NY3-109	S-FM	Back Right	Empty	154.45
S2	Winner	NY3-109	S-FM	Front Left	Empty	197.21
S2	Winner	NY3-109	S-FM	Front Left	Empty	198.206
S2	Winner	NY3-109	S-FM	Front Left	Empty	198.702
S2	Winner	NY3-109	S-FM	Back Right	Empty	205.702
S2	Winner	NY3-109	S-FM	Back Right	Empty	206.206
S2	Winner	NY3-109	S-FM	Back Right	Empty	206.702
S2	Winner	NY3-109	S-FM	Back Right	Empty	212.454
S2	Winner	NY3-109	S-FM	Back Right	Empty	213.206
S2	Winner	NY3-109	S-FM	Back Right	Empty	229.458
S2	Winner	NY3-109	S-FM	Back Right	Empty	1274.295
S2	Winner	NY3-109	S-FM	Back Right	Empty	1326.807
S2	Winner	NY3-109	S-FM	Back Right	Empty	1331.559
S3	Loser	NY2-193	S-FM	Back Left	Empty	557.861
S3	Loser	NY2-193	S-FM	Front Right	Empty	583.117
S3	Loser	NY2-193	S-FM	Front Right	Empty	589.365
S3	Loser	NY2-193	S-FM	Front Right	Empty	625.365
S3	Loser	NY2-193	S-FM	Front Right	Empty	1154.613
S4	Winner	NY2-176	S-FM	Front Right	Empty	570.117
S4	Winner	NY2-176	S-FM	Back Left	Empty	697.613
S4	Winner	NY2-176	S-FM	Back Left	Empty	855.117
S4	Winner	NY2-176	S-FM	Back Left	Empty	863.621
S4	Winner	NY2-176	S-FM	Front Right	Empty	1001.853
S4	Loser	NY3-132	S-FM	Front Left	Empty	125.613
S4	Loser	NY3-132	S-FM	Front Left	Empty	152.889
S4	Loser	NY3-132	S-FM	Front Left	Empty	368.897
S4	Loser	NY3-132	S-FM	Front Left	Empty	933.137
S4	Loser	NY3-132	S-FM	Back Right	Empty	1650.401
S4	Loser	NY2-202	S-FM	Back Left	Empty	139.943
S4	Loser	NY2-202	S-FM	Back Left	Empty	240.695
S4	Loser	NY2-202	S-FM	Back Left	Empty	1024.943
S4	Loser	NY2-202	S-FM	Back Left	Empty	1332.388
S4	Loser	NY2-202	S-FM	Front Right	Empty	1488.638
S4	Winner	NY3-136	S-FM	Back Right	Empty	369.361
S4	Winner	NY3-136	S-FM	Front Left	Empty	391.873
S4	Winner	NY3-136	S-FM	Front Left	Empty	396.865
S4	Winner	NY3-136	S-FM	Front Left	Empty	636.601
S4	Winner	NY3-136	S-FM	Front Left	Empty	676.361
S4	Winner	NY3-136	S-FM	Front Left	Empty	676.857
S4	Winner	NY3-136	S-FM	Front Left	Empty	873.361
S6	Winner	NY3-237	S-FM	Front Right	Empty	321.361
S6	Winner	NY3-237	S-FM	Front Right	Empty	521.873
S6	Winner	NY3-237	S-FM	Front Right	Empty	1188.588
S6	Winner	NY3-237	S-FM	Front Right	Empty	1190.088
S6	Loser	NY2-303	S-FM	Back Right	Empty	1.604
S6	Loser	NY2-303	S-FM	Front Left	Empty	6.1
S6	Loser	NY2-303	S-FM	Front Left	Empty	6.602
S6	Loser	NY2-303	S-FM	Front Left	Empty	7.1
S6	Loser	NY2-303	S-FM	Back Right	Empty	458.878
S6	Loser	NY2-303	S-FM	Front Left	Empty	1177.361
S6	Loser	NY2-303	S-FM	Back Right	Empty	1464.857
S7	Winner	NY2-425	S-FM	Back Right	Empty	227.321
S7	Winner	NY2-425	S-FM	Back Right	Empty	302.587
S7	Winner	NY2-425	S-FM	Back Right	Empty	305.083
S7	Winner	NY2-425	S-FM	Back Right	Empty	334.022
S7	Winner	NY2-425	S-FM	Back Right	Empty	699.793
S7	Loser	NY3-327	S-FM	Back Left	Empty	30.069
S7	Loser	NY3-327	S-FM	Back Left	Empty	31.319
S7	Loser	NY3-327	S-FM	Back Left	Empty	49.743
S7	Loser	NY3-327	S-FM	Back Left	Empty	49.992
S7	Loser	NY3-327	S-FM	Back Left	Empty	50.242
S7	Loser	NY3-327	S-FM	Back Left	Empty	50.743
S7	Loser	NY3-327	S-FM	Back Left	Empty	50.993
S7	Loser	NY3-327	S-FM	Back Left	Empty	51.243
S7	Loser	NY3-327	S-FM	Back Left	Empty	51.492
S7	Loser	NY3-327	S-FM	Back Left	Empty	52.742
S7	Loser	NY3-327	S-FM	Back Left	Empty	64.492
S7	Loser	NY3-327	S-FM	Back Left	Empty	64.741
S7	Loser	NY3-327	S-FM	Back Left	Empty	64.992
S7	Loser	NY3-327	S-FM	Back Left	Empty	65.242
S7	Loser	NY3-327	S-FM	Back Left	Empty	66.242
S7	Loser	NY3-327	S-FM	Back Left	Empty	164.743
S7	Loser	NY3-327	S-FM	Back Left	Empty	164.992
S7	Loser	NY3-327	S-FM	Back Left	Empty	165.242
S7	Loser	NY3-327	S-FM	Back Left	Empty	242.246
S7	Loser	NY3-327	S-FM	Back Left	Empty	263.994
S7	Loser	NY3-327	S-FM	Back Left	Empty	309.246
S7	Loser	NY3-327	S-FM	Back Left	Empty	376.252
S7	Loser	NY3-327	S-FM	Back Left	Empty	376.752
S7	Loser	NY3-327	S-FM	Back Left	Empty	574.004
S7	Loser	NY3-327	S-FM	Back Left	Empty	579.248
S7	Loser	NY3-327	S-FM	Back Left	Empty	580.492
S7	Loser	NY3-327	S-FM	Back Left	Empty	678.496
S7	Loser	NY3-327	S-FM	Back Left	Empty	678.992
S7	Loser	NY3-327	S-FM	Back Left	Empty	679.996
S7	Loser	NY3-327	S-FM	Back Left	Empty	1376.573
S1	Winner	NY2-118	S-S	Front Left	Empty	3.351
S1	Winner	NY2-118	S-S	Front Left	Empty	84.766
S1	Winner	NY2-118	S-S	Front Left	Empty	85.016
S1	Winner	NY2-118	S-S	Front Left	Empty	209.685
S1	Winner	NY2-118	S-S	Front Left	Empty	642.934
S1	Winner	NY2-118	S-S	Back Right	Empty	1291.304
S1	Winner	NY2-118	S-S	Back Right	Empty	1495.064
S1	Winner	NY2-118	S-S	Front Left	Empty	1678.197
S1	Winner	NY2-118	S-S	Front Left	Empty	1678.924
S1	Loser	NY3-090	S-S	Front Left	Empty	191.371
S1	Loser	NY3-090	S-S	Back Right	Empty	897.611
S1	Loser	NY3-090	S-S	Back Right	Empty	1136.859
S1	Loser	NY3-090	S-S	Back Right	Empty	1198.851
S2	Loser	NY2-136	S-S	Back Left	Empty	23.105
S2	Loser	NY2-136	S-S	Back Left	Empty	89.851
S2	Loser	NY2-136	S-S	Back Left	Empty	90.101
S2	Loser	NY2-136	S-S	Back Left	Empty	767.366
S2	Loser	NY2-136	S-S	Front Right	Empty	1177.87
S2	Loser	NY2-136	S-S	Front Right	Empty	1268.614
S2	Winner	NY3-102	S-S	Back Right	Empty	3.608
S2	Winner	NY3-102	S-S	Front Left	Empty	41.128
S2	Winner	NY3-102	S-S	Back Right	Empty	57.125
S2	Winner	NY3-102	S-S	Front Left	Empty	66.379
S2	Winner	NY3-102	S-S	Front Left	Empty	271.383
S2	Winner	NY3-102	S-S	Back Right	Empty	389.383
S2	Winner	NY3-102	S-S	Front Left	Empty	432.879
S2	Winner	NY3-102	S-S	Front Left	Empty	805.133
S2	Winner	NY3-102	S-S	Back Right	Empty	1084.141
S4	Loser	NY2-199	S-S	Front Right	Empty	2.102
S4	Loser	NY2-199	S-S	Front Right	Empty	2.352
S4	Loser	NY2-199	S-S	Front Right	Empty	2.601
S4	Loser	NY2-199	S-S	Front Right	Empty	34.091
S4	Loser	NY2-199	S-S	Back Left	Empty	35.835
S4	Loser	NY2-199	S-S	Back Left	Empty	36.331
S4	Loser	NY2-199	S-S	Back Left	Empty	37.087
S4	Loser	NY2-199	S-S	Back Left	Empty	37.835
S4	Loser	NY2-199	S-S	Front Right	Empty	114.587
S4	Loser	NY2-199	S-S	Back Left	Empty	179.587
S4	Loser	NY2-199	S-S	Front Right	Empty	196.835
S4	Loser	NY2-199	S-S	Back Left	Empty	712.092
S4	Loser	NY2-199	S-S	Back Left	Empty	763.844
S4	Loser	NY2-199	S-S	Back Left	Empty	765.34
S4	Loser	NY2-199	S-S	Front Right	Empty	1474.092
S4	Loser	NY2-199	S-S	Back Left	Empty	1672.844
S4	Winner	NY3-133	S-S	Back Right	Empty	12.103
S4	Winner	NY3-133	S-S	Front Left	Empty	42.353
S4	Winner	NY3-133	S-S	Front Left	Empty	112.607
S4	Winner	NY3-133	S-S	Front Left	Empty	162.607
S4	Winner	NY3-133	S-S	Front Left	Empty	962.365
S5	Winner	NY2-289	S-S	Back Left	Empty	712.105
S5	Winner	NY2-289	S-S	Front Right	Empty	721.567
S5	Winner	NY2-289	S-S	Back Left	Empty	754.071
S5	Winner	NY2-289	S-S	Back Left	Empty	995.578
S5	Winner	NY2-289	S-S	Back Left	Empty	1046.826
S5	Winner	NY2-289	S-S	Back Left	Empty	1641.674
S5	Winner	NY2-289	S-S	Front Right	Empty	1654.666
S5	Loser	NY3-216	S-S	Front Left	Empty	122.858
S5	Loser	NY3-216	S-S	Front Left	Empty	124.107
S5	Loser	NY3-216	S-S	Front Left	Empty	124.609
S5	Loser	NY3-216	S-S	Front Left	Empty	125.353
S5	Loser	NY3-216	S-S	Front Left	Empty	135.606
S5	Loser	NY3-216	S-S	Back Right	Empty	151.353
S5	Loser	NY3-216	S-S	Front Left	Empty	185.603
S5	Loser	NY3-216	S-S	Front Left	Empty	205.609
S5	Loser	NY3-216	S-S	Front Left	Empty	224.606
S5	Loser	NY3-216	S-S	Front Left	Empty	479.869
S5	Loser	NY3-216	S-S	Front Left	Empty	481.116
S5	Loser	NY3-216	S-S	Front Left	Empty	482.356
S5	Loser	NY3-216	S-S	Front Left	Empty	631.11
S5	Loser	NY3-216	S-S	Front Left	Empty	786.373
S5	Loser	NY3-216	S-S	Front Left	Empty	839.613
S5	Loser	NY3-216	S-S	Front Left	Empty	843.365
S5	Loser	NY3-216	S-S	Front Left	Empty	934.117
S5	Loser	NY3-216	S-S	Back Right	Empty	1472.117
S6	Winner	NY3-244	S-S	Front Left	Empty	9.142
S6	Winner	NY3-244	S-S	Back Right	Empty	129.142
S6	Winner	NY3-244	S-S	Back Right	Empty	129.895
S6	Winner	NY3-244	S-S	Back Right	Empty	130.644
S6	Winner	NY3-244	S-S	Back Right	Empty	130.89
S6	Winner	NY3-244	S-S	Front Left	Empty	551.454
S6	Winner	NY3-244	S-S	Back Right	Empty	882.967
S7	Loser	NY2-429	S-S	Front Right	Empty	444.558
S7	Loser	NY2-429	S-S	Front Right	Empty	446.327
S7	Loser	NY2-429	S-S	Front Right	Empty	837.558
S7	Loser	NY2-429	S-S	Back Left	Empty	1026.563
S7	Winner	NY3-334	S-S	Front Left	Empty	542.46
S7	Winner	NY3-334	S-S	Front Left	Empty	543.46
S7	Winner	NY3-334	S-S	Back Right	Empty	1076.692
S7	Winner	NY3-334	S-S	Back Right	Empty	1340.708
S7	Winner	NY3-334	S-S	Back Right	Empty	1522.964
S9	Loser	NY2-467	S-S	Back Left	Empty	396.586
S9	Loser	NY2-467	S-S	Back Left	Empty	1585.586
S1	Winner	NY2-135	S-UM	Back Left	Empty	4.352
S1	Winner	NY2-135	S-UM	Back Left	Empty	6.102
S1	Winner	NY2-135	S-UM	Back Left	Empty	33.45
S1	Winner	NY2-135	S-UM	Front Right	Empty	38.698
S1	Winner	NY2-135	S-UM	Front Right	Empty	39.202
S1	Winner	NY2-135	S-UM	Front Right	Empty	39.952
S1	Winner	NY2-135	S-UM	Front Right	Empty	40.198
S1	Winner	NY2-135	S-UM	Front Right	Empty	40.698
S1	Winner	NY2-135	S-UM	Back Left	Empty	58.69
S1	Winner	NY2-135	S-UM	Back Left	Empty	59.438
S1	Winner	NY2-135	S-UM	Back Left	Empty	60.188
S1	Winner	NY2-135	S-UM	Back Left	Empty	62.69
S1	Winner	NY2-135	S-UM	Back Left	Empty	62.938
S1	Winner	NY2-135	S-UM	Back Left	Empty	63.438
S1	Winner	NY2-135	S-UM	Back Left	Empty	64.938
S1	Winner	NY2-135	S-UM	Back Left	Empty	65.938
S1	Winner	NY2-135	S-UM	Front Right	Empty	97.19
S1	Winner	NY2-135	S-UM	Back Left	Empty	116.939
S1	Winner	NY2-135	S-UM	Back Left	Empty	118.689
S1	Winner	NY2-135	S-UM	Back Left	Empty	119.437
S1	Winner	NY2-135	S-UM	Back Left	Empty	119.937
S1	Winner	NY2-135	S-UM	Front Right	Empty	122.687
S1	Winner	NY2-135	S-UM	Front Right	Empty	126.435
S1	Winner	NY2-135	S-UM	Back Left	Empty	160.082
S1	Winner	NY2-135	S-UM	Back Left	Empty	160.332
S1	Winner	NY2-135	S-UM	Front Right	Empty	169.582
S1	Winner	NY2-135	S-UM	Front Right	Empty	169.832
S1	Winner	NY2-135	S-UM	Front Right	Empty	170.082
S1	Winner	NY2-135	S-UM	Front Right	Empty	170.582
S1	Winner	NY2-135	S-UM	Front Right	Empty	171.08
S1	Winner	NY2-135	S-UM	Back Left	Empty	176.58
S1	Winner	NY2-135	S-UM	Back Left	Empty	176.832
S1	Winner	NY2-135	S-UM	Back Left	Empty	177.332
S1	Winner	NY2-135	S-UM	Front Right	Empty	187.082
S1	Winner	NY2-135	S-UM	Front Right	Empty	196.582
S1	Winner	NY2-135	S-UM	Front Right	Empty	196.832
S1	Winner	NY2-135	S-UM	Front Right	Empty	197.08
S1	Winner	NY2-135	S-UM	Front Right	Empty	197.58
S1	Winner	NY2-135	S-UM	Back Left	Empty	200.334
S1	Winner	NY2-135	S-UM	Back Left	Empty	200.83
S1	Winner	NY2-135	S-UM	Back Left	Empty	201.33
S1	Winner	NY2-135	S-UM	Back Left	Empty	230.838
S1	Winner	NY2-135	S-UM	Back Left	Empty	232.584
S1	Winner	NY2-135	S-UM	Front Right	Empty	247.584
S1	Winner	NY2-135	S-UM	Front Right	Empty	248.082
S1	Winner	NY2-135	S-UM	Front Right	Empty	248.582
S1	Winner	NY2-135	S-UM	Front Right	Empty	412.088
S1	Winner	NY2-135	S-UM	Back Left	Empty	533.514
S1	Winner	NY2-135	S-UM	Back Left	Empty	534.758
S1	Winner	NY2-135	S-UM	Back Left	Empty	535.262
S1	Winner	NY2-135	S-UM	Front Right	Empty	1164.098
S1	Winner	NY2-135	S-UM	Front Right	Empty	1165.602
S1	Winner	NY2-135	S-UM	Front Right	Empty	1669.848
S1	Loser	NY3-099	S-UM	Front Right	Empty	268.367
S1	Loser	NY3-099	S-UM	Back Left	Empty	1644.871
S2	Loser	NY2-188	S-UM	Front Right	Empty	464.743
S2	Loser	NY2-188	S-UM	Front Right	Empty	540.735
S2	Winner	NY3-126	S-UM	Front Left	Empty	228.43
S2	Winner	NY3-126	S-UM	Back Right	Empty	237.934
S2	Winner	NY3-126	S-UM	Back Right	Empty	342.182
S2	Winner	NY3-126	S-UM	Back Right	Empty	653.934
S2	Winner	NY3-126	S-UM	Front Left	Empty	948.678
S2	Winner	NY3-126	S-UM	Front Left	Empty	1118.19
S3	Loser	NY2-189	S-UM	Back Left	Empty	248.051
S3	Loser	NY2-189	S-UM	Front Right	Empty	272.299
S3	Loser	NY2-189	S-UM	Back Left	Empty	432.307
S3	Loser	NY2-189	S-UM	Front Right	Empty	921.563
S3	Loser	NY2-189	S-UM	Back Left	Empty	1260.059
S3	Winner	NY3-140	S-UM	Back Left	Empty	40.402
S3	Winner	NY3-140	S-UM	Front Right	Empty	47.151
S3	Winner	NY3-140	S-UM	Front Right	Empty	47.405
S3	Winner	NY3-140	S-UM	Front Right	Empty	144.206
S3	Winner	NY3-140	S-UM	Front Right	Empty	145.704
S3	Winner	NY3-140	S-UM	Front Right	Empty	146.204
S3	Winner	NY3-140	S-UM	Back Left	Empty	249.666
S3	Winner	NY3-140	S-UM	Back Left	Empty	250.666
S3	Winner	NY3-140	S-UM	Back Left	Empty	251.666
S3	Winner	NY3-140	S-UM	Front Right	Empty	301.418
S3	Winner	NY3-140	S-UM	Front Right	Empty	339.67
S3	Winner	NY3-140	S-UM	Front Right	Empty	339.914
S3	Winner	NY3-140	S-UM	Front Right	Empty	340.666
S3	Winner	NY3-140	S-UM	Front Right	Empty	341.418
S3	Winner	NY3-140	S-UM	Front Right	Empty	342.166
S3	Winner	NY3-140	S-UM	Front Right	Empty	342.918
S3	Winner	NY3-140	S-UM	Front Right	Empty	394.662
S3	Winner	NY3-140	S-UM	Front Right	Empty	395.414
S3	Winner	NY3-140	S-UM	Front Right	Empty	395.918
S3	Winner	NY3-140	S-UM	Front Right	Empty	396.666
S3	Winner	NY3-140	S-UM	Back Left	Empty	480.67
S3	Winner	NY3-140	S-UM	Back Left	Empty	620.167
S3	Winner	NY3-140	S-UM	Back Left	Empty	621.92
S3	Winner	NY3-140	S-UM	Front Right	Empty	870.115
S3	Winner	NY3-141	S-UM	Back Left	Empty	2.562
S3	Winner	NY3-141	S-UM	Back Left	Empty	2.854
S3	Winner	NY3-141	S-UM	Back Left	Empty	3.103
S3	Winner	NY3-141	S-UM	Back Left	Empty	3.354
S3	Winner	NY3-141	S-UM	Back Left	Empty	3.853
S3	Winner	NY3-141	S-UM	Back Left	Empty	4.354
S3	Winner	NY3-141	S-UM	Back Left	Empty	4.855
S3	Winner	NY3-141	S-UM	Back Left	Empty	5.102
S3	Winner	NY3-141	S-UM	Front Right	Empty	15.852
S3	Winner	NY3-141	S-UM	Front Right	Empty	31.352
S3	Winner	NY3-141	S-UM	Front Right	Empty	32.106
S3	Winner	NY3-141	S-UM	Back Left	Empty	62.354
S3	Winner	NY3-141	S-UM	Back Left	Empty	109.356
S3	Winner	NY3-141	S-UM	Front Right	Empty	120.106
S3	Winner	NY3-141	S-UM	Front Right	Empty	121.356
S3	Winner	NY3-141	S-UM	Back Left	Empty	128.854
S3	Winner	NY3-141	S-UM	Back Left	Empty	192.354
S3	Winner	NY3-141	S-UM	Front Right	Empty	201.104
S3	Winner	NY3-141	S-UM	Back Left	Empty	221.606
S3	Winner	NY3-141	S-UM	Back Left	Empty	236.856
S3	Winner	NY3-141	S-UM	Front Right	Empty	685.867
S4	Winner	NY2-205	S-UM	Front Right	Empty	8.368
S4	Winner	NY2-205	S-UM	Back Left	Empty	111.501
S4	Winner	NY2-205	S-UM	Back Left	Empty	138.253
S4	Winner	NY2-205	S-UM	Back Left	Empty	138.997
S4	Winner	NY2-205	S-UM	Back Left	Empty	141.531
S4	Winner	NY2-205	S-UM	Back Left	Empty	142.779
S4	Winner	NY2-205	S-UM	Back Left	Empty	343.531
S4	Winner	NY2-205	S-UM	Back Left	Empty	376.031
S4	Loser	NY3-144	S-UM	Front Left	Empty	85.368
S4	Loser	NY3-144	S-UM	Front Left	Empty	190.112
S4	Loser	NY3-144	S-UM	Back Right	Empty	336.368
S4	Loser	NY3-144	S-UM	Back Right	Empty	558.368
S4	Loser	NY3-144	S-UM	Back Right	Empty	804.112
S4	Loser	NY3-144	S-UM	Front Left	Empty	1110.36
S4	Loser	NY3-144	S-UM	Back Right	Empty	1437.616
S5	Loser	NY2-269	S-UM	Front Left	Empty	445.316
S5	Loser	NY2-269	S-UM	Front Left	Empty	612.828
S5	Loser	NY2-269	S-UM	Back Right	Empty	793.572
S5	Loser	NY2-269	S-UM	Back Right	Empty	977.572
S5	Loser	NY2-269	S-UM	Back Right	Empty	1285.316
S5	Loser	NY2-269	S-UM	Back Right	Empty	1298.82
S5	Winner	NY3-165	S-UM	Back Left	Empty	1121.275
S5	Winner	NY3-165	S-UM	Front Right	Empty	1278.283
S5	Winner	NY3-165	S-UM	Back Left	Empty	1477.218
S5	Winner	NY3-165	S-UM	Front Right	Empty	1633.218
S9	Winner	NY3-373	S-UM	Back Right	Empty	59.317
S9	Winner	NY3-373	S-UM	Back Right	Empty	90.82
S9	Winner	NY3-373	S-UM	Front Left	Empty	96.072
S9	Winner	NY3-373	S-UM	Back Right	Empty	114.568
S9	Winner	NY3-373	S-UM	Front Left	Empty	124.068
S9	Winner	NY3-373	S-UM	Front Left	Empty	124.318
S9	Winner	NY3-373	S-UM	Front Left	Empty	124.816
S9	Winner	NY3-373	S-UM	Front Left	Empty	125.316
S9	Winner	NY3-373	S-UM	Front Left	Empty	129.068
S9	Winner	NY3-373	S-UM	Back Right	Empty	135.068
S9	Winner	NY3-373	S-UM	Back Right	Empty	136.32
S9	Winner	NY3-373	S-UM	Back Right	Empty	136.568
S9	Winner	NY3-373	S-UM	Back Right	Empty	139.068
S9	Winner	NY3-373	S-UM	Back Right	Empty	139.318
S9	Winner	NY3-373	S-UM	Front Left	Empty	147.57
S9	Winner	NY3-373	S-UM	Front Left	Empty	148.068
S9	Winner	NY3-373	S-UM	Back Right	Empty	150.816
S9	Winner	NY3-373	S-UM	Back Right	Empty	151.818
S9	Winner	NY3-373	S-UM	Back Right	Empty	189.321
S9	Winner	NY3-373	S-UM	Front Left	Empty	193.573
S9	Winner	NY3-373	S-UM	Front Left	Empty	194.067
S9	Winner	NY3-373	S-UM	Front Left	Empty	194.569
S9	Winner	NY3-373	S-UM	Front Left	Empty	195.069
S9	Winner	NY3-373	S-UM	Front Left	Empty	225.571
S9	Winner	NY3-373	S-UM	Front Left	Empty	242.317
S9	Winner	NY3-373	S-UM	Front Left	Empty	242.817
S9	Winner	NY3-373	S-UM	Front Left	Empty	243.067
S9	Winner	NY3-373	S-UM	Front Left	Empty	243.569
S9	Winner	NY3-373	S-UM	Front Left	Empty	244.069
S9	Winner	NY3-373	S-UM	Back Right	Empty	270.821
S9	Winner	NY3-373	S-UM	Back Right	Empty	271.319
S9	Winner	NY3-373	S-UM	Back Right	Empty	271.817
S9	Winner	NY3-373	S-UM	Back Right	Empty	272.319
S9	Winner	NY3-373	S-UM	Back Right	Empty	273.071
S9	Winner	NY3-373	S-UM	Back Right	Empty	273.321
S9	Winner	NY3-373	S-UM	Front Left	Empty	276.321
S9	Winner	NY3-373	S-UM	Front Left	Empty	276.819
S9	Winner	NY3-373	S-UM	Front Left	Empty	282.569
S9	Winner	NY3-373	S-UM	Front Left	Empty	376.067
S9	Winner	NY3-373	S-UM	Front Left	Empty	376.569
S9	Winner	NY3-373	S-UM	Front Left	Empty	376.817
S9	Winner	NY3-373	S-UM	Front Left	Empty	384.821
S9	Winner	NY3-373	S-UM	Front Left	Empty	385.569
S9	Winner	NY3-373	S-UM	Front Left	Empty	385.819
S9	Winner	NY3-373	S-UM	Front Left	Empty	386.319
S9	Winner	NY3-373	S-UM	Back Right	Empty	398.571
S9	Winner	NY3-373	S-UM	Back Right	Empty	398.819
S9	Winner	NY3-373	S-UM	Front Left	Empty	406.071
S9	Winner	NY3-373	S-UM	Back Right	Empty	474.568
S9	Winner	NY3-373	S-UM	Front Left	Empty	524.822
S9	Winner	NY3-373	S-UM	Front Left	Empty	525.068
S9	Winner	NY3-373	S-UM	Front Left	Empty	525.572
S9	Winner	NY3-373	S-UM	Front Left	Empty	525.82
S9	Winner	NY3-373	S-UM	Front Left	Empty	526.322
S9	Winner	NY3-373	S-UM	Front Left	Empty	526.57
S9	Winner	NY3-373	S-UM	Front Left	Empty	555.068
S9	Winner	NY3-373	S-UM	Front Left	Empty	555.57
S9	Winner	NY3-373	S-UM	Front Left	Empty	555.818
S9	Winner	NY3-373	S-UM	Front Left	Empty	556.318
S9	Winner	NY3-373	S-UM	Front Left	Empty	556.57
S9	Winner	NY3-373	S-UM	Front Left	Empty	560.32
S9	Winner	NY3-373	S-UM	Back Right	Empty	560.821
S9	Winner	NY3-373	S-UM	Front Left	Empty	561.068
S9	Winner	NY3-373	S-UM	Back Right	Empty	561.569
S9	Winner	NY3-373	S-UM	Front Left	Empty	659.817
S9	Winner	NY3-373	S-UM	Front Left	Empty	662.069
S9	Winner	NY3-373	S-UM	Front Left	Empty	664.321
S9	Winner	NY3-373	S-UM	Front Left	Empty	691.069
S9	Winner	NY3-373	S-UM	Back Right	Empty	780.569
S9	Winner	NY3-373	S-UM	Back Right	Empty	782.317
S9	Winner	NY3-373	S-UM	Back Right	Empty	782.819
S9	Winner	NY3-373	S-UM	Back Right	Empty	815.069
S9	Winner	NY3-373	S-UM	Front Left	Empty	1001.322
S9	Winner	NY3-373	S-UM	Back Right	Empty	1097.571
S9	Winner	NY3-373	S-UM	Back Right	Empty	1098.571
S9	Winner	NY3-373	S-UM	Back Right	Empty	1099.07
S9	Winner	NY3-373	S-UM	Front Left	Empty	1276.577
S9	Winner	NY3-373	S-UM	Front Left	Empty	1277.319
S9	Winner	NY3-373	S-UM	Front Left	Empty	1278.073
S9	Winner	NY3-373	S-UM	Front Left	Empty	1334.821
S9	Winner	NY3-373	S-UM	Front Left	Empty	1336.07
S9	Winner	NY2-471	S-UM	Front Left	Empty	639.33
S9	Winner	NY2-471	S-UM	Front Left	Empty	793.818
S9	Winner	NY2-471	S-UM	Front Left	Empty	1217.586
S9	Winner	NY2-471	S-UM	Front Left	Empty	1230.066
S9	Winner	NY2-471	S-UM	Back Right	Empty	1407.586
S9	Loser	NY3-371	S-UM	Back Right	Empty	72.08
S9	Loser	NY3-371	S-UM	Back Right	Empty	77.82
S9	Loser	NY3-371	S-UM	Back Right	Empty	107.557
S9	Loser	NY3-371	S-UM	Back Right	Empty	642.818
S9	Loser	NY3-371	S-UM	Back Right	Empty	1021.399
S9	Loser	NY3-371	S-UM	Front Left	Empty	1328.646
S11	Loser	NY2-534	S-UM	Front Left	Empty	184.316
S11	Loser	NY2-534	S-UM	Front Left	Empty	184.56
S11	Loser	NY2-534	S-UM	Front Left	Empty	189.068
S11	Loser	NY2-534	S-UM	Back Right	Empty	211.49
S11	Loser	NY2-534	S-UM	Back Right	Empty	475.986
S11	Loser	NY2-534	S-UM	Back Right	Empty	476.485
S11	Loser	NY2-534	S-UM	Front Left	Empty	535.488
S11	Loser	NY2-534	S-UM	Front Left	Empty	535.736
S11	Loser	NY2-534	S-UM	Front Left	Empty	536.236
S11	Loser	NY2-534	S-UM	Front Left	Empty	536.984
S11	Loser	NY2-534	S-UM	Front Left	Empty	537.988
S11	Loser	NY2-534	S-UM	Front Left	Empty	538.988
S11	Loser	NY2-534	S-UM	Front Left	Empty	541.988
S11	Loser	NY2-534	S-UM	Front Left	Empty	582.734
S11	Loser	NY2-534	S-UM	Front Left	Empty	583.734
S11	Loser	NY2-534	S-UM	Back Right	Empty	592.738
S11	Loser	NY2-534	S-UM	Back Right	Empty	595.494
S11	Loser	NY2-534	S-UM	Back Right	Empty	596.49
S11	Loser	NY2-534	S-UM	Back Right	Empty	937.738
S11	Loser	NY2-534	S-UM	Back Right	Empty	1263.738
S11	Loser	NY2-534	S-UM	Back Right	Empty	1383.494
S11	Loser	NY2-534	S-UM	Front Left	Empty	1542.248
S11	Winner	NY3-388	S-UM	Back Right	Empty	131.818
S11	Winner	NY3-388	S-UM	Back Right	Empty	138.069
S11	Winner	NY3-388	S-UM	Back Right	Empty	158.569
S11	Winner	NY3-388	S-UM	Back Right	Empty	171.82
S11	Winner	NY3-388	S-UM	Back Right	Empty	172.319
S11	Winner	NY3-388	S-UM	Back Right	Empty	172.568
S11	Winner	NY3-388	S-UM	Back Right	Empty	223.57
S11	Winner	NY3-388	S-UM	Front Left	Empty	248.318
S11	Winner	NY3-388	S-UM	Front Left	Empty	248.568
S11	Winner	NY3-388	S-UM	Back Right	Empty	272.82
S11	Winner	NY3-388	S-UM	Back Right	Empty	273.318
S11	Winner	NY3-388	S-UM	Back Right	Empty	319.818
S11	Winner	NY3-388	S-UM	Back Right	Empty	354.868
S11	Winner	NY3-388	S-UM	Front Left	Empty	378.368
S11	Winner	NY3-388	S-UM	Back Right	Empty	390.868
S11	Winner	NY3-388	S-UM	Back Right	Empty	391.116
S11	Winner	NY3-388	S-UM	Back Right	Empty	391.37
S11	Winner	NY3-388	S-UM	Front Left	Empty	401.62
S11	Winner	NY3-388	S-UM	Back Right	Empty	406.87
S11	Winner	NY3-388	S-UM	Back Right	Empty	417.118
S11	Winner	NY3-388	S-UM	Back Right	Empty	464.616
S11	Winner	NY3-388	S-UM	Back Right	Empty	503.366
S11	Winner	NY3-388	S-UM	Back Right	Empty	849.032
S11	Winner	NY3-388	S-UM	Back Right	Empty	965.776
S11	Winner	NY3-388	S-UM	Back Right	Empty	1527.909
S1	Winner	NY3-101	FM-UM	Front Right	FamiliarMale	22.068
S1	Winner	NY3-101	FM-UM	Front Right	FamiliarMale	23.07
S1	Winner	NY3-101	FM-UM	Front Right	FamiliarMale	23.82
S1	Winner	NY3-101	FM-UM	Front Right	FamiliarMale	24.068
S1	Winner	NY3-101	FM-UM	Front Right	FamiliarMale	51.57
S1	Winner	NY3-101	FM-UM	Front Right	FamiliarMale	51.816
S1	Winner	NY3-101	FM-UM	Front Right	FamiliarMale	90.82
S1	Winner	NY3-101	FM-UM	Front Right	FamiliarMale	102.068
S1	Winner	NY3-101	FM-UM	Front Right	FamiliarMale	115.316
S1	Winner	NY3-101	FM-UM	Front Right	FamiliarMale	115.568
S1	Winner	NY3-101	FM-UM	Front Right	FamiliarMale	131.068
S1	Winner	NY3-101	FM-UM	Front Right	FamiliarMale	160.248
S1	Winner	NY3-101	FM-UM	Front Right	FamiliarMale	161.25
S1	Winner	NY3-101	FM-UM	Front Right	FamiliarMale	221.872
S1	Winner	NY3-101	FM-UM	Front Right	FamiliarMale	222.12
S1	Winner	NY3-101	FM-UM	Front Right	FamiliarMale	222.372
S1	Winner	NY3-101	FM-UM	Front Right	FamiliarMale	241.372
S1	Winner	NY3-101	FM-UM	Front Right	FamiliarMale	324.374
S1	Winner	NY3-101	FM-UM	Front Right	FamiliarMale	324.62
S1	Winner	NY3-101	FM-UM	Front Right	FamiliarMale	324.872
S1	Winner	NY3-101	FM-UM	Front Right	FamiliarMale	334.872
S1	Winner	NY3-101	FM-UM	Front Right	FamiliarMale	382.874
S1	Winner	NY3-101	FM-UM	Front Right	FamiliarMale	383.622
S1	Winner	NY3-101	FM-UM	Front Right	FamiliarMale	383.87
S1	Winner	NY3-101	FM-UM	Front Right	FamiliarMale	426.338
S1	Winner	NY3-101	FM-UM	Front Right	FamiliarMale	451.836
S1	Winner	NY3-101	FM-UM	Front Right	FamiliarMale	452.334
S2	Loser	NY2-157	FM-UM	Back Right	FamiliarMale	1284.993
S2	Winner	NY3-110	FM-UM	Back Left	FamiliarMale	1115.394
S3	Loser	NY2-177	FM-UM	Back Right	FamiliarMale	17.602
S3	Loser	NY2-177	FM-UM	Back Right	FamiliarMale	36.852
S3	Loser	NY2-177	FM-UM	Back Right	FamiliarMale	89.352
S3	Loser	NY2-177	FM-UM	Back Right	FamiliarMale	490.86
S3	Loser	NY2-177	FM-UM	Back Right	FamiliarMale	724.116
S3	Loser	NY2-177	FM-UM	Back Right	FamiliarMale	724.86
S3	Loser	NY2-177	FM-UM	Back Right	FamiliarMale	1144.86
S3	Winner	NY3-139	FM-UM	Back Left	FamiliarMale	29.354
S3	Winner	NY3-139	FM-UM	Back Left	FamiliarMale	29.852
S3	Winner	NY3-139	FM-UM	Back Left	FamiliarMale	50.602
S3	Winner	NY3-139	FM-UM	Back Left	FamiliarMale	70.854
S3	Winner	NY3-139	FM-UM	Back Left	FamiliarMale	92.098
S3	Winner	NY3-139	FM-UM	Back Left	FamiliarMale	92.6
S3	Winner	NY3-139	FM-UM	Back Left	FamiliarMale	92.85
S3	Winner	NY3-139	FM-UM	Back Left	FamiliarMale	110.852
S3	Winner	NY3-139	FM-UM	Back Left	FamiliarMale	111.1
S3	Winner	NY3-139	FM-UM	Back Left	FamiliarMale	112.1
S3	Winner	NY3-139	FM-UM	Back Left	FamiliarMale	168.688
S3	Winner	NY3-139	FM-UM	Back Left	FamiliarMale	169.184
S3	Winner	NY3-139	FM-UM	Back Left	FamiliarMale	194.436
S3	Winner	NY3-139	FM-UM	Back Left	FamiliarMale	194.936
S3	Winner	NY3-139	FM-UM	Back Left	FamiliarMale	337.186
S3	Winner	NY3-139	FM-UM	Back Left	FamiliarMale	337.684
S3	Winner	NY3-139	FM-UM	Back Left	FamiliarMale	337.934
S3	Winner	NY3-139	FM-UM	Back Left	FamiliarMale	401.186
S3	Winner	NY3-139	FM-UM	Back Left	FamiliarMale	744.437
S3	Winner	NY3-139	FM-UM	Back Left	FamiliarMale	745.185
S3	Winner	NY3-139	FM-UM	Back Left	FamiliarMale	797.689
S4	Loser	NY2-200	FM-UM	Back Right	FamiliarMale	128.361
S4	Loser	NY2-200	FM-UM	Back Right	FamiliarMale	1231.424
S4	Winner	NY3-131	FM-UM	Back Left	FamiliarMale	19.602
S4	Winner	NY3-131	FM-UM	Back Left	FamiliarMale	20.274
S4	Winner	NY3-131	FM-UM	Back Left	FamiliarMale	124.895
S4	Winner	NY3-131	FM-UM	Back Left	FamiliarMale	125.147
S4	Winner	NY3-131	FM-UM	Back Left	FamiliarMale	125.645
S4	Winner	NY3-131	FM-UM	Back Left	FamiliarMale	125.897
S4	Winner	NY3-131	FM-UM	Back Left	FamiliarMale	126.397
S4	Winner	NY3-131	FM-UM	Back Left	FamiliarMale	145.399
S4	Winner	NY3-131	FM-UM	Back Left	FamiliarMale	145.645
S4	Winner	NY3-131	FM-UM	Back Left	FamiliarMale	146.147
S4	Winner	NY3-131	FM-UM	Back Left	FamiliarMale	174.649
S4	Winner	NY3-131	FM-UM	Back Left	FamiliarMale	211.453
S4	Winner	NY3-131	FM-UM	Back Left	FamiliarMale	213.705
S4	Winner	NY3-131	FM-UM	Back Left	FamiliarMale	214.455
S4	Winner	NY3-131	FM-UM	Back Left	FamiliarMale	214.703
S4	Winner	NY3-131	FM-UM	Back Left	FamiliarMale	222.455
S4	Winner	NY3-131	FM-UM	Back Left	FamiliarMale	223.203
S4	Winner	NY3-131	FM-UM	Back Left	FamiliarMale	223.703
S4	Winner	NY3-131	FM-UM	Back Left	FamiliarMale	224.203
S4	Winner	NY3-131	FM-UM	Back Left	FamiliarMale	224.455
S4	Winner	NY3-131	FM-UM	Back Left	FamiliarMale	267.953
S4	Winner	NY3-131	FM-UM	Back Left	FamiliarMale	270.455
S4	Winner	NY3-131	FM-UM	Back Left	FamiliarMale	274.201
S4	Winner	NY3-131	FM-UM	Back Left	FamiliarMale	276.205
S4	Winner	NY3-131	FM-UM	Back Left	FamiliarMale	280.455
S4	Winner	NY3-131	FM-UM	Back Left	FamiliarMale	280.703
S4	Winner	NY3-131	FM-UM	Back Left	FamiliarMale	281.703
S4	Winner	NY3-131	FM-UM	Back Left	FamiliarMale	281.955
S4	Winner	NY3-131	FM-UM	Back Left	FamiliarMale	282.201
S4	Winner	NY3-131	FM-UM	Back Left	FamiliarMale	282.453
S4	Winner	NY3-131	FM-UM	Back Left	FamiliarMale	350.203
S4	Winner	NY3-131	FM-UM	Back Left	FamiliarMale	350.703
S4	Winner	NY3-131	FM-UM	Back Left	FamiliarMale	351.455
S4	Winner	NY3-131	FM-UM	Back Left	FamiliarMale	351.703
S4	Winner	NY3-131	FM-UM	Back Left	FamiliarMale	352.203
S4	Winner	NY3-131	FM-UM	Back Left	FamiliarMale	429.955
S4	Winner	NY3-131	FM-UM	Back Left	FamiliarMale	430.201
S4	Winner	NY3-131	FM-UM	Back Left	FamiliarMale	430.705
S4	Winner	NY3-131	FM-UM	Back Left	FamiliarMale	464.455
S4	Winner	NY3-131	FM-UM	Back Left	FamiliarMale	469.703
S4	Winner	NY3-131	FM-UM	Back Left	FamiliarMale	515.453
S4	Winner	NY3-131	FM-UM	Back Left	FamiliarMale	518.205
S4	Winner	NY3-131	FM-UM	Back Left	FamiliarMale	710.206
S5	Winner	NY2-287	FM-UM	Back Right	FamiliarMale	3.602
S5	Winner	NY2-287	FM-UM	Back Right	FamiliarMale	4.102
S5	Winner	NY2-287	FM-UM	Back Right	FamiliarMale	4.35
S5	Winner	NY2-287	FM-UM	Back Right	FamiliarMale	4.601
S5	Winner	NY2-287	FM-UM	Back Right	FamiliarMale	6.102
S5	Winner	NY2-287	FM-UM	Back Right	FamiliarMale	33.608
S5	Winner	NY2-287	FM-UM	Back Right	FamiliarMale	35.359
S5	Winner	NY2-287	FM-UM	Back Right	FamiliarMale	36.859
S5	Winner	NY2-287	FM-UM	Back Right	FamiliarMale	37.108
S5	Winner	NY2-287	FM-UM	Back Right	FamiliarMale	37.358
S5	Winner	NY2-287	FM-UM	Back Right	FamiliarMale	37.609
S5	Winner	NY2-287	FM-UM	Back Right	FamiliarMale	37.858
S5	Winner	NY2-287	FM-UM	Back Right	FamiliarMale	37.859
S5	Winner	NY2-287	FM-UM	Back Right	FamiliarMale	53.608
S5	Winner	NY2-287	FM-UM	Back Right	FamiliarMale	53.858
S5	Winner	NY2-287	FM-UM	Back Right	FamiliarMale	54.109
S5	Winner	NY2-287	FM-UM	Back Right	FamiliarMale	54.359
S5	Winner	NY2-287	FM-UM	Back Right	FamiliarMale	55.108
S5	Winner	NY2-287	FM-UM	Back Right	FamiliarMale	55.859
S5	Winner	NY2-287	FM-UM	Back Right	FamiliarMale	56.609
S5	Winner	NY2-287	FM-UM	Back Right	FamiliarMale	69.608
S5	Winner	NY2-287	FM-UM	Back Right	FamiliarMale	69.859
S5	Winner	NY2-287	FM-UM	Back Right	FamiliarMale	70.108
S5	Winner	NY2-287	FM-UM	Back Right	FamiliarMale	73.858
S5	Winner	NY2-287	FM-UM	Back Right	FamiliarMale	74.358
S5	Winner	NY2-287	FM-UM	Back Right	FamiliarMale	74.858
S5	Winner	NY2-287	FM-UM	Back Right	FamiliarMale	114.609
S5	Winner	NY2-287	FM-UM	Back Right	FamiliarMale	114.858
S5	Winner	NY2-287	FM-UM	Back Right	FamiliarMale	115.358
S5	Winner	NY2-287	FM-UM	Back Right	FamiliarMale	122.359
S5	Winner	NY2-287	FM-UM	Back Right	FamiliarMale	122.608
S5	Winner	NY2-287	FM-UM	Back Right	FamiliarMale	122.858
S5	Winner	NY2-287	FM-UM	Back Right	FamiliarMale	123.109
S5	Winner	NY2-287	FM-UM	Back Right	FamiliarMale	161.109
S5	Winner	NY2-287	FM-UM	Back Right	FamiliarMale	161.359
S5	Winner	NY2-287	FM-UM	Back Right	FamiliarMale	161.608
S5	Winner	NY2-287	FM-UM	Back Right	FamiliarMale	161.859
S5	Winner	NY2-287	FM-UM	Back Right	FamiliarMale	162.108
S5	Winner	NY2-287	FM-UM	Back Right	FamiliarMale	163.359
S5	Winner	NY2-287	FM-UM	Back Right	FamiliarMale	163.857
S5	Winner	NY2-287	FM-UM	Back Right	FamiliarMale	164.109
S5	Winner	NY2-287	FM-UM	Back Right	FamiliarMale	164.358
S5	Winner	NY2-287	FM-UM	Back Right	FamiliarMale	164.607
S5	Winner	NY2-287	FM-UM	Back Right	FamiliarMale	164.858
S5	Winner	NY2-287	FM-UM	Back Right	FamiliarMale	189.109
S5	Winner	NY2-287	FM-UM	Back Right	FamiliarMale	189.358
S5	Winner	NY2-287	FM-UM	Back Right	FamiliarMale	189.608
S5	Winner	NY2-287	FM-UM	Back Right	FamiliarMale	189.858
S5	Winner	NY2-287	FM-UM	Back Right	FamiliarMale	189.859
S5	Winner	NY2-287	FM-UM	Back Right	FamiliarMale	190.109
S5	Winner	NY2-287	FM-UM	Back Right	FamiliarMale	191.609
S5	Winner	NY2-287	FM-UM	Back Right	FamiliarMale	195.358
S5	Winner	NY2-287	FM-UM	Back Right	FamiliarMale	195.608
S5	Winner	NY2-287	FM-UM	Back Right	FamiliarMale	195.858
S5	Winner	NY2-287	FM-UM	Back Right	FamiliarMale	196.108
S5	Winner	NY2-287	FM-UM	Back Right	FamiliarMale	196.609
S5	Winner	NY2-287	FM-UM	Back Right	FamiliarMale	196.858
S5	Winner	NY2-287	FM-UM	Back Right	FamiliarMale	197.359
S5	Winner	NY2-287	FM-UM	Back Right	FamiliarMale	197.858
S5	Winner	NY2-287	FM-UM	Back Right	FamiliarMale	198.107
S5	Winner	NY2-287	FM-UM	Back Right	FamiliarMale	212.859
S5	Winner	NY2-287	FM-UM	Back Right	FamiliarMale	213.109
S5	Winner	NY2-287	FM-UM	Back Right	FamiliarMale	213.359
S5	Winner	NY2-287	FM-UM	Back Right	FamiliarMale	251.858
S5	Winner	NY2-287	FM-UM	Back Right	FamiliarMale	252.108
S5	Winner	NY2-287	FM-UM	Back Right	FamiliarMale	252.358
S5	Winner	NY2-287	FM-UM	Back Right	FamiliarMale	252.609
S5	Winner	NY2-287	FM-UM	Back Right	FamiliarMale	252.858
S5	Winner	NY2-287	FM-UM	Back Right	FamiliarMale	258.609
S5	Winner	NY2-287	FM-UM	Back Right	FamiliarMale	258.857
S5	Winner	NY2-287	FM-UM	Back Right	FamiliarMale	259.108
S5	Winner	NY2-287	FM-UM	Back Right	FamiliarMale	259.358
S5	Winner	NY2-287	FM-UM	Back Right	FamiliarMale	259.607
S5	Winner	NY2-287	FM-UM	Back Right	FamiliarMale	340.358
S5	Winner	NY2-287	FM-UM	Back Right	FamiliarMale	340.608
S5	Winner	NY2-287	FM-UM	Back Right	FamiliarMale	340.858
S5	Winner	NY2-287	FM-UM	Back Right	FamiliarMale	341.109
S5	Winner	NY2-287	FM-UM	Back Right	FamiliarMale	341.358
S5	Winner	NY2-287	FM-UM	Back Right	FamiliarMale	341.608
S5	Winner	NY2-287	FM-UM	Back Right	FamiliarMale	341.858
S5	Winner	NY2-287	FM-UM	Back Right	FamiliarMale	342.108
S5	Winner	NY2-287	FM-UM	Back Right	FamiliarMale	342.358
S5	Winner	NY2-287	FM-UM	Back Right	FamiliarMale	342.609
S5	Winner	NY2-287	FM-UM	Back Right	FamiliarMale	397.359
S5	Winner	NY2-287	FM-UM	Back Right	FamiliarMale	399.858
S5	Winner	NY2-287	FM-UM	Back Right	FamiliarMale	424.859
S5	Winner	NY2-287	FM-UM	Back Right	FamiliarMale	457.108
S5	Winner	NY2-287	FM-UM	Back Right	FamiliarMale	457.358
S5	Winner	NY2-287	FM-UM	Back Right	FamiliarMale	457.608
S5	Winner	NY2-287	FM-UM	Back Right	FamiliarMale	525.11
S5	Loser	NY3-217	FM-UM	Back Left	FamiliarMale	336.472
S7	Loser	NY2-427	FM-UM	Front Right	FamiliarMale	498.58
S7	Loser	NY2-427	FM-UM	Front Right	FamiliarMale	760.272
S7	Winner	NY3-323	FM-UM	Front Right	FamiliarMale	918.748
S7	Loser	NY2-431	FM-UM	Back Left	FamiliarMale	709.326
S7	Winner	NY3-325	FM-UM	Back Left	FamiliarMale	92.319
S7	Winner	NY3-325	FM-UM	Back Left	FamiliarMale	95.071
S7	Winner	NY3-325	FM-UM	Back Left	FamiliarMale	146.071
S7	Winner	NY3-325	FM-UM	Back Left	FamiliarMale	147.319
S7	Winner	NY3-325	FM-UM	Back Left	FamiliarMale	195.321
S7	Winner	NY3-325	FM-UM	Back Left	FamiliarMale	195.569
S7	Winner	NY3-325	FM-UM	Back Left	FamiliarMale	195.819
S7	Winner	NY3-325	FM-UM	Back Left	FamiliarMale	196.067
S7	Winner	NY3-325	FM-UM	Back Left	FamiliarMale	196.317
S7	Winner	NY3-325	FM-UM	Back Left	FamiliarMale	196.821
S7	Winner	NY3-325	FM-UM	Back Left	FamiliarMale	198.321
S7	Winner	NY3-325	FM-UM	Back Left	FamiliarMale	525.571
S7	Winner	NY3-325	FM-UM	Back Left	FamiliarMale	526.071
S7	Winner	NY3-325	FM-UM	Back Left	FamiliarMale	528.576
S7	Winner	NY3-325	FM-UM	Back Left	FamiliarMale	1254.83
S11	Winner	NY2-526	FM-UM	Back Left	FamiliarMale	65.346
S11	Winner	NY2-526	FM-UM	Back Left	FamiliarMale	65.819
S11	Winner	NY2-526	FM-UM	Back Left	FamiliarMale	116.821
S11	Winner	NY2-526	FM-UM	Back Left	FamiliarMale	117.317
S11	Winner	NY2-526	FM-UM	Back Left	FamiliarMale	118.821
S11	Winner	NY2-526	FM-UM	Back Left	FamiliarMale	119.567
S11	Winner	NY2-526	FM-UM	Back Left	FamiliarMale	120.067
S11	Winner	NY2-526	FM-UM	Back Left	FamiliarMale	185.321
S11	Winner	NY2-526	FM-UM	Back Left	FamiliarMale	186.569
S11	Winner	NY2-526	FM-UM	Back Left	FamiliarMale	209.819
S11	Winner	NY2-526	FM-UM	Back Left	FamiliarMale	210.817
S11	Winner	NY2-526	FM-UM	Back Left	FamiliarMale	245.819
S11	Winner	NY2-526	FM-UM	Back Left	FamiliarMale	290.069
S11	Winner	NY2-526	FM-UM	Back Left	FamiliarMale	297.821
S11	Winner	NY2-526	FM-UM	Back Left	FamiliarMale	320.821
S11	Loser	NY3-394	FM-UM	Front Right	FamiliarMale	663.402
S1	Winner	NY2-138	S-FM	Back Left	FamiliarMale	70.22
S1	Winner	NY2-138	S-FM	Back Left	FamiliarMale	106.79
S1	Winner	NY2-138	S-FM	Back Left	FamiliarMale	107.79
S1	Winner	NY2-138	S-FM	Back Left	FamiliarMale	187.194
S1	Winner	NY2-138	S-FM	Back Left	FamiliarMale	258.69
S1	Winner	NY2-138	S-FM	Back Left	FamiliarMale	286.938
S1	Winner	NY2-138	S-FM	Back Left	FamiliarMale	486.442
S1	Winner	NY2-138	S-FM	Back Left	FamiliarMale	487.19
S1	Loser	NY3-096	S-FM	Front Right	FamiliarMale	72.364
S1	Loser	NY3-096	S-FM	Front Right	FamiliarMale	447.356
S1	Winner	NY2-142	S-FM	Front Right	FamiliarMale	7.602
S1	Winner	NY2-142	S-FM	Front Right	FamiliarMale	7.852
S1	Winner	NY2-142	S-FM	Front Right	FamiliarMale	246.274
S1	Winner	NY2-142	S-FM	Front Right	FamiliarMale	247.282
S1	Winner	NY2-142	S-FM	Front Right	FamiliarMale	383.272
S1	Winner	NY2-142	S-FM	Front Right	FamiliarMale	383.522
S1	Winner	NY2-142	S-FM	Front Right	FamiliarMale	383.772
S1	Winner	NY2-142	S-FM	Front Right	FamiliarMale	384.022
S1	Loser	NY3-098	S-FM	Front Left	FamiliarMale	171.664
S1	Loser	NY3-098	S-FM	Front Left	FamiliarMale	174.675
S1	Loser	NY3-098	S-FM	Front Left	FamiliarMale	223.662
S1	Loser	NY3-098	S-FM	Front Left	FamiliarMale	224.926
S1	Loser	NY3-098	S-FM	Front Left	FamiliarMale	535.419
S1	Loser	NY3-098	S-FM	Front Left	FamiliarMale	536.166
S1	Loser	NY3-098	S-FM	Front Left	FamiliarMale	572.659
S1	Loser	NY3-098	S-FM	Front Left	FamiliarMale	900.413
S1	Loser	NY3-098	S-FM	Front Left	FamiliarMale	901.165
S1	Loser	NY3-098	S-FM	Front Left	FamiliarMale	1416.847
S1	Loser	NY3-098	S-FM	Front Left	FamiliarMale	1418.607
S2	Winner	NY3-103	S-FM	Back Right	FamiliarMale	31.351
S2	Winner	NY3-103	S-FM	Back Right	FamiliarMale	50.852
S2	Winner	NY3-103	S-FM	Back Right	FamiliarMale	177.904
S2	Loser	NY2-159	S-FM	Front Left	FamiliarMale	17.851
S2	Loser	NY2-159	S-FM	Front Left	FamiliarMale	18.352
S2	Loser	NY2-159	S-FM	Front Left	FamiliarMale	19.352
S2	Loser	NY2-159	S-FM	Front Left	FamiliarMale	19.851
S2	Loser	NY2-159	S-FM	Front Left	FamiliarMale	42.106
S2	Loser	NY2-159	S-FM	Front Left	FamiliarMale	54.415
S2	Loser	NY2-159	S-FM	Front Left	FamiliarMale	54.911
S2	Loser	NY2-159	S-FM	Front Left	FamiliarMale	55.915
S2	Loser	NY2-159	S-FM	Front Left	FamiliarMale	56.163
S2	Loser	NY2-159	S-FM	Front Left	FamiliarMale	56.412
S2	Loser	NY2-159	S-FM	Front Left	FamiliarMale	56.662
S2	Loser	NY2-159	S-FM	Front Left	FamiliarMale	56.912
S2	Loser	NY2-159	S-FM	Front Left	FamiliarMale	57.162
S2	Loser	NY2-159	S-FM	Front Left	FamiliarMale	70.413
S2	Loser	NY2-159	S-FM	Front Left	FamiliarMale	71.413
S2	Loser	NY2-159	S-FM	Front Left	FamiliarMale	92.915
S2	Loser	NY2-159	S-FM	Front Left	FamiliarMale	93.163
S2	Loser	NY2-159	S-FM	Front Left	FamiliarMale	93.411
S2	Loser	NY2-159	S-FM	Front Left	FamiliarMale	138.92
S2	Loser	NY2-159	S-FM	Front Left	FamiliarMale	139.168
S2	Loser	NY2-159	S-FM	Front Left	FamiliarMale	139.916
S2	Loser	NY2-159	S-FM	Front Left	FamiliarMale	411.928
S2	Loser	NY2-159	S-FM	Front Left	FamiliarMale	413.68
S2	Loser	NY2-159	S-FM	Front Left	FamiliarMale	414.92
S2	Loser	NY2-159	S-FM	Front Left	FamiliarMale	416.424
S2	Loser	NY2-159	S-FM	Front Left	FamiliarMale	831.168
S2	Loser	NY2-159	S-FM	Front Left	FamiliarMale	1595.672
S2	Loser	NY2-159	S-FM	Front Left	FamiliarMale	1617.424
S2	Loser	NY2-159	S-FM	Front Left	FamiliarMale	1618.432
S2	Loser	NY2-159	S-FM	Front Left	FamiliarMale	1619.672
S2	Loser	NY2-159	S-FM	Front Left	FamiliarMale	1621.424
S2	Winner	NY3-109	S-FM	Front Right	FamiliarMale	86.95
S2	Winner	NY3-109	S-FM	Front Right	FamiliarMale	87.2
S2	Winner	NY3-109	S-FM	Front Right	FamiliarMale	87.699
S2	Winner	NY3-109	S-FM	Front Right	FamiliarMale	87.95
S2	Winner	NY3-109	S-FM	Front Right	FamiliarMale	88.2
S2	Winner	NY3-109	S-FM	Front Right	FamiliarMale	90.7
S2	Winner	NY3-109	S-FM	Front Right	FamiliarMale	91.701
S2	Winner	NY3-109	S-FM	Front Right	FamiliarMale	91.95
S2	Winner	NY3-109	S-FM	Front Right	FamiliarMale	271.459
S2	Winner	NY3-109	S-FM	Front Right	FamiliarMale	274.95
S2	Winner	NY3-109	S-FM	Front Right	FamiliarMale	275.2
S2	Winner	NY3-109	S-FM	Front Right	FamiliarMale	275.449
S2	Winner	NY3-109	S-FM	Front Right	FamiliarMale	275.699
S2	Winner	NY3-109	S-FM	Front Right	FamiliarMale	399.707
S2	Winner	NY3-109	S-FM	Front Right	FamiliarMale	400.707
S2	Winner	NY3-109	S-FM	Front Right	FamiliarMale	401.203
S4	Winner	NY2-176	S-FM	Front Left	FamiliarMale	581.365
S4	Winner	NY2-176	S-FM	Front Left	FamiliarMale	592.365
S4	Winner	NY2-176	S-FM	Front Left	FamiliarMale	810.365
S4	Winner	NY2-176	S-FM	Front Left	FamiliarMale	1040.853
S4	Loser	NY3-132	S-FM	Front Right	FamiliarMale	249.401
S4	Loser	NY2-202	S-FM	Front Left	FamiliarMale	105.374
S4	Loser	NY2-202	S-FM	Front Left	FamiliarMale	435.695
S4	Loser	NY2-202	S-FM	Front Left	FamiliarMale	436.687
S4	Winner	NY3-136	S-FM	Front Right	FamiliarMale	360.609
S4	Winner	NY3-136	S-FM	Front Right	FamiliarMale	386.121
S4	Winner	NY3-136	S-FM	Front Right	FamiliarMale	429.617
S6	Winner	NY3-237	S-FM	Front Left	FamiliarMale	11.617
S6	Winner	NY3-237	S-FM	Front Left	FamiliarMale	28.312
S6	Winner	NY3-237	S-FM	Front Left	FamiliarMale	28.558
S6	Winner	NY3-237	S-FM	Front Left	FamiliarMale	43.309
S6	Winner	NY3-237	S-FM	Front Left	FamiliarMale	58.558
S6	Winner	NY3-237	S-FM	Front Left	FamiliarMale	59.057
S6	Winner	NY3-237	S-FM	Front Left	FamiliarMale	59.555
S6	Winner	NY3-237	S-FM	Front Left	FamiliarMale	60.057
S6	Winner	NY3-237	S-FM	Front Left	FamiliarMale	60.558
S6	Winner	NY3-237	S-FM	Front Left	FamiliarMale	64.057
S6	Winner	NY3-237	S-FM	Front Left	FamiliarMale	64.306
S6	Winner	NY3-237	S-FM	Front Left	FamiliarMale	455.12
S6	Winner	NY3-237	S-FM	Front Left	FamiliarMale	477.126
S6	Winner	NY3-237	S-FM	Front Left	FamiliarMale	517.873
S6	Winner	NY3-237	S-FM	Front Left	FamiliarMale	518.12
S6	Winner	NY3-237	S-FM	Front Left	FamiliarMale	701.114
S6	Winner	NY3-237	S-FM	Front Left	FamiliarMale	788.117
S6	Winner	NY3-237	S-FM	Front Left	FamiliarMale	788.873
S6	Winner	NY3-237	S-FM	Front Left	FamiliarMale	789.617
S6	Winner	NY3-237	S-FM	Front Left	FamiliarMale	1628.772
S6	Loser	NY2-303	S-FM	Front Right	FamiliarMale	7.852
S6	Loser	NY2-303	S-FM	Front Right	FamiliarMale	9.352
S6	Loser	NY2-303	S-FM	Front Right	FamiliarMale	9.602
S6	Loser	NY2-303	S-FM	Front Right	FamiliarMale	9.852
S6	Loser	NY2-303	S-FM	Front Right	FamiliarMale	21.298
S6	Loser	NY2-303	S-FM	Front Right	FamiliarMale	21.546
S6	Loser	NY2-303	S-FM	Front Right	FamiliarMale	85.301
S7	Loser	NY3-327	S-FM	Front Left	FamiliarMale	248.744
S7	Loser	NY3-327	S-FM	Front Left	FamiliarMale	281.746
S7	Loser	NY3-327	S-FM	Front Left	FamiliarMale	288.994
S7	Loser	NY3-327	S-FM	Front Left	FamiliarMale	441.496
S7	Loser	NY3-327	S-FM	Front Left	FamiliarMale	530.5
S7	Loser	NY3-327	S-FM	Front Left	FamiliarMale	1629.829
S1	Loser	NY2-134	FM-UM	Middle	Middle	166.618
S1	Loser	NY2-134	FM-UM	Middle	Middle	413.114
S1	Loser	NY2-134	FM-UM	Middle	Middle	588.282
S1	Loser	NY2-134	FM-UM	Middle	Middle	1412.53
S1	Loser	NY2-134	FM-UM	Middle	Middle	1662.786
S1	Winner	NY3-101	FM-UM	Middle	Middle	12.817
S1	Winner	NY3-101	FM-UM	Middle	Middle	13.317
S1	Winner	NY3-101	FM-UM	Middle	Middle	13.567
S1	Winner	NY3-101	FM-UM	Middle	Middle	20.568
S1	Winner	NY3-101	FM-UM	Middle	Middle	28.316
S1	Winner	NY3-101	FM-UM	Middle	Middle	32.568
S1	Winner	NY3-101	FM-UM	Middle	Middle	33.066
S1	Winner	NY3-101	FM-UM	Middle	Middle	33.316
S1	Winner	NY3-101	FM-UM	Middle	Middle	40.818
S1	Winner	NY3-101	FM-UM	Middle	Middle	52.318
S1	Winner	NY3-101	FM-UM	Middle	Middle	53.318
S1	Winner	NY3-101	FM-UM	Middle	Middle	71.32
S1	Winner	NY3-101	FM-UM	Middle	Middle	71.82
S1	Winner	NY3-101	FM-UM	Middle	Middle	77.316
S1	Winner	NY3-101	FM-UM	Middle	Middle	78.57
S1	Winner	NY3-101	FM-UM	Middle	Middle	85.068
S1	Winner	NY3-101	FM-UM	Middle	Middle	85.318
S1	Winner	NY3-101	FM-UM	Middle	Middle	88.57
S1	Winner	NY3-101	FM-UM	Middle	Middle	102.568
S1	Winner	NY3-101	FM-UM	Middle	Middle	102.818
S1	Winner	NY3-101	FM-UM	Middle	Middle	111.068
S1	Winner	NY3-101	FM-UM	Middle	Middle	111.568
S1	Winner	NY3-101	FM-UM	Middle	Middle	111.818
S1	Winner	NY3-101	FM-UM	Middle	Middle	112.316
S1	Winner	NY3-101	FM-UM	Middle	Middle	112.566
S1	Winner	NY3-101	FM-UM	Middle	Middle	114.32
S1	Winner	NY3-101	FM-UM	Middle	Middle	114.818
S1	Winner	NY3-101	FM-UM	Middle	Middle	125.318
S1	Winner	NY3-101	FM-UM	Middle	Middle	131.566
S1	Winner	NY3-101	FM-UM	Middle	Middle	131.816
S1	Winner	NY3-101	FM-UM	Middle	Middle	132.318
S1	Winner	NY3-101	FM-UM	Middle	Middle	135.317
S1	Winner	NY3-101	FM-UM	Middle	Middle	217.622
S1	Winner	NY3-101	FM-UM	Middle	Middle	219.622
S1	Winner	NY3-101	FM-UM	Middle	Middle	241.872
S1	Winner	NY3-101	FM-UM	Middle	Middle	254.622
S1	Winner	NY3-101	FM-UM	Middle	Middle	254.87
S1	Winner	NY3-101	FM-UM	Middle	Middle	255.372
S1	Winner	NY3-101	FM-UM	Middle	Middle	255.622
S1	Winner	NY3-101	FM-UM	Middle	Middle	256.12
S1	Winner	NY3-101	FM-UM	Middle	Middle	264.374
S1	Winner	NY3-101	FM-UM	Middle	Middle	265.122
S1	Winner	NY3-101	FM-UM	Middle	Middle	265.372
S1	Winner	NY3-101	FM-UM	Middle	Middle	265.872
S1	Winner	NY3-101	FM-UM	Middle	Middle	269.372
S1	Winner	NY3-101	FM-UM	Middle	Middle	276.372
S1	Winner	NY3-101	FM-UM	Middle	Middle	276.872
S1	Winner	NY3-101	FM-UM	Middle	Middle	277.372
S1	Winner	NY3-101	FM-UM	Middle	Middle	291.12
S1	Winner	NY3-101	FM-UM	Middle	Middle	296.374
S1	Winner	NY3-101	FM-UM	Middle	Middle	296.872
S1	Winner	NY3-101	FM-UM	Middle	Middle	297.122
S1	Winner	NY3-101	FM-UM	Middle	Middle	297.372
S1	Winner	NY3-101	FM-UM	Middle	Middle	309.122
S1	Winner	NY3-101	FM-UM	Middle	Middle	314.124
S1	Winner	NY3-101	FM-UM	Middle	Middle	314.87
S1	Winner	NY3-101	FM-UM	Middle	Middle	315.37
S1	Winner	NY3-101	FM-UM	Middle	Middle	325.372
S1	Winner	NY3-101	FM-UM	Middle	Middle	325.872
S1	Winner	NY3-101	FM-UM	Middle	Middle	335.37
S1	Winner	NY3-101	FM-UM	Middle	Middle	335.62
S1	Winner	NY3-101	FM-UM	Middle	Middle	335.87
S1	Winner	NY3-101	FM-UM	Middle	Middle	351.372
S1	Winner	NY3-101	FM-UM	Middle	Middle	351.62
S1	Winner	NY3-101	FM-UM	Middle	Middle	351.872
S1	Winner	NY3-101	FM-UM	Middle	Middle	372.374
S1	Winner	NY3-101	FM-UM	Middle	Middle	388.374
S1	Winner	NY3-101	FM-UM	Middle	Middle	388.872
S1	Winner	NY3-101	FM-UM	Middle	Middle	389.62
S1	Winner	NY3-101	FM-UM	Middle	Middle	396.623
S1	Winner	NY3-101	FM-UM	Middle	Middle	428.586
S1	Winner	NY3-101	FM-UM	Middle	Middle	428.836
S1	Winner	NY3-101	FM-UM	Middle	Middle	452.584
S1	Winner	NY3-101	FM-UM	Middle	Middle	453.084
S1	Winner	NY3-101	FM-UM	Middle	Middle	453.334
S1	Winner	NY3-101	FM-UM	Middle	Middle	497.087
S1	Winner	NY3-101	FM-UM	Middle	Middle	497.591
S1	Winner	NY3-101	FM-UM	Middle	Middle	508.591
S1	Winner	NY3-101	FM-UM	Middle	Middle	544.591
S1	Winner	NY3-101	FM-UM	Middle	Middle	736.335
S1	Winner	NY3-101	FM-UM	Middle	Middle	992.094
S2	Loser	NY2-157	FM-UM	Middle	Middle	419.867
S2	Loser	NY2-157	FM-UM	Middle	Middle	626.729
S2	Loser	NY2-157	FM-UM	Middle	Middle	753.745
S2	Loser	NY2-157	FM-UM	Middle	Middle	1357.745
S2	Winner	NY3-110	FM-UM	Middle	Middle	494.36
S2	Winner	NY3-110	FM-UM	Middle	Middle	665.459
S2	Winner	NY3-110	FM-UM	Middle	Middle	1190.154
S3	Loser	NY2-177	FM-UM	Middle	Middle	66.852
S3	Loser	NY2-177	FM-UM	Middle	Middle	499.364
S3	Loser	NY2-177	FM-UM	Middle	Middle	1187.717
S3	Loser	NY2-177	FM-UM	Middle	Middle	1189.852
S3	Loser	NY2-177	FM-UM	Middle	Middle	1193.709
S3	Loser	NY2-177	FM-UM	Middle	Middle	1625.701
S3	Winner	NY3-139	FM-UM	Middle	Middle	5.102
S3	Winner	NY3-139	FM-UM	Middle	Middle	5.602
S3	Winner	NY3-139	FM-UM	Middle	Middle	13.35
S3	Winner	NY3-139	FM-UM	Middle	Middle	13.6
S3	Winner	NY3-139	FM-UM	Middle	Middle	15.6
S3	Winner	NY3-139	FM-UM	Middle	Middle	26.604
S3	Winner	NY3-139	FM-UM	Middle	Middle	51.352
S3	Winner	NY3-139	FM-UM	Middle	Middle	65.604
S3	Winner	NY3-139	FM-UM	Middle	Middle	65.852
S3	Winner	NY3-139	FM-UM	Middle	Middle	68.1
S3	Winner	NY3-139	FM-UM	Middle	Middle	68.604
S3	Winner	NY3-139	FM-UM	Middle	Middle	77.85
S3	Winner	NY3-139	FM-UM	Middle	Middle	78.1
S3	Winner	NY3-139	FM-UM	Middle	Middle	91.1
S3	Winner	NY3-139	FM-UM	Middle	Middle	93.348
S3	Winner	NY3-139	FM-UM	Middle	Middle	105.6
S3	Winner	NY3-139	FM-UM	Middle	Middle	114.1
S3	Winner	NY3-139	FM-UM	Middle	Middle	141.686
S3	Winner	NY3-139	FM-UM	Middle	Middle	141.934
S3	Winner	NY3-139	FM-UM	Middle	Middle	142.434
S3	Winner	NY3-139	FM-UM	Middle	Middle	169.684
S3	Winner	NY3-139	FM-UM	Middle	Middle	170.186
S3	Winner	NY3-139	FM-UM	Middle	Middle	201.438
S3	Winner	NY3-139	FM-UM	Middle	Middle	202.186
S3	Winner	NY3-139	FM-UM	Middle	Middle	202.436
S3	Winner	NY3-139	FM-UM	Middle	Middle	205.684
S3	Winner	NY3-139	FM-UM	Middle	Middle	208.436
S3	Winner	NY3-139	FM-UM	Middle	Middle	249.936
S3	Winner	NY3-139	FM-UM	Middle	Middle	253.438
S3	Winner	NY3-139	FM-UM	Middle	Middle	268.436
S3	Winner	NY3-139	FM-UM	Middle	Middle	294.438
S3	Winner	NY3-139	FM-UM	Middle	Middle	338.438
S3	Winner	NY3-139	FM-UM	Middle	Middle	347.44
S3	Winner	NY3-139	FM-UM	Middle	Middle	364.686
S3	Winner	NY3-139	FM-UM	Middle	Middle	376.188
S3	Winner	NY3-139	FM-UM	Middle	Middle	553.689
S3	Winner	NY3-139	FM-UM	Middle	Middle	1305.7
S3	Winner	NY3-139	FM-UM	Middle	Middle	1305.95
S3	Winner	NY3-139	FM-UM	Middle	Middle	1306.199
S3	Winner	NY3-139	FM-UM	Middle	Middle	1306.449
S3	Winner	NY3-139	FM-UM	Middle	Middle	1306.699
S3	Winner	NY3-139	FM-UM	Middle	Middle	1306.949
S3	Winner	NY3-139	FM-UM	Middle	Middle	1307.2
S3	Winner	NY3-139	FM-UM	Middle	Middle	1479.966
S4	Loser	NY2-200	FM-UM	Middle	Middle	1225.664
S4	Winner	NY3-131	FM-UM	Middle	Middle	16.352
S4	Winner	NY3-131	FM-UM	Middle	Middle	16.852
S4	Winner	NY3-131	FM-UM	Middle	Middle	26.352
S4	Winner	NY3-131	FM-UM	Middle	Middle	30.852
S4	Winner	NY3-131	FM-UM	Middle	Middle	31.352
S4	Winner	NY3-131	FM-UM	Middle	Middle	44.854
S4	Winner	NY3-131	FM-UM	Middle	Middle	55.602
S4	Winner	NY3-131	FM-UM	Middle	Middle	60.354
S4	Winner	NY3-131	FM-UM	Middle	Middle	60.852
S4	Winner	NY3-131	FM-UM	Middle	Middle	61.352
S4	Winner	NY3-131	FM-UM	Middle	Middle	61.6
S4	Winner	NY3-131	FM-UM	Middle	Middle	85.102
S4	Winner	NY3-131	FM-UM	Middle	Middle	101.149
S4	Winner	NY3-131	FM-UM	Middle	Middle	101.897
S4	Winner	NY3-131	FM-UM	Middle	Middle	116.898
S4	Winner	NY3-131	FM-UM	Middle	Middle	117.648
S4	Winner	NY3-131	FM-UM	Middle	Middle	123.148
S4	Winner	NY3-131	FM-UM	Middle	Middle	123.4
S4	Winner	NY3-131	FM-UM	Middle	Middle	123.648
S4	Winner	NY3-131	FM-UM	Middle	Middle	132.647
S4	Winner	NY3-131	FM-UM	Middle	Middle	132.897
S4	Winner	NY3-131	FM-UM	Middle	Middle	133.145
S4	Winner	NY3-131	FM-UM	Middle	Middle	133.395
S4	Winner	NY3-131	FM-UM	Middle	Middle	133.899
S4	Winner	NY3-131	FM-UM	Middle	Middle	138.899
S4	Winner	NY3-131	FM-UM	Middle	Middle	139.397
S4	Winner	NY3-131	FM-UM	Middle	Middle	139.897
S4	Winner	NY3-131	FM-UM	Middle	Middle	140.147
S4	Winner	NY3-131	FM-UM	Middle	Middle	140.395
S4	Winner	NY3-131	FM-UM	Middle	Middle	149.397
S4	Winner	NY3-131	FM-UM	Middle	Middle	149.899
S4	Winner	NY3-131	FM-UM	Middle	Middle	150.147
S4	Winner	NY3-131	FM-UM	Middle	Middle	154.899
S4	Winner	NY3-131	FM-UM	Middle	Middle	155.147
S4	Winner	NY3-131	FM-UM	Middle	Middle	155.647
S4	Winner	NY3-131	FM-UM	Middle	Middle	155.895
S4	Winner	NY3-131	FM-UM	Middle	Middle	158.149
S4	Winner	NY3-131	FM-UM	Middle	Middle	165.397
S4	Winner	NY3-131	FM-UM	Middle	Middle	170.655
S4	Winner	NY3-131	FM-UM	Middle	Middle	181.149
S4	Winner	NY3-131	FM-UM	Middle	Middle	181.397
S4	Winner	NY3-131	FM-UM	Middle	Middle	186.896
S4	Winner	NY3-131	FM-UM	Middle	Middle	195.148
S4	Winner	NY3-131	FM-UM	Middle	Middle	195.644
S4	Winner	NY3-131	FM-UM	Middle	Middle	196.146
S4	Winner	NY3-131	FM-UM	Middle	Middle	204.704
S4	Winner	NY3-131	FM-UM	Middle	Middle	204.954
S4	Winner	NY3-131	FM-UM	Middle	Middle	217.953
S4	Winner	NY3-131	FM-UM	Middle	Middle	218.701
S4	Winner	NY3-131	FM-UM	Middle	Middle	218.953
S4	Winner	NY3-131	FM-UM	Middle	Middle	219.453
S4	Winner	NY3-131	FM-UM	Middle	Middle	219.953
S4	Winner	NY3-131	FM-UM	Middle	Middle	220.451
S4	Winner	NY3-131	FM-UM	Middle	Middle	220.953
S4	Winner	NY3-131	FM-UM	Middle	Middle	221.455
S4	Winner	NY3-131	FM-UM	Middle	Middle	224.953
S4	Winner	NY3-131	FM-UM	Middle	Middle	225.203
S4	Winner	NY3-131	FM-UM	Middle	Middle	225.951
S4	Winner	NY3-131	FM-UM	Middle	Middle	226.203
S4	Winner	NY3-131	FM-UM	Middle	Middle	226.703
S4	Winner	NY3-131	FM-UM	Middle	Middle	237.703
S4	Winner	NY3-131	FM-UM	Middle	Middle	237.953
S4	Winner	NY3-131	FM-UM	Middle	Middle	240.705
S4	Winner	NY3-131	FM-UM	Middle	Middle	249.955
S4	Winner	NY3-131	FM-UM	Middle	Middle	250.201
S4	Winner	NY3-131	FM-UM	Middle	Middle	250.453
S4	Winner	NY3-131	FM-UM	Middle	Middle	250.703
S4	Winner	NY3-131	FM-UM	Middle	Middle	251.203
S4	Winner	NY3-131	FM-UM	Middle	Middle	252.701
S4	Winner	NY3-131	FM-UM	Middle	Middle	252.953
S4	Winner	NY3-131	FM-UM	Middle	Middle	266.703
S4	Winner	NY3-131	FM-UM	Middle	Middle	266.953
S4	Winner	NY3-131	FM-UM	Middle	Middle	271.455
S4	Winner	NY3-131	FM-UM	Middle	Middle	272.203
S4	Winner	NY3-131	FM-UM	Middle	Middle	272.703
S4	Winner	NY3-131	FM-UM	Middle	Middle	272.953
S4	Winner	NY3-131	FM-UM	Middle	Middle	282.953
S4	Winner	NY3-131	FM-UM	Middle	Middle	283.203
S4	Winner	NY3-131	FM-UM	Middle	Middle	283.453
S4	Winner	NY3-131	FM-UM	Middle	Middle	283.705
S4	Winner	NY3-131	FM-UM	Middle	Middle	284.203
S4	Winner	NY3-131	FM-UM	Middle	Middle	284.453
S4	Winner	NY3-131	FM-UM	Middle	Middle	284.953
S4	Winner	NY3-131	FM-UM	Middle	Middle	285.203
S4	Winner	NY3-131	FM-UM	Middle	Middle	285.951
S4	Winner	NY3-131	FM-UM	Middle	Middle	294.953
S4	Winner	NY3-131	FM-UM	Middle	Middle	303.953
S4	Winner	NY3-131	FM-UM	Middle	Middle	312.203
S4	Winner	NY3-131	FM-UM	Middle	Middle	312.705
S4	Winner	NY3-131	FM-UM	Middle	Middle	313.201
S4	Winner	NY3-131	FM-UM	Middle	Middle	313.453
S4	Winner	NY3-131	FM-UM	Middle	Middle	313.703
S4	Winner	NY3-131	FM-UM	Middle	Middle	314.203
S4	Winner	NY3-131	FM-UM	Middle	Middle	314.453
S4	Winner	NY3-131	FM-UM	Middle	Middle	315.955
S4	Winner	NY3-131	FM-UM	Middle	Middle	316.451
S4	Winner	NY3-131	FM-UM	Middle	Middle	323.707
S4	Winner	NY3-131	FM-UM	Middle	Middle	323.953
S4	Winner	NY3-131	FM-UM	Middle	Middle	333.705
S4	Winner	NY3-131	FM-UM	Middle	Middle	334.703
S4	Winner	NY3-131	FM-UM	Middle	Middle	334.955
S4	Winner	NY3-131	FM-UM	Middle	Middle	339.705
S4	Winner	NY3-131	FM-UM	Middle	Middle	340.455
S4	Winner	NY3-131	FM-UM	Middle	Middle	340.703
S4	Winner	NY3-131	FM-UM	Middle	Middle	340.953
S4	Winner	NY3-131	FM-UM	Middle	Middle	352.703
S4	Winner	NY3-131	FM-UM	Middle	Middle	358.703
S4	Winner	NY3-131	FM-UM	Middle	Middle	358.953
S4	Winner	NY3-131	FM-UM	Middle	Middle	359.451
S4	Winner	NY3-131	FM-UM	Middle	Middle	359.953
S4	Winner	NY3-131	FM-UM	Middle	Middle	385.205
S4	Winner	NY3-131	FM-UM	Middle	Middle	395.455
S4	Winner	NY3-131	FM-UM	Middle	Middle	396.203
S4	Winner	NY3-131	FM-UM	Middle	Middle	396.703
S4	Winner	NY3-131	FM-UM	Middle	Middle	396.953
S4	Winner	NY3-131	FM-UM	Middle	Middle	414.203
S4	Winner	NY3-131	FM-UM	Middle	Middle	414.453
S4	Winner	NY3-131	FM-UM	Middle	Middle	416.955
S4	Winner	NY3-131	FM-UM	Middle	Middle	417.703
S4	Winner	NY3-131	FM-UM	Middle	Middle	447.205
S4	Winner	NY3-131	FM-UM	Middle	Middle	447.453
S4	Winner	NY3-131	FM-UM	Middle	Middle	472.955
S4	Winner	NY3-131	FM-UM	Middle	Middle	473.703
S4	Winner	NY3-131	FM-UM	Middle	Middle	474.203
S4	Winner	NY3-131	FM-UM	Middle	Middle	501.953
S4	Winner	NY3-131	FM-UM	Middle	Middle	518.703
S4	Winner	NY3-131	FM-UM	Middle	Middle	530.705
S4	Winner	NY3-131	FM-UM	Middle	Middle	531.201
S4	Winner	NY3-131	FM-UM	Middle	Middle	541.955
S4	Winner	NY3-131	FM-UM	Middle	Middle	542.455
S4	Winner	NY3-131	FM-UM	Middle	Middle	557.451
S4	Winner	NY3-131	FM-UM	Middle	Middle	561.453
S4	Winner	NY3-131	FM-UM	Middle	Middle	562.201
S4	Winner	NY3-131	FM-UM	Middle	Middle	568.453
S4	Winner	NY3-131	FM-UM	Middle	Middle	568.701
S4	Winner	NY3-131	FM-UM	Middle	Middle	569.201
S4	Winner	NY3-131	FM-UM	Middle	Middle	587.703
S4	Winner	NY3-131	FM-UM	Middle	Middle	1287.232
S4	Winner	NY3-131	FM-UM	Middle	Middle	1287.733
S4	Winner	NY3-131	FM-UM	Middle	Middle	1427.985
S4	Winner	NY3-131	FM-UM	Middle	Middle	1428.483
S5	Winner	NY2-287	FM-UM	Middle	Middle	0.108
S5	Winner	NY2-287	FM-UM	Middle	Middle	0.6
S5	Winner	NY2-287	FM-UM	Middle	Middle	0.851
S5	Winner	NY2-287	FM-UM	Middle	Middle	1.101
S5	Winner	NY2-287	FM-UM	Middle	Middle	1.351
S5	Winner	NY2-287	FM-UM	Middle	Middle	1.601
S5	Winner	NY2-287	FM-UM	Middle	Middle	24.358
S5	Winner	NY2-287	FM-UM	Middle	Middle	24.609
S5	Winner	NY2-287	FM-UM	Middle	Middle	24.859
S5	Winner	NY2-287	FM-UM	Middle	Middle	25.358
S5	Winner	NY2-287	FM-UM	Middle	Middle	25.607
S5	Winner	NY2-287	FM-UM	Middle	Middle	25.858
S5	Winner	NY2-287	FM-UM	Middle	Middle	26.108
S5	Winner	NY2-287	FM-UM	Middle	Middle	32.609
S5	Winner	NY2-287	FM-UM	Middle	Middle	32.859
S5	Winner	NY2-287	FM-UM	Middle	Middle	38.108
S5	Winner	NY2-287	FM-UM	Middle	Middle	38.358
S5	Winner	NY2-287	FM-UM	Middle	Middle	38.609
S5	Winner	NY2-287	FM-UM	Middle	Middle	43.858
S5	Winner	NY2-287	FM-UM	Middle	Middle	44.108
S5	Winner	NY2-287	FM-UM	Middle	Middle	44.358
S5	Winner	NY2-287	FM-UM	Middle	Middle	61.358
S5	Winner	NY2-287	FM-UM	Middle	Middle	61.608
S5	Winner	NY2-287	FM-UM	Middle	Middle	61.609
S5	Winner	NY2-287	FM-UM	Middle	Middle	61.857
S5	Winner	NY2-287	FM-UM	Middle	Middle	61.858
S5	Winner	NY2-287	FM-UM	Middle	Middle	62.108
S5	Winner	NY2-287	FM-UM	Middle	Middle	62.358
S5	Winner	NY2-287	FM-UM	Middle	Middle	62.608
S5	Winner	NY2-287	FM-UM	Middle	Middle	75.358
S5	Winner	NY2-287	FM-UM	Middle	Middle	75.608
S5	Winner	NY2-287	FM-UM	Middle	Middle	75.859
S5	Winner	NY2-287	FM-UM	Middle	Middle	100.359
S5	Winner	NY2-287	FM-UM	Middle	Middle	100.859
S5	Winner	NY2-287	FM-UM	Middle	Middle	113.859
S5	Winner	NY2-287	FM-UM	Middle	Middle	114.108
S5	Winner	NY2-287	FM-UM	Middle	Middle	114.109
S5	Winner	NY2-287	FM-UM	Middle	Middle	114.357
S5	Winner	NY2-287	FM-UM	Middle	Middle	114.358
S5	Winner	NY2-287	FM-UM	Middle	Middle	143.359
S5	Winner	NY2-287	FM-UM	Middle	Middle	148.608
S5	Winner	NY2-287	FM-UM	Middle	Middle	165.108
S5	Winner	NY2-287	FM-UM	Middle	Middle	168.109
S5	Winner	NY2-287	FM-UM	Middle	Middle	177.108
S5	Winner	NY2-287	FM-UM	Middle	Middle	177.608
S5	Winner	NY2-287	FM-UM	Middle	Middle	177.858
S5	Winner	NY2-287	FM-UM	Middle	Middle	178.609
S5	Winner	NY2-287	FM-UM	Middle	Middle	178.857
S5	Winner	NY2-287	FM-UM	Middle	Middle	188.609
S5	Winner	NY2-287	FM-UM	Middle	Middle	235.109
S5	Winner	NY2-287	FM-UM	Middle	Middle	235.858
S5	Winner	NY2-287	FM-UM	Middle	Middle	236.108
S5	Winner	NY2-287	FM-UM	Middle	Middle	250.859
S5	Winner	NY2-287	FM-UM	Middle	Middle	251.357
S5	Winner	NY2-287	FM-UM	Middle	Middle	251.607
S5	Winner	NY2-287	FM-UM	Middle	Middle	330.608
S5	Winner	NY2-287	FM-UM	Middle	Middle	330.859
S5	Winner	NY2-287	FM-UM	Middle	Middle	342.858
S5	Winner	NY2-287	FM-UM	Middle	Middle	343.108
S5	Winner	NY2-287	FM-UM	Middle	Middle	343.359
S5	Winner	NY2-287	FM-UM	Middle	Middle	374.608
S5	Winner	NY2-287	FM-UM	Middle	Middle	374.858
S5	Winner	NY2-287	FM-UM	Middle	Middle	375.108
S5	Winner	NY2-287	FM-UM	Middle	Middle	408.109
S5	Winner	NY2-287	FM-UM	Middle	Middle	408.358
S5	Winner	NY2-287	FM-UM	Middle	Middle	408.608
S5	Winner	NY2-287	FM-UM	Middle	Middle	408.858
S5	Winner	NY2-287	FM-UM	Middle	Middle	563.608
S5	Winner	NY2-287	FM-UM	Middle	Middle	564.11
S5	Winner	NY2-287	FM-UM	Middle	Middle	564.608
S5	Winner	NY2-287	FM-UM	Middle	Middle	600.86
S5	Winner	NY2-287	FM-UM	Middle	Middle	1339.932
S5	Winner	NY2-287	FM-UM	Middle	Middle	1340.188
S5	Winner	NY2-287	FM-UM	Middle	Middle	1662.18
S6	Loser	NY2-339	FM-UM	Middle	Middle	656.361
S6	Loser	NY2-339	FM-UM	Middle	Middle	1538.548
S7	Loser	NY2-427	FM-UM	Middle	Middle	365.824
S7	Winner	NY3-325	FM-UM	Middle	Middle	168.321
S7	Winner	NY3-325	FM-UM	Middle	Middle	216.077
S11	Winner	NY2-526	FM-UM	Middle	Middle	39.069
S11	Winner	NY2-526	FM-UM	Middle	Middle	40.819
S11	Winner	NY2-526	FM-UM	Middle	Middle	51.068
S11	Winner	NY2-526	FM-UM	Middle	Middle	65.068
S11	Winner	NY2-526	FM-UM	Middle	Middle	74.319
S11	Winner	NY2-526	FM-UM	Middle	Middle	81.318
S11	Winner	NY2-526	FM-UM	Middle	Middle	81.818
S11	Winner	NY2-526	FM-UM	Middle	Middle	82.318
S11	Winner	NY2-526	FM-UM	Middle	Middle	84.818
S11	Winner	NY2-526	FM-UM	Middle	Middle	85.567
S11	Winner	NY2-526	FM-UM	Middle	Middle	85.818
S11	Winner	NY2-526	FM-UM	Middle	Middle	87.57
S11	Winner	NY2-526	FM-UM	Middle	Middle	90.069
S11	Winner	NY2-526	FM-UM	Middle	Middle	90.567
S11	Winner	NY2-526	FM-UM	Middle	Middle	106.319
S11	Winner	NY2-526	FM-UM	Middle	Middle	113.819
S11	Winner	NY2-526	FM-UM	Middle	Middle	132.071
S11	Winner	NY2-526	FM-UM	Middle	Middle	132.317
S11	Winner	NY2-526	FM-UM	Middle	Middle	137.071
S11	Winner	NY2-526	FM-UM	Middle	Middle	137.319
S11	Winner	NY2-526	FM-UM	Middle	Middle	160.571
S11	Winner	NY2-526	FM-UM	Middle	Middle	194.069
S11	Winner	NY2-526	FM-UM	Middle	Middle	194.319
S11	Winner	NY2-526	FM-UM	Middle	Middle	194.819
S11	Winner	NY2-526	FM-UM	Middle	Middle	198.821
S11	Winner	NY2-526	FM-UM	Middle	Middle	213.819
S11	Winner	NY2-526	FM-UM	Middle	Middle	214.069
S11	Winner	NY2-526	FM-UM	Middle	Middle	301.319
S11	Winner	NY2-526	FM-UM	Middle	Middle	312.073
S11	Winner	NY2-526	FM-UM	Middle	Middle	321.571
S11	Winner	NY2-526	FM-UM	Middle	Middle	354.318
S11	Winner	NY2-526	FM-UM	Middle	Middle	447.07
S11	Winner	NY2-526	FM-UM	Middle	Middle	537.57
S11	Winner	NY2-526	FM-UM	Middle	Middle	537.818
S11	Winner	NY2-526	FM-UM	Middle	Middle	1059.576
S11	Loser	NY3-394	FM-UM	Middle	Middle	373.896
S11	Loser	NY3-394	FM-UM	Middle	Middle	798.65
S11	Loser	NY3-394	FM-UM	Middle	Middle	954.398
S1	Winner	NY2-138	S-FM	Middle	Middle	49.964
S1	Winner	NY2-138	S-FM	Middle	Middle	58.968
S1	Winner	NY2-138	S-FM	Middle	Middle	84.538
S1	Winner	NY2-138	S-FM	Middle	Middle	85.29
S1	Winner	NY2-138	S-FM	Middle	Middle	97.786
S1	Winner	NY2-138	S-FM	Middle	Middle	108.542
S1	Winner	NY2-138	S-FM	Middle	Middle	193.942
S1	Winner	NY2-138	S-FM	Middle	Middle	205.694
S1	Winner	NY2-138	S-FM	Middle	Middle	235.686
S1	Winner	NY2-138	S-FM	Middle	Middle	246.69
S1	Winner	NY2-138	S-FM	Middle	Middle	281.194
S1	Winner	NY2-138	S-FM	Middle	Middle	281.942
S1	Winner	NY2-138	S-FM	Middle	Middle	282.69
S1	Winner	NY2-138	S-FM	Middle	Middle	386.19
S1	Winner	NY2-138	S-FM	Middle	Middle	1125.445
S1	Winner	NY2-138	S-FM	Middle	Middle	1368.693
S1	Loser	NY3-096	S-FM	Middle	Middle	1083.116
S1	Loser	NY3-096	S-FM	Middle	Middle	1635.364
S1	Winner	NY2-142	S-FM	Middle	Middle	223.122
S1	Winner	NY2-142	S-FM	Middle	Middle	246.362
S1	Winner	NY2-142	S-FM	Middle	Middle	383.023
S1	Winner	NY2-142	S-FM	Middle	Middle	455.784
S1	Winner	NY2-142	S-FM	Middle	Middle	594.032
S1	Winner	NY2-142	S-FM	Middle	Middle	596.544
S1	Winner	NY2-142	S-FM	Middle	Middle	925.021
S1	Loser	NY3-098	S-FM	Middle	Middle	91.939
S1	Loser	NY3-098	S-FM	Middle	Middle	372.926
S1	Loser	NY3-098	S-FM	Middle	Middle	378.67
S1	Loser	NY3-098	S-FM	Middle	Middle	524.41
S1	Loser	NY3-098	S-FM	Middle	Middle	524.659
S1	Loser	NY3-098	S-FM	Middle	Middle	524.909
S1	Loser	NY3-098	S-FM	Middle	Middle	525.158
S1	Loser	NY3-098	S-FM	Middle	Middle	525.408
S1	Loser	NY3-098	S-FM	Middle	Middle	525.659
S1	Loser	NY3-098	S-FM	Middle	Middle	525.91
S1	Loser	NY3-098	S-FM	Middle	Middle	542.91
S1	Loser	NY3-098	S-FM	Middle	Middle	543.16
S1	Loser	NY3-098	S-FM	Middle	Middle	543.659
S1	Loser	NY3-098	S-FM	Middle	Middle	544.909
S1	Loser	NY3-098	S-FM	Middle	Middle	572.909
S1	Loser	NY3-098	S-FM	Middle	Middle	573.158
S1	Loser	NY3-098	S-FM	Middle	Middle	573.659
S1	Loser	NY3-098	S-FM	Middle	Middle	639.418
S1	Loser	NY3-098	S-FM	Middle	Middle	639.666
S1	Loser	NY3-098	S-FM	Middle	Middle	646.166
S1	Loser	NY3-098	S-FM	Middle	Middle	819.411
S2	Loser	NY2-154	S-FM	Middle	Middle	1391.625
S2	Winner	NY3-103	S-FM	Middle	Middle	2.655
S2	Winner	NY3-103	S-FM	Middle	Middle	2.904
S2	Winner	NY3-103	S-FM	Middle	Middle	3.155
S2	Winner	NY3-103	S-FM	Middle	Middle	3.405
S2	Winner	NY3-103	S-FM	Middle	Middle	49.351
S2	Winner	NY3-103	S-FM	Middle	Middle	65.602
S2	Winner	NY3-103	S-FM	Middle	Middle	65.852
S2	Winner	NY3-103	S-FM	Middle	Middle	66.1
S2	Winner	NY3-103	S-FM	Middle	Middle	66.35
S2	Winner	NY3-103	S-FM	Middle	Middle	830.183
S2	Winner	NY3-103	S-FM	Middle	Middle	1591.185
S2	Loser	NY2-159	S-FM	Middle	Middle	8.352
S2	Loser	NY2-159	S-FM	Middle	Middle	9.102
S2	Loser	NY2-159	S-FM	Middle	Middle	9.601
S2	Loser	NY2-159	S-FM	Middle	Middle	9.851
S2	Loser	NY2-159	S-FM	Middle	Middle	10.102
S2	Loser	NY2-159	S-FM	Middle	Middle	16.852
S2	Loser	NY2-159	S-FM	Middle	Middle	17.601
S2	Loser	NY2-159	S-FM	Middle	Middle	52.606
S2	Loser	NY2-159	S-FM	Middle	Middle	94.913
S2	Winner	NY3-109	S-FM	Middle	Middle	30.32
S2	Winner	NY3-109	S-FM	Middle	Middle	43.451
S2	Winner	NY3-109	S-FM	Middle	Middle	208.454
S2	Winner	NY3-109	S-FM	Middle	Middle	214.206
S2	Winner	NY3-109	S-FM	Middle	Middle	233.701
S2	Winner	NY3-109	S-FM	Middle	Middle	346.955
S2	Winner	NY3-109	S-FM	Middle	Middle	507.703
S2	Winner	NY3-109	S-FM	Middle	Middle	528.203
S2	Winner	NY3-109	S-FM	Middle	Middle	529.203
S2	Winner	NY3-109	S-FM	Middle	Middle	583.203
S2	Winner	NY3-109	S-FM	Middle	Middle	730.7
S2	Winner	NY3-109	S-FM	Middle	Middle	797.038
S2	Winner	NY3-109	S-FM	Middle	Middle	1192.799
S4	Loser	NY3-132	S-FM	Middle	Middle	48.861
S4	Loser	NY3-132	S-FM	Middle	Middle	83.861
S4	Loser	NY3-132	S-FM	Middle	Middle	666.897
S4	Loser	NY2-202	S-FM	Middle	Middle	111.935
S4	Loser	NY2-202	S-FM	Middle	Middle	661.191
S4	Loser	NY2-202	S-FM	Middle	Middle	889.439
S4	Loser	NY2-202	S-FM	Middle	Middle	1220.687
S4	Loser	NY2-202	S-FM	Middle	Middle	1624.649
S4	Winner	NY3-136	S-FM	Middle	Middle	538.617
S4	Winner	NY3-136	S-FM	Middle	Middle	1655.873
S6	Winner	NY3-237	S-FM	Middle	Middle	14.057
S6	Winner	NY3-237	S-FM	Middle	Middle	29.06
S6	Winner	NY3-237	S-FM	Middle	Middle	66.615
S6	Winner	NY3-237	S-FM	Middle	Middle	66.861
S6	Winner	NY3-237	S-FM	Middle	Middle	456.12
S6	Winner	NY3-237	S-FM	Middle	Middle	459.373
S6	Winner	NY3-237	S-FM	Middle	Middle	478.62
S6	Winner	NY3-237	S-FM	Middle	Middle	479.367
S6	Winner	NY3-237	S-FM	Middle	Middle	523.62
S6	Winner	NY3-237	S-FM	Middle	Middle	674.867
S6	Winner	NY3-237	S-FM	Middle	Middle	859.869
S6	Winner	NY3-237	S-FM	Middle	Middle	943.083
S6	Winner	NY3-237	S-FM	Middle	Middle	943.579
S6	Winner	NY3-237	S-FM	Middle	Middle	944.579
S6	Winner	NY3-237	S-FM	Middle	Middle	945.579
S6	Loser	NY2-303	S-FM	Middle	Middle	5.352
S6	Loser	NY2-303	S-FM	Middle	Middle	7.35
S6	Loser	NY2-303	S-FM	Middle	Middle	21.797
S6	Loser	NY2-303	S-FM	Middle	Middle	22.046
S6	Loser	NY2-303	S-FM	Middle	Middle	22.047
S6	Loser	NY2-303	S-FM	Middle	Middle	26.301
S6	Loser	NY2-303	S-FM	Middle	Middle	50.051
S6	Loser	NY2-303	S-FM	Middle	Middle	132.298
S6	Loser	NY2-303	S-FM	Middle	Middle	149.05
S6	Loser	NY2-303	S-FM	Middle	Middle	272.05
S6	Loser	NY2-303	S-FM	Middle	Middle	727.625
S6	Loser	NY2-303	S-FM	Middle	Middle	727.874
S6	Loser	NY2-303	S-FM	Middle	Middle	728.123
S6	Loser	NY2-303	S-FM	Middle	Middle	1128.113
S7	Winner	NY2-425	S-FM	Middle	Middle	1663.521
S7	Loser	NY3-327	S-FM	Middle	Middle	48.493
S7	Loser	NY3-327	S-FM	Middle	Middle	165.492
S7	Loser	NY3-327	S-FM	Middle	Middle	265.746
S7	Loser	NY3-327	S-FM	Middle	Middle	337.748
S7	Loser	NY3-327	S-FM	Middle	Middle	570.496
S7	Loser	NY3-327	S-FM	Middle	Middle	1097.252
S1	Winner	NY2-118	S-S	Middle	Middle	127.768
S1	Winner	NY2-118	S-S	Middle	Middle	169.432
S1	Winner	NY2-118	S-S	Middle	Middle	169.932
S1	Winner	NY2-118	S-S	Middle	Middle	170.43
S1	Winner	NY2-118	S-S	Middle	Middle	211.435
S1	Winner	NY2-118	S-S	Middle	Middle	423.192
S1	Loser	NY3-090	S-S	Middle	Middle	34.131
S1	Loser	NY3-090	S-S	Middle	Middle	989.363
S1	Loser	NY3-090	S-S	Middle	Middle	1554.123
S2	Loser	NY2-136	S-S	Middle	Middle	49.355
S2	Loser	NY2-136	S-S	Middle	Middle	94.355
S2	Loser	NY2-136	S-S	Middle	Middle	94.853
S2	Loser	NY2-136	S-S	Middle	Middle	95.353
S2	Loser	NY2-136	S-S	Middle	Middle	190.358
S2	Loser	NY2-136	S-S	Middle	Middle	192.358
S2	Loser	NY2-136	S-S	Middle	Middle	438.614
S2	Loser	NY2-136	S-S	Middle	Middle	602.622
S2	Loser	NY2-136	S-S	Middle	Middle	1441.102
S2	Loser	NY2-136	S-S	Middle	Middle	1661.87
S2	Winner	NY3-102	S-S	Middle	Middle	10.6
S2	Winner	NY3-102	S-S	Middle	Middle	29.634
S2	Winner	NY3-102	S-S	Middle	Middle	109.875
S2	Winner	NY3-102	S-S	Middle	Middle	174.648
S2	Winner	NY3-102	S-S	Middle	Middle	189.377
S2	Winner	NY3-102	S-S	Middle	Middle	189.626
S2	Winner	NY3-102	S-S	Middle	Middle	189.877
S2	Winner	NY3-102	S-S	Middle	Middle	203.128
S2	Winner	NY3-102	S-S	Middle	Middle	523.893
S4	Loser	NY2-199	S-S	Middle	Middle	356.852
S4	Loser	NY2-199	S-S	Middle	Middle	769.34
S4	Loser	NY2-199	S-S	Middle	Middle	858.852
S4	Loser	NY2-199	S-S	Middle	Middle	1292.1
S4	Winner	NY3-133	S-S	Middle	Middle	11.602
S4	Winner	NY3-133	S-S	Middle	Middle	11.853
S4	Winner	NY3-133	S-S	Middle	Middle	51.102
S4	Winner	NY3-133	S-S	Middle	Middle	93.109
S4	Winner	NY3-133	S-S	Middle	Middle	93.355
S4	Winner	NY3-133	S-S	Middle	Middle	94.109
S4	Winner	NY3-133	S-S	Middle	Middle	94.355
S4	Winner	NY3-133	S-S	Middle	Middle	94.853
S4	Winner	NY3-133	S-S	Middle	Middle	95.358
S4	Winner	NY3-133	S-S	Middle	Middle	235.106
S4	Winner	NY3-133	S-S	Middle	Middle	364.114
S4	Winner	NY3-133	S-S	Middle	Middle	477.861
S4	Winner	NY3-133	S-S	Middle	Middle	1351.373
S4	Winner	NY3-133	S-S	Middle	Middle	1584.861
S5	Winner	NY2-289	S-S	Middle	Middle	722.067
S5	Winner	NY2-289	S-S	Middle	Middle	848.573
S5	Loser	NY3-216	S-S	Middle	Middle	1650.621
S6	Winner	NY3-244	S-S	Middle	Middle	8.353
S6	Winner	NY3-244	S-S	Middle	Middle	8.641
S6	Winner	NY3-244	S-S	Middle	Middle	8.891
S6	Winner	NY3-244	S-S	Middle	Middle	9.141
S6	Winner	NY3-244	S-S	Middle	Middle	36.894
S6	Winner	NY3-244	S-S	Middle	Middle	40.89
S6	Winner	NY3-244	S-S	Middle	Middle	91.895
S6	Winner	NY3-244	S-S	Middle	Middle	92.395
S6	Winner	NY3-244	S-S	Middle	Middle	92.895
S6	Winner	NY3-244	S-S	Middle	Middle	436.454
S6	Winner	NY3-244	S-S	Middle	Middle	1413.959
S6	Winner	NY3-244	S-S	Middle	Middle	1679.495
S7	Loser	NY2-429	S-S	Middle	Middle	527.817
S7	Winner	NY3-334	S-S	Middle	Middle	409.204
S7	Winner	NY3-334	S-S	Middle	Middle	903.452
S7	Winner	NY3-334	S-S	Middle	Middle	1612.171
S1	Winner	NY2-135	S-UM	Middle	Middle	6.602
S1	Winner	NY2-135	S-UM	Middle	Middle	26.154
S1	Winner	NY2-135	S-UM	Middle	Middle	26.652
S1	Winner	NY2-135	S-UM	Middle	Middle	26.902
S1	Winner	NY2-135	S-UM	Middle	Middle	27.402
S1	Winner	NY2-135	S-UM	Middle	Middle	28.404
S1	Winner	NY2-135	S-UM	Middle	Middle	32.7
S1	Winner	NY2-135	S-UM	Middle	Middle	41.198
S1	Winner	NY2-135	S-UM	Middle	Middle	45.93
S1	Winner	NY2-135	S-UM	Middle	Middle	52.68
S1	Winner	NY2-135	S-UM	Middle	Middle	53.68
S1	Winner	NY2-135	S-UM	Middle	Middle	58.182
S1	Winner	NY2-135	S-UM	Middle	Middle	58.428
S1	Winner	NY2-135	S-UM	Middle	Middle	58.68
S1	Winner	NY2-135	S-UM	Middle	Middle	59.18
S1	Winner	NY2-135	S-UM	Middle	Middle	70.938
S1	Winner	NY2-135	S-UM	Middle	Middle	71.188
S1	Winner	NY2-135	S-UM	Middle	Middle	71.688
S1	Winner	NY2-135	S-UM	Middle	Middle	71.936
S1	Winner	NY2-135	S-UM	Middle	Middle	72.186
S1	Winner	NY2-135	S-UM	Middle	Middle	75.688
S1	Winner	NY2-135	S-UM	Middle	Middle	75.936
S1	Winner	NY2-135	S-UM	Middle	Middle	76.436
S1	Winner	NY2-135	S-UM	Middle	Middle	76.938
S1	Winner	NY2-135	S-UM	Middle	Middle	88.936
S1	Winner	NY2-135	S-UM	Middle	Middle	89.188
S1	Winner	NY2-135	S-UM	Middle	Middle	89.688
S1	Winner	NY2-135	S-UM	Middle	Middle	94.686
S1	Winner	NY2-135	S-UM	Middle	Middle	113.937
S1	Winner	NY2-135	S-UM	Middle	Middle	121.687
S1	Winner	NY2-135	S-UM	Middle	Middle	121.937
S1	Winner	NY2-135	S-UM	Middle	Middle	131.332
S1	Winner	NY2-135	S-UM	Middle	Middle	143.082
S1	Winner	NY2-135	S-UM	Middle	Middle	165.084
S1	Winner	NY2-135	S-UM	Middle	Middle	165.33
S1	Winner	NY2-135	S-UM	Middle	Middle	165.83
S1	Winner	NY2-135	S-UM	Middle	Middle	166.082
S1	Winner	NY2-135	S-UM	Middle	Middle	171.582
S1	Winner	NY2-135	S-UM	Middle	Middle	175.834
S1	Winner	NY2-135	S-UM	Middle	Middle	176.08
S1	Winner	NY2-135	S-UM	Middle	Middle	185.332
S1	Winner	NY2-135	S-UM	Middle	Middle	185.582
S1	Winner	NY2-135	S-UM	Middle	Middle	186.334
S1	Winner	NY2-135	S-UM	Middle	Middle	197.084
S1	Winner	NY2-135	S-UM	Middle	Middle	413.085
S1	Winner	NY2-135	S-UM	Middle	Middle	419.833
S1	Winner	NY2-135	S-UM	Middle	Middle	495.556
S1	Winner	NY2-135	S-UM	Middle	Middle	497.837
S1	Winner	NY2-135	S-UM	Middle	Middle	499.337
S1	Winner	NY2-135	S-UM	Middle	Middle	695.09
S1	Winner	NY2-135	S-UM	Middle	Middle	831.838
S1	Winner	NY2-135	S-UM	Middle	Middle	832.338
S1	Winner	NY2-135	S-UM	Middle	Middle	833.09
S1	Winner	NY2-135	S-UM	Middle	Middle	1166.346
S1	Loser	NY3-099	S-UM	Middle	Middle	416.871
S1	Loser	NY3-099	S-UM	Middle	Middle	1534.863
S2	Loser	NY2-188	S-UM	Middle	Middle	489.247
S2	Winner	NY3-126	S-UM	Middle	Middle	267.686
S2	Winner	NY3-126	S-UM	Middle	Middle	282.182
S3	Loser	NY2-189	S-UM	Middle	Middle	6.04
S3	Loser	NY2-189	S-UM	Middle	Middle	9.291
S3	Loser	NY2-189	S-UM	Middle	Middle	429.051
S3	Winner	NY3-140	S-UM	Middle	Middle	41.653
S3	Winner	NY3-140	S-UM	Middle	Middle	42.151
S3	Winner	NY3-140	S-UM	Middle	Middle	42.402
S3	Winner	NY3-140	S-UM	Middle	Middle	42.651
S3	Winner	NY3-140	S-UM	Middle	Middle	43.652
S3	Winner	NY3-140	S-UM	Middle	Middle	73.956
S3	Winner	NY3-140	S-UM	Middle	Middle	77.456
S3	Winner	NY3-140	S-UM	Middle	Middle	88.456
S3	Winner	NY3-140	S-UM	Middle	Middle	88.954
S3	Winner	NY3-140	S-UM	Middle	Middle	89.454
S3	Winner	NY3-140	S-UM	Middle	Middle	89.954
S3	Winner	NY3-140	S-UM	Middle	Middle	179.206
S3	Winner	NY3-140	S-UM	Middle	Middle	182.954
S3	Winner	NY3-140	S-UM	Middle	Middle	236.914
S3	Winner	NY3-140	S-UM	Middle	Middle	252.666
S3	Winner	NY3-140	S-UM	Middle	Middle	253.666
S3	Winner	NY3-140	S-UM	Middle	Middle	254.662
S3	Winner	NY3-140	S-UM	Middle	Middle	359.418
S3	Winner	NY3-140	S-UM	Middle	Middle	360.166
S3	Winner	NY3-140	S-UM	Middle	Middle	361.166
S3	Winner	NY3-140	S-UM	Middle	Middle	371.418
S3	Winner	NY3-140	S-UM	Middle	Middle	372.418
S3	Winner	NY3-140	S-UM	Middle	Middle	373.418
S3	Winner	NY3-140	S-UM	Middle	Middle	373.918
S3	Winner	NY3-140	S-UM	Middle	Middle	392.418
S3	Winner	NY3-140	S-UM	Middle	Middle	392.666
S3	Winner	NY3-140	S-UM	Middle	Middle	393.666
S3	Winner	NY3-140	S-UM	Middle	Middle	424.666
S3	Winner	NY3-140	S-UM	Middle	Middle	425.918
S3	Winner	NY3-140	S-UM	Middle	Middle	426.166
S3	Winner	NY3-140	S-UM	Middle	Middle	435.162
S3	Winner	NY3-140	S-UM	Middle	Middle	435.918
S3	Winner	NY3-140	S-UM	Middle	Middle	719.177
S3	Winner	NY3-140	S-UM	Middle	Middle	805.418
S3	Winner	NY3-140	S-UM	Middle	Middle	805.918
S3	Winner	NY3-140	S-UM	Middle	Middle	806.671
S3	Winner	NY3-140	S-UM	Middle	Middle	807.671
S3	Winner	NY3-140	S-UM	Middle	Middle	863.609
S3	Winner	NY3-140	S-UM	Middle	Middle	867.862
S3	Winner	NY3-140	S-UM	Middle	Middle	868.359
S3	Winner	NY3-140	S-UM	Middle	Middle	868.61
S3	Winner	NY3-140	S-UM	Middle	Middle	868.86
S3	Winner	NY3-140	S-UM	Middle	Middle	869.36
S3	Winner	NY3-141	S-UM	Middle	Middle	5.353
S3	Winner	NY3-141	S-UM	Middle	Middle	27.852
S3	Winner	NY3-141	S-UM	Middle	Middle	28.854
S3	Winner	NY3-141	S-UM	Middle	Middle	99.354
S3	Winner	NY3-141	S-UM	Middle	Middle	99.604
S3	Winner	NY3-141	S-UM	Middle	Middle	100.102
S3	Winner	NY3-141	S-UM	Middle	Middle	343.367
S3	Winner	NY3-141	S-UM	Middle	Middle	344.607
S3	Winner	NY3-141	S-UM	Middle	Middle	1141.614
S4	Winner	NY2-205	S-UM	Middle	Middle	143.023
S4	Winner	NY2-205	S-UM	Middle	Middle	147.027
S4	Winner	NY2-205	S-UM	Middle	Middle	158.527
S4	Winner	NY2-205	S-UM	Middle	Middle	683.755
S4	Winner	NY2-205	S-UM	Middle	Middle	830.755
S4	Winner	NY2-205	S-UM	Middle	Middle	1043.003
S4	Winner	NY2-205	S-UM	Middle	Middle	1548.563
S4	Loser	NY3-144	S-UM	Middle	Middle	1037.88
S4	Loser	NY3-144	S-UM	Middle	Middle	1630.624
S5	Loser	NY2-269	S-UM	Middle	Middle	8.12
S5	Loser	NY2-269	S-UM	Middle	Middle	431.812
S5	Loser	NY2-269	S-UM	Middle	Middle	1668.557
S5	Winner	NY3-165	S-UM	Middle	Middle	1292.466
S9	Winner	NY3-373	S-UM	Middle	Middle	46.569
S9	Winner	NY3-373	S-UM	Middle	Middle	47.067
S9	Winner	NY3-373	S-UM	Middle	Middle	52.819
S9	Winner	NY3-373	S-UM	Middle	Middle	53.317
S9	Winner	NY3-373	S-UM	Middle	Middle	59.569
S9	Winner	NY3-373	S-UM	Middle	Middle	62.319
S9	Winner	NY3-373	S-UM	Middle	Middle	62.571
S9	Winner	NY3-373	S-UM	Middle	Middle	62.821
S9	Winner	NY3-373	S-UM	Middle	Middle	63.321
S9	Winner	NY3-373	S-UM	Middle	Middle	64.069
S9	Winner	NY3-373	S-UM	Middle	Middle	71.068
S9	Winner	NY3-373	S-UM	Middle	Middle	71.821
S9	Winner	NY3-373	S-UM	Middle	Middle	75.568
S9	Winner	NY3-373	S-UM	Middle	Middle	76.82
S9	Winner	NY3-373	S-UM	Middle	Middle	89.818
S9	Winner	NY3-373	S-UM	Middle	Middle	92.57
S9	Winner	NY3-373	S-UM	Middle	Middle	92.82
S9	Winner	NY3-373	S-UM	Middle	Middle	96.318
S9	Winner	NY3-373	S-UM	Middle	Middle	96.82
S9	Winner	NY3-373	S-UM	Middle	Middle	97.068
S9	Winner	NY3-373	S-UM	Middle	Middle	99.066
S9	Winner	NY3-373	S-UM	Middle	Middle	123.07
S9	Winner	NY3-373	S-UM	Middle	Middle	123.568
S9	Winner	NY3-373	S-UM	Middle	Middle	129.576
S9	Winner	NY3-373	S-UM	Middle	Middle	130.068
S9	Winner	NY3-373	S-UM	Middle	Middle	130.316
S9	Winner	NY3-373	S-UM	Middle	Middle	139.818
S9	Winner	NY3-373	S-UM	Middle	Middle	140.568
S9	Winner	NY3-373	S-UM	Middle	Middle	141.318
S9	Winner	NY3-373	S-UM	Middle	Middle	141.816
S9	Winner	NY3-373	S-UM	Middle	Middle	142.32
S9	Winner	NY3-373	S-UM	Middle	Middle	149.818
S9	Winner	NY3-373	S-UM	Middle	Middle	168.57
S9	Winner	NY3-373	S-UM	Middle	Middle	173.821
S9	Winner	NY3-373	S-UM	Middle	Middle	174.321
S9	Winner	NY3-373	S-UM	Middle	Middle	179.571
S9	Winner	NY3-373	S-UM	Middle	Middle	180.319
S9	Winner	NY3-373	S-UM	Middle	Middle	199.071
S9	Winner	NY3-373	S-UM	Middle	Middle	213.569
S9	Winner	NY3-373	S-UM	Middle	Middle	213.817
S9	Winner	NY3-373	S-UM	Middle	Middle	214.319
S9	Winner	NY3-373	S-UM	Middle	Middle	214.569
S9	Winner	NY3-373	S-UM	Middle	Middle	214.819
S9	Winner	NY3-373	S-UM	Middle	Middle	215.071
S9	Winner	NY3-373	S-UM	Middle	Middle	217.069
S9	Winner	NY3-373	S-UM	Middle	Middle	221.569
S9	Winner	NY3-373	S-UM	Middle	Middle	222.069
S9	Winner	NY3-373	S-UM	Middle	Middle	222.567
S9	Winner	NY3-373	S-UM	Middle	Middle	229.821
S9	Winner	NY3-373	S-UM	Middle	Middle	230.319
S9	Winner	NY3-373	S-UM	Middle	Middle	233.571
S9	Winner	NY3-373	S-UM	Middle	Middle	236.071
S9	Winner	NY3-373	S-UM	Middle	Middle	236.577
S9	Winner	NY3-373	S-UM	Middle	Middle	237.069
S9	Winner	NY3-373	S-UM	Middle	Middle	268.817
S9	Winner	NY3-373	S-UM	Middle	Middle	269.319
S9	Winner	NY3-373	S-UM	Middle	Middle	269.567
S9	Winner	NY3-373	S-UM	Middle	Middle	274.571
S9	Winner	NY3-373	S-UM	Middle	Middle	274.821
S9	Winner	NY3-373	S-UM	Middle	Middle	275.319
S9	Winner	NY3-373	S-UM	Middle	Middle	275.821
S9	Winner	NY3-373	S-UM	Middle	Middle	361.569
S9	Winner	NY3-373	S-UM	Middle	Middle	363.319
S9	Winner	NY3-373	S-UM	Middle	Middle	363.817
S9	Winner	NY3-373	S-UM	Middle	Middle	369.819
S9	Winner	NY3-373	S-UM	Middle	Middle	370.567
S9	Winner	NY3-373	S-UM	Middle	Middle	370.817
S9	Winner	NY3-373	S-UM	Middle	Middle	371.069
S9	Winner	NY3-373	S-UM	Middle	Middle	378.817
S9	Winner	NY3-373	S-UM	Middle	Middle	387.321
S9	Winner	NY3-373	S-UM	Middle	Middle	397.821
S9	Winner	NY3-373	S-UM	Middle	Middle	407.069
S9	Winner	NY3-373	S-UM	Middle	Middle	407.317
S9	Winner	NY3-373	S-UM	Middle	Middle	409.821
S9	Winner	NY3-373	S-UM	Middle	Middle	470.57
S9	Winner	NY3-373	S-UM	Middle	Middle	470.818
S9	Winner	NY3-373	S-UM	Middle	Middle	471.32
S9	Winner	NY3-373	S-UM	Middle	Middle	472.321
S9	Winner	NY3-373	S-UM	Middle	Middle	472.82
S9	Winner	NY3-373	S-UM	Middle	Middle	473.322
S9	Winner	NY3-373	S-UM	Middle	Middle	473.57
S9	Winner	NY3-373	S-UM	Middle	Middle	473.818
S9	Winner	NY3-373	S-UM	Middle	Middle	486.072
S9	Winner	NY3-373	S-UM	Middle	Middle	523.07
S9	Winner	NY3-373	S-UM	Middle	Middle	523.57
S9	Winner	NY3-373	S-UM	Middle	Middle	524.07
S9	Winner	NY3-373	S-UM	Middle	Middle	524.32
S9	Winner	NY3-373	S-UM	Middle	Middle	526.82
S9	Winner	NY3-373	S-UM	Middle	Middle	527.068
S9	Winner	NY3-373	S-UM	Middle	Middle	527.568
S9	Winner	NY3-373	S-UM	Middle	Middle	527.82
S9	Winner	NY3-373	S-UM	Middle	Middle	528.068
S9	Winner	NY3-373	S-UM	Middle	Middle	528.57
S9	Winner	NY3-373	S-UM	Middle	Middle	531.07
S9	Winner	NY3-373	S-UM	Middle	Middle	537.57
S9	Winner	NY3-373	S-UM	Middle	Middle	537.82
S9	Winner	NY3-373	S-UM	Middle	Middle	538.07
S9	Winner	NY3-373	S-UM	Middle	Middle	538.318
S9	Winner	NY3-373	S-UM	Middle	Middle	551.32
S9	Winner	NY3-373	S-UM	Middle	Middle	556.819
S9	Winner	NY3-373	S-UM	Middle	Middle	557.069
S9	Winner	NY3-373	S-UM	Middle	Middle	557.567
S9	Winner	NY3-373	S-UM	Middle	Middle	558.069
S9	Winner	NY3-373	S-UM	Middle	Middle	558.317
S9	Winner	NY3-373	S-UM	Middle	Middle	558.817
S9	Winner	NY3-373	S-UM	Middle	Middle	559.321
S9	Winner	NY3-373	S-UM	Middle	Middle	637.321
S9	Winner	NY3-373	S-UM	Middle	Middle	637.569
S9	Winner	NY3-373	S-UM	Middle	Middle	637.819
S9	Winner	NY3-373	S-UM	Middle	Middle	655.567
S9	Winner	NY3-373	S-UM	Middle	Middle	655.817
S9	Winner	NY3-373	S-UM	Middle	Middle	659.319
S9	Winner	NY3-373	S-UM	Middle	Middle	659.571
S9	Winner	NY3-373	S-UM	Middle	Middle	689.073
S9	Winner	NY3-373	S-UM	Middle	Middle	689.567
S9	Winner	NY3-373	S-UM	Middle	Middle	690.069
[truncated: 1,007 more rows]
