# Supplementary material for: Dynamic changes to signal allocation rules in response to variable social environments in house mice
Source: Commun Biol. 2023 Mar 21;6:297. doi: 10.1038/s42003-023-04672-x (PMC10027867; doi:10.1038/s42003-023-04672-x)
Supplement: Supplementary file 4 — Supplemental Data [file 42003_2023_4672_MOESM4_ESM.zip › code.and.datasheets/summary.datasheets/mesh1_event.data.csv]

Set #	FightOutcome	Male ID	Order	Mouse Location	ROI	Time (s)
S1	Winner	NY2-118	2nd	Bottom	Barrier	5.495
S1	Winner	NY2-118	2nd	Bottom	Barrier	6.242
S1	Winner	NY2-118	2nd	Bottom	Barrier	6.742
S1	Winner	NY2-118	2nd	Bottom	Barrier	6.996
S1	Winner	NY2-118	2nd	Bottom	Barrier	7.992
S1	Winner	NY2-118	2nd	Bottom	Barrier	21.495
S1	Winner	NY2-118	2nd	Bottom	Barrier	21.996
S1	Winner	NY2-118	2nd	Bottom	Barrier	22.493
S1	Winner	NY2-118	2nd	Bottom	Barrier	23.244
S1	Winner	NY2-118	2nd	Bottom	Barrier	23.993
S1	Winner	NY2-118	2nd	Bottom	Wall	31.243
S1	Winner	NY2-118	2nd	Bottom	Wall	31.493
S1	Winner	NY2-118	2nd	Bottom	Wall	32.493
S1	Winner	NY2-118	2nd	Bottom	Wall	32.743
S1	Winner	NY2-118	2nd	Bottom	Wall	33.246
S1	Winner	NY2-118	2nd	Bottom	Wall	33.745
S1	Winner	NY2-118	2nd	Bottom	Wall	34.492
S1	Winner	NY2-118	2nd	Bottom	Barrier	35.244
S1	Winner	NY2-118	2nd	Bottom	Barrier	35.993
S1	Winner	NY2-118	2nd	Bottom	Wall	44.996
S1	Winner	NY2-118	2nd	Bottom	Wall	45.494
S1	Winner	NY2-118	2nd	Bottom	Wall	45.997
S1	Winner	NY2-118	2nd	Bottom	Wall	46.997
S1	Winner	NY2-118	2nd	Bottom	Wall	47.497
S1	Winner	NY2-118	2nd	Bottom	Wall	159.5
S1	Winner	NY2-118	2nd	Bottom	Barrier	160.246
S1	Winner	NY2-118	2nd	Bottom	Barrier	161.744
S1	Winner	NY2-118	2nd	Bottom	Barrier	162.25
S1	Winner	NY2-118	2nd	Bottom	Wall	258.251
S1	Winner	NY2-118	2nd	Bottom	Barrier	266.501
S1	Winner	NY2-118	2nd	Bottom	Barrier	411.755
S1	Winner	NY2-118	2nd	Bottom	Barrier	668.997
S1	Winner	NY2-118	2nd	Bottom	Barrier	765.007
S1	Winner	NY2-118	2nd	Bottom	Barrier	934.742
S1	Winner	NY2-118	2nd	Bottom	Barrier	1103.995
S1	Winner	NY2-118	2nd	Bottom	Wall	1281.746
S1	Winner	NY2-118	2nd	Bottom	Barrier	1524.505
S1	Winner	NY2-118	2nd	Bottom	Barrier	1526.505
S1	Loser	NY3-090	1st	Top	Barrier	149.999
S1	Loser	NY3-090	1st	Top	Barrier	155.999
S1	Loser	NY3-090	1st	Top	Barrier	406.503
S1	Loser	NY3-090	1st	Top	Wall	722.244
S1	Loser	NY3-090	1st	Top	Barrier	819.757
S1	Loser	NY3-090	1st	Top	Barrier	821.501
S1	Loser	NY3-090	1st	Top	Barrier	823.507
S1	Loser	NY3-090	1st	Top	Barrier	826.258
S1	Loser	NY3-090	1st	Top	Barrier	1015.754
S1	Loser	NY3-090	1st	Top	Wall	1100.242
S1	Loser	NY3-090	1st	Top	Wall	1189.501
S1	Loser	NY3-090	1st	Top	Wall	1322.493
S1	Loser	NY3-090	1st	Top	Wall	1325.257
S1	Loser	NY3-090	1st	Top	Barrier	1358.493
S1	Loser	NY3-090	1st	Top	Wall	1438.252
S1	Loser	NY3-090	1st	Top	Barrier	1618.995
S1	Loser	NY3-090	1st	Top	Barrier	1621.256
S1	Winner	NY3-101	2nd	Bottom	Wall	16.169
S1	Winner	NY3-101	2nd	Bottom	Wall	17.16
S1	Winner	NY3-101	2nd	Bottom	Wall	19.188
S1	Winner	NY3-101	2nd	Bottom	Wall	21.156
S1	Winner	NY3-101	2nd	Bottom	Wall	22.157
S1	Winner	NY3-101	2nd	Bottom	Wall	24.153
S1	Winner	NY3-101	2nd	Bottom	Wall	26.189
S1	Winner	NY3-101	2nd	Bottom	Wall	27.168
S1	Winner	NY3-101	2nd	Bottom	Wall	29.168
S1	Winner	NY3-101	2nd	Bottom	Wall	30.163
S1	Winner	NY3-101	2nd	Bottom	Wall	36.171
S1	Winner	NY3-101	2nd	Bottom	Barrier	53.158
S1	Winner	NY3-101	2nd	Bottom	Barrier	54.151
S1	Winner	NY3-101	2nd	Bottom	Barrier	56.161
S1	Winner	NY3-101	2nd	Bottom	Barrier	58.16
S1	Winner	NY3-101	2nd	Bottom	Barrier	60.161
S1	Winner	NY3-101	2nd	Bottom	Barrier	62.154
S1	Winner	NY3-101	2nd	Bottom	Barrier	64.157
S1	Winner	NY3-101	2nd	Bottom	Barrier	66.167
S1	Winner	NY3-101	2nd	Bottom	Barrier	68.151
S1	Winner	NY3-101	2nd	Bottom	Barrier	70.154
S1	Winner	NY3-101	2nd	Bottom	Barrier	72.164
S1	Winner	NY3-101	2nd	Bottom	Barrier	74.18
S1	Winner	NY3-101	2nd	Bottom	Barrier	76.188
S1	Winner	NY3-101	2nd	Bottom	Barrier	78.153
S1	Winner	NY3-101	2nd	Bottom	Barrier	80.161
S1	Winner	NY3-101	2nd	Bottom	Wall	82.173
S1	Winner	NY3-101	2nd	Bottom	Wall	85.153
S1	Winner	NY3-101	2nd	Bottom	Barrier	87.152
S1	Winner	NY3-101	2nd	Bottom	Barrier	102.184
S1	Winner	NY3-101	2nd	Bottom	Barrier	104.16
S1	Winner	NY3-101	2nd	Bottom	Barrier	106.162
S1	Winner	NY3-101	2nd	Bottom	Barrier	108.185
S1	Winner	NY3-101	2nd	Bottom	Barrier	111.155
S1	Winner	NY3-101	2nd	Bottom	Barrier	114.151
S1	Winner	NY3-101	2nd	Bottom	Barrier	116.169
S1	Winner	NY3-101	2nd	Bottom	Barrier	120.16
S1	Winner	NY3-101	2nd	Bottom	Barrier	123.151
S1	Winner	NY3-101	2nd	Bottom	Barrier	125.181
S1	Winner	NY3-101	2nd	Bottom	Wall	127.163
S1	Winner	NY3-101	2nd	Bottom	Barrier	149.166
S1	Winner	NY3-101	2nd	Bottom	Wall	150.181
S1	Winner	NY3-101	2nd	Bottom	Barrier	161.156
S1	Winner	NY3-101	2nd	Bottom	Barrier	164.151
S1	Winner	NY3-101	2nd	Bottom	Barrier	165.155
S1	Winner	NY3-101	2nd	Bottom	Barrier	167.169
S1	Winner	NY3-101	2nd	Bottom	Wall	172.155
S1	Winner	NY3-101	2nd	Bottom	Barrier	175.168
S1	Winner	NY3-101	2nd	Bottom	Barrier	177.179
S1	Winner	NY3-101	2nd	Bottom	Barrier	180.166
S1	Winner	NY3-101	2nd	Bottom	Barrier	182.152
S1	Winner	NY3-101	2nd	Bottom	Barrier	184.167
S1	Winner	NY3-101	2nd	Bottom	Barrier	190.16
S1	Winner	NY3-101	2nd	Bottom	Barrier	192.152
S1	Winner	NY3-101	2nd	Bottom	Barrier	194.16
S1	Winner	NY3-101	2nd	Bottom	Wall	198.169
S1	Winner	NY3-101	2nd	Bottom	Wall	200.159
S1	Winner	NY3-101	2nd	Bottom	Wall	202.153
S1	Winner	NY3-101	2nd	Bottom	Wall	204.154
S1	Winner	NY3-101	2nd	Bottom	Barrier	206.165
S1	Winner	NY3-101	2nd	Bottom	Barrier	209.185
S1	Winner	NY3-101	2nd	Bottom	Barrier	211.153
S1	Winner	NY3-101	2nd	Bottom	Wall	214.156
S1	Winner	NY3-101	2nd	Bottom	Barrier	234.151
S1	Winner	NY3-101	2nd	Bottom	Barrier	236.151
S1	Winner	NY3-101	2nd	Bottom	Barrier	243.152
S1	Winner	NY3-101	2nd	Bottom	Barrier	248.156
S1	Winner	NY3-101	2nd	Bottom	Barrier	279.169
S1	Winner	NY3-101	2nd	Bottom	Barrier	282.152
S1	Winner	NY3-101	2nd	Bottom	Barrier	292.181
S1	Winner	NY3-101	2nd	Bottom	Barrier	315.166
S1	Winner	NY3-101	2nd	Bottom	Barrier	332.167
S1	Winner	NY3-101	2nd	Bottom	Barrier	364.153
S1	Winner	NY3-101	2nd	Bottom	Barrier	365.656
S1	Winner	NY3-101	2nd	Bottom	Wall	428.421
S1	Winner	NY3-101	2nd	Bottom	Barrier	430.416
S1	Winner	NY3-101	2nd	Bottom	Barrier	432.413
S1	Winner	NY3-101	2nd	Bottom	Barrier	445.407
S1	Winner	NY3-101	2nd	Bottom	Barrier	455.422
S1	Winner	NY3-101	2nd	Bottom	Barrier	523.402
S1	Winner	NY3-101	2nd	Bottom	Barrier	526.401
S1	Winner	NY3-101	2nd	Bottom	Barrier	537.408
S1	Winner	NY3-101	2nd	Bottom	Barrier	539.404
S1	Winner	NY3-101	2nd	Bottom	Wall	543.403
S1	Winner	NY3-101	2nd	Bottom	Barrier	546.419
S1	Winner	NY3-101	2nd	Bottom	Wall	548.402
S1	Winner	NY3-101	2nd	Bottom	Wall	551.407
S1	Winner	NY3-101	2nd	Bottom	Barrier	553.401
S1	Winner	NY3-101	2nd	Bottom	Wall	558.413
S1	Winner	NY3-101	2nd	Bottom	Wall	566.407
S1	Winner	NY3-101	2nd	Bottom	Barrier	574.919
S1	Winner	NY3-101	2nd	Bottom	Wall	583.901
S1	Winner	NY3-101	2nd	Bottom	Wall	585.919
S1	Winner	NY3-101	2nd	Bottom	Wall	587.916
S1	Winner	NY3-101	2nd	Bottom	Barrier	604.919
S1	Winner	NY3-101	2nd	Bottom	Barrier	672.903
S1	Winner	NY3-101	2nd	Bottom	Barrier	674.939
S1	Winner	NY3-101	2nd	Bottom	Barrier	736.919
S1	Winner	NY3-101	2nd	Bottom	Barrier	790.153
S1	Winner	NY3-101	2nd	Bottom	Wall	870.177
S1	Winner	NY3-101	2nd	Bottom	Wall	916.193
S1	Winner	NY3-101	2nd	Bottom	Wall	918.671
S1	Winner	NY3-101	2nd	Bottom	Wall	920.904
S1	Winner	NY3-101	2nd	Bottom	Wall	952.689
S1	Winner	NY3-101	2nd	Bottom	Wall	954.903
S1	Winner	NY3-101	2nd	Bottom	Wall	1015.694
S1	Winner	NY3-101	2nd	Bottom	Wall	1041.44
S1	Winner	NY3-101	2nd	Bottom	Barrier	1190.156
S1	Winner	NY3-101	2nd	Bottom	Wall	1263.927
S1	Winner	NY3-101	2nd	Bottom	Wall	1265.161
S1	Winner	NY3-101	2nd	Bottom	Wall	1290.901
S1	Winner	NY3-101	2nd	Bottom	Barrier	1342.902
S1	Winner	NY3-101	2nd	Bottom	Barrier	1381.152
S1	Winner	NY3-101	2nd	Bottom	Wall	1409.914
S1	Winner	NY3-101	2nd	Bottom	Wall	1412.411
S1	Winner	NY3-101	2nd	Bottom	Wall	1502.684
S1	Loser	NY2-134	1st	Top	Barrier	659.905
S1	Loser	NY2-134	1st	Top	Wall	1562.908
S1	Winner	NY2-135	1st	Top	Wall	30.726
S1	Winner	NY2-135	1st	Top	Barrier	33.228
S1	Winner	NY2-135	1st	Top	Barrier	35.227
S1	Winner	NY2-135	1st	Top	Barrier	36.987
S1	Winner	NY2-135	1st	Top	Barrier	38.73
S1	Winner	NY2-135	1st	Top	Barrier	39.732
S1	Winner	NY2-135	1st	Top	Barrier	40.729
S1	Winner	NY2-135	1st	Top	Barrier	42.481
S1	Winner	NY2-135	1st	Top	Barrier	43.482
S1	Winner	NY2-135	1st	Top	Wall	45.483
S1	Winner	NY2-135	1st	Top	Wall	46.484
S1	Winner	NY2-135	1st	Top	Wall	48.236
S1	Winner	NY2-135	1st	Top	Wall	49.237
S1	Winner	NY2-135	1st	Top	Barrier	50.236
S1	Winner	NY2-135	1st	Top	Barrier	51.979
S1	Winner	NY2-135	1st	Top	Barrier	52.74
S1	Winner	NY2-135	1st	Top	Barrier	54.489
S1	Winner	NY2-135	1st	Top	Barrier	55.49
S1	Winner	NY2-135	1st	Top	Barrier	57.24
S1	Winner	NY2-135	1st	Top	Barrier	58.236
S1	Winner	NY2-135	1st	Top	Wall	60.227
S1	Winner	NY2-135	1st	Top	Wall	61.989
S1	Winner	NY2-135	1st	Top	Wall	62.979
S1	Winner	NY2-135	1st	Top	Wall	64.481
S1	Winner	NY2-135	1st	Top	Barrier	65.483
S1	Winner	NY2-135	1st	Top	Barrier	66.239
S1	Winner	NY2-135	1st	Top	Barrier	68.225
S1	Winner	NY2-135	1st	Top	Wall	79.24
S1	Winner	NY2-135	1st	Top	Wall	80.987
S1	Winner	NY2-135	1st	Top	Barrier	85.484
S1	Winner	NY2-135	1st	Top	Barrier	87.475
S1	Winner	NY2-135	1st	Top	Barrier	88.239
S1	Winner	NY2-135	1st	Top	Barrier	90.224
S1	Winner	NY2-135	1st	Top	Barrier	91.225
S1	Winner	NY2-135	1st	Top	Barrier	92.731
S1	Winner	NY2-135	1st	Top	Wall	93.724
S1	Winner	NY2-135	1st	Top	Wall	95.477
S1	Winner	NY2-135	1st	Top	Wall	96.475
S1	Winner	NY2-135	1st	Top	Barrier	98.227
S1	Winner	NY2-135	1st	Top	Barrier	99.224
S1	Winner	NY2-135	1st	Top	Barrier	99.988
S1	Winner	NY2-135	1st	Top	Barrier	100.985
S1	Winner	NY2-135	1st	Top	Barrier	101.977
S1	Winner	NY2-135	1st	Top	Wall	103.975
S1	Winner	NY2-135	1st	Top	Wall	105.483
S1	Winner	NY2-135	1st	Top	Barrier	108.983
S1	Winner	NY2-135	1st	Top	Barrier	109.981
S1	Winner	NY2-135	1st	Top	Barrier	111.733
S1	Winner	NY2-135	1st	Top	Barrier	112.485
S1	Winner	NY2-135	1st	Top	Barrier	113.484
S1	Winner	NY2-135	1st	Top	Barrier	115.483
S1	Winner	NY2-135	1st	Top	Barrier	116.237
S1	Winner	NY2-135	1st	Top	Barrier	116.988
S1	Winner	NY2-135	1st	Top	Barrier	118.737
S1	Winner	NY2-135	1st	Top	Barrier	119.726
S1	Winner	NY2-135	1st	Top	Wall	121.49
S1	Winner	NY2-135	1st	Top	Wall	122.476
S1	Winner	NY2-135	1st	Top	Barrier	123.229
S1	Winner	NY2-135	1st	Top	Barrier	128.235
S1	Winner	NY2-135	1st	Top	Barrier	129.231
S1	Winner	NY2-135	1st	Top	Wall	130.99
S1	Winner	NY2-135	1st	Top	Barrier	150.232
S1	Winner	NY2-135	1st	Top	Barrier	159.24
S1	Winner	NY2-135	1st	Top	Barrier	160.24
S1	Winner	NY2-135	1st	Top	Barrier	162.24
S1	Winner	NY2-135	1st	Top	Barrier	164.233
S1	Winner	NY2-135	1st	Top	Barrier	164.99
S1	Winner	NY2-135	1st	Top	Barrier	166.74
S1	Winner	NY2-135	1st	Top	Barrier	167.74
S1	Winner	NY2-135	1st	Top	Barrier	169.477
S1	Winner	NY2-135	1st	Top	Barrier	204.736
S1	Winner	NY2-135	1st	Top	Barrier	205.735
S1	Winner	NY2-135	1st	Top	Barrier	206.737
S1	Winner	NY2-135	1st	Top	Wall	211.475
S1	Winner	NY2-135	1st	Top	Wall	212.239
S1	Winner	NY2-135	1st	Top	Wall	213.977
S1	Winner	NY2-135	1st	Top	Wall	214.729
S1	Winner	NY2-135	1st	Top	Barrier	277.738
S1	Winner	NY2-135	1st	Top	Barrier	317.49
S1	Winner	NY2-135	1st	Top	Barrier	342.724
S1	Winner	NY2-135	1st	Top	Barrier	437.724
S1	Winner	NY2-135	1st	Top	Barrier	441.226
S1	Winner	NY2-135	1st	Top	Barrier	443.225
S1	Winner	NY2-135	1st	Top	Barrier	471.734
S1	Winner	NY2-135	1st	Top	Barrier	473.484
S1	Winner	NY2-135	1st	Top	Barrier	544.475
S1	Winner	NY2-135	1st	Top	Barrier	632.74
S1	Winner	NY2-135	1st	Top	Barrier	634.488
S1	Winner	NY2-135	1st	Top	Barrier	636.474
S1	Winner	NY2-135	1st	Top	Barrier	644.736
S1	Winner	NY2-135	1st	Top	Barrier	659.733
S1	Winner	NY2-135	1st	Top	Barrier	671.74
S1	Winner	NY2-135	1st	Top	Barrier	763.477
S1	Winner	NY2-135	1st	Top	Barrier	823.224
S1	Winner	NY2-135	1st	Top	Barrier	885.231
S1	Winner	NY2-135	1st	Top	Barrier	886.231
S1	Winner	NY2-135	1st	Top	Barrier	888.23
S1	Winner	NY2-135	1st	Top	Barrier	889.231
S1	Winner	NY2-135	1st	Top	Barrier	894.986
S1	Winner	NY2-135	1st	Top	Barrier	1032.233
S1	Winner	NY2-135	1st	Top	Wall	1227.484
S1	Winner	NY2-135	1st	Top	Wall	1282.986
S1	Winner	NY2-135	1st	Top	Barrier	1291.988
S1	Winner	NY2-135	1st	Top	Wall	1310.735
S1	Winner	NY2-135	1st	Top	Barrier	1366.224
S1	Winner	NY2-135	1st	Top	Barrier	1367.975
S1	Winner	NY2-135	1st	Top	Barrier	1369.725
S1	Winner	NY2-135	1st	Top	Barrier	1371.228
S1	Winner	NY2-135	1st	Top	Barrier	1405.99
S1	Winner	NY2-135	1st	Top	Barrier	1408.732
S1	Winner	NY2-135	1st	Top	Barrier	1486.74
S1	Winner	NY2-135	1st	Top	Barrier	1488.732
S1	Winner	NY2-135	1st	Top	Barrier	1490.487
S1	Winner	NY2-135	1st	Top	Barrier	1542.237
S1	Winner	NY2-135	1st	Top	Barrier	1544.224
S1	Winner	NY2-135	1st	Top	Barrier	1558.726
S1	Winner	NY2-135	1st	Top	Barrier	1594.739
S1	Winner	NY2-135	1st	Top	Wall	1595.726
S1	Winner	NY2-135	1st	Top	Wall	1598.474
S1	Winner	NY2-135	1st	Top	Wall	1605.999
S1	Winner	NY2-135	1st	Top	Wall	1608.725
S1	Winner	NY2-135	1st	Top	Barrier	1652.974
S1	Winner	NY2-135	1st	Top	Wall	1655.73
S1	Winner	NY2-135	1st	Top	Wall	1657.731
S1	Winner	NY2-135	1st	Top	Wall	1658.728
S1	Winner	NY2-135	1st	Top	Wall	1660.488
S1	Winner	NY2-135	1st	Top	Barrier	1675.238
S1	Winner	NY2-135	1st	Top	Barrier	1676.99
S1	Loser	NY3-099	2nd	Bottom	Wall	139.73
S1	Loser	NY3-099	2nd	Bottom	Wall	140.726
S1	Loser	NY3-099	2nd	Bottom	Wall	143.476
S1	Loser	NY3-099	2nd	Bottom	Barrier	332.978
S1	Loser	NY3-099	2nd	Bottom	Barrier	334.724
S1	Loser	NY3-099	2nd	Bottom	Barrier	335.489
S1	Loser	NY3-099	2nd	Bottom	Barrier	377.989
S1	Loser	NY3-099	2nd	Bottom	Barrier	391.238
S1	Loser	NY3-099	2nd	Bottom	Wall	392.236
S1	Loser	NY3-099	2nd	Bottom	Barrier	393.98
S1	Loser	NY3-099	2nd	Bottom	Barrier	395.759
S1	Loser	NY3-099	2nd	Bottom	Barrier	402.987
S1	Loser	NY3-099	2nd	Bottom	Wall	421.988
S1	Loser	NY3-099	2nd	Bottom	Barrier	523.732
S1	Loser	NY3-099	2nd	Bottom	Barrier	526.478
S1	Loser	NY3-099	2nd	Bottom	Barrier	595.726
S1	Loser	NY3-099	2nd	Bottom	Wall	641.475
S1	Loser	NY3-099	2nd	Bottom	Barrier	766.224
S1	Loser	NY3-099	2nd	Bottom	Barrier	794.487
S1	Loser	NY3-099	2nd	Bottom	Barrier	896.732
S1	Loser	NY3-099	2nd	Bottom	Barrier	899.235
S1	Loser	NY3-099	2nd	Bottom	Barrier	920.731
S1	Loser	NY3-099	2nd	Bottom	Barrier	965.733
S1	Loser	NY3-099	2nd	Bottom	Barrier	1051.478
S1	Loser	NY3-099	2nd	Bottom	Barrier	1348.24
S1	Winner	NY2-138	2nd	Bottom	Wall	588.736
S1	Winner	NY2-138	2nd	Bottom	Barrier	1036.982
S1	Winner	NY2-138	2nd	Bottom	Barrier	1049.994
S1	Winner	NY2-138	2nd	Bottom	Barrier	1080.983
S1	Winner	NY2-138	2nd	Bottom	Barrier	1088.985
S1	Winner	NY2-138	2nd	Bottom	Barrier	1401.747
S1	Winner	NY2-138	2nd	Bottom	Barrier	1403.734
S1	Winner	NY2-138	2nd	Bottom	Barrier	1408.748
S1	Winner	NY2-138	2nd	Bottom	Wall	1426.748
S1	Winner	NY2-138	2nd	Bottom	Wall	1427.748
S1	Winner	NY2-138	2nd	Bottom	Wall	1437.74
S1	Winner	NY2-138	2nd	Bottom	Wall	1444.736
S1	Winner	NY2-138	2nd	Bottom	Barrier	1451.744
S1	Winner	NY2-138	2nd	Bottom	Barrier	1455.748
S1	Winner	NY2-138	2nd	Bottom	Barrier	1456.736
S1	Winner	NY2-138	2nd	Bottom	Barrier	1458.739
S1	Winner	NY2-138	2nd	Bottom	Wall	1460.733
S1	Winner	NY2-138	2nd	Bottom	Barrier	1473.738
S1	Winner	NY2-138	2nd	Bottom	Barrier	1475.735
S1	Winner	NY2-138	2nd	Bottom	Barrier	1627.234
S1	Loser	NY3-096	1st	Top	Barrier	10.983
S1	Loser	NY3-096	1st	Top	Barrier	11.987
S1	Loser	NY3-096	1st	Top	Barrier	13.983
S1	Loser	NY3-096	1st	Top	Barrier	16.985
S1	Loser	NY3-096	1st	Top	Barrier	17.982
S1	Loser	NY3-096	1st	Top	Barrier	20.988
S1	Loser	NY3-096	1st	Top	Barrier	22.989
S1	Loser	NY3-096	1st	Top	Barrier	28.992
S1	Loser	NY3-096	1st	Top	Barrier	29.99
S1	Loser	NY3-096	1st	Top	Barrier	31.996
S1	Loser	NY3-096	1st	Top	Barrier	38.983
S1	Loser	NY3-096	1st	Top	Barrier	40.998
S1	Loser	NY3-096	1st	Top	Barrier	41.991
S1	Loser	NY3-096	1st	Top	Wall	53.993
S1	Loser	NY3-096	1st	Top	Wall	55.984
S1	Loser	NY3-096	1st	Top	Wall	56.994
S1	Loser	NY3-096	1st	Top	Barrier	70.997
S1	Loser	NY3-096	1st	Top	Barrier	72.996
S1	Loser	NY3-096	1st	Top	Barrier	74.986
S1	Loser	NY3-096	1st	Top	Barrier	75.992
S1	Loser	NY3-096	1st	Top	Barrier	90.998
S1	Loser	NY3-096	1st	Top	Barrier	91.985
S1	Loser	NY3-096	1st	Top	Barrier	93.985
S1	Loser	NY3-096	1st	Top	Barrier	95.984
S1	Loser	NY3-096	1st	Top	Barrier	96.993
S1	Loser	NY3-096	1st	Top	Barrier	98.984
S1	Loser	NY3-096	1st	Top	Wall	100.995
S1	Loser	NY3-096	1st	Top	Barrier	164.985
S1	Loser	NY3-096	1st	Top	Barrier	166.993
S1	Loser	NY3-096	1st	Top	Barrier	174.986
S1	Loser	NY3-096	1st	Top	Barrier	591.741
S1	Loser	NY3-096	1st	Top	Wall	992.983
S1	Loser	NY3-096	1st	Top	Barrier	1000.998
S1	Loser	NY3-096	1st	Top	Barrier	1414.741
S1	Loser	NY3-096	1st	Top	Wall	1614.238
S1	Winner	NY2-142	1st	Top	Wall	8.055
S1	Winner	NY2-142	1st	Top	Wall	8.551
S1	Winner	NY2-142	1st	Top	Wall	9.052
S1	Winner	NY2-142	1st	Top	Wall	9.551
S1	Winner	NY2-142	1st	Top	Wall	10.051
S1	Winner	NY2-142	1st	Top	Barrier	12.555
S1	Winner	NY2-142	1st	Top	Barrier	13.055
S1	Winner	NY2-142	1st	Top	Barrier	15.555
S1	Winner	NY2-142	1st	Top	Barrier	16.302
S1	Winner	NY2-142	1st	Top	Barrier	20.554
S1	Winner	NY2-142	1st	Top	Barrier	21.055
S1	Winner	NY2-142	1st	Top	Barrier	22.055
S1	Winner	NY2-142	1st	Top	Barrier	22.554
S1	Winner	NY2-142	1st	Top	Barrier	23.054
S1	Winner	NY2-142	1st	Top	Barrier	23.555
S1	Winner	NY2-142	1st	Top	Wall	24.051
S1	Winner	NY2-142	1st	Top	Wall	24.802
S1	Winner	NY2-142	1st	Top	Wall	25.551
S1	Winner	NY2-142	1st	Top	Wall	25.802
S1	Winner	NY2-142	1st	Top	Wall	35.302
S1	Winner	NY2-142	1st	Top	Wall	37.053
S1	Winner	NY2-142	1st	Top	Wall	39.053
S1	Winner	NY2-142	1st	Top	Wall	40.811
S1	Winner	NY2-142	1st	Top	Wall	41.801
S1	Winner	NY2-142	1st	Top	Wall	43.565
S1	Winner	NY2-142	1st	Top	Wall	45.312
S1	Winner	NY2-142	1st	Top	Wall	46.308
S1	Winner	NY2-142	1st	Top	Wall	48.062
S1	Winner	NY2-142	1st	Top	Barrier	54.311
S1	Winner	NY2-142	1st	Top	Barrier	55.315
S1	Winner	NY2-142	1st	Top	Wall	56.312
S1	Winner	NY2-142	1st	Top	Wall	58.063
S1	Winner	NY2-142	1st	Top	Wall	60.057
S1	Winner	NY2-142	1st	Top	Wall	62.066
S1	Winner	NY2-142	1st	Top	Barrier	64.087
S1	Winner	NY2-142	1st	Top	Barrier	72.3
S1	Winner	NY2-142	1st	Top	Barrier	74.812
S1	Winner	NY2-142	1st	Top	Barrier	95.559
S1	Winner	NY2-142	1st	Top	Barrier	98.307
S1	Winner	NY2-142	1st	Top	Barrier	99.305
S1	Winner	NY2-142	1st	Top	Wall	107.312
S1	Winner	NY2-142	1st	Top	Wall	109.311
S1	Winner	NY2-142	1st	Top	Wall	124.057
S1	Winner	NY2-142	1st	Top	Barrier	131.066
S1	Winner	NY2-142	1st	Top	Barrier	132.815
S1	Winner	NY2-142	1st	Top	Barrier	134.559
S1	Winner	NY2-142	1st	Top	Wall	137.302
S1	Winner	NY2-142	1st	Top	Wall	138.813
S1	Winner	NY2-142	1st	Top	Wall	139.81
S1	Winner	NY2-142	1st	Top	Barrier	148.053
S1	Winner	NY2-142	1st	Top	Barrier	150.054
S1	Winner	NY2-142	1st	Top	Wall	151.805
S1	Winner	NY2-142	1st	Top	Wall	152.806
S1	Winner	NY2-142	1st	Top	Barrier	154.559
S1	Winner	NY2-142	1st	Top	Barrier	156.303
S1	Winner	NY2-142	1st	Top	Wall	159.563
S1	Winner	NY2-142	1st	Top	Wall	160.564
S1	Winner	NY2-142	1st	Top	Barrier	167.566
S1	Winner	NY2-142	1st	Top	Barrier	186.061
S1	Winner	NY2-142	1st	Top	Wall	188.052
S1	Winner	NY2-142	1st	Top	Barrier	198.801
S1	Winner	NY2-142	1st	Top	Wall	204.807
S1	Winner	NY2-142	1st	Top	Barrier	209.313
S1	Winner	NY2-142	1st	Top	Barrier	213.066
S1	Winner	NY2-142	1st	Top	Barrier	214.055
S1	Winner	NY2-142	1st	Top	Barrier	215.816
S1	Winner	NY2-142	1st	Top	Wall	233.55
S1	Winner	NY2-142	1st	Top	Wall	235.057
S1	Winner	NY2-142	1st	Top	Barrier	245.557
S1	Winner	NY2-142	1st	Top	Barrier	247.315
S1	Winner	NY2-142	1st	Top	Barrier	249.309
S1	Winner	NY2-142	1st	Top	Barrier	251.303
S1	Winner	NY2-142	1st	Top	Wall	254.056
S1	Winner	NY2-142	1st	Top	Wall	254.831
S1	Winner	NY2-142	1st	Top	Barrier	269.56
S1	Winner	NY2-142	1st	Top	Barrier	270.552
S1	Winner	NY2-142	1st	Top	Barrier	272.313
S1	Winner	NY2-142	1st	Top	Barrier	311.061
S1	Winner	NY2-142	1st	Top	Wall	349.05
S1	Winner	NY2-142	1st	Top	Wall	351.052
S1	Winner	NY2-142	1st	Top	Wall	352.802
S1	Winner	NY2-142	1st	Top	Barrier	357.062
S1	Winner	NY2-142	1st	Top	Wall	358.813
S1	Winner	NY2-142	1st	Top	Wall	361.557
S1	Winner	NY2-142	1st	Top	Barrier	375.558
S1	Winner	NY2-142	1st	Top	Barrier	405.826
S1	Winner	NY2-142	1st	Top	Barrier	407.563
S1	Winner	NY2-142	1st	Top	Barrier	409.558
S1	Winner	NY2-142	1st	Top	Barrier	411.061
S1	Winner	NY2-142	1st	Top	Barrier	413.063
S1	Winner	NY2-142	1st	Top	Wall	415.064
S1	Winner	NY2-142	1st	Top	Wall	416.816
S1	Winner	NY2-142	1st	Top	Wall	417.816
S1	Winner	NY2-142	1st	Top	Barrier	420.558
S1	Winner	NY2-142	1st	Top	Barrier	422.561
S1	Winner	NY2-142	1st	Top	Barrier	427.566
S1	Winner	NY2-142	1st	Top	Wall	453.561
S1	Winner	NY2-142	1st	Top	Barrier	455.559
S1	Winner	NY2-142	1st	Top	Barrier	477.066
S1	Winner	NY2-142	1st	Top	Barrier	501.559
S1	Winner	NY2-142	1st	Top	Barrier	502.56
S1	Winner	NY2-142	1st	Top	Wall	511.06
S1	Winner	NY2-142	1st	Top	Wall	512.057
S1	Winner	NY2-142	1st	Top	Wall	514.062
S1	Winner	NY2-142	1st	Top	Barrier	534.551
S1	Winner	NY2-142	1st	Top	Barrier	551.565
S1	Winner	NY2-142	1st	Top	Wall	566.313
S1	Winner	NY2-142	1st	Top	Wall	569.054
S1	Winner	NY2-142	1st	Top	Barrier	581.814
S1	Winner	NY2-142	1st	Top	Barrier	582.803
S1	Winner	NY2-142	1st	Top	Wall	589.566
S1	Winner	NY2-142	1st	Top	Wall	592.316
S1	Winner	NY2-142	1st	Top	Barrier	615.801
S1	Winner	NY2-142	1st	Top	Barrier	624.81
S1	Winner	NY2-142	1st	Top	Wall	626.315
S1	Winner	NY2-142	1st	Top	Wall	628.312
S1	Winner	NY2-142	1st	Top	Wall	630.064
S1	Winner	NY2-142	1st	Top	Wall	632.066
S1	Winner	NY2-142	1st	Top	Wall	633.812
S1	Winner	NY2-142	1st	Top	Barrier	638.058
S1	Winner	NY2-142	1st	Top	Barrier	640.059
S1	Winner	NY2-142	1st	Top	Barrier	643.813
S1	Winner	NY2-142	1st	Top	Wall	648.803
S1	Winner	NY2-142	1st	Top	Wall	808.801
S1	Winner	NY2-142	1st	Top	Wall	864.804
S1	Winner	NY2-142	1st	Top	Wall	891.315
S1	Winner	NY2-142	1st	Top	Wall	1123.308
S1	Winner	NY2-142	1st	Top	Barrier	1226.809
S1	Winner	NY2-142	1st	Top	Wall	1328.064
S1	Winner	NY2-142	1st	Top	Wall	1330.056
S1	Winner	NY2-142	1st	Top	Barrier	1331.805
S1	Winner	NY2-142	1st	Top	Barrier	1333.566
S1	Winner	NY2-142	1st	Top	Wall	1411.808
S1	Winner	NY2-142	1st	Top	Barrier	1507.058
S1	Winner	NY2-142	1st	Top	Barrier	1577.302
S1	Loser	NY3-098	2nd	Bottom	Wall	19.055
S1	Loser	NY3-098	2nd	Bottom	Barrier	19.803
S1	Loser	NY3-098	2nd	Bottom	Barrier	141.802
S1	Loser	NY3-098	2nd	Bottom	Barrier	143.802
S1	Loser	NY3-098	2nd	Bottom	Wall	679.312
S1	Loser	NY3-098	2nd	Bottom	Barrier	685.307
S1	Loser	NY3-098	2nd	Bottom	Barrier	700.565
S1	Loser	NY3-098	2nd	Bottom	Barrier	707.801
S1	Loser	NY3-098	2nd	Bottom	Wall	708.802
S1	Loser	NY3-098	2nd	Bottom	Wall	872.055
S1	Loser	NY3-098	2nd	Bottom	Barrier	873.557
S1	Loser	NY3-098	2nd	Bottom	Barrier	1214.562
S1	Loser	NY3-098	2nd	Bottom	Barrier	1217.561
S1	Loser	NY3-098	2nd	Bottom	Wall	1256.551
S1	Loser	NY3-098	2nd	Bottom	Wall	1257.306
S1	Loser	NY3-098	2nd	Bottom	Wall	1259.301
S1	Loser	NY3-098	2nd	Bottom	Wall	1260.058
S1	Loser	NY3-098	2nd	Bottom	Wall	1261.801
S1	Loser	NY3-098	2nd	Bottom	Wall	1263.303
S1	Loser	NY3-098	2nd	Bottom	Wall	1265.055
S1	Loser	NY3-098	2nd	Bottom	Wall	1266.802
S1	Loser	NY3-098	2nd	Bottom	Wall	1268.554
S1	Loser	NY3-098	2nd	Bottom	Wall	1270.557
S1	Loser	NY3-098	2nd	Bottom	Wall	1282.808
S1	Loser	NY3-098	2nd	Bottom	Wall	1284.816
S1	Loser	NY3-098	2nd	Bottom	Barrier	1398.562
S1	Loser	NY3-098	2nd	Bottom	Wall	1453.816
S2	Loser	NY2-136	1st	Top	Barrier	10.901
S2	Loser	NY2-136	1st	Top	Barrier	17.915
S2	Loser	NY2-136	1st	Top	Barrier	18.904
S2	Loser	NY2-136	1st	Top	Barrier	20.933
S2	Loser	NY2-136	1st	Top	Wall	21.902
S2	Loser	NY2-136	1st	Top	Wall	23.917
S2	Loser	NY2-136	1st	Top	Wall	24.918
S2	Loser	NY2-136	1st	Top	Barrier	44.917
S2	Loser	NY2-136	1st	Top	Barrier	46.915
S2	Loser	NY2-136	1st	Top	Wall	48.917
S2	Loser	NY2-136	1st	Top	Wall	52.907
S2	Loser	NY2-136	1st	Top	Barrier	53.901
S2	Loser	NY2-136	1st	Top	Barrier	55.906
S2	Loser	NY2-136	1st	Top	Barrier	56.911
S2	Loser	NY2-136	1st	Top	Barrier	59.901
S2	Loser	NY2-136	1st	Top	Wall	82.652
S2	Loser	NY2-136	1st	Top	Barrier	163.917
S2	Loser	NY2-136	1st	Top	Barrier	404.913
S2	Loser	NY2-136	1st	Top	Wall	406.916
S2	Loser	NY2-136	1st	Top	Wall	420.654
S2	Loser	NY2-136	1st	Top	Wall	421.655
S2	Loser	NY2-136	1st	Top	Wall	423.652
S2	Loser	NY2-136	1st	Top	Wall	424.666
S2	Loser	NY2-136	1st	Top	Wall	426.661
S2	Loser	NY2-136	1st	Top	Barrier	511.902
S2	Loser	NY2-136	1st	Top	Barrier	557.927
S2	Loser	NY2-136	1st	Top	Barrier	559.684
S2	Loser	NY2-136	1st	Top	Barrier	561.652
S2	Loser	NY2-136	1st	Top	Barrier	671.667
S2	Loser	NY2-136	1st	Top	Barrier	698.417
S2	Loser	NY2-136	1st	Top	Barrier	700.405
S2	Loser	NY2-136	1st	Top	Wall	748.903
S2	Loser	NY2-136	1st	Top	Barrier	807.410
S2	Loser	NY2-136	1st	Top	Barrier	868.901
S2	Loser	NY2-136	1st	Top	Barrier	870.922
S2	Loser	NY2-136	1st	Top	Barrier	937.665
S2	Loser	NY2-136	1st	Top	Barrier	939.677
S2	Loser	NY2-136	1st	Top	Wall	984.906
S2	Loser	NY2-136	1st	Top	Wall	1010.651
S2	Loser	NY2-136	1st	Top	Wall	1011.653
S2	Loser	NY2-136	1st	Top	Barrier	1149.415
S2	Loser	NY2-136	1st	Top	Barrier	1239.162
S2	Loser	NY2-136	1st	Top	Barrier	1321.902
S2	Loser	NY2-136	1st	Top	Wall	1420.151
S2	Loser	NY2-136	1st	Top	Wall	1508.651
S2	Loser	NY2-136	1st	Top	Barrier	1589.926
S2	Loser	NY2-136	1st	Top	Wall	1618.901
S2	Winner	NY3-102	2nd	Bottom	Barrier	15.904
S2	Winner	NY3-102	2nd	Bottom	Wall	25.901
S2	Winner	NY3-102	2nd	Bottom	Wall	26.913
S2	Winner	NY3-102	2nd	Bottom	Wall	27.922
S2	Winner	NY3-102	2nd	Bottom	Wall	29.902
S2	Winner	NY3-102	2nd	Bottom	Wall	30.930
S2	Winner	NY3-102	2nd	Bottom	Barrier	32.917
S2	Winner	NY3-102	2nd	Bottom	Barrier	36.912
S2	Winner	NY3-102	2nd	Bottom	Barrier	38.916
S2	Winner	NY3-102	2nd	Bottom	Wall	39.913
S2	Winner	NY3-102	2nd	Bottom	Wall	40.902
S2	Winner	NY3-102	2nd	Bottom	Wall	42.930
S2	Winner	NY3-102	2nd	Bottom	Wall	63.920
S2	Winner	NY3-102	2nd	Bottom	Wall	68.932
S2	Winner	NY3-102	2nd	Bottom	Barrier	98.906
S2	Winner	NY3-102	2nd	Bottom	Barrier	100.913
S2	Winner	NY3-102	2nd	Bottom	Wall	190.904
S2	Winner	NY3-102	2nd	Bottom	Wall	191.916
S2	Winner	NY3-102	2nd	Bottom	Barrier	195.915
S2	Winner	NY3-102	2nd	Bottom	Wall	264.908
S2	Winner	NY3-102	2nd	Bottom	Wall	345.651
S2	Winner	NY3-102	2nd	Bottom	Wall	346.430
S2	Winner	NY3-102	2nd	Bottom	Wall	348.401
S2	Winner	NY3-102	2nd	Bottom	Wall	399.920
S2	Winner	NY3-102	2nd	Bottom	Wall	400.917
S2	Winner	NY3-102	2nd	Bottom	Barrier	402.912
S2	Winner	NY3-102	2nd	Bottom	Wall	409.907
S2	Winner	NY3-102	2nd	Bottom	Barrier	414.922
S2	Winner	NY3-102	2nd	Bottom	Barrier	461.650
S2	Winner	NY3-102	2nd	Bottom	Barrier	487.409
S2	Winner	NY3-102	2nd	Bottom	Barrier	489.410
S2	Winner	NY3-102	2nd	Bottom	Wall	495.166
S2	Winner	NY3-102	2nd	Bottom	Wall	497.151
S2	Winner	NY3-102	2nd	Bottom	Wall	498.908
S2	Winner	NY3-102	2nd	Bottom	Barrier	499.903
S2	Winner	NY3-102	2nd	Bottom	Barrier	544.663
S2	Winner	NY3-102	2nd	Bottom	Barrier	579.661
S2	Winner	NY3-102	2nd	Bottom	Barrier	580.651
S2	Winner	NY3-102	2nd	Bottom	Barrier	582.655
S2	Winner	NY3-102	2nd	Bottom	Wall	583.650
S2	Winner	NY3-102	2nd	Bottom	Barrier	591.655
S2	Winner	NY3-102	2nd	Bottom	Barrier	592.651
S2	Winner	NY3-102	2nd	Bottom	Barrier	594.657
S2	Winner	NY3-102	2nd	Bottom	Barrier	602.676
S2	Winner	NY3-102	2nd	Bottom	Barrier	604.654
S2	Winner	NY3-102	2nd	Bottom	Wall	605.657
S2	Winner	NY3-102	2nd	Bottom	Wall	607.654
S2	Winner	NY3-102	2nd	Bottom	Wall	642.651
S2	Winner	NY3-102	2nd	Bottom	Barrier	683.666
S2	Winner	NY3-102	2nd	Bottom	Barrier	690.652
S2	Winner	NY3-102	2nd	Bottom	Barrier	694.656
S2	Winner	NY3-102	2nd	Bottom	Wall	711.401
S2	Winner	NY3-102	2nd	Bottom	Barrier	719.413
S2	Winner	NY3-102	2nd	Bottom	Barrier	731.404
S2	Winner	NY3-102	2nd	Bottom	Barrier	768.651
S2	Winner	NY3-102	2nd	Bottom	Barrier	770.651
S2	Winner	NY3-102	2nd	Bottom	Wall	774.667
S2	Winner	NY3-102	2nd	Bottom	Wall	776.651
S2	Winner	NY3-102	2nd	Bottom	Wall	778.678
S2	Winner	NY3-102	2nd	Bottom	Wall	779.652
S2	Winner	NY3-102	2nd	Bottom	Wall	782.652
S2	Winner	NY3-102	2nd	Bottom	Barrier	785.651
S2	Winner	NY3-102	2nd	Bottom	Barrier	802.417
S2	Winner	NY3-102	2nd	Bottom	Barrier	803.402
S2	Winner	NY3-102	2nd	Bottom	Barrier	805.411
S2	Winner	NY3-102	2nd	Bottom	Barrier	808.408
S2	Winner	NY3-102	2nd	Bottom	Wall	837.917
S2	Winner	NY3-102	2nd	Bottom	Wall	838.917
S2	Winner	NY3-102	2nd	Bottom	Wall	840.935
S2	Winner	NY3-102	2nd	Bottom	Wall	841.917
S2	Winner	NY3-102	2nd	Bottom	Barrier	923.905
S2	Winner	NY3-102	2nd	Bottom	Wall	940.667
S2	Winner	NY3-102	2nd	Bottom	Barrier	958.650
S2	Winner	NY3-102	2nd	Bottom	Barrier	994.917
S2	Winner	NY3-102	2nd	Bottom	Barrier	996.913
S2	Winner	NY3-102	2nd	Bottom	Barrier	998.902
S2	Winner	NY3-102	2nd	Bottom	Wall	1004.664
S2	Winner	NY3-102	2nd	Bottom	Barrier	1006.655
S2	Winner	NY3-102	2nd	Bottom	Barrier	1008.662
S2	Winner	NY3-102	2nd	Bottom	Barrier	1032.667
S2	Winner	NY3-102	2nd	Bottom	Barrier	1044.657
S2	Winner	NY3-102	2nd	Bottom	Barrier	1062.651
S2	Winner	NY3-102	2nd	Bottom	Barrier	1064.662
S2	Winner	NY3-102	2nd	Bottom	Barrier	1066.667
S2	Winner	NY3-102	2nd	Bottom	Wall	1072.657
S2	Winner	NY3-102	2nd	Bottom	Wall	1075.665
S2	Winner	NY3-102	2nd	Bottom	Wall	1076.663
S2	Winner	NY3-102	2nd	Bottom	Barrier	1082.662
S2	Winner	NY3-102	2nd	Bottom	Barrier	1090.658
S2	Winner	NY3-102	2nd	Bottom	Barrier	1099.416
S2	Winner	NY3-102	2nd	Bottom	Barrier	1130.401
S2	Winner	NY3-102	2nd	Bottom	Barrier	1174.416
S2	Winner	NY3-102	2nd	Bottom	Barrier	1176.403
S2	Winner	NY3-102	2nd	Bottom	Barrier	1177.407
S2	Winner	NY3-102	2nd	Bottom	Barrier	1243.901
S2	Winner	NY3-102	2nd	Bottom	Barrier	1245.914
S2	Winner	NY3-102	2nd	Bottom	Barrier	1247.911
S2	Winner	NY3-102	2nd	Bottom	Barrier	1249.912
S2	Winner	NY3-102	2nd	Bottom	Barrier	1300.157
S2	Winner	NY3-102	2nd	Bottom	Barrier	1301.153
S2	Winner	NY3-102	2nd	Bottom	Barrier	1303.161
S2	Winner	NY3-102	2nd	Bottom	Barrier	1304.157
S2	Winner	NY3-102	2nd	Bottom	Wall	1306.183
S2	Winner	NY3-102	2nd	Bottom	Barrier	1313.154
S2	Winner	NY3-102	2nd	Bottom	Barrier	1350.684
S2	Winner	NY3-102	2nd	Bottom	Wall	1440.165
S2	Winner	NY3-102	2nd	Bottom	Wall	1442.166
S2	Winner	NY3-102	2nd	Bottom	Barrier	1445.162
S2	Winner	NY3-102	2nd	Bottom	Barrier	1470.660
S2	Winner	NY3-102	2nd	Bottom	Barrier	1575.901
S2	Winner	NY3-102	2nd	Bottom	Barrier	1577.902
S2	Winner	NY3-102	2nd	Bottom	Barrier	1583.903
S2	Winner	NY3-102	2nd	Bottom	Wall	1640.401
S2	Winner	NY3-102	2nd	Bottom	Barrier	1668.402
S2	Loser	NY2-154	1st	Top	Barrier	1073.653
S2	Loser	NY2-154	1st	Top	Barrier	1075.909
S2	Loser	NY2-154	1st	Top	Barrier	1644.656
S2	Winner	NY3-103	2nd	Bottom	Barrier	140.671
S2	Winner	NY3-103	2nd	Bottom	Barrier	142.902
S2	Winner	NY3-103	2nd	Bottom	Barrier	145.152
S2	Winner	NY3-103	2nd	Bottom	Wall	647.417
S2	Winner	NY3-103	2nd	Bottom	Wall	649.908
S2	Winner	NY3-103	2nd	Bottom	Wall	654.422
S2	Winner	NY3-103	2nd	Bottom	Wall	660.419
S2	Winner	NY3-103	2nd	Bottom	Barrier	747.402
S2	Winner	NY3-103	2nd	Bottom	Barrier	748.402
S2	Winner	NY3-103	2nd	Bottom	Barrier	817.421
S2	Winner	NY3-103	2nd	Bottom	Barrier	880.655
S2	Winner	NY3-103	2nd	Bottom	Barrier	920.157
S2	Winner	NY3-103	2nd	Bottom	Barrier	922.414
S2	Winner	NY3-103	2nd	Bottom	Wall	963.668
S2	Winner	NY3-103	2nd	Bottom	Wall	1103.91
S2	Winner	NY3-103	2nd	Bottom	Barrier	1154.66
S2	Winner	NY3-103	2nd	Bottom	Barrier	1361.404
S2	Winner	NY3-103	2nd	Bottom	Barrier	1515.165
S2	Loser	NY2-157	1st	Top	Wall	27.157
S2	Loser	NY2-157	1st	Top	Wall	29.165
S2	Loser	NY2-157	1st	Top	Wall	31.151
S2	Loser	NY2-157	1st	Top	Wall	32.165
S2	Loser	NY2-157	1st	Top	Wall	34.168
S2	Loser	NY2-157	1st	Top	Wall	36.151
S2	Loser	NY2-157	1st	Top	Wall	46.164
S2	Loser	NY2-157	1st	Top	Wall	47.152
S2	Loser	NY2-157	1st	Top	Wall	49.156
S2	Loser	NY2-157	1st	Top	Barrier	50.168
S2	Loser	NY2-157	1st	Top	Barrier	51.152
S2	Loser	NY2-157	1st	Top	Barrier	53.152
S2	Loser	NY2-157	1st	Top	Barrier	54.167
S2	Loser	NY2-157	1st	Top	Wall	64.151
S2	Loser	NY2-157	1st	Top	Wall	66.168
S2	Loser	NY2-157	1st	Top	Wall	67.15
S2	Loser	NY2-157	1st	Top	Wall	69.16
S2	Loser	NY2-157	1st	Top	Wall	70.157
S2	Loser	NY2-157	1st	Top	Wall	72.162
S2	Loser	NY2-157	1st	Top	Wall	73.168
S2	Loser	NY2-157	1st	Top	Wall	74.158
S2	Loser	NY2-157	1st	Top	Wall	76.152
S2	Loser	NY2-157	1st	Top	Wall	80.153
S2	Loser	NY2-157	1st	Top	Barrier	128.154
S2	Loser	NY2-157	1st	Top	Barrier	144.151
S2	Loser	NY2-157	1st	Top	Barrier	146.159
S2	Loser	NY2-157	1st	Top	Wall	147.158
S2	Loser	NY2-157	1st	Top	Wall	164.151
S2	Loser	NY2-157	1st	Top	Wall	165.157
S2	Loser	NY2-157	1st	Top	Barrier	197.908
S2	Loser	NY2-157	1st	Top	Wall	222.901
S2	Loser	NY2-157	1st	Top	Wall	223.918
S2	Loser	NY2-157	1st	Top	Barrier	260.902
S2	Loser	NY2-157	1st	Top	Barrier	262.908
S2	Loser	NY2-157	1st	Top	Wall	336.401
S2	Loser	NY2-157	1st	Top	Wall	361.171
S2	Loser	NY2-157	1st	Top	Wall	527.171
S2	Loser	NY2-157	1st	Top	Barrier	700.412
S2	Loser	NY2-157	1st	Top	Barrier	760.653
S2	Loser	NY2-157	1st	Top	Wall	870.682
S2	Loser	NY2-157	1st	Top	Barrier	1012.656
S2	Loser	NY2-157	1st	Top	Wall	1148.932
S2	Loser	NY2-157	1st	Top	Barrier	1150.653
S2	Loser	NY2-157	1st	Top	Wall	1505.659
S2	Loser	NY2-157	1st	Top	Barrier	1554.928
S2	Loser	NY2-157	1st	Top	Barrier	1563.182
S2	Loser	NY2-157	1st	Top	Barrier	1564.904
S2	Loser	NY2-157	1st	Top	Barrier	1568.167
S2	Winner	NY3-110	2nd	Bottom	NA	NA
S2	Loser	NY2-159	2nd	Bottom	Barrier	334.115
S2	Loser	NY2-159	2nd	Bottom	Barrier	381.627
S2	Loser	NY2-159	2nd	Bottom	Wall	383.868
S2	Loser	NY2-159	2nd	Bottom	Barrier	749.627
S2	Loser	NY2-159	2nd	Bottom	Barrier	877.359
S2	Loser	NY2-159	2nd	Bottom	Barrier	906.368
S2	Loser	NY2-159	2nd	Bottom	Barrier	1213.878
S2	Loser	NY2-159	2nd	Bottom	Barrier	1464.621
S2	Winner	NY3-109	1st	Top	Barrier	319.378
S2	Winner	NY3-109	1st	Top	Barrier	324.865
S2	Winner	NY3-109	1st	Top	Barrier	329.378
S2	Winner	NY3-109	1st	Top	Barrier	356.115
S2	Winner	NY3-109	1st	Top	Barrier	358.123
S2	Winner	NY3-109	1st	Top	Barrier	360.615
S2	Winner	NY3-109	1st	Top	Barrier	362.857
S2	Winner	NY3-109	1st	Top	Barrier	368.859
S2	Winner	NY3-109	1st	Top	Barrier	372.116
S2	Winner	NY3-109	1st	Top	Barrier	374.358
S2	Winner	NY3-109	1st	Top	Barrier	391.114
S2	Winner	NY3-109	1st	Top	Barrier	392.115
S2	Winner	NY3-109	1st	Top	Barrier	524.113
S2	Winner	NY3-109	1st	Top	Barrier	582.109
S2	Winner	NY3-109	1st	Top	Barrier	776.877
S2	Winner	NY3-109	1st	Top	Barrier	788.361
S2	Winner	NY3-109	1st	Top	Barrier	1131.37
S2	Winner	NY3-109	1st	Top	Barrier	1140.374
S2	Winner	NY3-109	1st	Top	Barrier	1159.858
S2	Winner	NY3-109	1st	Top	Barrier	1175.86
S2	Winner	NY3-109	1st	Top	Barrier	1178.108
S2	Winner	NY3-109	1st	Top	Wall	1189.362
S2	Winner	NY3-109	1st	Top	Barrier	1599.115
S2	Winner	NY3-109	1st	Top	Barrier	1601.61
S2	Loser	NY2-188	2nd	Bottom	Barrier	1171.188
S2	Loser	NY2-188	2nd	Bottom	Barrier	1174.937
S2	Loser	NY2-188	2nd	Bottom	Barrier	1206.181
S2	Winner	NY3-126	1st	Top	NA	NA
S3	Loser	NY2-177	1st	Top	Barrier	18.409
S3	Loser	NY2-177	1st	Top	Wall	20.913
S3	Loser	NY2-177	1st	Top	Wall	23.653
S3	Loser	NY2-177	1st	Top	Wall	26.419
S3	Loser	NY2-177	1st	Top	Wall	27.922
S3	Loser	NY2-177	1st	Top	Wall	30.902
S3	Loser	NY2-177	1st	Top	Wall	33.403
S3	Loser	NY2-177	1st	Top	Wall	34.671
S3	Loser	NY2-177	1st	Top	Barrier	40.401
S3	Loser	NY2-177	1st	Top	Wall	41.655
S3	Loser	NY2-177	1st	Top	Wall	43.152
S3	Loser	NY2-177	1st	Top	Wall	45.903
S3	Loser	NY2-177	1st	Top	Wall	48.409
S3	Loser	NY2-177	1st	Top	Wall	49.921
S3	Loser	NY2-177	1st	Top	Wall	51.414
S3	Loser	NY2-177	1st	Top	Wall	52.903
S3	Loser	NY2-177	1st	Top	Wall	55.665
S3	Loser	NY2-177	1st	Top	Barrier	57.175
S3	Loser	NY2-177	1st	Top	Wall	77.653
S3	Loser	NY2-177	1st	Top	Wall	98.417
S3	Loser	NY2-177	1st	Top	Wall	141.903
S3	Loser	NY2-177	1st	Top	Wall	144.414
S3	Loser	NY2-177	1st	Top	Wall	147.17
S3	Loser	NY2-177	1st	Top	Wall	150.151
S3	Loser	NY2-177	1st	Top	Barrier	151.422
S3	Loser	NY2-177	1st	Top	Barrier	155.917
S3	Loser	NY2-177	1st	Top	Barrier	166.675
S3	Loser	NY2-177	1st	Top	Barrier	168.163
S3	Loser	NY2-177	1st	Top	Barrier	170.916
S3	Loser	NY2-177	1st	Top	Barrier	172.422
S3	Loser	NY2-177	1st	Top	Barrier	175.402
S3	Loser	NY2-177	1st	Top	Barrier	195.152
S3	Loser	NY2-177	1st	Top	Barrier	199.161
S3	Loser	NY2-177	1st	Top	Barrier	202.151
S3	Loser	NY2-177	1st	Top	Barrier	222.174
S3	Loser	NY2-177	1st	Top	Barrier	225.171
S3	Loser	NY2-177	1st	Top	Barrier	227.922
S3	Loser	NY2-177	1st	Top	Barrier	230.663
S3	Loser	NY2-177	1st	Top	Barrier	237.163
S3	Loser	NY2-177	1st	Top	Wall	238.662
S3	Loser	NY2-177	1st	Top	Wall	241.673
S3	Loser	NY2-177	1st	Top	Wall	243.154
S3	Loser	NY2-177	1st	Top	Barrier	247.159
S3	Loser	NY2-177	1st	Top	Wall	249.663
S3	Loser	NY2-177	1st	Top	Barrier	277.412
S3	Loser	NY2-177	1st	Top	Barrier	280.17
S3	Loser	NY2-177	1st	Top	Wall	287.16
S3	Loser	NY2-177	1st	Top	Barrier	288.662
S3	Loser	NY2-177	1st	Top	Barrier	291.412
S3	Loser	NY2-177	1st	Top	Wall	294.41
S3	Loser	NY2-177	1st	Top	Wall	297.174
S3	Loser	NY2-177	1st	Top	Wall	300.161
S3	Loser	NY2-177	1st	Top	Wall	302.91
S3	Loser	NY2-177	1st	Top	Barrier	310.911
S3	Loser	NY2-177	1st	Top	Barrier	312.411
S3	Loser	NY2-177	1st	Top	Barrier	315.17
S3	Loser	NY2-177	1st	Top	Barrier	318.159
S3	Loser	NY2-177	1st	Top	Wall	322.409
S3	Loser	NY2-177	1st	Top	Wall	324.911
S3	Loser	NY2-177	1st	Top	Wall	330.66
S3	Loser	NY2-177	1st	Top	Barrier	355.42
S3	Loser	NY2-177	1st	Top	Barrier	376.403
S3	Loser	NY2-177	1st	Top	Barrier	380.676
S3	Loser	NY2-177	1st	Top	Wall	382.16
S3	Loser	NY2-177	1st	Top	Wall	384.903
S3	Loser	NY2-177	1st	Top	Wall	386.168
S3	Loser	NY2-177	1st	Top	Barrier	395.403
S3	Loser	NY2-177	1st	Top	Barrier	404.414
S3	Loser	NY2-177	1st	Top	Wall	407.401
S3	Loser	NY2-177	1st	Top	Wall	564.922
S3	Loser	NY2-177	1st	Top	Wall	569.163
S3	Loser	NY2-177	1st	Top	Barrier	598.423
S3	Loser	NY2-177	1st	Top	Barrier	601.413
S3	Loser	NY2-177	1st	Top	Barrier	606.902
S3	Loser	NY2-177	1st	Top	Barrier	609.411
S3	Loser	NY2-177	1st	Top	Barrier	616.901
S3	Loser	NY2-177	1st	Top	Wall	633.926
S3	Loser	NY2-177	1st	Top	Barrier	683.904
S3	Loser	NY2-177	1st	Top	Barrier	790.402
S3	Loser	NY2-177	1st	Top	Wall	968.172
S3	Loser	NY2-177	1st	Top	Wall	971.161
S3	Loser	NY2-177	1st	Top	Wall	972.653
S3	Loser	NY2-177	1st	Top	Wall	975.409
S3	Loser	NY2-177	1st	Top	Wall	978.156
S3	Loser	NY2-177	1st	Top	Barrier	979.666
S3	Loser	NY2-177	1st	Top	Barrier	1122.152
S3	Loser	NY2-177	1st	Top	Wall	1222.916
S3	Loser	NY2-177	1st	Top	Wall	1225.663
S3	Loser	NY2-177	1st	Top	Wall	1228.651
S3	Loser	NY2-177	1st	Top	Barrier	1231.401
S3	Loser	NY2-177	1st	Top	Barrier	1385.67
S3	Loser	NY2-177	1st	Top	Wall	1560.903
S3	Winner	NY3-139	2nd	Bottom	Barrier	65.168
S3	Winner	NY3-139	2nd	Bottom	Wall	77.653
S3	Winner	NY3-139	2nd	Bottom	Wall	78.903
S3	Winner	NY3-139	2nd	Bottom	Wall	81.653
S3	Winner	NY3-139	2nd	Bottom	Wall	84.418
S3	Winner	NY3-139	2nd	Bottom	Wall	87.163
S3	Winner	NY3-139	2nd	Bottom	Wall	88.663
S3	Winner	NY3-139	2nd	Bottom	Wall	90.165
S3	Winner	NY3-139	2nd	Bottom	Wall	93.152
S3	Winner	NY3-139	2nd	Bottom	Wall	94.403
S3	Winner	NY3-139	2nd	Bottom	Barrier	270.41
S3	Winner	NY3-139	2nd	Bottom	Barrier	622.16
S3	Winner	NY3-139	2nd	Bottom	Barrier	647.651
S3	Winner	NY3-139	2nd	Bottom	Barrier	665.677
S3	Winner	NY3-139	2nd	Bottom	Barrier	753.152
S3	Winner	NY3-139	2nd	Bottom	Wall	920.415
S3	Winner	NY3-139	2nd	Bottom	Barrier	927.176
S3	Winner	NY3-139	2nd	Bottom	Barrier	982.413
S3	Winner	NY3-139	2nd	Bottom	Wall	985.156
S3	Winner	NY3-139	2nd	Bottom	Wall	986.407
S3	Winner	NY3-139	2nd	Bottom	Wall	989.418
S3	Winner	NY3-139	2nd	Bottom	Wall	1088.402
S3	Winner	NY3-139	2nd	Bottom	Barrier	1101.917
S3	Winner	NY3-139	2nd	Bottom	Barrier	1104.656
S3	Winner	NY3-139	2nd	Bottom	Barrier	1107.402
S3	Winner	NY3-139	2nd	Bottom	Barrier	1111.168
S3	Winner	NY3-139	2nd	Bottom	Barrier	1277.403
S3	Winner	NY3-139	2nd	Bottom	Wall	1355.903
S3	Winner	NY3-139	2nd	Bottom	Wall	1423.664
S3	Loser	NY2-189	1st	Top	Wall	113.151
S3	Loser	NY2-189	1st	Top	Barrier	170.412
S3	Loser	NY2-189	1st	Top	Barrier	332.403
S3	Loser	NY2-189	1st	Top	Barrier	643.674
S3	Loser	NY2-189	1st	Top	Barrier	652.413
S3	Loser	NY2-189	1st	Top	Barrier	743.672
S3	Loser	NY2-189	1st	Top	Barrier	807.404
S3	Loser	NY2-189	1st	Top	Barrier	842.408
S3	Loser	NY2-189	1st	Top	Wall	1217.908
S3	Loser	NY2-189	1st	Top	Barrier	1589.173
S3	Winner	NY3-140	2nd	Bottom	Barrier	37.402
S3	Winner	NY3-140	2nd	Bottom	Barrier	38.404
S3	Winner	NY3-140	2nd	Bottom	Wall	40.401
S3	Winner	NY3-140	2nd	Bottom	Barrier	61.402
S3	Winner	NY3-140	2nd	Bottom	Barrier	71.402
S3	Winner	NY3-140	2nd	Bottom	Barrier	103.173
S3	Winner	NY3-140	2nd	Bottom	Barrier	124.402
S3	Winner	NY3-140	2nd	Bottom	Barrier	137.901
S3	Winner	NY3-140	2nd	Bottom	Wall	147.901
S3	Winner	NY3-140	2nd	Bottom	Barrier	170.412
S3	Winner	NY3-140	2nd	Bottom	Barrier	386.163
S3	Winner	NY3-140	2nd	Bottom	Barrier	392.407
S3	Winner	NY3-140	2nd	Bottom	Barrier	499.909
S3	Winner	NY3-140	2nd	Bottom	Barrier	501.173
S3	Winner	NY3-140	2nd	Bottom	Barrier	503.666
S3	Winner	NY3-140	2nd	Bottom	Barrier	611.152
S3	Winner	NY3-140	2nd	Bottom	Barrier	706.154
S3	Winner	NY3-140	2nd	Bottom	Barrier	722.423
S3	Winner	NY3-140	2nd	Bottom	Wall	732.418
S3	Winner	NY3-140	2nd	Bottom	Barrier	737.424
S3	Winner	NY3-140	2nd	Bottom	Barrier	741.154
S3	Winner	NY3-140	2nd	Bottom	Barrier	858.651
S3	Winner	NY3-140	2nd	Bottom	Barrier	957.401
S3	Winner	NY3-140	2nd	Bottom	Barrier	1002.408
S3	Winner	NY3-140	2nd	Bottom	Wall	1032.408
S3	Winner	NY3-140	2nd	Bottom	Wall	1074.916
S3	Winner	NY3-140	2nd	Bottom	Barrier	1096.164
S3	Winner	NY3-140	2nd	Bottom	Barrier	1098.66
S3	Winner	NY3-140	2nd	Bottom	Barrier	1102.404
S3	Winner	NY3-140	2nd	Bottom	Barrier	1104.901
S3	Winner	NY3-140	2nd	Bottom	Barrier	1116.151
S3	Winner	NY3-140	2nd	Bottom	Barrier	1215.412
S3	Winner	NY3-140	2nd	Bottom	Barrier	1239.151
S3	Winner	NY3-140	2nd	Bottom	Barrier	1364.164
S3	Winner	NY3-140	2nd	Bottom	Barrier	1366.652
S3	Winner	NY3-140	2nd	Bottom	Barrier	1369.153
S3	Winner	NY3-140	2nd	Bottom	Barrier	1380.418
S3	Winner	NY3-140	2nd	Bottom	Barrier	1407.919
S3	Winner	NY3-140	2nd	Bottom	Barrier	1437.902
S3	Winner	NY3-140	2nd	Bottom	Barrier	1441.662
S3	Winner	NY3-140	2nd	Bottom	Barrier	1485.402
S3	Winner	NY3-140	2nd	Bottom	Barrier	1486.652
S3	Winner	NY3-140	2nd	Bottom	Barrier	1584.151
S3	Winner	NY3-140	2nd	Bottom	Barrier	1586.673
S3	Winner	NY3-140	2nd	Bottom	Barrier	1611.672
S3	Winner	NY3-140	2nd	Bottom	Barrier	1612.905
S3	Winner	NY3-140	2nd	Bottom	Barrier	1620.406
S3	Loser	NY2-193	1st	Top	Barrier	631.424
S3	Loser	NY2-193	1st	Top	Barrier	640.43
S3	Loser	NY2-193	1st	Top	Barrier	895.407
S3	Loser	NY2-193	1st	Top	Barrier	1079.668
S3	Loser	NY2-193	1st	Top	Barrier	1420.179
S3	Loser	NY2-193	1st	Top	Barrier	1629.179
S3	Winner	NY3-141	2nd	Bottom	Barrier	550.403
S3	Winner	NY3-141	2nd	Bottom	Wall	589.409
S3	Winner	NY3-141	2nd	Bottom	Barrier	856.666
S3	Winner	NY3-141	2nd	Bottom	Barrier	916.401
S3	Winner	NY3-141	2nd	Bottom	Barrier	1052.662
S3	Winner	NY3-141	2nd	Bottom	Barrier	1111.177
S3	Winner	NY3-141	2nd	Bottom	Barrier	1244.652
S3	Winner	NY3-141	2nd	Bottom	Barrier	1563.179
S4	Winner	NY2-176	1st	Top	Barrier	956.861
S4	Winner	NY2-176	1st	Top	Barrier	957.861
S4	Winner	NY2-176	1st	Top	Wall	959.105
S4	Winner	NY2-176	1st	Top	Barrier	962.622
S4	Winner	NY2-176	1st	Top	Wall	1448.364
S4	Winner	NY2-176	1st	Top	Barrier	1624.366
S4	Winner	NY2-176	1st	Top	Barrier	1627.86
S4	Loser	NY3-132	2nd	Bottom	Barrier	96.921
S4	Loser	NY3-132	2nd	Bottom	Barrier	635.364
S4	Loser	NY3-132	2nd	Bottom	Barrier	636.372
S4	Loser	NY3-132	2nd	Bottom	Barrier	648.369
S4	Loser	NY3-132	2nd	Bottom	Barrier	828.872
S4	Loser	NY3-132	2nd	Bottom	Wall	1012.872
S4	Loser	NY3-132	2nd	Bottom	Wall	1014.121
S4	Loser	NY3-132	2nd	Bottom	Wall	1016.352
S4	Loser	NY3-132	2nd	Bottom	Barrier	1185.622
S4	Loser	NY3-132	2nd	Bottom	Wall	1583.357
S4	Loser	NY3-132	2nd	Bottom	Wall	1585.367
S4	Loser	NY3-132	2nd	Bottom	Wall	1587.617
S4	Loser	NY3-132	2nd	Bottom	Wall	1645.354
S4	Loser	NY2-199	1st	Top	Barrier	38.661
S4	Loser	NY2-199	1st	Top	Barrier	39.901
S4	Loser	NY2-199	1st	Top	Barrier	41.903
S4	Loser	NY2-199	1st	Top	Barrier	44.402
S4	Loser	NY2-199	1st	Top	Barrier	50.159
S4	Loser	NY2-199	1st	Top	Barrier	59.171
S4	Loser	NY2-199	1st	Top	Barrier	89.42
S4	Loser	NY2-199	1st	Top	Barrier	90.662
S4	Loser	NY2-199	1st	Top	Barrier	96.402
S4	Loser	NY2-199	1st	Top	Wall	270.401
S4	Loser	NY2-199	1st	Top	Barrier	274.917
S4	Loser	NY2-199	1st	Top	Barrier	448.921
S4	Loser	NY2-199	1st	Top	Barrier	579.168
S4	Loser	NY2-199	1st	Top	Wall	791.401
S4	Loser	NY2-199	1st	Top	Wall	1107.174
S4	Loser	NY2-199	1st	Top	Wall	1333.156
S4	Loser	NY2-199	1st	Top	Barrier	1648.919
S4	Winner	NY3-133	2nd	Bottom	Barrier	61.402
S4	Winner	NY3-133	2nd	Bottom	Wall	68.171
S4	Winner	NY3-133	2nd	Bottom	Barrier	122.903
S4	Winner	NY3-133	2nd	Bottom	Wall	123.921
S4	Winner	NY3-133	2nd	Bottom	Wall	125.171
S4	Winner	NY3-133	2nd	Bottom	Wall	156.411
S4	Winner	NY3-133	2nd	Bottom	Wall	510.427
S4	Winner	NY3-133	2nd	Bottom	Barrier	721.152
S4	Winner	NY3-133	2nd	Bottom	Barrier	1091.902
S4	Winner	NY3-133	2nd	Bottom	Wall	1322.164
S4	Winner	NY3-133	2nd	Bottom	Wall	1567.901
S4	Loser	NY2-200	2nd	Bottom	Barrier	885.911
S4	Loser	NY2-200	2nd	Bottom	Barrier	895.402
S4	Loser	NY2-200	2nd	Bottom	Wall	1002.908
S4	Loser	NY2-200	2nd	Bottom	Barrier	1068.668
S4	Loser	NY2-200	2nd	Bottom	Barrier	1092.919
S4	Loser	NY2-200	2nd	Bottom	Barrier	1266.91
S4	Winner	NY3-131	1st	Top	Barrier	10.161
S4	Winner	NY3-131	1st	Top	Barrier	11.402
S4	Winner	NY3-131	1st	Top	Barrier	13.41
S4	Winner	NY3-131	1st	Top	Barrier	14.669
S4	Winner	NY3-131	1st	Top	Barrier	17.151
S4	Winner	NY3-131	1st	Top	Barrier	19.17
S4	Winner	NY3-131	1st	Top	Barrier	20.404
S4	Winner	NY3-131	1st	Top	Barrier	21.664
S4	Winner	NY3-131	1st	Top	Barrier	23.921
S4	Winner	NY3-131	1st	Top	Barrier	25.158
S4	Winner	NY3-131	1st	Top	Barrier	26.405
S4	Winner	NY3-131	1st	Top	Wall	27.668
S4	Winner	NY3-131	1st	Top	Wall	30.171
S4	Winner	NY3-131	1st	Top	Wall	31.409
S4	Winner	NY3-131	1st	Top	Wall	32.664
S4	Winner	NY3-131	1st	Top	Wall	34.912
S4	Winner	NY3-131	1st	Top	Barrier	36.166
S4	Winner	NY3-131	1st	Top	Barrier	43.403
S4	Winner	NY3-131	1st	Top	Barrier	44.404
S4	Winner	NY3-131	1st	Top	Wall	45.664
S4	Winner	NY3-131	1st	Top	Wall	47.921
S4	Winner	NY3-131	1st	Top	Wall	49.169
S4	Winner	NY3-131	1st	Top	Wall	51.405
S4	Winner	NY3-131	1st	Top	Wall	52.664
S4	Winner	NY3-131	1st	Top	Barrier	54.907
S4	Winner	NY3-131	1st	Top	Barrier	57.404
S4	Winner	NY3-131	1st	Top	Barrier	58.41
S4	Winner	NY3-131	1st	Top	Barrier	59.664
S4	Winner	NY3-131	1st	Top	Barrier	69.921
S4	Winner	NY3-131	1st	Top	Barrier	71.155
S4	Winner	NY3-131	1st	Top	Barrier	72.403
S4	Winner	NY3-131	1st	Top	Barrier	74.664
S4	Winner	NY3-131	1st	Top	Barrier	75.902
S4	Winner	NY3-131	1st	Top	Barrier	77.911
S4	Winner	NY3-131	1st	Top	Wall	78.913
S4	Winner	NY3-131	1st	Top	Wall	81.166
S4	Winner	NY3-131	1st	Top	Wall	83.409
S4	Winner	NY3-131	1st	Top	Wall	84.664
S4	Winner	NY3-131	1st	Top	Wall	87.669
S4	Winner	NY3-131	1st	Top	Wall	89.908
S4	Winner	NY3-131	1st	Top	Wall	93.401
S4	Winner	NY3-131	1st	Top	Barrier	109.663
S4	Winner	NY3-131	1st	Top	Wall	112.921
S4	Winner	NY3-131	1st	Top	Wall	119.663
S4	Winner	NY3-131	1st	Top	Wall	120.919
S4	Winner	NY3-131	1st	Top	Wall	123.401
S4	Winner	NY3-131	1st	Top	Wall	147.157
S4	Winner	NY3-131	1st	Top	Wall	149.403
S4	Winner	NY3-131	1st	Top	Wall	151.421
S4	Winner	NY3-131	1st	Top	Wall	152.663
S4	Winner	NY3-131	1st	Top	Wall	154.912
S4	Winner	NY3-131	1st	Top	Wall	156.921
S4	Winner	NY3-131	1st	Top	Wall	159.417
S4	Winner	NY3-131	1st	Top	Wall	161.671
S4	Winner	NY3-131	1st	Top	Barrier	167.171
S4	Winner	NY3-131	1st	Top	Barrier	169.409
S4	Winner	NY3-131	1st	Top	Barrier	171.662
S4	Winner	NY3-131	1st	Top	Wall	200.921
S4	Winner	NY3-131	1st	Top	Wall	202.17
S4	Winner	NY3-131	1st	Top	Wall	204.402
S4	Winner	NY3-131	1st	Top	Wall	205.402
S4	Winner	NY3-131	1st	Top	Wall	207.669
S4	Winner	NY3-131	1st	Top	Barrier	215.661
S4	Winner	NY3-131	1st	Top	Barrier	217.915
S4	Winner	NY3-131	1st	Top	Barrier	277.401
S4	Winner	NY3-131	1st	Top	Barrier	290.915
S4	Winner	NY3-131	1st	Top	Wall	293.159
S4	Winner	NY3-131	1st	Top	Wall	295.402
S4	Winner	NY3-131	1st	Top	Barrier	303.408
S4	Winner	NY3-131	1st	Top	Barrier	320.655
S4	Winner	NY3-131	1st	Top	Barrier	326.157
S4	Winner	NY3-131	1st	Top	Wall	328.42
S4	Winner	NY3-131	1st	Top	Wall	329.671
S4	Winner	NY3-131	1st	Top	Wall	331.903
S4	Winner	NY3-131	1st	Top	Wall	335.421
S4	Winner	NY3-131	1st	Top	Wall	337.668
S4	Winner	NY3-131	1st	Top	Barrier	370.904
S4	Winner	NY3-131	1st	Top	Barrier	374.167
S4	Winner	NY3-131	1st	Top	Wall	375.422
S4	Winner	NY3-131	1st	Top	Wall	377.901
S4	Winner	NY3-131	1st	Top	Wall	380.902
S4	Winner	NY3-131	1st	Top	Wall	381.907
S4	Winner	NY3-131	1st	Top	Wall	384.157
S4	Winner	NY3-131	1st	Top	Wall	386.421
S4	Winner	NY3-131	1st	Top	Barrier	423.919
S4	Winner	NY3-131	1st	Top	Barrier	425.155
S4	Winner	NY3-131	1st	Top	Barrier	455.916
S4	Winner	NY3-131	1st	Top	Barrier	458.421
S4	Winner	NY3-131	1st	Top	Barrier	481.421
S4	Winner	NY3-131	1st	Top	Barrier	483.671
S4	Winner	NY3-131	1st	Top	Barrier	485.912
S4	Winner	NY3-131	1st	Top	Wall	497.411
S4	Winner	NY3-131	1st	Top	Wall	500.671
S4	Winner	NY3-131	1st	Top	Barrier	531.902
S4	Winner	NY3-131	1st	Top	Wall	562.91
S4	Winner	NY3-131	1st	Top	Wall	566.672
S4	Winner	NY3-131	1st	Top	Wall	579.422
S4	Winner	NY3-131	1st	Top	Wall	581.901
S4	Winner	NY3-131	1st	Top	Wall	584.156
S4	Winner	NY3-131	1st	Top	Barrier	609.408
S4	Winner	NY3-131	1st	Top	Wall	610.662
S4	Winner	NY3-131	1st	Top	Wall	611.662
S4	Winner	NY3-131	1st	Top	Wall	634.407
S4	Winner	NY3-131	1st	Top	Barrier	635.664
S4	Winner	NY3-131	1st	Top	Barrier	643.663
S4	Winner	NY3-131	1st	Top	Wall	672.151
S4	Winner	NY3-131	1st	Top	Wall	674.171
S4	Winner	NY3-131	1st	Top	Wall	676.416
S4	Winner	NY3-131	1st	Top	Wall	678.666
S4	Winner	NY3-131	1st	Top	Barrier	682.403
S4	Winner	NY3-131	1st	Top	Wall	716.162
S4	Winner	NY3-131	1st	Top	Wall	717.41
S4	Winner	NY3-131	1st	Top	Wall	719.921
S4	Winner	NY3-131	1st	Top	Wall	722.158
S4	Winner	NY3-131	1st	Top	Barrier	724.402
S4	Winner	NY3-131	1st	Top	Barrier	726.915
S4	Winner	NY3-131	1st	Top	Wall	727.921
S4	Winner	NY3-131	1st	Top	Wall	730.401
S4	Winner	NY3-131	1st	Top	Wall	731.667
S4	Winner	NY3-131	1st	Top	Wall	733.921
S4	Winner	NY3-131	1st	Top	Wall	736.16
S4	Winner	NY3-131	1st	Top	Barrier	751.403
S4	Winner	NY3-131	1st	Top	Wall	760.905
S4	Winner	NY3-131	1st	Top	Wall	761.91
S4	Winner	NY3-131	1st	Top	Barrier	763.92
S4	Winner	NY3-131	1st	Top	Barrier	766.152
S4	Winner	NY3-131	1st	Top	Barrier	796.171
S4	Winner	NY3-131	1st	Top	Wall	834.66
S4	Winner	NY3-131	1st	Top	Wall	835.663
S4	Winner	NY3-131	1st	Top	Wall	838.171
S4	Winner	NY3-131	1st	Top	Wall	842.669
S4	Winner	NY3-131	1st	Top	Wall	857.912
S4	Winner	NY3-131	1st	Top	Wall	1452.171
S4	Loser	NY2-202	1st	Top	Barrier	35.151
S4	Loser	NY2-202	1st	Top	Barrier	37.154
S4	Loser	NY2-202	1st	Top	Barrier	56.671
S4	Loser	NY2-202	1st	Top	Wall	84.671
S4	Loser	NY2-202	1st	Top	Wall	87.155
S4	Loser	NY2-202	1st	Top	Wall	88.163
S4	Loser	NY2-202	1st	Top	Barrier	89.407
S4	Loser	NY2-202	1st	Top	Barrier	102.652
S4	Loser	NY2-202	1st	Top	Wall	112.671
S4	Loser	NY2-202	1st	Top	Wall	115.151
S4	Loser	NY2-202	1st	Top	Wall	116.166
S4	Loser	NY2-202	1st	Top	Wall	119.416
S4	Loser	NY2-202	1st	Top	Wall	195.653
S4	Loser	NY2-202	1st	Top	Wall	196.671
S4	Loser	NY2-202	1st	Top	Wall	198.921
S4	Loser	NY2-202	1st	Top	Wall	245.671
S4	Loser	NY2-202	1st	Top	Wall	246.915
S4	Loser	NY2-202	1st	Top	Wall	249.408
S4	Loser	NY2-202	1st	Top	Barrier	790.42
S4	Loser	NY2-202	1st	Top	Barrier	834.916
S4	Loser	NY2-202	1st	Top	Wall	1059.402
S4	Loser	NY2-202	1st	Top	Barrier	1257.651
S4	Loser	NY2-202	1st	Top	Barrier	1264.171
S4	Loser	NY2-202	1st	Top	Barrier	1282.651
S4	Loser	NY2-202	1st	Top	Barrier	1293.17
S4	Loser	NY2-202	1st	Top	Barrier	1564.406
S4	Winner	NY3-136	2nd	Bottom	Barrier	39.671
S4	Winner	NY3-136	2nd	Bottom	Barrier	104.921
S4	Winner	NY3-136	2nd	Bottom	Barrier	122.903
S4	Winner	NY3-136	2nd	Bottom	Barrier	139.169
S4	Winner	NY3-136	2nd	Bottom	Wall	170.16
S4	Winner	NY3-136	2nd	Bottom	Barrier	275.408
S4	Winner	NY3-136	2nd	Bottom	Barrier	349.671
S4	Winner	NY3-136	2nd	Bottom	Barrier	428.409
S4	Winner	NY3-136	2nd	Bottom	Wall	429.663
S4	Winner	NY3-136	2nd	Bottom	Barrier	973.402
S4	Winner	NY3-136	2nd	Bottom	Barrier	987.918
S4	Winner	NY3-136	2nd	Bottom	Barrier	992.406
S4	Winner	NY3-136	2nd	Bottom	Barrier	1012.651
S4	Winner	NY3-136	2nd	Bottom	Barrier	1200.902
S4	Winner	NY3-136	2nd	Bottom	Barrier	1203.911
S4	Winner	NY3-136	2nd	Bottom	Barrier	1241.422
S4	Winner	NY3-136	2nd	Bottom	Barrier	1242.653
S4	Winner	NY3-136	2nd	Bottom	Barrier	1245.907
S4	Winner	NY3-136	2nd	Bottom	Barrier	1541.401
S4	Winner	NY3-136	2nd	Bottom	Barrier	1612.166
S4	Winner	NY3-136	2nd	Bottom	Barrier	1615.408
S4	Winner	NY3-136	2nd	Bottom	Barrier	1617.411
S4	Winner	NY3-136	2nd	Bottom	Wall	1659.914
S4	Winner	NY2-205	2nd	Bottom	Barrier	12.917
S4	Winner	NY2-205	2nd	Bottom	Barrier	59.413
S4	Winner	NY2-205	2nd	Bottom	Barrier	67.421
S4	Winner	NY2-205	2nd	Bottom	Barrier	69.669
S4	Winner	NY2-205	2nd	Bottom	Barrier	71.905
S4	Winner	NY2-205	2nd	Bottom	Barrier	72.908
S4	Winner	NY2-205	2nd	Bottom	Barrier	100.666
S4	Winner	NY2-205	2nd	Bottom	Barrier	116.415
S4	Winner	NY2-205	2nd	Bottom	Barrier	118.919
S4	Winner	NY2-205	2nd	Bottom	Barrier	120.171
S4	Winner	NY2-205	2nd	Bottom	Barrier	131.663
S4	Winner	NY2-205	2nd	Bottom	Barrier	136.171
S4	Winner	NY2-205	2nd	Bottom	Barrier	145.401
S4	Winner	NY2-205	2nd	Bottom	Barrier	146.416
S4	Winner	NY2-205	2nd	Bottom	Barrier	148.66
S4	Winner	NY2-205	2nd	Bottom	Barrier	151.153
S4	Winner	NY2-205	2nd	Bottom	Barrier	153.171
S4	Winner	NY2-205	2nd	Bottom	Barrier	210.901
S4	Winner	NY2-205	2nd	Bottom	Barrier	316.404
S4	Winner	NY2-205	2nd	Bottom	Barrier	318.656
S4	Winner	NY2-205	2nd	Bottom	Barrier	380.417
S4	Winner	NY2-205	2nd	Bottom	Barrier	412.165
S4	Winner	NY2-205	2nd	Bottom	Barrier	414.656
S4	Winner	NY2-205	2nd	Bottom	Barrier	415.657
S4	Winner	NY2-205	2nd	Bottom	Barrier	436.171
S4	Winner	NY2-205	2nd	Bottom	Barrier	456.171
S4	Winner	NY2-205	2nd	Bottom	Barrier	457.402
S4	Winner	NY2-205	2nd	Bottom	Barrier	512.913
S4	Winner	NY2-205	2nd	Bottom	Barrier	515.401
S4	Winner	NY2-205	2nd	Bottom	Barrier	541.408
S4	Winner	NY2-205	2nd	Bottom	Barrier	544.654
S4	Winner	NY2-205	2nd	Bottom	Barrier	559.911
S4	Winner	NY2-205	2nd	Bottom	Barrier	570.913
S4	Winner	NY2-205	2nd	Bottom	Barrier	573.401
S4	Winner	NY2-205	2nd	Bottom	Barrier	598.668
S4	Winner	NY2-205	2nd	Bottom	Barrier	603.409
S4	Winner	NY2-205	2nd	Bottom	Barrier	605.416
S4	Winner	NY2-205	2nd	Bottom	Wall	634.154
S4	Winner	NY2-205	2nd	Bottom	Barrier	645.415
S4	Winner	NY2-205	2nd	Bottom	Wall	665.402
S4	Winner	NY2-205	2nd	Bottom	Barrier	675.901
S4	Winner	NY2-205	2nd	Bottom	Barrier	677.909
S4	Winner	NY2-205	2nd	Bottom	Barrier	680.416
S4	Winner	NY2-205	2nd	Bottom	Barrier	685.171
S4	Winner	NY2-205	2nd	Bottom	Barrier	687.415
S4	Winner	NY2-205	2nd	Bottom	Barrier	714.652
S4	Winner	NY2-205	2nd	Bottom	Barrier	716.91
S4	Winner	NY2-205	2nd	Bottom	Barrier	719.413
S4	Winner	NY2-205	2nd	Bottom	Barrier	747.421
S4	Winner	NY2-205	2nd	Bottom	Barrier	749.656
S4	Winner	NY2-205	2nd	Bottom	Barrier	752.171
S4	Winner	NY2-205	2nd	Bottom	Barrier	754.421
S4	Winner	NY2-205	2nd	Bottom	Barrier	755.665
S4	Winner	NY2-205	2nd	Bottom	Barrier	759.151
S4	Winner	NY2-205	2nd	Bottom	Barrier	772.653
S4	Winner	NY2-205	2nd	Bottom	Barrier	794.907
S4	Winner	NY2-205	2nd	Bottom	Barrier	796.171
S4	Winner	NY2-205	2nd	Bottom	Barrier	816.668
S4	Winner	NY2-205	2nd	Bottom	Barrier	817.906
S4	Winner	NY2-205	2nd	Bottom	Barrier	820.172
S4	Winner	NY2-205	2nd	Bottom	Barrier	833.171
S4	Winner	NY2-205	2nd	Bottom	Barrier	876.172
S4	Winner	NY2-205	2nd	Bottom	Barrier	878.654
S4	Winner	NY2-205	2nd	Bottom	Barrier	882.171
S4	Winner	NY2-205	2nd	Bottom	Barrier	884.421
S4	Winner	NY2-205	2nd	Bottom	Barrier	886.905
S4	Winner	NY2-205	2nd	Bottom	Barrier	911.665
S4	Winner	NY2-205	2nd	Bottom	Barrier	914.17
S4	Winner	NY2-205	2nd	Bottom	Barrier	915.401
S4	Winner	NY2-205	2nd	Bottom	Wall	917.421
S4	Winner	NY2-205	2nd	Bottom	Barrier	930.422
S4	Winner	NY2-205	2nd	Bottom	Barrier	931.67
S4	Winner	NY2-205	2nd	Bottom	Barrier	933.918
S4	Winner	NY2-205	2nd	Bottom	Barrier	935.171
S4	Winner	NY2-205	2nd	Bottom	Barrier	937.651
S4	Winner	NY2-205	2nd	Bottom	Barrier	944.17
S4	Winner	NY2-205	2nd	Bottom	Barrier	946.671
S4	Winner	NY2-205	2nd	Bottom	Barrier	952.652
S4	Winner	NY2-205	2nd	Bottom	Barrier	966.404
S4	Winner	NY2-205	2nd	Bottom	Barrier	1013.668
S4	Winner	NY2-205	2nd	Bottom	Barrier	1016.171
S4	Winner	NY2-205	2nd	Bottom	Barrier	1037.414
S4	Winner	NY2-205	2nd	Bottom	Barrier	1038.664
S4	Winner	NY2-205	2nd	Bottom	Barrier	1093.912
S4	Winner	NY2-205	2nd	Bottom	Barrier	1096.173
S4	Winner	NY2-205	2nd	Bottom	Barrier	1097.405
S4	Winner	NY2-205	2nd	Bottom	Barrier	1139.668
S4	Winner	NY2-205	2nd	Bottom	Barrier	1140.919
S4	Winner	NY2-205	2nd	Bottom	Barrier	1235.404
S4	Winner	NY2-205	2nd	Bottom	Barrier	1278.921
S4	Winner	NY2-205	2nd	Bottom	Barrier	1284.403
S4	Winner	NY2-205	2nd	Bottom	Barrier	1443.151
S4	Winner	NY2-205	2nd	Bottom	Barrier	1465.406
S4	Winner	NY2-205	2nd	Bottom	Wall	1519.904
S4	Winner	NY2-205	2nd	Bottom	Barrier	1530.159
S4	Winner	NY2-205	2nd	Bottom	Barrier	1637.671
S4	Winner	NY2-205	2nd	Bottom	Barrier	1639.903
S4	Winner	NY2-205	2nd	Bottom	Barrier	1662.915
S4	Winner	NY2-205	2nd	Bottom	Barrier	1665.408
S4	Loser	NY3-144	1st	Top	Wall	0.151
S4	Loser	NY3-144	1st	Top	Wall	0.651
S4	Loser	NY3-144	1st	Top	Wall	1.651
S4	Loser	NY3-144	1st	Top	Wall	2.151
S4	Loser	NY3-144	1st	Top	Wall	2.651
S4	Loser	NY3-144	1st	Top	Wall	3.15
S4	Loser	NY3-144	1st	Top	Wall	4.151
S4	Loser	NY3-144	1st	Top	Wall	4.652
S4	Loser	NY3-144	1st	Top	Wall	5.651
S4	Loser	NY3-144	1st	Top	Wall	6.151
S4	Loser	NY3-144	1st	Top	Barrier	15.164
S4	Loser	NY3-144	1st	Top	Wall	80.656
S4	Loser	NY3-144	1st	Top	Wall	82.914
S4	Loser	NY3-144	1st	Top	Wall	84.171
S4	Loser	NY3-144	1st	Top	Wall	86.421
S4	Loser	NY3-144	1st	Top	Barrier	87.652
S4	Loser	NY3-144	1st	Top	Wall	235.653
S4	Loser	NY3-144	1st	Top	Wall	243.657
S4	Loser	NY3-144	1st	Top	Barrier	244.914
S4	Loser	NY3-144	1st	Top	Barrier	247.402
S4	Loser	NY3-144	1st	Top	Barrier	550.421
S4	Loser	NY3-144	1st	Top	Barrier	552.913
S4	Loser	NY3-144	1st	Top	Wall	554.171
S4	Loser	NY3-144	1st	Top	Wall	556.669
S4	Loser	NY3-144	1st	Top	Wall	557.911
S4	Loser	NY3-144	1st	Top	Barrier	575.41
S4	Loser	NY3-144	1st	Top	Barrier	577.912
S4	Loser	NY3-144	1st	Top	Barrier	682.91
S4	Loser	NY3-144	1st	Top	Barrier	711.162
S4	Loser	NY3-144	1st	Top	Barrier	712.421
S4	Loser	NY3-144	1st	Top	Barrier	733.669
S4	Loser	NY3-144	1st	Top	Barrier	736.153
S4	Loser	NY3-144	1st	Top	Barrier	737.401
S4	Loser	NY3-144	1st	Top	Barrier	741.657
S4	Loser	NY3-144	1st	Top	Wall	742.913
S4	Loser	NY3-144	1st	Top	Barrier	836.652
S4	Loser	NY3-144	1st	Top	Barrier	860.651
S4	Loser	NY3-144	1st	Top	Barrier	895.653
S4	Loser	NY3-144	1st	Top	Barrier	897.917
S4	Loser	NY3-144	1st	Top	Barrier	900.408
S4	Loser	NY3-144	1st	Top	Barrier	902.669
S4	Loser	NY3-144	1st	Top	Barrier	903.67
S4	Loser	NY3-144	1st	Top	Wall	905.912
S4	Loser	NY3-144	1st	Top	Barrier	908.402
S4	Loser	NY3-144	1st	Top	Barrier	910.42
S4	Loser	NY3-144	1st	Top	Barrier	920.655
S4	Loser	NY3-144	1st	Top	Wall	922.912
S4	Loser	NY3-144	1st	Top	Wall	925.419
S4	Loser	NY3-144	1st	Top	Wall	970.162
S4	Loser	NY3-144	1st	Top	Wall	972.421
S4	Loser	NY3-144	1st	Top	Barrier	1121.172
S4	Loser	NY3-144	1st	Top	Barrier	1152.668
S4	Loser	NY3-144	1st	Top	Barrier	1153.904
S4	Loser	NY3-144	1st	Top	Barrier	1156.403
S4	Loser	NY3-144	1st	Top	Barrier	1158.41
S4	Loser	NY3-144	1st	Top	Wall	1176.401
S4	Loser	NY3-144	1st	Top	Wall	1178.667
S4	Loser	NY3-144	1st	Top	Wall	1179.903
S4	Loser	NY3-144	1st	Top	Wall	1182.154
S4	Loser	NY3-144	1st	Top	Barrier	1295.664
S4	Loser	NY3-144	1st	Top	Barrier	1297.921
S4	Loser	NY3-144	1st	Top	Barrier	1300.403
S4	Loser	NY3-144	1st	Top	Barrier	1327.402
S4	Loser	NY3-144	1st	Top	Barrier	1331.907
S4	Loser	NY3-144	1st	Top	Barrier	1512.916
S4	Loser	NY3-144	1st	Top	Barrier	1515.41
S4	Loser	NY3-144	1st	Top	Barrier	1517.651
S4	Loser	NY3-144	1st	Top	Wall	1566.157
S4	Loser	NY3-144	1st	Top	Barrier	1570.902
S4	Loser	NY3-144	1st	Top	Barrier	1573.162
S4	Loser	NY3-144	1st	Top	Barrier	1575.422
S4	Loser	NY3-144	1st	Top	Barrier	1587.901
S5	Loser	NY2-269	2nd	Bottom	Barrier	689.423
S5	Loser	NY2-269	2nd	Bottom	Wall	749.422
S5	Loser	NY2-269	2nd	Bottom	Barrier	750.909
S5	Loser	NY2-269	2nd	Bottom	Wall	857.421
S5	Loser	NY2-269	2nd	Bottom	Barrier	964.151
S5	Loser	NY2-269	2nd	Bottom	Barrier	1058.426
S5	Loser	NY2-269	2nd	Bottom	Barrier	1422.159
S5	Loser	NY2-269	2nd	Bottom	Wall	1548.677
S5	Loser	NY2-269	2nd	Bottom	Barrier	1600.412
S5	Loser	NY2-269	2nd	Bottom	Wall	1676.16
S5	Winner	NY3-165	1st	Top	Barrier	442.677
S5	Winner	NY3-165	1st	Top	Barrier	444.177
S5	Winner	NY3-165	1st	Top	Barrier	457.927
S5	Winner	NY3-165	1st	Top	Wall	471.676
S5	Winner	NY3-165	1st	Top	Barrier	685.422
S5	Winner	NY3-165	1st	Top	Barrier	885.655
S5	Winner	NY3-165	1st	Top	Barrier	1059.911
S5	Winner	NY3-165	1st	Top	Wall	1583.906
S5	Winner	NY3-165	1st	Top	Wall	1667.926
S5	Winner	NY3-165	1st	Top	Wall	1670.668
S5	Winner	NY3-165	1st	Top	Barrier	1673.413
S5	Winner	NY3-165	1st	Top	Barrier	1674.907
S5	Loser	NY3-217	1st	Top	Barrier	121.914
S5	Loser	NY3-217	1st	Top	Barrier	134.416
S5	Loser	NY3-217	1st	Top	Barrier	144.419
S5	Loser	NY3-217	1st	Top	Barrier	656.677
S5	Loser	NY3-217	1st	Top	Barrier	661.158
S5	Loser	NY3-217	1st	Top	Barrier	725.653
S5	Loser	NY3-217	1st	Top	Barrier	805.677
S5	Loser	NY3-217	1st	Top	Barrier	884.406
S5	Loser	NY3-217	1st	Top	Barrier	1007.154
S5	Loser	NY3-217	1st	Top	Barrier	1009.926
S5	Loser	NY3-217	1st	Top	Barrier	1075.168
S5	Loser	NY3-217	1st	Top	Wall	1213.162
S5	Loser	NY3-217	1st	Top	Barrier	1273.416
S5	Loser	NY3-217	1st	Top	Barrier	1275.917
S5	Loser	NY3-217	1st	Top	Barrier	1315.677
S5	Loser	NY3-217	1st	Top	Barrier	1318.677
S5	Loser	NY3-217	1st	Top	Barrier	1335.404
S5	Loser	NY3-217	1st	Top	Wall	1343.926
S5	Loser	NY3-217	1st	Top	Wall	1394.163
S5	Loser	NY3-217	1st	Top	Barrier	1521.164
S5	Loser	NY3-217	1st	Top	Barrier	1577.92
S5	Loser	NY3-217	1st	Top	Barrier	1580.906
S5	Loser	NY3-217	1st	Top	Wall	1592.422
S5	Loser	NY3-217	1st	Top	Barrier	1606.669
S5	Winner	NY2-287	2nd	Bottom	Barrier	654.153
S5	Winner	NY2-287	2nd	Bottom	Barrier	663.658
S5	Winner	NY2-287	2nd	Bottom	Barrier	679.176
S5	Winner	NY2-287	2nd	Bottom	Barrier	685.927
S5	Winner	NY2-287	2nd	Bottom	Wall	689.926
S5	Winner	NY2-287	2nd	Bottom	Wall	691.422
S5	Winner	NY2-287	2nd	Bottom	Barrier	748.153
S5	Winner	NY2-287	2nd	Bottom	Barrier	765.912
S5	Winner	NY2-287	2nd	Bottom	Barrier	768.42
S5	Winner	NY2-287	2nd	Bottom	Barrier	787.903
S5	Winner	NY2-287	2nd	Bottom	Barrier	873.677
S5	Winner	NY2-287	2nd	Bottom	Barrier	876.426
S5	Winner	NY2-287	2nd	Bottom	Barrier	877.677
S5	Winner	NY2-287	2nd	Bottom	Barrier	931.658
S5	Winner	NY2-287	2nd	Bottom	Barrier	951.677
S5	Winner	NY2-287	2nd	Bottom	Wall	987.165
S5	Winner	NY2-287	2nd	Bottom	Wall	997.405
S5	Winner	NY2-287	2nd	Bottom	Wall	1011.42
S5	Winner	NY2-287	2nd	Bottom	Barrier	1026.677
S5	Winner	NY2-287	2nd	Bottom	Barrier	1029.672
S5	Winner	NY2-287	2nd	Bottom	Barrier	1032.665
S5	Winner	NY2-287	2nd	Bottom	Wall	1035.651
S5	Winner	NY2-287	2nd	Bottom	Wall	1036.902
S5	Winner	NY2-287	2nd	Bottom	Wall	1039.918
S5	Winner	NY2-287	2nd	Bottom	Barrier	1051.163
S5	Winner	NY2-287	2nd	Bottom	Barrier	1053.927
S5	Winner	NY2-287	2nd	Bottom	Barrier	1056.675
S5	Winner	NY2-287	2nd	Bottom	Barrier	1080.677
S5	Winner	NY2-287	2nd	Bottom	Wall	1097.677
S5	Winner	NY2-287	2nd	Bottom	Barrier	1106.402
S5	Winner	NY2-287	2nd	Bottom	Barrier	1109.176
S5	Winner	NY2-287	2nd	Bottom	Wall	1115.172
S5	Winner	NY2-287	2nd	Bottom	Barrier	1123.405
S5	Winner	NY2-287	2nd	Bottom	Barrier	1126.177
S5	Winner	NY2-287	2nd	Bottom	Barrier	1268.92
S5	Winner	NY2-287	2nd	Bottom	Wall	1288.416
S5	Winner	NY2-287	2nd	Bottom	Barrier	1410.403
S5	Winner	NY2-287	2nd	Bottom	Barrier	1425.658
S5	Winner	NY2-287	2nd	Bottom	Barrier	1428.401
S5	Winner	NY2-287	2nd	Bottom	Barrier	1430.924
S5	Winner	NY2-287	2nd	Bottom	Barrier	1433.676
S5	Winner	NY2-287	2nd	Bottom	Barrier	1505.927
S5	Winner	NY2-287	2nd	Bottom	Barrier	1507.427
S5	Winner	NY2-289	1st	Top	Barrier	1017.903
S5	Loser	NY3-216	2nd	Bottom	Barrier	716.415
S5	Loser	NY3-216	2nd	Bottom	Barrier	798.921
S5	Loser	NY3-216	2nd	Bottom	Barrier	845.401
S5	Loser	NY3-216	2nd	Bottom	Barrier	936.903
S5	Loser	NY3-216	2nd	Bottom	Barrier	939.917
S5	Loser	NY3-216	2nd	Bottom	Barrier	1038.902
S5	Loser	NY3-216	2nd	Bottom	Barrier	1043.403
S5	Loser	NY3-216	2nd	Bottom	Wall	1155.901
S5	Loser	NY3-216	2nd	Bottom	Barrier	1218.902
S5	Loser	NY3-216	2nd	Bottom	Barrier	1271.422
S5	Loser	NY3-216	2nd	Bottom	Barrier	1305.901
S5	Loser	NY3-216	2nd	Bottom	Wall	1374.904
S5	Loser	NY3-216	2nd	Bottom	Wall	1377.912
S5	Loser	NY3-216	2nd	Bottom	Wall	1379.419
S5	Loser	NY3-216	2nd	Bottom	Wall	1382.427
S5	Loser	NY3-216	2nd	Bottom	Barrier	1395.902
S5	Loser	NY3-216	2nd	Bottom	Barrier	1398.904
S5	Loser	NY3-216	2nd	Bottom	Barrier	1401.901
S5	Loser	NY3-216	2nd	Bottom	Wall	1430.416
S5	Loser	NY3-216	2nd	Bottom	Wall	1440.924
S5	Loser	NY3-216	2nd	Bottom	Barrier	1464.908
S5	Loser	NY3-216	2nd	Bottom	Barrier	1467.913
S5	Loser	NY3-216	2nd	Bottom	Barrier	1511.422
S5	Loser	NY3-216	2nd	Bottom	Barrier	1532.427
S5	Loser	NY3-216	2nd	Bottom	Barrier	1535.418
S5	Loser	NY3-216	2nd	Bottom	Wall	1604.423
S5	Loser	NY3-216	2nd	Bottom	Wall	1607.427
S5	Loser	NY3-216	2nd	Bottom	Wall	1655.413
S5	Loser	NY3-216	2nd	Bottom	Wall	1661.403
S6	Loser	NY2-303	1st	Top	Barrier	25.408
S6	Loser	NY2-303	1st	Top	Barrier	207.901
S6	Loser	NY2-303	1st	Top	Barrier	435.403
S6	Loser	NY2-303	1st	Top	Barrier	828.425
S6	Loser	NY2-303	1st	Top	Wall	1039.658
S6	Loser	NY2-303	1st	Top	Barrier	1060.908
S6	Loser	NY2-303	1st	Top	Barrier	1140.902
S6	Loser	NY2-303	1st	Top	Wall	1257.165
S6	Loser	NY2-303	1st	Top	Barrier	1345.901
S6	Loser	NY2-303	1st	Top	Barrier	1445.901
S6	Loser	NY2-303	1st	Top	Barrier	1448.417
S6	Winner	NY3-237	2nd	Bottom	Barrier	91.674
S6	Winner	NY3-237	2nd	Bottom	Barrier	94.151
S6	Winner	NY3-237	2nd	Bottom	Wall	99.152
S6	Winner	NY3-237	2nd	Bottom	Barrier	187.907
S6	Winner	NY3-237	2nd	Bottom	Wall	289.16
S6	Winner	NY3-237	2nd	Bottom	Wall	321.652
S6	Winner	NY3-237	2nd	Bottom	Wall	401.664
S6	Winner	NY3-237	2nd	Bottom	Barrier	457.175
S6	Winner	NY3-237	2nd	Bottom	Barrier	459.651
S6	Winner	NY3-237	2nd	Bottom	Barrier	462.173
S6	Winner	NY3-237	2nd	Bottom	Barrier	464.652
S6	Winner	NY3-237	2nd	Bottom	Barrier	473.404
S6	Winner	NY3-237	2nd	Bottom	Wall	545.901
S6	Winner	NY3-237	2nd	Bottom	Wall	547.162
S6	Winner	NY3-237	2nd	Bottom	Wall	549.672
S6	Winner	NY3-237	2nd	Bottom	Wall	552.174
S6	Winner	NY3-237	2nd	Bottom	Wall	614.662
S6	Winner	NY3-237	2nd	Bottom	Wall	615.913
S6	Winner	NY3-237	2nd	Bottom	Wall	618.408
S6	Winner	NY3-237	2nd	Bottom	Wall	620.906
S6	Winner	NY3-237	2nd	Bottom	Wall	623.42
S6	Winner	NY3-237	2nd	Bottom	Wall	624.667
S6	Winner	NY3-237	2nd	Bottom	Wall	627.166
S6	Winner	NY3-237	2nd	Bottom	Wall	629.669
S6	Winner	NY3-237	2nd	Bottom	Wall	630.901
S6	Winner	NY3-237	2nd	Bottom	Wall	633.409
S6	Winner	NY3-237	2nd	Bottom	Wall	635.923
S6	Winner	NY3-237	2nd	Bottom	Wall	638.401
S6	Winner	NY3-237	2nd	Bottom	Wall	640.921
S6	Winner	NY3-237	2nd	Bottom	Wall	642.152
S6	Winner	NY3-237	2nd	Bottom	Wall	644.66
S6	Winner	NY3-237	2nd	Bottom	Wall	647.164
S6	Winner	NY3-237	2nd	Bottom	Barrier	680.909
S6	Winner	NY3-237	2nd	Bottom	Wall	710.902
S6	Winner	NY3-237	2nd	Bottom	Wall	713.403
S6	Winner	NY3-237	2nd	Bottom	Wall	714.664
S6	Winner	NY3-237	2nd	Bottom	Barrier	717.16
S6	Winner	NY3-237	2nd	Bottom	Barrier	719.669
S6	Winner	NY3-237	2nd	Bottom	Barrier	789.662
S6	Winner	NY3-237	2nd	Bottom	Barrier	792.175
S6	Winner	NY3-237	2nd	Bottom	Wall	949.672
S6	Winner	NY3-237	2nd	Bottom	Wall	952.151
S6	Winner	NY3-237	2nd	Bottom	Wall	954.651
S6	Winner	NY3-237	2nd	Bottom	Wall	955.925
S6	Winner	NY3-237	2nd	Bottom	Barrier	979.673
S6	Winner	NY3-237	2nd	Bottom	Barrier	1045.913
S6	Winner	NY3-237	2nd	Bottom	Barrier	1048.414
S6	Winner	NY3-237	2nd	Bottom	Barrier	1050.916
S6	Winner	NY3-237	2nd	Bottom	Barrier	1054.653
S6	Winner	NY3-237	2nd	Bottom	Barrier	1067.154
S6	Winner	NY3-237	2nd	Bottom	Barrier	1284.67
S6	Winner	NY3-237	2nd	Bottom	Barrier	1570.918
S6	Loser	NY2-339	2nd	Bottom	Barrier	649.426
S6	Loser	NY2-339	2nd	Bottom	Wall	948.913
S6	Loser	NY2-339	2nd	Bottom	Wall	950.415
S6	Loser	NY2-339	2nd	Bottom	Wall	1120.914
S6	Loser	NY2-339	2nd	Bottom	Barrier	1148.422
S6	Loser	NY2-339	2nd	Bottom	Barrier	1358.409
S6	Loser	NY2-339	2nd	Bottom	Wall	1361.174
S6	Winner	NY3-244	1st	Top	Barrier	93.401
S6	Winner	NY3-244	1st	Top	Barrier	98.926
S6	Winner	NY3-244	1st	Top	Barrier	106.402
S6	Winner	NY3-244	1st	Top	Wall	108.912
S6	Winner	NY3-244	1st	Top	Wall	110.168
S6	Winner	NY3-244	1st	Top	Barrier	113.176
S6	Winner	NY3-244	1st	Top	Barrier	114.676
S6	Winner	NY3-244	1st	Top	Barrier	142.426
S6	Winner	NY3-244	1st	Top	Wall	146.676
S6	Winner	NY3-244	1st	Top	Barrier	153.668
S6	Winner	NY3-244	1st	Top	Barrier	156.667
S6	Winner	NY3-244	1st	Top	Barrier	166.176
S6	Winner	NY3-244	1st	Top	Barrier	213.176
S6	Winner	NY3-244	1st	Top	Barrier	220.652
S6	Winner	NY3-244	1st	Top	Barrier	224.676
S6	Winner	NY3-244	1st	Top	Barrier	236.176
S6	Winner	NY3-244	1st	Top	Wall	262.152
S6	Winner	NY3-244	1st	Top	Wall	264.669
S6	Winner	NY3-244	1st	Top	Barrier	280.926
S6	Winner	NY3-244	1st	Top	Barrier	283.653
S6	Winner	NY3-244	1st	Top	Wall	358.425
S6	Winner	NY3-244	1st	Top	Wall	361.407
S6	Winner	NY3-244	1st	Top	Wall	367.402
S6	Winner	NY3-244	1st	Top	Wall	371.902
S6	Winner	NY3-244	1st	Top	Barrier	405.651
S6	Winner	NY3-244	1st	Top	Wall	418.156
S6	Winner	NY3-244	1st	Top	Barrier	427.91
S6	Winner	NY3-244	1st	Top	Barrier	432.154
S6	Winner	NY3-244	1st	Top	Wall	434.901
S6	Winner	NY3-244	1st	Top	Wall	437.405
S6	Winner	NY3-244	1st	Top	Wall	440.401
S6	Winner	NY3-244	1st	Top	Barrier	449.901
S6	Winner	NY3-244	1st	Top	Barrier	497.412
S6	Winner	NY3-244	1st	Top	Barrier	500.153
S6	Winner	NY3-244	1st	Top	Wall	501.651
S6	Winner	NY3-244	1st	Top	Wall	504.424
S6	Winner	NY3-244	1st	Top	Barrier	537.652
S6	Winner	NY3-244	1st	Top	Barrier	548.426
S6	Winner	NY3-244	1st	Top	Barrier	568.41
S6	Winner	NY3-244	1st	Top	Wall	615.158
S6	Winner	NY3-244	1st	Top	Barrier	617.902
S6	Winner	NY3-244	1st	Top	Barrier	620.653
S6	Winner	NY3-244	1st	Top	Barrier	623.415
S6	Winner	NY3-244	1st	Top	Wall	698.402
S6	Winner	NY3-244	1st	Top	Barrier	737.159
S6	Winner	NY3-244	1st	Top	Barrier	755.151
S6	Winner	NY3-244	1st	Top	Barrier	759.152
S6	Winner	NY3-244	1st	Top	Barrier	761.652
S6	Winner	NY3-244	1st	Top	Wall	765.667
S6	Winner	NY3-244	1st	Top	Wall	769.902
S6	Winner	NY3-244	1st	Top	Barrier	812.651
S6	Winner	NY3-244	1st	Top	Barrier	830.154
S6	Winner	NY3-244	1st	Top	Wall	834.403
S6	Winner	NY3-244	1st	Top	Wall	838.172
S6	Winner	NY3-244	1st	Top	Barrier	849.902
S6	Winner	NY3-244	1st	Top	Barrier	860.675
S6	Winner	NY3-244	1st	Top	Barrier	863.418
S6	Winner	NY3-244	1st	Top	Barrier	866.402
S6	Winner	NY3-244	1st	Top	Wall	872.151
S6	Winner	NY3-244	1st	Top	Wall	874.653
S6	Winner	NY3-244	1st	Top	Wall	877.418
S6	Winner	NY3-244	1st	Top	Wall	878.903
S6	Winner	NY3-244	1st	Top	Wall	880.402
S6	Winner	NY3-244	1st	Top	Wall	883.426
S6	Winner	NY3-244	1st	Top	Wall	900.162
S6	Winner	NY3-244	1st	Top	Wall	903.152
S6	Winner	NY3-244	1st	Top	Barrier	906.152
S6	Winner	NY3-244	1st	Top	Barrier	907.426
S6	Winner	NY3-244	1st	Top	Barrier	910.151
S6	Winner	NY3-244	1st	Top	Barrier	912.652
S6	Winner	NY3-244	1st	Top	Barrier	915.417
S6	Winner	NY3-244	1st	Top	Barrier	924.902
S6	Winner	NY3-244	1st	Top	Wall	927.659
S6	Winner	NY3-244	1st	Top	Barrier	934.915
S6	Winner	NY3-244	1st	Top	Barrier	937.651
S6	Winner	NY3-244	1st	Top	Barrier	966.902
S6	Winner	NY3-244	1st	Top	Barrier	972.152
S6	Winner	NY3-244	1st	Top	Wall	976.421
S6	Winner	NY3-244	1st	Top	Barrier	990.652
S6	Winner	NY3-244	1st	Top	Barrier	991.92
S6	Winner	NY3-244	1st	Top	Barrier	994.901
S6	Winner	NY3-244	1st	Top	Barrier	997.409
S6	Winner	NY3-244	1st	Top	Wall	998.901
S6	Winner	NY3-244	1st	Top	Wall	1001.421
S6	Winner	NY3-244	1st	Top	Wall	1004.174
S6	Winner	NY3-244	1st	Top	Barrier	1028.402
S6	Winner	NY3-244	1st	Top	Barrier	1031.152
S6	Winner	NY3-244	1st	Top	Wall	1033.901
S6	Winner	NY3-244	1st	Top	Wall	1042.154
S6	Winner	NY3-244	1st	Top	Barrier	1044.902
S6	Winner	NY3-244	1st	Top	Barrier	1047.417
S6	Winner	NY3-244	1st	Top	Barrier	1050.402
S6	Winner	NY3-244	1st	Top	Barrier	1054.417
S6	Winner	NY3-244	1st	Top	Wall	1057.169
S6	Winner	NY3-244	1st	Top	Wall	1059.913
S6	Winner	NY3-244	1st	Top	Barrier	1104.157
S6	Winner	NY3-244	1st	Top	Barrier	1105.413
S6	Winner	NY3-244	1st	Top	Wall	1109.92
S6	Winner	NY3-244	1st	Top	Wall	1111.172
S6	Winner	NY3-244	1st	Top	Wall	1113.912
S6	Winner	NY3-244	1st	Top	Barrier	1116.912
S6	Winner	NY3-244	1st	Top	Barrier	1119.422
S6	Winner	NY3-244	1st	Top	Wall	1243.41
S6	Winner	NY3-244	1st	Top	Barrier	1246.174
S6	Winner	NY3-244	1st	Top	Barrier	1301.171
S6	Winner	NY3-244	1st	Top	Barrier	1310.912
S6	Winner	NY3-244	1st	Top	Barrier	1313.919
S6	Winner	NY3-244	1st	Top	Wall	1319.659
S6	Winner	NY3-244	1st	Top	Wall	1386.156
S6	Winner	NY3-244	1st	Top	Wall	1388.657
S6	Winner	NY3-244	1st	Top	Wall	1391.407
S6	Winner	NY3-244	1st	Top	Wall	1423.406
S6	Winner	NY3-244	1st	Top	Wall	1425.913
S6	Winner	NY3-244	1st	Top	Barrier	1442.408
S6	Winner	NY3-244	1st	Top	Wall	1456.407
S6	Winner	NY3-244	1st	Top	Barrier	1459.162
S6	Winner	NY3-244	1st	Top	Barrier	1463.902
S6	Winner	NY3-244	1st	Top	Wall	1471.912
S7	Winner	NY2-425	2nd	Bottom	Barrier	149.162
S7	Winner	NY2-425	2nd	Bottom	Barrier	1289.177
S7	Winner	NY2-425	2nd	Bottom	Wall	1326.17
S7	Winner	NY2-425	2nd	Bottom	Barrier	1335.177
S7	Winner	NY2-425	2nd	Bottom	Barrier	1350.158
S7	Winner	NY2-425	2nd	Bottom	Barrier	1425.151
S7	Winner	NY2-425	2nd	Bottom	Barrier	1428.166
S7	Winner	NY2-425	2nd	Bottom	Wall	1455.151
S7	Winner	NY2-425	2nd	Bottom	Wall	1457.927
S7	Winner	NY2-425	2nd	Bottom	Wall	1460.905
S7	Winner	NY2-425	2nd	Bottom	Wall	1468.415
S7	Winner	NY2-425	2nd	Bottom	Wall	1471.401
S7	Winner	NY2-425	2nd	Bottom	Wall	1475.914
S7	Winner	NY2-425	2nd	Bottom	Wall	1478.905
S7	Loser	NY3-327	1st	Top	Wall	35.402
S7	Loser	NY3-327	1st	Top	Barrier	614.152
S7	Loser	NY3-327	1st	Top	Wall	618.654
S7	Loser	NY3-327	1st	Top	Wall	648.652
S7	Loser	NY3-327	1st	Top	Wall	826.161
S7	Loser	NY3-327	1st	Top	Wall	829.157
S7	Loser	NY3-327	1st	Top	Barrier	830.663
S7	Loser	NY3-327	1st	Top	Barrier	833.66
S7	Loser	NY3-327	1st	Top	Barrier	835.157
S7	Loser	NY3-327	1st	Top	Barrier	838.172
S7	Loser	NY3-327	1st	Top	Barrier	841.158
S7	Loser	NY3-327	1st	Top	Wall	911.432
S7	Loser	NY3-327	1st	Top	Wall	914.42
S7	Loser	NY3-327	1st	Top	Barrier	915.903
S7	Loser	NY3-327	1st	Top	Barrier	918.926
S7	Loser	NY3-327	1st	Top	Barrier	921.905
S7	Loser	NY3-327	1st	Top	Barrier	924.671
S7	Loser	NY3-327	1st	Top	Wall	1369.664
S7	Loser	NY3-327	1st	Top	Wall	1372.652
S7	Loser	NY3-327	1st	Top	Wall	1377.154
S7	Loser	NY3-327	1st	Top	Wall	1380.156
S7	Loser	NY3-327	1st	Top	Barrier	1484.902
S7	Loser	NY2-427	2nd	Bottom	Barrier	1130.41
S7	Loser	NY2-427	2nd	Bottom	Barrier	1213.914
S7	Winner	NY3-323	1st	Top	Barrier	255.917
S7	Winner	NY3-323	1st	Top	Barrier	551.157
S7	Winner	NY3-323	1st	Top	Wall	892.425
S7	Winner	NY3-323	1st	Top	Wall	1466.675
S7	Loser	NY2-429	2nd	Bottom	Barrier	556.655
S7	Loser	NY2-429	2nd	Bottom	Barrier	560.901
S7	Loser	NY2-429	2nd	Bottom	Barrier	567.651
S7	Loser	NY2-429	2nd	Bottom	Barrier	570.152
S7	Loser	NY2-429	2nd	Bottom	Barrier	571.651
S7	Loser	NY2-429	2nd	Bottom	Barrier	574.652
S7	Loser	NY2-429	2nd	Bottom	Barrier	575.907
S7	Loser	NY2-429	2nd	Bottom	Wall	792.414
S7	Loser	NY2-429	2nd	Bottom	Wall	795.199
S7	Loser	NY2-429	2nd	Bottom	Barrier	846.454
S7	Loser	NY2-429	2nd	Bottom	Barrier	847.912
S7	Loser	NY2-429	2nd	Bottom	Barrier	850.927
S7	Loser	NY2-429	2nd	Bottom	Barrier	852.427
S7	Loser	NY2-429	2nd	Bottom	Barrier	855.407
S7	Loser	NY2-429	2nd	Bottom	Barrier	943.426
S7	Loser	NY2-429	2nd	Bottom	Barrier	958.408
S7	Loser	NY2-429	2nd	Bottom	Barrier	994.927
S7	Loser	NY2-429	2nd	Bottom	Barrier	997.677
S7	Loser	NY2-429	2nd	Bottom	Barrier	1000.408
S7	Loser	NY2-429	2nd	Bottom	Barrier	1003.177
S7	Loser	NY2-429	2nd	Bottom	Barrier	1007.427
S7	Loser	NY2-429	2nd	Bottom	Barrier	1032.677
S7	Loser	NY2-429	2nd	Bottom	Barrier	1035.414
S7	Loser	NY2-429	2nd	Bottom	Barrier	1036.677
S7	Loser	NY2-429	2nd	Bottom	Barrier	1039.418
S7	Loser	NY2-429	2nd	Bottom	Barrier	1042.455
S7	Loser	NY2-429	2nd	Bottom	Wall	1045.407
S7	Loser	NY2-429	2nd	Bottom	Wall	1050.911
S7	Loser	NY2-429	2nd	Bottom	Barrier	1054.677
S7	Loser	NY2-429	2nd	Bottom	Barrier	1087.927
S7	Loser	NY2-429	2nd	Bottom	Wall	1092.421
S7	Loser	NY2-429	2nd	Bottom	Wall	1095.403
S7	Loser	NY2-429	2nd	Bottom	Barrier	1102.403
S7	Loser	NY2-429	2nd	Bottom	Barrier	1104.912
S7	Loser	NY2-429	2nd	Bottom	Barrier	1116.955
S7	Loser	NY2-429	2nd	Bottom	Wall	1237.166
S7	Loser	NY2-429	2nd	Bottom	Barrier	1442.909
S7	Loser	NY2-429	2nd	Bottom	Barrier	1469.158
S7	Loser	NY2-429	2nd	Bottom	Wall	1507.413
S7	Loser	NY2-429	2nd	Bottom	Barrier	1573.705
S7	Winner	NY3-334	1st	Top	Barrier	293.184
S7	Winner	NY3-334	1st	Top	Barrier	359.405
S7	Winner	NY3-334	1st	Top	Barrier	637.918
S7	Winner	NY3-334	1st	Top	Barrier	639.414
S7	Winner	NY3-334	1st	Top	Wall	748.427
S7	Winner	NY3-334	1st	Top	Wall	1134.918
S7	Winner	NY3-334	1st	Top	Wall	1137.672
S7	Winner	NY3-334	1st	Top	Barrier	1497.919
S7	Winner	NY3-334	1st	Top	Wall	1583.401
S7	Winner	NY3-334	1st	Top	Wall	1587.677
S7	Winner	NY3-334	1st	Top	Wall	1590.656
S7	Winner	NY3-334	1st	Top	Wall	1593.403
S7	Winner	NY3-334	1st	Top	Wall	1595.92
S7	Winner	NY3-334	1st	Top	Wall	1601.427
S7	Winner	NY3-334	1st	Top	Wall	1604.431
S7	Winner	NY3-334	1st	Top	Wall	1608.681
S7	Winner	NY3-334	1st	Top	Wall	1611.427
S7	Loser	NY2-431	1st	Top	Wall	1249.402
S7	Loser	NY2-431	1st	Top	Barrier	1280.904
S7	Loser	NY2-431	1st	Top	Barrier	1441.433
S7	Loser	NY2-431	1st	Top	Wall	1564.194
S7	Winner	NY3-325	2nd	Bottom	Wall	191.678
S7	Winner	NY3-325	2nd	Bottom	Barrier	322.913
S7	Winner	NY3-325	2nd	Bottom	Wall	521.411
S7	Winner	NY3-325	2nd	Bottom	Barrier	612.904
S7	Winner	NY3-325	2nd	Bottom	Wall	768.901
S7	Winner	NY3-325	2nd	Bottom	Barrier	1049.652
S7	Winner	NY3-325	2nd	Bottom	Wall	1168.418
S7	Winner	NY3-325	2nd	Bottom	Barrier	1180.406
S7	Winner	NY3-325	2nd	Bottom	Barrier	1195.405
S7	Winner	NY3-325	2nd	Bottom	Barrier	1435.674
S9	Loser	NY2-467	1st	Top	Barrier	1.5
S9	Loser	NY2-467	1st	Top	Wall	475.903
S9	Loser	NY2-467	1st	Top	Wall	479.189
S9	Loser	NY2-467	1st	Top	Wall	556.402
S9	Loser	NY2-467	1st	Top	Wall	559.68
S9	Loser	NY2-467	1st	Top	Wall	563.158
S9	Loser	NY2-467	1st	Top	Barrier	863.909
S9	Loser	NY2-467	1st	Top	Wall	906.158
S9	Loser	NY2-467	1st	Top	Wall	977.153
S9	Loser	NY2-467	1st	Top	Wall	980.654
S9	Loser	NY2-467	1st	Top	Wall	983.903
S9	Loser	NY2-467	1st	Top	Wall	987.405
S9	Loser	NY2-467	1st	Top	Wall	990.914
S9	Loser	NY2-467	1st	Top	Wall	992.423
S9	Loser	NY2-467	1st	Top	Wall	995.916
S9	Loser	NY2-467	1st	Top	Wall	999.165
S9	Loser	NY2-467	1st	Top	Wall	1000.902
S9	Loser	NY2-467	1st	Top	Wall	1004.432
S9	Loser	NY2-467	1st	Top	Wall	1006.159
S9	Loser	NY2-467	1st	Top	Wall	1009.421
S9	Loser	NY2-467	1st	Top	Wall	1012.903
S9	Loser	NY2-467	1st	Top	Wall	1016.182
S9	Loser	NY2-467	1st	Top	Wall	1019.657
S9	Loser	NY2-467	1st	Top	Wall	1022.926
S9	Loser	NY2-467	1st	Top	Barrier	1065.402
S9	Loser	NY2-467	1st	Top	Barrier	1232.67
S9	Loser	NY2-467	1st	Top	Barrier	1275.674
S9	Loser	NY2-467	1st	Top	Barrier	1398.682
S9	Loser	NY2-467	1st	Top	Wall	1598.914
S9	Loser	NY2-467	1st	Top	Wall	1614.161
S9	Loser	NY2-467	1st	Top	Wall	1615.932
S9	Loser	NY2-467	1st	Top	Wall	1619.171
S9	Winner	NY3-373	2nd	Bottom	Wall	51.681
S9	Winner	NY3-373	2nd	Bottom	Wall	61.652
S9	Winner	NY3-373	2nd	Bottom	Barrier	70.171
S9	Winner	NY3-373	2nd	Bottom	Wall	83.909
S9	Winner	NY3-373	2nd	Bottom	Wall	87.425
S9	Winner	NY3-373	2nd	Bottom	Wall	89.16
S9	Winner	NY3-373	2nd	Bottom	Wall	92.432
S9	Winner	NY3-373	2nd	Bottom	Wall	94.151
S9	Winner	NY3-373	2nd	Bottom	Wall	97.666
S9	Winner	NY3-373	2nd	Bottom	Barrier	100.902
S9	Winner	NY3-373	2nd	Bottom	Barrier	102.68
S9	Winner	NY3-373	2nd	Bottom	Wall	104.402
S9	Winner	NY3-373	2nd	Bottom	Wall	107.682
S9	Winner	NY3-373	2nd	Bottom	Wall	109.412
S9	Winner	NY3-373	2nd	Bottom	Wall	112.924
S9	Winner	NY3-373	2nd	Bottom	Wall	114.651
S9	Winner	NY3-373	2nd	Bottom	Wall	117.922
S9	Winner	NY3-373	2nd	Bottom	Wall	119.432
S9	Winner	NY3-373	2nd	Bottom	Wall	121.159
S9	Winner	NY3-373	2nd	Bottom	Wall	124.671
S9	Winner	NY3-373	2nd	Bottom	Wall	126.402
S9	Winner	NY3-373	2nd	Bottom	Wall	129.903
S9	Winner	NY3-373	2nd	Bottom	Wall	131.419
S9	Winner	NY3-373	2nd	Bottom	Wall	134.917
S9	Winner	NY3-373	2nd	Bottom	Barrier	136.666
S9	Winner	NY3-373	2nd	Bottom	Wall	143.432
S9	Winner	NY3-373	2nd	Bottom	Wall	145.155
S9	Winner	NY3-373	2nd	Bottom	Wall	148.413
S9	Winner	NY3-373	2nd	Bottom	Wall	151.919
S9	Winner	NY3-373	2nd	Bottom	Wall	153.682
S9	Winner	NY3-373	2nd	Bottom	Wall	155.405
S9	Winner	NY3-373	2nd	Bottom	Barrier	158.909
S9	Winner	NY3-373	2nd	Bottom	Barrier	160.653
S9	Winner	NY3-373	2nd	Bottom	Barrier	163.93
S9	Winner	NY3-373	2nd	Bottom	Barrier	167.176
S9	Winner	NY3-373	2nd	Bottom	Barrier	175.421
S9	Winner	NY3-373	2nd	Bottom	Wall	182.17
S9	Winner	NY3-373	2nd	Bottom	Wall	185.421
S9	Winner	NY3-373	2nd	Bottom	Barrier	194.156
S9	Winner	NY3-373	2nd	Bottom	Barrier	197.664
S9	Winner	NY3-373	2nd	Bottom	Barrier	200.903
S9	Winner	NY3-373	2nd	Bottom	Barrier	202.681
S9	Winner	NY3-373	2nd	Bottom	Wall	205.923
S9	Winner	NY3-373	2nd	Bottom	Wall	207.667
S9	Winner	NY3-373	2nd	Bottom	Wall	212.903
S9	Winner	NY3-373	2nd	Bottom	Wall	217.932
S9	Winner	NY3-373	2nd	Bottom	Barrier	221.432
S9	Winner	NY3-373	2nd	Bottom	Wall	230.182
S9	Winner	NY3-373	2nd	Bottom	Wall	237.154
S9	Winner	NY3-373	2nd	Bottom	Wall	238.918
S9	Winner	NY3-373	2nd	Bottom	Wall	257.172
S9	Winner	NY3-373	2nd	Bottom	Wall	258.92
S9	Winner	NY3-373	2nd	Bottom	Wall	262.182
S9	Winner	NY3-373	2nd	Bottom	Wall	263.924
S9	Winner	NY3-373	2nd	Bottom	Wall	321.681
S9	Winner	NY3-373	2nd	Bottom	Wall	325.169
S9	Winner	NY3-373	2nd	Bottom	Wall	328.682
S9	Winner	NY3-373	2nd	Bottom	Barrier	332.182
S9	Winner	NY3-373	2nd	Bottom	Barrier	335.653
S9	Winner	NY3-373	2nd	Bottom	Wall	354.401
S9	Winner	NY3-373	2nd	Bottom	Wall	356.182
S9	Winner	NY3-373	2nd	Bottom	Wall	359.682
S9	Winner	NY3-373	2nd	Bottom	Wall	361.414
S9	Winner	NY3-373	2nd	Bottom	Wall	364.674
S9	Winner	NY3-373	2nd	Bottom	Wall	376.401
S9	Winner	NY3-373	2nd	Bottom	Barrier	420.932
S9	Winner	NY3-373	2nd	Bottom	Wall	569.921
S9	Winner	NY3-373	2nd	Bottom	Wall	766.67
S9	Winner	NY3-373	2nd	Bottom	Wall	897.673
S9	Winner	NY3-373	2nd	Bottom	Barrier	1120.676
S9	Winner	NY3-373	2nd	Bottom	Wall	1592.161
S9	Winner	NY2-471	2nd	Bottom	Barrier	705.433
S9	Winner	NY2-471	2nd	Bottom	Wall	721.174
S9	Winner	NY2-471	2nd	Bottom	Wall	726.418
S9	Winner	NY2-471	2nd	Bottom	Barrier	893.933
S9	Winner	NY2-471	2nd	Bottom	Barrier	1035.698
S9	Winner	NY2-471	2nd	Bottom	Barrier	1205.407
S9	Winner	NY2-471	2nd	Bottom	Wall	1304.904
S9	Loser	NY3-371	1st	Top	Barrier	45.153
S9	Loser	NY3-371	1st	Top	Barrier	110.18
S9	Loser	NY3-371	1st	Top	Barrier	323.901
S9	Loser	NY3-371	1st	Top	Wall	631.932
S9	Loser	NY3-371	1st	Top	Barrier	850.168
S9	Loser	NY3-371	1st	Top	Wall	1259.425
S9	Loser	NY3-371	1st	Top	Barrier	1294.405
S11	Winner	NY2-526	1st	Top	Barrier	1136.927
S11	Winner	NY2-526	1st	Top	Barrier	1139.911
S11	Winner	NY2-526	1st	Top	Barrier	1142.902
S11	Winner	NY2-526	1st	Top	Barrier	1145.947
S11	Winner	NY2-526	1st	Top	Barrier	1147.424
S11	Winner	NY2-526	1st	Top	Barrier	1150.41
S11	Winner	NY2-526	1st	Top	Barrier	1180.42
S11	Winner	NY2-526	1st	Top	Wall	1196.922
S11	Winner	NY2-526	1st	Top	Wall	1199.93
S11	Winner	NY2-526	1st	Top	Barrier	1219.402
S11	Winner	NY2-526	1st	Top	Barrier	1226.904
S11	Winner	NY2-526	1st	Top	Barrier	1229.902
S11	Winner	NY2-526	1st	Top	Barrier	1232.905
S11	Winner	NY2-526	1st	Top	Barrier	1234.402
S11	Winner	NY2-526	1st	Top	Barrier	1237.424
S11	Winner	NY2-526	1st	Top	Barrier	1271.922
S11	Winner	NY2-526	1st	Top	Barrier	1274.905
S11	Winner	NY2-526	1st	Top	Barrier	1277.91
S11	Winner	NY2-526	1st	Top	Barrier	1280.904
S11	Winner	NY2-526	1st	Top	Barrier	1283.922
S11	Winner	NY2-526	1st	Top	Barrier	1286.908
S11	Winner	NY2-526	1st	Top	Barrier	1385.903
S11	Winner	NY2-526	1st	Top	Barrier	1387.418
S11	Winner	NY2-526	1st	Top	Barrier	1388.909
S11	Winner	NY2-526	1st	Top	Wall	1396.43
S11	Winner	NY2-526	1st	Top	Barrier	1565.904
S11	Winner	NY2-526	1st	Top	Barrier	1607.93
S11	Winner	NY2-526	1st	Top	Barrier	1630.424
S11	Winner	NY2-526	1st	Top	Barrier	1642.434
S11	Loser	NY3-394	2nd	Bottom	Wall	634.404
S11	Loser	NY3-394	2nd	Bottom	Barrier	658.429
S11	Loser	NY3-394	2nd	Bottom	Wall	725.921
S11	Loser	NY3-394	2nd	Bottom	Wall	728.93
S11	Loser	NY3-394	2nd	Bottom	Barrier	736.418
S11	Loser	NY3-394	2nd	Bottom	Barrier	920.912
S11	Loser	NY3-394	2nd	Bottom	Barrier	923.902
S11	Loser	NY3-394	2nd	Bottom	Barrier	926.904
S11	Loser	NY3-394	2nd	Bottom	Barrier	929.919
S11	Loser	NY3-394	2nd	Bottom	Barrier	931.407
S11	Loser	NY3-394	2nd	Bottom	Barrier	934.403
S11	Loser	NY3-394	2nd	Bottom	Barrier	943.412
S11	Loser	NY3-394	2nd	Bottom	Barrier	944.903
S11	Loser	NY3-394	2nd	Bottom	Barrier	947.924
S11	Loser	NY3-394	2nd	Bottom	Barrier	950.924
S11	Loser	NY3-394	2nd	Bottom	Barrier	998.929
S11	Loser	NY3-394	2nd	Bottom	Barrier	1001.903
S11	Loser	NY3-394	2nd	Bottom	Barrier	1004.922
S11	Loser	NY3-394	2nd	Bottom	Wall	1007.917
S11	Loser	NY3-394	2nd	Bottom	Barrier	1063.404
S11	Loser	NY3-394	2nd	Bottom	Barrier	1066.43
S11	Loser	NY3-394	2nd	Bottom	Barrier	1102.402
S11	Loser	NY3-394	2nd	Bottom	Barrier	1103.907
S11	Loser	NY3-394	2nd	Bottom	Barrier	1106.93
[truncated: 80 more rows]
