# Supplementary material for: Dynamic changes to signal allocation rules in response to variable social environments in house mice
Source: Commun Biol. 2023 Mar 21;6:297. doi: 10.1038/s42003-023-04672-x (PMC10027867; doi:10.1038/s42003-023-04672-x)
Supplement: Supplementary file 4 — Supplemental Data [file 42003_2023_4672_MOESM4_ESM.zip › code.and.datasheets/summary.datasheets/mesh2_event.data.csv]

Set #	FightOutcome	Male ID	Order	Mouse Location	ROI	Time (s)
S1	Winner	NY2-118	1st	Top	Barrier	1.6
S1	Winner	NY2-118	1st	Top	Barrier	17.602
S1	Winner	NY2-118	1st	Top	Barrier	18.853
S1	Winner	NY2-118	1st	Top	Wall	21.351
S1	Winner	NY2-118	1st	Top	Wall	21.851
S1	Winner	NY2-118	1st	Top	Barrier	38.351
S1	Winner	NY2-118	1st	Top	Barrier	46.602
S1	Winner	NY2-118	1st	Top	Barrier	50.602
S1	Winner	NY2-118	1st	Top	Barrier	59.601
S1	Winner	NY2-118	1st	Top	Barrier	60.103
S1	Winner	NY2-118	1st	Top	Wall	80.602
S1	Winner	NY2-118	1st	Top	Barrier	90.103
S1	Winner	NY2-118	1st	Top	Barrier	90.601
S1	Winner	NY2-118	1st	Top	Wall	99.601
S1	Winner	NY2-118	1st	Top	Barrier	104.102
S1	Winner	NY2-118	1st	Top	Wall	108.601
S1	Winner	NY2-118	1st	Top	Barrier	109.601
S1	Winner	NY2-118	1st	Top	Barrier	117.601
S1	Winner	NY2-118	1st	Top	Barrier	118.601
S1	Winner	NY2-118	1st	Top	Barrier	156.604
S1	Winner	NY2-118	1st	Top	Barrier	157.351
S1	Winner	NY2-118	1st	Top	Wall	158.102
S1	Winner	NY2-118	1st	Top	Barrier	173.851
S1	Winner	NY2-118	1st	Top	Barrier	175.356
S1	Winner	NY2-118	1st	Top	Barrier	176.104
S1	Winner	NY2-118	1st	Top	Barrier	186.604
S1	Winner	NY2-118	1st	Top	Barrier	189.604
S1	Winner	NY2-118	1st	Top	Barrier	190.351
S1	Winner	NY2-118	1st	Top	Barrier	197.853
S1	Winner	NY2-118	1st	Top	Barrier	232.351
S1	Winner	NY2-118	1st	Top	Barrier	250.351
S1	Winner	NY2-118	1st	Top	Barrier	268.351
S1	Winner	NY2-118	1st	Top	Barrier	278.102
S1	Winner	NY2-118	1st	Top	Barrier	315.604
S1	Winner	NY2-118	1st	Top	Barrier	334.353
S1	Winner	NY2-118	1st	Top	Barrier	418.353
S1	Winner	NY2-118	1st	Top	Barrier	428.853
S1	Winner	NY2-118	1st	Top	Barrier	438.602
S1	Winner	NY2-118	1st	Top	Barrier	510.604
S1	Winner	NY2-118	1st	Top	Barrier	683.853
S1	Winner	NY2-118	1st	Top	Wall	723.353
S1	Winner	NY2-118	1st	Top	Barrier	789.351
S1	Winner	NY2-118	1st	Top	Barrier	839.851
S1	Winner	NY2-118	1st	Top	Barrier	940.102
S1	Winner	NY2-118	1st	Top	Barrier	983.6
S1	Winner	NY2-118	1st	Top	Barrier	1014.353
S1	Winner	NY2-118	1st	Top	Barrier	1045.1
S1	Winner	NY2-118	1st	Top	Wall	1088.6
S1	Winner	NY2-118	1st	Top	Wall	1093.851
S1	Winner	NY2-118	1st	Top	Barrier	1127.6
S1	Winner	NY2-118	1st	Top	Barrier	1128.353
S1	Winner	NY2-118	1st	Top	Wall	1170.853
S1	Winner	NY2-118	1st	Top	Barrier	1223.351
S1	Winner	NY2-118	1st	Top	Barrier	1239.851
S1	Winner	NY2-118	1st	Top	Barrier	1250.353
S1	Winner	NY2-118	1st	Top	Barrier	1400.102
S1	Winner	NY2-118	1st	Top	Barrier	1434.101
S1	Winner	NY2-118	1st	Top	Barrier	1434.854
S1	Winner	NY2-118	1st	Top	Barrier	1439.354
S1	Winner	NY2-118	1st	Top	Barrier	1486.601
S1	Winner	NY2-118	1st	Top	Barrier	1487.354
S1	Winner	NY2-118	1st	Top	Wall	1519.354
S1	Winner	NY2-118	1st	Top	Barrier	1536.604
S1	Winner	NY2-118	1st	Top	Barrier	1563.604
S1	Loser	NY3-090	2nd	Bottom	Barrier	33.103
S1	Loser	NY3-090	2nd	Bottom	Wall	1132.601
S1	Loser	NY3-090	2nd	Bottom	Wall	1141.601
S1	Winner	NY3-101	2nd	Bottom	Barrier	14.351
S1	Winner	NY3-101	2nd	Bottom	Barrier	15.101
S1	Winner	NY3-101	2nd	Bottom	Barrier	15.351
S1	Winner	NY3-101	2nd	Bottom	Barrier	24.163
S1	Winner	NY3-101	2nd	Bottom	Barrier	24.914
S1	Winner	NY3-101	2nd	Bottom	Wall	37.727
S1	Winner	NY3-101	2nd	Bottom	Wall	38.227
S1	Winner	NY3-101	2nd	Bottom	Wall	38.477
S1	Winner	NY3-101	2nd	Bottom	Barrier	38.727
S1	Winner	NY3-101	2nd	Bottom	Barrier	41.02
S1	Winner	NY3-101	2nd	Bottom	Barrier	54.582
S1	Winner	NY3-101	2nd	Bottom	Wall	58.353
S1	Winner	NY3-101	2nd	Bottom	Barrier	58.852
S1	Winner	NY3-101	2nd	Bottom	Barrier	60.353
S1	Winner	NY3-101	2nd	Bottom	Barrier	62.104
S1	Winner	NY3-101	2nd	Bottom	Wall	62.895
S1	Winner	NY3-101	2nd	Bottom	Wall	63.145
S1	Winner	NY3-101	2nd	Bottom	Wall	63.644
S1	Winner	NY3-101	2nd	Bottom	Wall	64.145
S1	Winner	NY3-101	2nd	Bottom	Barrier	67.582
S1	Winner	NY3-101	2nd	Bottom	Barrier	69.581
S1	Winner	NY3-101	2nd	Bottom	Wall	71.935
S1	Winner	NY3-101	2nd	Bottom	Wall	72.185
S1	Winner	NY3-101	2nd	Bottom	Wall	72.436
S1	Winner	NY3-101	2nd	Bottom	Wall	74.687
S1	Winner	NY3-101	2nd	Bottom	Barrier	74.937
S1	Winner	NY3-101	2nd	Bottom	Barrier	77.187
S1	Winner	NY3-101	2nd	Bottom	Wall	81.937
S1	Winner	NY3-101	2nd	Bottom	Barrier	82.187
S1	Winner	NY3-101	2nd	Bottom	Barrier	82.687
S1	Winner	NY3-101	2nd	Bottom	Wall	89.187
S1	Winner	NY3-101	2nd	Bottom	Wall	89.686
S1	Winner	NY3-101	2nd	Bottom	Wall	96.937
S1	Winner	NY3-101	2nd	Bottom	Barrier	99.936
S1	Winner	NY3-101	2nd	Bottom	Wall	104.437
S1	Winner	NY3-101	2nd	Bottom	Wall	111.437
S1	Winner	NY3-101	2nd	Bottom	Wall	111.937
S1	Winner	NY3-101	2nd	Bottom	Wall	112.146
S1	Winner	NY3-101	2nd	Bottom	Wall	112.646
S1	Winner	NY3-101	2nd	Bottom	Wall	113.396
S1	Winner	NY3-101	2nd	Bottom	Barrier	114.147
S1	Winner	NY3-101	2nd	Bottom	Barrier	114.646
S1	Winner	NY3-101	2nd	Bottom	Barrier	115.146
S1	Winner	NY3-101	2nd	Bottom	Wall	126.645
S1	Winner	NY3-101	2nd	Bottom	Wall	126.895
S1	Winner	NY3-101	2nd	Bottom	Wall	127.145
S1	Winner	NY3-101	2nd	Bottom	Barrier	127.646
S1	Winner	NY3-101	2nd	Bottom	Barrier	138.897
S1	Winner	NY3-101	2nd	Bottom	Barrier	139.147
S1	Winner	NY3-101	2nd	Bottom	Barrier	139.646
S1	Winner	NY3-101	2nd	Bottom	Wall	145.397
S1	Winner	NY3-101	2nd	Bottom	Wall	145.792
S1	Winner	NY3-101	2nd	Bottom	Wall	146.292
S1	Winner	NY3-101	2nd	Bottom	Barrier	149.542
S1	Winner	NY3-101	2nd	Bottom	Barrier	149.793
S1	Winner	NY3-101	2nd	Bottom	Barrier	150.293
S1	Winner	NY3-101	2nd	Bottom	Wall	160.544
S1	Winner	NY3-101	2nd	Bottom	Barrier	163.794
S1	Winner	NY3-101	2nd	Bottom	Barrier	164.544
S1	Winner	NY3-101	2nd	Bottom	Barrier	165.045
S1	Winner	NY3-101	2nd	Bottom	Wall	176.792
S1	Winner	NY3-101	2nd	Bottom	Wall	177.293
S1	Winner	NY3-101	2nd	Bottom	Wall	177.543
S1	Winner	NY3-101	2nd	Bottom	Wall	189.481
S1	Winner	NY3-101	2nd	Bottom	Wall	189.981
S1	Winner	NY3-101	2nd	Bottom	Wall	190.48
S1	Winner	NY3-101	2nd	Bottom	Wall	209.731
S1	Winner	NY3-101	2nd	Bottom	Wall	210.232
S1	Winner	NY3-101	2nd	Bottom	Barrier	211.732
S1	Winner	NY3-101	2nd	Bottom	Barrier	212.732
S1	Winner	NY3-101	2nd	Bottom	Barrier	216.982
S1	Winner	NY3-101	2nd	Bottom	Wall	221.232
S1	Winner	NY3-101	2nd	Bottom	Barrier	223.169
S1	Winner	NY3-101	2nd	Bottom	Barrier	227.69
S1	Winner	NY3-101	2nd	Bottom	Barrier	229.94
S1	Winner	NY3-101	2nd	Bottom	Barrier	234.942
S1	Winner	NY3-101	2nd	Bottom	Barrier	244.691
S1	Winner	NY3-101	2nd	Bottom	Barrier	245.19
S1	Winner	NY3-101	2nd	Bottom	Barrier	254.545
S1	Winner	NY3-101	2nd	Bottom	Barrier	260.296
S1	Winner	NY3-101	2nd	Bottom	Barrier	260.796
S1	Winner	NY3-101	2nd	Bottom	Barrier	269.296
S1	Winner	NY3-101	2nd	Bottom	Barrier	269.546
S1	Winner	NY3-101	2nd	Bottom	Barrier	277.046
S1	Winner	NY3-101	2nd	Bottom	Barrier	292.796
S1	Winner	NY3-101	2nd	Bottom	Barrier	293.797
S1	Winner	NY3-101	2nd	Bottom	Barrier	296.796
S1	Winner	NY3-101	2nd	Bottom	Wall	297.796
S1	Winner	NY3-101	2nd	Bottom	Wall	298.796
S1	Winner	NY3-101	2nd	Bottom	Wall	319.295
S1	Winner	NY3-101	2nd	Bottom	Wall	328.297
S1	Winner	NY3-101	2nd	Bottom	Wall	328.797
S1	Winner	NY3-101	2nd	Bottom	Wall	329.296
S1	Winner	NY3-101	2nd	Bottom	Barrier	343.295
S1	Winner	NY3-101	2nd	Bottom	Wall	369.379
S1	Winner	NY3-101	2nd	Bottom	Wall	369.881
S1	Winner	NY3-101	2nd	Bottom	Wall	382.923
S1	Winner	NY3-101	2nd	Bottom	Wall	383.423
S1	Winner	NY3-101	2nd	Bottom	Wall	383.921
S1	Winner	NY3-101	2nd	Bottom	Wall	384.423
S1	Winner	NY3-101	2nd	Bottom	Wall	422.643
S1	Winner	NY3-101	2nd	Bottom	Wall	424.9
S1	Winner	NY3-101	2nd	Bottom	Wall	432.67
S1	Winner	NY3-101	2nd	Bottom	Wall	433.171
S1	Winner	NY3-101	2nd	Bottom	Wall	442.714
S1	Winner	NY3-101	2nd	Bottom	Wall	443.212
S1	Winner	NY3-101	2nd	Bottom	Barrier	469.359
S1	Winner	NY3-101	2nd	Bottom	Wall	503.525
S1	Winner	NY3-101	2nd	Bottom	Wall	504.028
S1	Winner	NY3-101	2nd	Bottom	Wall	532.029
S1	Winner	NY3-101	2nd	Bottom	Wall	532.527
S1	Winner	NY3-101	2nd	Bottom	Wall	533.029
S1	Winner	NY3-101	2nd	Bottom	Barrier	539.529
S1	Winner	NY3-101	2nd	Bottom	Wall	589.945
S1	Winner	NY3-101	2nd	Bottom	Wall	590.445
S1	Winner	NY3-101	2nd	Bottom	Wall	590.945
S1	Winner	NY3-101	2nd	Bottom	Wall	591.447
S1	Winner	NY3-101	2nd	Bottom	Wall	591.945
S1	Winner	NY3-101	2nd	Bottom	Wall	617.448
S1	Winner	NY3-101	2nd	Bottom	Wall	618.448
S1	Winner	NY3-101	2nd	Bottom	Wall	620.947
S1	Winner	NY3-101	2nd	Bottom	Wall	621.446
S1	Winner	NY3-101	2nd	Bottom	Wall	621.947
S1	Winner	NY3-101	2nd	Bottom	Wall	646.446
S1	Winner	NY3-101	2nd	Bottom	Wall	651.949
S1	Winner	NY3-101	2nd	Bottom	Wall	661.734
S1	Winner	NY3-101	2nd	Bottom	Wall	663.236
S1	Winner	NY3-101	2nd	Bottom	Wall	676.735
S1	Winner	NY3-101	2nd	Bottom	Wall	677.236
S1	Winner	NY3-101	2nd	Bottom	Wall	682.24
S1	Winner	NY3-101	2nd	Bottom	Wall	683.238
S1	Winner	NY3-101	2nd	Bottom	Wall	683.737
S1	Winner	NY3-101	2nd	Bottom	Wall	705.236
S1	Winner	NY3-101	2nd	Bottom	Wall	705.735
S1	Winner	NY3-101	2nd	Bottom	Wall	726.737
S1	Winner	NY3-101	2nd	Bottom	Wall	727.236
S1	Winner	NY3-101	2nd	Bottom	Wall	727.735
S1	Winner	NY3-101	2nd	Bottom	Wall	736.236
S1	Winner	NY3-101	2nd	Bottom	Wall	749.743
S1	Winner	NY3-101	2nd	Bottom	Wall	771.737
S1	Winner	NY3-101	2nd	Bottom	Wall	772.737
S1	Winner	NY3-101	2nd	Bottom	Wall	785.236
S1	Winner	NY3-101	2nd	Bottom	Wall	785.737
S1	Winner	NY3-101	2nd	Bottom	Wall	786.735
S1	Winner	NY3-101	2nd	Bottom	Wall	807.404
S1	Winner	NY3-101	2nd	Bottom	Wall	807.906
S1	Winner	NY3-101	2nd	Bottom	Barrier	808.405
S1	Winner	NY3-101	2nd	Bottom	Barrier	809.404
S1	Winner	NY3-101	2nd	Bottom	Wall	809.906
S1	Winner	NY3-101	2nd	Bottom	Wall	810.404
S1	Winner	NY3-101	2nd	Bottom	Wall	811.404
S1	Winner	NY3-101	2nd	Bottom	Barrier	824.405
S1	Winner	NY3-101	2nd	Bottom	Barrier	824.908
S1	Winner	NY3-101	2nd	Bottom	Wall	829.407
S1	Winner	NY3-101	2nd	Bottom	Wall	829.908
S1	Winner	NY3-101	2nd	Bottom	Wall	830.405
S1	Winner	NY3-101	2nd	Bottom	Wall	835.906
S1	Winner	NY3-101	2nd	Bottom	Wall	836.407
S1	Winner	NY3-101	2nd	Bottom	Wall	837.908
S1	Winner	NY3-101	2nd	Bottom	Barrier	845.906
S1	Winner	NY3-101	2nd	Bottom	Barrier	846.405
S1	Winner	NY3-101	2nd	Bottom	Barrier	848.908
S1	Winner	NY3-101	2nd	Bottom	Barrier	862.407
S1	Winner	NY3-101	2nd	Bottom	Wall	870.405
S1	Winner	NY3-101	2nd	Bottom	Wall	870.906
S1	Winner	NY3-101	2nd	Bottom	Wall	871.908
S1	Winner	NY3-101	2nd	Bottom	Barrier	883.574
S1	Winner	NY3-101	2nd	Bottom	Wall	916.075
S1	Winner	NY3-101	2nd	Bottom	Wall	917.073
S1	Winner	NY3-101	2nd	Bottom	Barrier	918.574
S1	Winner	NY3-101	2nd	Bottom	Wall	924.077
S1	Winner	NY3-101	2nd	Bottom	Wall	924.574
S1	Winner	NY3-101	2nd	Bottom	Wall	926.077
S1	Winner	NY3-101	2nd	Bottom	Wall	926.574
S1	Winner	NY3-101	2nd	Bottom	Wall	927.075
S1	Winner	NY3-101	2nd	Bottom	Wall	927.576
S1	Winner	NY3-101	2nd	Bottom	Wall	954.431
S1	Winner	NY3-101	2nd	Bottom	Wall	954.93
S1	Winner	NY3-101	2nd	Bottom	Wall	955.429
S1	Winner	NY3-101	2nd	Bottom	Wall	955.93
S1	Winner	NY3-101	2nd	Bottom	Wall	978.431
S1	Winner	NY3-101	2nd	Bottom	Wall	983.431
S1	Winner	NY3-101	2nd	Bottom	Wall	1023.194
S1	Winner	NY3-101	2nd	Bottom	Wall	1023.693
S1	Winner	NY3-101	2nd	Bottom	Wall	1024.192
S1	Winner	NY3-101	2nd	Bottom	Wall	1035.194
S1	Winner	NY3-101	2nd	Bottom	Wall	1076.196
S1	Winner	NY3-101	2nd	Bottom	Wall	1076.697
S1	Winner	NY3-101	2nd	Bottom	Wall	1077.697
S1	Winner	NY3-101	2nd	Bottom	Wall	1137.695
S1	Winner	NY3-101	2nd	Bottom	Wall	1138.194
S1	Winner	NY3-101	2nd	Bottom	Wall	1138.697
S1	Winner	NY3-101	2nd	Bottom	Wall	1169.695
S1	Winner	NY3-101	2nd	Bottom	Barrier	1193.033
S1	Winner	NY3-101	2nd	Bottom	Barrier	1194.031
S1	Winner	NY3-101	2nd	Bottom	Wall	1261.534
S1	Winner	NY3-101	2nd	Bottom	Wall	1262.033
S1	Winner	NY3-101	2nd	Bottom	Wall	1271.534
S1	Winner	NY3-101	2nd	Bottom	Wall	1272.033
S1	Winner	NY3-101	2nd	Bottom	Wall	1307.096
S1	Winner	NY3-101	2nd	Bottom	Wall	1357.464
S1	Winner	NY3-101	2nd	Bottom	Wall	1357.968
S1	Winner	NY3-101	2nd	Bottom	Barrier	1400.673
S1	Winner	NY3-101	2nd	Bottom	Wall	1401.673
S1	Winner	NY3-101	2nd	Bottom	Wall	1402.174
S1	Winner	NY3-101	2nd	Bottom	Wall	1402.673
S1	Winner	NY3-101	2nd	Bottom	Wall	1403.675
S1	Winner	NY3-101	2nd	Bottom	Wall	1417.507
S1	Winner	NY3-101	2nd	Bottom	Wall	1418.008
S1	Winner	NY3-101	2nd	Bottom	Barrier	1433.012
S1	Winner	NY3-101	2nd	Bottom	Barrier	1434.012
S1	Winner	NY3-101	2nd	Bottom	Barrier	1434.511
S1	Winner	NY3-101	2nd	Bottom	Barrier	1435.509
S1	Winner	NY3-101	2nd	Bottom	Wall	1452.698
S1	Winner	NY3-101	2nd	Bottom	Wall	1453.197
S1	Winner	NY3-101	2nd	Bottom	Wall	1457.698
S1	Winner	NY3-101	2nd	Bottom	Wall	1458.197
S1	Winner	NY3-101	2nd	Bottom	Barrier	1476.803
S1	Winner	NY3-101	2nd	Bottom	Wall	1564.805
S1	Winner	NY3-101	2nd	Bottom	Wall	1565.302
S1	Winner	NY3-101	2nd	Bottom	Wall	1565.803
S1	Winner	NY3-101	2nd	Bottom	Wall	1646.89
S1	Winner	NY3-101	2nd	Bottom	Wall	1647.389
S1	Winner	NY3-101	2nd	Bottom	Wall	1647.888
S1	Loser	NY2-134	1st	Top	Wall	64.604
S1	Loser	NY2-134	1st	Top	Barrier	994.963
S1	Winner	NY2-135	2nd	Bottom	Barrier	17.895
S1	Winner	NY2-135	2nd	Bottom	Barrier	20.395
S1	Winner	NY2-135	2nd	Bottom	Barrier	25.395
S1	Winner	NY2-135	2nd	Bottom	Barrier	28.396
S1	Winner	NY2-135	2nd	Bottom	Barrier	32.393
S1	Winner	NY2-135	2nd	Bottom	Barrier	33.4
S1	Winner	NY2-135	2nd	Bottom	Barrier	34.893
S1	Winner	NY2-135	2nd	Bottom	Barrier	36.399
S1	Winner	NY2-135	2nd	Bottom	Barrier	40.896
S1	Winner	NY2-135	2nd	Bottom	Barrier	41.896
S1	Winner	NY2-135	2nd	Bottom	Barrier	42.396
S1	Winner	NY2-135	2nd	Bottom	Wall	43.286
S1	Winner	NY2-135	2nd	Bottom	Wall	43.786
S1	Winner	NY2-135	2nd	Bottom	Barrier	47.574
S1	Winner	NY2-135	2nd	Bottom	Wall	53.845
S1	Winner	NY2-135	2nd	Bottom	Barrier	64.347
S1	Winner	NY2-135	2nd	Bottom	Barrier	66.85
S1	Winner	NY2-135	2nd	Bottom	Barrier	67.35
S1	Winner	NY2-135	2nd	Bottom	Barrier	72.347
S1	Winner	NY2-135	2nd	Bottom	Barrier	72.851
S1	Winner	NY2-135	2nd	Bottom	Barrier	73.348
S1	Winner	NY2-135	2nd	Bottom	Barrier	75.845
S1	Winner	NY2-135	2nd	Bottom	Barrier	93.283
S1	Winner	NY2-135	2nd	Bottom	Barrier	101.785
S1	Winner	NY2-135	2nd	Bottom	Barrier	124.598
S1	Winner	NY2-135	2nd	Bottom	Wall	125.723
S1	Winner	NY2-135	2nd	Bottom	Wall	126.096
S1	Winner	NY2-135	2nd	Bottom	Wall	126.224
S1	Winner	NY2-135	2nd	Bottom	Wall	126.725
S1	Winner	NY2-135	2nd	Bottom	Barrier	127.724
S1	Winner	NY2-135	2nd	Bottom	Barrier	128.223
S1	Winner	NY2-135	2nd	Bottom	Barrier	129.224
S1	Winner	NY2-135	2nd	Bottom	Barrier	129.724
S1	Winner	NY2-135	2nd	Bottom	Barrier	131.723
S1	Winner	NY2-135	2nd	Bottom	Barrier	132.724
S1	Winner	NY2-135	2nd	Bottom	Barrier	133.225
S1	Winner	NY2-135	2nd	Bottom	Wall	133.728
S1	Winner	NY2-135	2nd	Bottom	Wall	134.727
S1	Winner	NY2-135	2nd	Bottom	Wall	135.228
S1	Winner	NY2-135	2nd	Bottom	Wall	135.727
S1	Winner	NY2-135	2nd	Bottom	Wall	136.225
S1	Winner	NY2-135	2nd	Bottom	Barrier	136.727
S1	Winner	NY2-135	2nd	Bottom	Barrier	137.225
S1	Winner	NY2-135	2nd	Bottom	Barrier	137.725
S1	Winner	NY2-135	2nd	Bottom	Barrier	138.725
S1	Winner	NY2-135	2nd	Bottom	Wall	170.91
S1	Winner	NY2-135	2nd	Bottom	Barrier	172.41
S1	Winner	NY2-135	2nd	Bottom	Barrier	173.41
S1	Winner	NY2-135	2nd	Bottom	Barrier	173.911
S1	Winner	NY2-135	2nd	Bottom	Barrier	175.41
S1	Winner	NY2-135	2nd	Bottom	Barrier	180.411
S1	Winner	NY2-135	2nd	Bottom	Barrier	186.412
S1	Winner	NY2-135	2nd	Bottom	Barrier	266.768
S1	Winner	NY2-135	2nd	Bottom	Barrier	276.268
S1	Winner	NY2-135	2nd	Bottom	Barrier	283.765
S1	Winner	NY2-135	2nd	Bottom	Wall	291.87
S1	Winner	NY2-135	2nd	Bottom	Wall	292.372
S1	Winner	NY2-135	2nd	Bottom	Barrier	294.872
S1	Winner	NY2-135	2nd	Bottom	Barrier	300.372
S1	Winner	NY2-135	2nd	Bottom	Barrier	300.877
S1	Winner	NY2-135	2nd	Bottom	Barrier	301.371
S1	Winner	NY2-135	2nd	Bottom	Barrier	302.371
S1	Winner	NY2-135	2nd	Bottom	Barrier	306.874
S1	Winner	NY2-135	2nd	Bottom	Barrier	331.603
S1	Winner	NY2-135	2nd	Bottom	Barrier	338.602
S1	Winner	NY2-135	2nd	Bottom	Barrier	346.604
S1	Winner	NY2-135	2nd	Bottom	Barrier	367.497
S1	Winner	NY2-135	2nd	Bottom	Barrier	377.502
S1	Winner	NY2-135	2nd	Bottom	Barrier	384.5
S1	Winner	NY2-135	2nd	Bottom	Barrier	387.497
S1	Winner	NY2-135	2nd	Bottom	Wall	393.628
S1	Winner	NY2-135	2nd	Bottom	Barrier	403.124
S1	Winner	NY2-135	2nd	Bottom	Barrier	411.626
S1	Winner	NY2-135	2nd	Bottom	Wall	419.628
S1	Winner	NY2-135	2nd	Bottom	Wall	420.122
S1	Winner	NY2-135	2nd	Bottom	Wall	420.626
S1	Winner	NY2-135	2nd	Bottom	Wall	421.125
S1	Winner	NY2-135	2nd	Bottom	Barrier	424.125
S1	Winner	NY2-135	2nd	Bottom	Barrier	468.481
S1	Winner	NY2-135	2nd	Bottom	Barrier	507.481
S1	Winner	NY2-135	2nd	Bottom	Barrier	537.483
S1	Winner	NY2-135	2nd	Bottom	Barrier	537.985
S1	Winner	NY2-135	2nd	Bottom	Wall	571.228
S1	Winner	NY2-135	2nd	Bottom	Wall	571.731
S1	Winner	NY2-135	2nd	Bottom	Wall	590.857
S1	Winner	NY2-135	2nd	Bottom	Wall	591.859
S1	Winner	NY2-135	2nd	Bottom	Barrier	592.856
S1	Winner	NY2-135	2nd	Bottom	Barrier	593.358
S1	Winner	NY2-135	2nd	Bottom	Barrier	593.856
S1	Winner	NY2-135	2nd	Bottom	Barrier	594.356
S1	Winner	NY2-135	2nd	Bottom	Barrier	618.36
S1	Winner	NY2-135	2nd	Bottom	Barrier	645.816
S1	Winner	NY2-135	2nd	Bottom	Barrier	646.318
S1	Winner	NY2-135	2nd	Bottom	Barrier	646.82
S1	Winner	NY2-135	2nd	Bottom	Wall	647.82
S1	Winner	NY2-135	2nd	Bottom	Wall	649.32
S1	Winner	NY2-135	2nd	Bottom	Wall	650.32
S1	Winner	NY2-135	2nd	Bottom	Wall	650.819
S1	Winner	NY2-135	2nd	Bottom	Barrier	651.323
S1	Winner	NY2-135	2nd	Bottom	Barrier	651.817
S1	Winner	NY2-135	2nd	Bottom	Barrier	652.316
S1	Winner	NY2-135	2nd	Bottom	Barrier	662.819
S1	Winner	NY2-135	2nd	Bottom	Barrier	663.323
S1	Winner	NY2-135	2nd	Bottom	Barrier	663.819
S1	Winner	NY2-135	2nd	Bottom	Barrier	666.82
S1	Winner	NY2-135	2nd	Bottom	Barrier	698.817
S1	Winner	NY2-135	2nd	Bottom	Barrier	710.82
S1	Winner	NY2-135	2nd	Bottom	Barrier	712.463
S1	Winner	NY2-135	2nd	Bottom	Barrier	730.465
S1	Winner	NY2-135	2nd	Bottom	Barrier	808.97
S1	Winner	NY2-135	2nd	Bottom	Barrier	825.893
S1	Winner	NY2-135	2nd	Bottom	Barrier	827.186
S1	Winner	NY2-135	2nd	Bottom	Barrier	827.685
S1	Winner	NY2-135	2nd	Bottom	Barrier	828.188
S1	Winner	NY2-135	2nd	Bottom	Barrier	828.69
S1	Winner	NY2-135	2nd	Bottom	Barrier	829.188
S1	Winner	NY2-135	2nd	Bottom	Barrier	861.186
S1	Winner	NY2-135	2nd	Bottom	Barrier	861.69
S1	Winner	NY2-135	2nd	Bottom	Barrier	864.186
S1	Winner	NY2-135	2nd	Bottom	Barrier	876.184
S1	Winner	NY2-135	2nd	Bottom	Barrier	910.186
S1	Winner	NY2-135	2nd	Bottom	Barrier	951.687
S1	Winner	NY2-135	2nd	Bottom	Barrier	952.186
S1	Winner	NY2-135	2nd	Bottom	Barrier	952.69
S1	Winner	NY2-135	2nd	Bottom	Barrier	1061.69
S1	Winner	NY2-135	2nd	Bottom	Barrier	1062.192
S1	Winner	NY2-135	2nd	Bottom	Barrier	1103.69
S1	Winner	NY2-135	2nd	Bottom	Barrier	1254.688
S1	Winner	NY2-135	2nd	Bottom	Barrier	1255.192
S1	Winner	NY2-135	2nd	Bottom	Barrier	1255.69
S1	Winner	NY2-135	2nd	Bottom	Barrier	1299.686
S1	Winner	NY2-135	2nd	Bottom	Wall	1309.509
S1	Winner	NY2-135	2nd	Bottom	Barrier	1372.075
S1	Winner	NY2-135	2nd	Bottom	Barrier	1372.575
S1	Winner	NY2-135	2nd	Bottom	Barrier	1408.577
S1	Winner	NY2-135	2nd	Bottom	Barrier	1421.077
S1	Winner	NY2-135	2nd	Bottom	Barrier	1422.578
S1	Winner	NY2-135	2nd	Bottom	Barrier	1528.871
S1	Winner	NY2-135	2nd	Bottom	Barrier	1530.871
S1	Winner	NY2-135	2nd	Bottom	Barrier	1534.873
S1	Winner	NY2-135	2nd	Bottom	Wall	1537.873
S1	Winner	NY2-135	2nd	Bottom	Barrier	1550.873
S1	Winner	NY2-135	2nd	Bottom	Barrier	1562.373
S1	Winner	NY2-135	2nd	Bottom	Barrier	1616.871
S1	Winner	NY2-135	2nd	Bottom	Barrier	1619.869
S1	Winner	NY2-135	2nd	Bottom	Barrier	1621.873
S1	Winner	NY2-135	2nd	Bottom	Barrier	1622.379
S1	Loser	NY3-099	1st	Top	Wall	39.899
S1	Loser	NY3-099	1st	Top	Barrier	87.973
S1	Loser	NY3-099	1st	Top	Barrier	88.974
S1	Loser	NY3-099	1st	Top	Barrier	89.973
S1	Loser	NY3-099	1st	Top	Wall	130.094
S1	Loser	NY3-099	1st	Top	Barrier	218.889
S1	Loser	NY3-099	1st	Top	Wall	222.392
S1	Loser	NY3-099	1st	Top	Barrier	700.816
S1	Loser	NY3-099	1st	Top	Barrier	707.817
S1	Winner	NY2-138	1st	Top	Wall	628.323
S1	Winner	NY2-138	1st	Top	Barrier	935.823
S1	Winner	NY2-138	1st	Top	Barrier	1259.96
S1	Winner	NY2-138	1st	Top	Barrier	1286.957
S1	Winner	NY2-138	1st	Top	Barrier	1292.207
S1	Winner	NY2-138	1st	Top	Barrier	1301.955
S1	Winner	NY2-138	1st	Top	Wall	1666.955
S1	Loser	NY3-096	2nd	Bottom	Barrier	217.373
S1	Loser	NY3-096	2nd	Bottom	Barrier	356.121
S1	Loser	NY3-096	2nd	Bottom	Barrier	359.872
S1	Loser	NY3-096	2nd	Bottom	Barrier	369.855
S1	Loser	NY3-096	2nd	Bottom	Barrier	624.103
S1	Winner	NY2-142	2nd	Bottom	Barrier	4.602
S1	Winner	NY2-142	2nd	Bottom	Barrier	5.101
S1	Winner	NY2-142	2nd	Bottom	Barrier	5.603
S1	Winner	NY2-142	2nd	Bottom	Wall	6.351
S1	Winner	NY2-142	2nd	Bottom	Wall	7.602
S1	Winner	NY2-142	2nd	Bottom	Wall	10.8
S1	Winner	NY2-142	2nd	Bottom	Wall	11.55
S1	Winner	NY2-142	2nd	Bottom	Barrier	16.8
S1	Winner	NY2-142	2nd	Bottom	Barrier	17.55
S1	Winner	NY2-142	2nd	Bottom	Wall	23.551
S1	Winner	NY2-142	2nd	Bottom	Wall	23.801
S1	Winner	NY2-142	2nd	Bottom	Wall	24.299
S1	Winner	NY2-142	2nd	Bottom	Wall	24.8
S1	Winner	NY2-142	2nd	Bottom	Barrier	27.55
S1	Winner	NY2-142	2nd	Bottom	Wall	33.549
S1	Winner	NY2-142	2nd	Bottom	Wall	35.299
S1	Winner	NY2-142	2nd	Bottom	Wall	39.3
S1	Winner	NY2-142	2nd	Bottom	Barrier	39.548
S1	Winner	NY2-142	2nd	Bottom	Wall	57.299
S1	Winner	NY2-142	2nd	Bottom	Wall	57.551
S1	Winner	NY2-142	2nd	Bottom	Wall	58.049
S1	Winner	NY2-142	2nd	Bottom	Wall	59.051
S1	Winner	NY2-142	2nd	Bottom	Barrier	81.8
S1	Winner	NY2-142	2nd	Bottom	Wall	83.549
S1	Winner	NY2-142	2nd	Bottom	Wall	84.049
S1	Winner	NY2-142	2nd	Bottom	Wall	84.549
S1	Winner	NY2-142	2nd	Bottom	Barrier	87.05
S1	Winner	NY2-142	2nd	Bottom	Barrier	87.549
S1	Winner	NY2-142	2nd	Bottom	Barrier	88.549
S1	Winner	NY2-142	2nd	Bottom	Barrier	91.55
S1	Winner	NY2-142	2nd	Bottom	Barrier	123.05
S1	Winner	NY2-142	2nd	Bottom	Barrier	123.549
S1	Winner	NY2-142	2nd	Bottom	Wall	129.55
S1	Winner	NY2-142	2nd	Bottom	Wall	130.55
S1	Winner	NY2-142	2nd	Bottom	Wall	148.548
S1	Winner	NY2-142	2nd	Bottom	Wall	149.548
S1	Winner	NY2-142	2nd	Bottom	Wall	150.05
S1	Winner	NY2-142	2nd	Bottom	Wall	177.052
S1	Winner	NY2-142	2nd	Bottom	Wall	177.549
S1	Winner	NY2-142	2nd	Bottom	Wall	179.053
S1	Winner	NY2-142	2nd	Bottom	Wall	180.052
S1	Winner	NY2-142	2nd	Bottom	Wall	202.801
S1	Winner	NY2-142	2nd	Bottom	Wall	203.299
S1	Winner	NY2-142	2nd	Bottom	Wall	203.799
S1	Winner	NY2-142	2nd	Bottom	Wall	204.801
S1	Winner	NY2-142	2nd	Bottom	Wall	205.299
S1	Winner	NY2-142	2nd	Bottom	Barrier	219.051
S1	Winner	NY2-142	2nd	Bottom	Barrier	229.551
S1	Winner	NY2-142	2nd	Bottom	Barrier	231.05
S1	Winner	NY2-142	2nd	Bottom	Barrier	250.051
S1	Winner	NY2-142	2nd	Bottom	Barrier	250.548
S1	Winner	NY2-142	2nd	Bottom	Barrier	251.05
S1	Winner	NY2-142	2nd	Bottom	Wall	254.505
S1	Winner	NY2-142	2nd	Bottom	Barrier	294
S1	Winner	NY2-142	2nd	Bottom	Barrier	295.002
S1	Winner	NY2-142	2nd	Bottom	Wall	326.589
S1	Winner	NY2-142	2nd	Bottom	Wall	327.089
S1	Winner	NY2-142	2nd	Bottom	Barrier	327.592
S1	Winner	NY2-142	2nd	Bottom	Barrier	328.091
S1	Winner	NY2-142	2nd	Bottom	Wall	344.093
S1	Winner	NY2-142	2nd	Bottom	Wall	344.591
S1	Winner	NY2-142	2nd	Bottom	Wall	345.09
S1	Winner	NY2-142	2nd	Bottom	Wall	345.59
S1	Winner	NY2-142	2nd	Bottom	Barrier	346.091
S1	Winner	NY2-142	2nd	Bottom	Wall	377.091
S1	Winner	NY2-142	2nd	Bottom	Wall	378.093
S1	Winner	NY2-142	2nd	Bottom	Barrier	381.09
S1	Winner	NY2-142	2nd	Bottom	Barrier	381.59
S1	Winner	NY2-142	2nd	Bottom	Barrier	399.091
S1	Winner	NY2-142	2nd	Bottom	Barrier	399.589
S1	Winner	NY2-142	2nd	Bottom	Barrier	400.091
S1	Winner	NY2-142	2nd	Bottom	Barrier	400.592
S1	Winner	NY2-142	2nd	Bottom	Barrier	401.589
S1	Winner	NY2-142	2nd	Bottom	Barrier	402.589
S1	Winner	NY2-142	2nd	Bottom	Wall	404.591
S1	Winner	NY2-142	2nd	Bottom	Wall	405.091
S1	Winner	NY2-142	2nd	Bottom	Wall	405.589
S1	Winner	NY2-142	2nd	Bottom	Barrier	407.092
S1	Winner	NY2-142	2nd	Bottom	Barrier	414.091
S1	Winner	NY2-142	2nd	Bottom	Barrier	414.59
S1	Winner	NY2-142	2nd	Bottom	Barrier	415.093
S1	Winner	NY2-142	2nd	Bottom	Wall	415.593
S1	Winner	NY2-142	2nd	Bottom	Wall	416.091
S1	Winner	NY2-142	2nd	Bottom	Wall	417.091
S1	Winner	NY2-142	2nd	Bottom	Barrier	442.091
S1	Winner	NY2-142	2nd	Bottom	Barrier	442.59
S1	Winner	NY2-142	2nd	Bottom	Barrier	484.591
S1	Winner	NY2-142	2nd	Bottom	Barrier	486.092
S1	Winner	NY2-142	2nd	Bottom	Barrier	492.092
S1	Winner	NY2-142	2nd	Bottom	Barrier	492.59
S1	Winner	NY2-142	2nd	Bottom	Barrier	497.593
S1	Winner	NY2-142	2nd	Bottom	Barrier	498.09
S1	Winner	NY2-142	2nd	Bottom	Barrier	499.094
S1	Winner	NY2-142	2nd	Bottom	Barrier	529.092
S1	Winner	NY2-142	2nd	Bottom	Barrier	539.593
S1	Winner	NY2-142	2nd	Bottom	Barrier	550.343
S1	Winner	NY2-142	2nd	Bottom	Barrier	581.092
S1	Winner	NY2-142	2nd	Bottom	Barrier	581.591
S1	Winner	NY2-142	2nd	Bottom	Barrier	598.343
S1	Winner	NY2-142	2nd	Bottom	Barrier	599.341
S1	Winner	NY2-142	2nd	Bottom	Wall	618.59
S1	Winner	NY2-142	2nd	Bottom	Barrier	673.342
S1	Winner	NY2-142	2nd	Bottom	Wall	677.841
S1	Winner	NY2-142	2nd	Bottom	Barrier	678.843
S1	Winner	NY2-142	2nd	Bottom	Barrier	698.091
S1	Winner	NY2-142	2nd	Bottom	Barrier	698.592
S1	Winner	NY2-142	2nd	Bottom	Wall	699.592
S1	Winner	NY2-142	2nd	Bottom	Wall	700.089
S1	Winner	NY2-142	2nd	Bottom	Wall	701.091
S1	Winner	NY2-142	2nd	Bottom	Wall	702.089
S1	Winner	NY2-142	2nd	Bottom	Wall	732.091
S1	Winner	NY2-142	2nd	Bottom	Wall	733.093
S1	Winner	NY2-142	2nd	Bottom	Wall	733.594
S1	Winner	NY2-142	2nd	Bottom	Wall	734.592
S1	Winner	NY2-142	2nd	Bottom	Barrier	775.592
S1	Winner	NY2-142	2nd	Bottom	Barrier	776.091
S1	Winner	NY2-142	2nd	Bottom	Barrier	776.59
S1	Winner	NY2-142	2nd	Bottom	Barrier	783.091
S1	Winner	NY2-142	2nd	Bottom	Barrier	792.594
S1	Winner	NY2-142	2nd	Bottom	Barrier	817.848
S1	Winner	NY2-142	2nd	Bottom	Wall	851.089
S1	Winner	NY2-142	2nd	Bottom	Barrier	855.592
S1	Winner	NY2-142	2nd	Bottom	Barrier	867.094
S1	Winner	NY2-142	2nd	Bottom	Wall	870.589
S1	Winner	NY2-142	2nd	Bottom	Barrier	892.595
S1	Winner	NY2-142	2nd	Bottom	Barrier	924.09
S1	Winner	NY2-142	2nd	Bottom	Barrier	925.092
S1	Winner	NY2-142	2nd	Bottom	Barrier	925.589
S1	Winner	NY2-142	2nd	Bottom	Wall	935.595
S1	Winner	NY2-142	2nd	Bottom	Wall	936.09
S1	Winner	NY2-142	2nd	Bottom	Wall	1002.09
S1	Winner	NY2-142	2nd	Bottom	Wall	1002.591
S1	Winner	NY2-142	2nd	Bottom	Wall	1003.092
S1	Winner	NY2-142	2nd	Bottom	Wall	1004.092
S1	Winner	NY2-142	2nd	Bottom	Barrier	1004.591
S1	Winner	NY2-142	2nd	Bottom	Barrier	1018.09
S1	Winner	NY2-142	2nd	Bottom	Wall	1036.791
S1	Winner	NY2-142	2nd	Bottom	Barrier	1037.292
S1	Winner	NY2-142	2nd	Bottom	Barrier	1037.791
S1	Winner	NY2-142	2nd	Bottom	Barrier	1040.292
S1	Winner	NY2-142	2nd	Bottom	Wall	1051.789
S1	Winner	NY2-142	2nd	Bottom	Wall	1052.789
S1	Winner	NY2-142	2nd	Bottom	Barrier	1053.292
S1	Winner	NY2-142	2nd	Bottom	Barrier	1053.793
S1	Winner	NY2-142	2nd	Bottom	Barrier	1062.293
S1	Winner	NY2-142	2nd	Bottom	Barrier	1075.292
S1	Winner	NY2-142	2nd	Bottom	Barrier	1083.789
S1	Winner	NY2-142	2nd	Bottom	Barrier	1097.29
S1	Winner	NY2-142	2nd	Bottom	Wall	1123.346
S1	Winner	NY2-142	2nd	Bottom	Wall	1123.849
S1	Winner	NY2-142	2nd	Bottom	Barrier	1134.849
S1	Winner	NY2-142	2nd	Bottom	Barrier	1167.346
S1	Winner	NY2-142	2nd	Bottom	Barrier	1174.847
S1	Winner	NY2-142	2nd	Bottom	Barrier	1212.847
S1	Winner	NY2-142	2nd	Bottom	Barrier	1259.348
S1	Winner	NY2-142	2nd	Bottom	Barrier	1269.35
S1	Winner	NY2-142	2nd	Bottom	Barrier	1284.847
S1	Winner	NY2-142	2nd	Bottom	Barrier	1471.845
S1	Winner	NY2-142	2nd	Bottom	Wall	1550.347
S1	Loser	NY3-098	1st	Top	Barrier	29.3
S1	Loser	NY3-098	1st	Top	Barrier	29.799
S1	Loser	NY3-098	1st	Top	Barrier	30.298
S1	Loser	NY3-098	1st	Top	Barrier	30.299
S1	Loser	NY3-098	1st	Top	Barrier	30.549
S1	Loser	NY3-098	1st	Top	Barrier	30.799
S1	Loser	NY3-098	1st	Top	Barrier	30.8
S1	Loser	NY3-098	1st	Top	Barrier	45.549
S1	Loser	NY3-098	1st	Top	Barrier	53.051
S1	Loser	NY3-098	1st	Top	Wall	60.3
S1	Loser	NY3-098	1st	Top	Barrier	101.8
S1	Loser	NY3-098	1st	Top	Barrier	139.549
S1	Loser	NY3-098	1st	Top	Barrier	141.05
S1	Loser	NY3-098	1st	Top	Barrier	154.803
S1	Loser	NY3-098	1st	Top	Barrier	158.8
S1	Loser	NY3-098	1st	Top	Barrier	159.8
S1	Loser	NY3-098	1st	Top	Barrier	168.051
S1	Loser	NY3-098	1st	Top	Wall	173.052
S1	Loser	NY3-098	1st	Top	Barrier	183.051
S1	Loser	NY3-098	1st	Top	Barrier	209.05
S1	Loser	NY3-098	1st	Top	Barrier	223.048
S1	Loser	NY3-098	1st	Top	Barrier	224.05
S1	Loser	NY3-098	1st	Top	Barrier	228.051
S1	Loser	NY3-098	1st	Top	Barrier	246.048
S1	Loser	NY3-098	1st	Top	Barrier	253.052
S1	Loser	NY3-098	1st	Top	Barrier	275.004
S1	Loser	NY3-098	1st	Top	Barrier	281.004
S1	Loser	NY3-098	1st	Top	Barrier	281.503
S1	Loser	NY3-098	1st	Top	Barrier	282.502
S1	Loser	NY3-098	1st	Top	Wall	283.502
S1	Loser	NY3-098	1st	Top	Wall	284.003
S1	Loser	NY3-098	1st	Top	Wall	326.091
S1	Loser	NY3-098	1st	Top	Barrier	331.091
S1	Loser	NY3-098	1st	Top	Wall	339.09
S1	Loser	NY3-098	1st	Top	Barrier	347.093
S1	Loser	NY3-098	1st	Top	Barrier	347.59
S1	Loser	NY3-098	1st	Top	Barrier	349.09
S1	Loser	NY3-098	1st	Top	Barrier	361.593
S1	Loser	NY3-098	1st	Top	Wall	380.59
S1	Loser	NY3-098	1st	Top	Wall	542.092
S1	Loser	NY3-098	1st	Top	Wall	543.09
S1	Loser	NY3-098	1st	Top	Wall	543.591
S1	Loser	NY3-098	1st	Top	Wall	544.591
S1	Loser	NY3-098	1st	Top	Wall	545.09
S1	Loser	NY3-098	1st	Top	Barrier	546.341
S1	Loser	NY3-098	1st	Top	Wall	571.343
S1	Loser	NY3-098	1st	Top	Wall	571.841
S1	Loser	NY3-098	1st	Top	Barrier	601.841
S1	Loser	NY3-098	1st	Top	Barrier	602.34
S1	Loser	NY3-098	1st	Top	Barrier	658.342
S1	Loser	NY3-098	1st	Top	Barrier	660.342
S1	Loser	NY3-098	1st	Top	Barrier	674.841
S1	Loser	NY3-098	1st	Top	Barrier	681.342
S1	Loser	NY3-098	1st	Top	Barrier	681.841
S1	Loser	NY3-098	1st	Top	Barrier	795.093
S1	Loser	NY3-098	1st	Top	Barrier	795.594
S1	Loser	NY3-098	1st	Top	Barrier	819.842
S1	Loser	NY3-098	1st	Top	Barrier	820.34
S1	Loser	NY3-098	1st	Top	Barrier	824.842
S1	Loser	NY3-098	1st	Top	Barrier	868.089
S1	Loser	NY3-098	1st	Top	Wall	930.094
S1	Loser	NY3-098	1st	Top	Barrier	1014.09
S1	Loser	NY3-098	1st	Top	Barrier	1014.591
S1	Loser	NY3-098	1st	Top	Wall	1030.292
S1	Loser	NY3-098	1st	Top	Wall	1030.791
S1	Loser	NY3-098	1st	Top	Wall	1034.292
S1	Loser	NY3-098	1st	Top	Barrier	1060.791
S1	Loser	NY3-098	1st	Top	Barrier	1115.35
S1	Loser	NY3-098	1st	Top	Barrier	1115.845
S1	Loser	NY3-098	1st	Top	Barrier	1116.348
S1	Loser	NY3-098	1st	Top	Barrier	1117.346
S1	Loser	NY3-098	1st	Top	Barrier	1477.097
S1	Loser	NY3-098	1st	Top	Barrier	1481.345
S1	Loser	NY3-098	1st	Top	Barrier	1506.845
S1	Loser	NY3-098	1st	Top	Barrier	1507.347
S1	Loser	NY3-098	1st	Top	Barrier	1519.097
S1	Loser	NY3-098	1st	Top	Barrier	1519.847
S2	Loser	NY2-136	2nd	Bottom	Barrier	157.54
S2	Loser	NY2-136	2nd	Bottom	Barrier	271.289
S2	Winner	NY3-102	1st	Top	Barrier	0.602
S2	Winner	NY3-102	1st	Top	Barrier	1.35
S2	Winner	NY3-102	1st	Top	Barrier	1.601
S2	Winner	NY3-102	1st	Top	Wall	2.601
S2	Winner	NY3-102	1st	Top	Wall	3.852
S2	Winner	NY3-102	1st	Top	Wall	4.352
S2	Winner	NY3-102	1st	Top	Wall	4.538
S2	Winner	NY3-102	1st	Top	Wall	4.603
S2	Winner	NY3-102	1st	Top	Wall	4.791
S2	Winner	NY3-102	1st	Top	Wall	4.852
S2	Winner	NY3-102	1st	Top	Wall	5.289
S2	Winner	NY3-102	1st	Top	Wall	5.353
S2	Winner	NY3-102	1st	Top	Wall	5.603
S2	Winner	NY3-102	1st	Top	Wall	5.789
S2	Winner	NY3-102	1st	Top	Wall	5.79
S2	Winner	NY3-102	1st	Top	Wall	6.29
S2	Winner	NY3-102	1st	Top	Wall	7.039
S2	Winner	NY3-102	1st	Top	Barrier	7.789
S2	Winner	NY3-102	1st	Top	Barrier	8.54
S2	Winner	NY3-102	1st	Top	Barrier	10.541
S2	Winner	NY3-102	1st	Top	Barrier	11.039
S2	Winner	NY3-102	1st	Top	Wall	22.289
S2	Winner	NY3-102	1st	Top	Wall	22.789
S2	Winner	NY3-102	1st	Top	Wall	23.539
S2	Winner	NY3-102	1st	Top	Barrier	38.539
S2	Winner	NY3-102	1st	Top	Wall	48.04
S2	Winner	NY3-102	1st	Top	Wall	48.54
S2	Winner	NY3-102	1st	Top	Barrier	53.54
S2	Winner	NY3-102	1st	Top	Barrier	54.039
S2	Winner	NY3-102	1st	Top	Barrier	55.04
S2	Winner	NY3-102	1st	Top	Barrier	57.79
S2	Winner	NY3-102	1st	Top	Wall	58.789
S2	Winner	NY3-102	1st	Top	Wall	60.791
S2	Winner	NY3-102	1st	Top	Barrier	65.79
S2	Winner	NY3-102	1st	Top	Barrier	66.79
S2	Winner	NY3-102	1st	Top	Wall	78.289
S2	Winner	NY3-102	1st	Top	Wall	78.539
S2	Winner	NY3-102	1st	Top	Wall	79.289
S2	Winner	NY3-102	1st	Top	Barrier	90.54
S2	Winner	NY3-102	1st	Top	Barrier	106.039
S2	Winner	NY3-102	1st	Top	Barrier	117.54
S2	Winner	NY3-102	1st	Top	Barrier	124.54
S2	Winner	NY3-102	1st	Top	Wall	140.04
S2	Winner	NY3-102	1st	Top	Barrier	156.29
S2	Winner	NY3-102	1st	Top	Barrier	157.039
S2	Winner	NY3-102	1st	Top	Barrier	213.291
S2	Winner	NY3-102	1st	Top	Barrier	284.289
S2	Winner	NY3-102	1st	Top	Barrier	364.54
S2	Winner	NY3-102	1st	Top	Wall	400.542
S2	Winner	NY3-102	1st	Top	Barrier	432.54
S2	Winner	NY3-102	1st	Top	Wall	440.792
S2	Winner	NY3-102	1st	Top	Wall	442.792
S2	Winner	NY3-102	1st	Top	Wall	443.289
S2	Winner	NY3-102	1st	Top	Wall	445.289
S2	Winner	NY3-102	1st	Top	Barrier	446.792
S2	Winner	NY3-102	1st	Top	Wall	472.21
S2	Winner	NY3-102	1st	Top	Wall	473.71
S2	Winner	NY3-102	1st	Top	Barrier	495.21
S2	Winner	NY3-102	1st	Top	Barrier	496.212
S2	Winner	NY3-102	1st	Top	Barrier	505.711
S2	Winner	NY3-102	1st	Top	Wall	520.711
S2	Winner	NY3-102	1st	Top	Wall	523.214
S2	Winner	NY3-102	1st	Top	Wall	534.71
S2	Winner	NY3-102	1st	Top	Barrier	550.216
S2	Winner	NY3-102	1st	Top	Wall	558.21
S2	Winner	NY3-102	1st	Top	Barrier	566.713
S2	Winner	NY3-102	1st	Top	Wall	575.212
S2	Winner	NY3-102	1st	Top	Barrier	614.21
S2	Winner	NY3-102	1st	Top	Barrier	615.211
S2	Winner	NY3-102	1st	Top	Barrier	634.711
S2	Winner	NY3-102	1st	Top	Wall	680.461
S2	Winner	NY3-102	1st	Top	Barrier	705.607
S2	Winner	NY3-102	1st	Top	Barrier	706.101
S2	Winner	NY3-102	1st	Top	Wall	710.102
S2	Winner	NY3-102	1st	Top	Barrier	713.101
S2	Winner	NY3-102	1st	Top	Wall	751.852
S2	Winner	NY3-102	1st	Top	Wall	752.6
S2	Winner	NY3-102	1st	Top	Wall	773.602
S2	Winner	NY3-102	1st	Top	Wall	775.106
S2	Winner	NY3-102	1st	Top	Barrier	776.602
S2	Winner	NY3-102	1st	Top	Barrier	839.6
S2	Winner	NY3-102	1st	Top	Wall	842.604
S2	Winner	NY3-102	1st	Top	Wall	861.102
S2	Winner	NY3-102	1st	Top	Barrier	876.916
S2	Winner	NY3-102	1st	Top	Barrier	934.666
S2	Winner	NY3-102	1st	Top	Barrier	936.166
S2	Winner	NY3-102	1st	Top	Barrier	949.668
S2	Winner	NY3-102	1st	Top	Barrier	1013.42
S2	Winner	NY3-102	1st	Top	Barrier	1017.168
S2	Winner	NY3-102	1st	Top	Wall	1197.916
S2	Winner	NY3-102	1st	Top	Wall	1272.92
S2	Winner	NY3-102	1st	Top	Barrier	1316.917
S2	Winner	NY3-102	1st	Top	Wall	1344.669
S2	Winner	NY3-102	1st	Top	Wall	1345.419
S2	Winner	NY3-102	1st	Top	Wall	1458.167
S2	Winner	NY3-102	1st	Top	Wall	1459.667
S2	Winner	NY3-102	1st	Top	Wall	1653.416
S2	Loser	NY2-154	1st	Top	NA	NA
S2	Winner	NY3-103	2nd	Bottom	Barrier	73.285
S2	Winner	NY3-103	2nd	Bottom	Barrier	73.788
S2	Winner	NY3-103	2nd	Bottom	Barrier	86.286
S2	Winner	NY3-103	2nd	Bottom	Barrier	253.287
S2	Winner	NY3-103	2nd	Bottom	Barrier	502.537
S2	Winner	NY3-103	2nd	Bottom	Barrier	505.033
S2	Winner	NY3-103	2nd	Bottom	Barrier	712.019
S2	Winner	NY3-103	2nd	Bottom	Barrier	801.039
S2	Winner	NY3-103	2nd	Bottom	Barrier	971.289
S2	Winner	NY3-103	2nd	Bottom	Barrier	1088.977
S2	Winner	NY3-103	2nd	Bottom	Wall	1351.013
S2	Winner	NY3-103	2nd	Bottom	Barrier	1617.765
S2	Winner	NY3-103	2nd	Bottom	Barrier	1641.01
S2	Loser	NY2-157	2nd	Bottom	Wall	95.302
S2	Loser	NY2-157	2nd	Bottom	Wall	1177.782
S2	Winner	NY3-110	1st	Top	Barrier	541.186
S2	Winner	NY3-110	1st	Top	Wall	543.436
S2	Winner	NY3-110	1st	Top	Barrier	558.532
S2	Winner	NY3-110	1st	Top	Wall	955.029
S2	Winner	NY3-110	1st	Top	Barrier	1241.78
S2	Winner	NY3-110	1st	Top	Wall	1569.78
S2	Winner	NY3-110	1st	Top	Barrier	1585.777
S2	Winner	NY3-110	1st	Top	Barrier	1670.529
S2	Loser	NY2-159	1st	Top	Barrier	41.353
S2	Loser	NY2-159	1st	Top	Barrier	42.103
S2	Loser	NY2-159	1st	Top	Barrier	77.536
S2	Loser	NY2-159	1st	Top	Barrier	85.538
S2	Loser	NY2-159	1st	Top	Barrier	92.535
S2	Loser	NY2-159	1st	Top	Barrier	93.538
S2	Loser	NY2-159	1st	Top	Barrier	100.535
S2	Loser	NY2-159	1st	Top	Barrier	119.037
S2	Loser	NY2-159	1st	Top	Barrier	139.786
S2	Loser	NY2-159	1st	Top	Barrier	148.786
S2	Loser	NY2-159	1st	Top	Barrier	153.785
S2	Loser	NY2-159	1st	Top	Wall	171.538
S2	Loser	NY2-159	1st	Top	Wall	172.537
S2	Loser	NY2-159	1st	Top	Wall	187.706
S2	Loser	NY2-159	1st	Top	Wall	196.948
S2	Loser	NY2-159	1st	Top	Wall	197.7
S2	Loser	NY2-159	1st	Top	Wall	199.203
S2	Loser	NY2-159	1st	Top	Barrier	204.702
S2	Loser	NY2-159	1st	Top	Barrier	273.451
S2	Loser	NY2-159	1st	Top	Barrier	296.216
S2	Loser	NY2-159	1st	Top	Wall	386.465
S2	Loser	NY2-159	1st	Top	Wall	387.218
S2	Loser	NY2-159	1st	Top	Barrier	391.878
S2	Loser	NY2-159	1st	Top	Barrier	392.378
S2	Loser	NY2-159	1st	Top	Barrier	392.882
S2	Loser	NY2-159	1st	Top	Barrier	401.876
S2	Loser	NY2-159	1st	Top	Barrier	402.378
S2	Loser	NY2-159	1st	Top	Barrier	407.878
S2	Loser	NY2-159	1st	Top	Barrier	408.626
S2	Loser	NY2-159	1st	Top	Barrier	409.13
S2	Loser	NY2-159	1st	Top	Barrier	416.376
S2	Loser	NY2-159	1st	Top	Barrier	435.131
S2	Loser	NY2-159	1st	Top	Barrier	435.631
S2	Loser	NY2-159	1st	Top	Barrier	518.126
S2	Loser	NY2-159	1st	Top	Barrier	521.626
S2	Loser	NY2-159	1st	Top	Barrier	522.374
S2	Loser	NY2-159	1st	Top	Barrier	525.876
S2	Loser	NY2-159	1st	Top	Barrier	534.376
S2	Loser	NY2-159	1st	Top	Barrier	558.626
S2	Loser	NY2-159	1st	Top	Barrier	577.626
S2	Loser	NY2-159	1st	Top	Barrier	591.124
S2	Loser	NY2-159	1st	Top	Barrier	592.376
S2	Loser	NY2-159	1st	Top	Barrier	604.626
S2	Loser	NY2-159	1st	Top	Barrier	606.878
S2	Loser	NY2-159	1st	Top	Barrier	653.876
S2	Loser	NY2-159	1st	Top	Barrier	671.876
S2	Loser	NY2-159	1st	Top	Barrier	680.126
S2	Loser	NY2-159	1st	Top	Barrier	817.626
S2	Loser	NY2-159	1st	Top	Barrier	906.126
S2	Loser	NY2-159	1st	Top	Barrier	1013.875
S2	Loser	NY2-159	1st	Top	Barrier	1044.625
S2	Loser	NY2-159	1st	Top	Barrier	1045.377
S2	Loser	NY2-159	1st	Top	Wall	1203.793
S2	Loser	NY2-159	1st	Top	Barrier	1356.54
S2	Loser	NY2-159	1st	Top	Barrier	1401.043
S2	Loser	NY2-159	1st	Top	Barrier	1430.292
S2	Winner	NY3-109	2nd	Bottom	Barrier	8.602
S2	Winner	NY3-109	2nd	Bottom	Wall	12.101
S2	Winner	NY3-109	2nd	Bottom	Wall	13.35
S2	Winner	NY3-109	2nd	Bottom	Barrier	20.351
S2	Winner	NY3-109	2nd	Bottom	Barrier	20.851
S2	Winner	NY3-109	2nd	Bottom	Barrier	21.102
S2	Winner	NY3-109	2nd	Bottom	Barrier	42.094
S2	Winner	NY3-109	2nd	Bottom	Barrier	42.535
S2	Winner	NY3-109	2nd	Bottom	Barrier	42.537
S2	Winner	NY3-109	2nd	Bottom	Barrier	43.101
S2	Winner	NY3-109	2nd	Bottom	Barrier	43.352
S2	Winner	NY3-109	2nd	Bottom	Wall	46.536
S2	Winner	NY3-109	2nd	Bottom	Wall	49.286
S2	Winner	NY3-109	2nd	Bottom	Barrier	57.535
S2	Winner	NY3-109	2nd	Bottom	Barrier	57.785
S2	Winner	NY3-109	2nd	Bottom	Wall	67.036
S2	Winner	NY3-109	2nd	Bottom	Barrier	87.287
S2	Winner	NY3-109	2nd	Bottom	Barrier	87.787
S2	Winner	NY3-109	2nd	Bottom	Barrier	88.287
S2	Winner	NY3-109	2nd	Bottom	Barrier	101.538
S2	Winner	NY3-109	2nd	Bottom	Barrier	123.035
S2	Winner	NY3-109	2nd	Bottom	Barrier	134.786
S2	Winner	NY3-109	2nd	Bottom	Barrier	198.948
S2	Winner	NY3-109	2nd	Bottom	Barrier	260.951
S2	Winner	NY3-109	2nd	Bottom	Barrier	283.528
S2	Winner	NY3-109	2nd	Bottom	Barrier	292.968
S2	Winner	NY3-109	2nd	Bottom	Barrier	304.718
S2	Winner	NY3-109	2nd	Bottom	Barrier	305.22
S2	Winner	NY3-109	2nd	Bottom	Wall	317.72
S2	Winner	NY3-109	2nd	Bottom	Wall	318.47
S2	Winner	NY3-109	2nd	Bottom	Wall	319.218
S2	Winner	NY3-109	2nd	Bottom	Wall	319.968
S2	Winner	NY3-109	2nd	Bottom	Wall	320.716
S2	Winner	NY3-109	2nd	Bottom	Wall	321.216
S2	Winner	NY3-109	2nd	Bottom	Wall	321.718
S2	Winner	NY3-109	2nd	Bottom	Barrier	369.47
S2	Winner	NY3-109	2nd	Bottom	Barrier	384.97
S2	Winner	NY3-109	2nd	Bottom	Barrier	423.879
S2	Winner	NY3-109	2nd	Bottom	Barrier	429.629
S2	Winner	NY3-109	2nd	Bottom	Wall	438.879
S2	Winner	NY3-109	2nd	Bottom	Wall	439.879
S2	Winner	NY3-109	2nd	Bottom	Barrier	440.379
S2	Winner	NY3-109	2nd	Bottom	Barrier	537.626
S2	Winner	NY3-109	2nd	Bottom	Barrier	540.376
S2	Winner	NY3-109	2nd	Bottom	Barrier	545.626
S2	Winner	NY3-109	2nd	Bottom	Barrier	552.626
S2	Winner	NY3-109	2nd	Bottom	Barrier	555.376
S2	Winner	NY3-109	2nd	Bottom	Barrier	559.874
S2	Winner	NY3-109	2nd	Bottom	Barrier	573.874
S2	Winner	NY3-109	2nd	Bottom	Barrier	579.376
S2	Winner	NY3-109	2nd	Bottom	Barrier	592.876
S2	Winner	NY3-109	2nd	Bottom	Barrier	593.626
S2	Winner	NY3-109	2nd	Bottom	Barrier	653.128
S2	Winner	NY3-109	2nd	Bottom	Barrier	687.126
S2	Winner	NY3-109	2nd	Bottom	Wall	749.123
S2	Winner	NY3-109	2nd	Bottom	Wall	749.623
S2	Winner	NY3-109	2nd	Bottom	Barrier	769.13
S2	Winner	NY3-109	2nd	Bottom	Barrier	769.874
S2	Winner	NY3-109	2nd	Bottom	Barrier	798.126
S2	Winner	NY3-109	2nd	Bottom	Barrier	798.876
S2	Winner	NY3-109	2nd	Bottom	Barrier	829.126
S2	Winner	NY3-109	2nd	Bottom	Barrier	831.876
S2	Winner	NY3-109	2nd	Bottom	Barrier	836.376
S2	Winner	NY3-109	2nd	Bottom	Barrier	839.126
S2	Winner	NY3-109	2nd	Bottom	Barrier	839.874
S2	Winner	NY3-109	2nd	Bottom	Barrier	850.374
S2	Winner	NY3-109	2nd	Bottom	Barrier	864.628
S2	Winner	NY3-109	2nd	Bottom	Barrier	906.126
S2	Winner	NY3-109	2nd	Bottom	Wall	934.626
S2	Winner	NY3-109	2nd	Bottom	Wall	936.375
S2	Winner	NY3-109	2nd	Bottom	Barrier	970.373
S2	Winner	NY3-109	2nd	Bottom	Barrier	985.623
S2	Winner	NY3-109	2nd	Bottom	Barrier	1005.373
S2	Winner	NY3-109	2nd	Bottom	Barrier	1005.875
S2	Winner	NY3-109	2nd	Bottom	Barrier	1068.623
S2	Winner	NY3-109	2nd	Bottom	Barrier	1069.623
S2	Winner	NY3-109	2nd	Bottom	Barrier	1112.79
S2	Winner	NY3-109	2nd	Bottom	Wall	1138.292
S2	Winner	NY3-109	2nd	Bottom	Wall	1139.042
S2	Winner	NY3-109	2nd	Bottom	Wall	1163.292
S2	Winner	NY3-109	2nd	Bottom	Wall	1165.791
S2	Winner	NY3-109	2nd	Bottom	Wall	1185.791
S2	Winner	NY3-109	2nd	Bottom	Barrier	1186.793
S2	Winner	NY3-109	2nd	Bottom	Wall	1201.543
S2	Winner	NY3-109	2nd	Bottom	Barrier	1210.793
S2	Winner	NY3-109	2nd	Bottom	Barrier	1211.293
S2	Winner	NY3-109	2nd	Bottom	Barrier	1265.797
S2	Winner	NY3-109	2nd	Bottom	Barrier	1283.041
S2	Winner	NY3-109	2nd	Bottom	Barrier	1283.541
S2	Winner	NY3-109	2nd	Bottom	Barrier	1284.541
S2	Winner	NY3-109	2nd	Bottom	Barrier	1285.043
S2	Winner	NY3-109	2nd	Bottom	Barrier	1291.543
S2	Winner	NY3-109	2nd	Bottom	Barrier	1294.041
S2	Winner	NY3-109	2nd	Bottom	Barrier	1303.543
S2	Winner	NY3-109	2nd	Bottom	Barrier	1305.293
S2	Winner	NY3-109	2nd	Bottom	Barrier	1353.044
S2	Winner	NY3-109	2nd	Bottom	Barrier	1377.543
S2	Winner	NY3-109	2nd	Bottom	Barrier	1398.793
S2	Winner	NY3-109	2nd	Bottom	Barrier	1399.543
S2	Winner	NY3-109	2nd	Bottom	Barrier	1426.541
S2	Winner	NY3-109	2nd	Bottom	Barrier	1428.793
S2	Winner	NY3-109	2nd	Bottom	Barrier	1485.543
S2	Winner	NY3-109	2nd	Bottom	Barrier	1512.292
S2	Winner	NY3-109	2nd	Bottom	Barrier	1517.79
S2	Winner	NY3-109	2nd	Bottom	Barrier	1520.292
S2	Winner	NY3-109	2nd	Bottom	Barrier	1543.29
S2	Winner	NY3-109	2nd	Bottom	Barrier	1551.54
S2	Winner	NY3-109	2nd	Bottom	Wall	1560.542
S2	Winner	NY3-109	2nd	Bottom	Barrier	1603.79
S2	Winner	NY3-109	2nd	Bottom	Barrier	1604.29
S2	Winner	NY3-109	2nd	Bottom	Wall	1636.29
S2	Winner	NY3-109	2nd	Bottom	Wall	1636.792
S2	Winner	NY3-109	2nd	Bottom	Barrier	1637.542
S2	Winner	NY3-109	2nd	Bottom	Barrier	1638.042
S2	Loser	NY2-188	2nd	Bottom	Barrier	431.609
S2	Loser	NY2-188	2nd	Bottom	Barrier	569.751
S2	Loser	NY2-188	2nd	Bottom	Barrier	571.251
S2	Loser	NY2-188	2nd	Bottom	Barrier	574.253
S2	Loser	NY2-188	2nd	Bottom	Barrier	586.752
S2	Loser	NY2-188	2nd	Bottom	Barrier	589.752
S2	Loser	NY2-188	2nd	Bottom	Barrier	688.249
S2	Loser	NY2-188	2nd	Bottom	Barrier	688.251
S2	Loser	NY2-188	2nd	Bottom	Barrier	688.254
S2	Loser	NY2-188	2nd	Bottom	Barrier	688.999
S2	Loser	NY2-188	2nd	Bottom	Barrier	689.001
S2	Loser	NY2-188	2nd	Bottom	Barrier	689.751
S2	Loser	NY2-188	2nd	Bottom	Barrier	689.753
S2	Loser	NY2-188	2nd	Bottom	Wall	737.749
S2	Loser	NY2-188	2nd	Bottom	Wall	738.002
S2	Loser	NY2-188	2nd	Bottom	Wall	738.504
S2	Loser	NY2-188	2nd	Bottom	Wall	739.252
S2	Loser	NY2-188	2nd	Bottom	Wall	739.999
S2	Loser	NY2-188	2nd	Bottom	Wall	740.752
S2	Loser	NY2-188	2nd	Bottom	Wall	931.25
S2	Loser	NY2-188	2nd	Bottom	Wall	932.003
S2	Loser	NY2-188	2nd	Bottom	Wall	932.755
S2	Loser	NY2-188	2nd	Bottom	Wall	933.5
S2	Loser	NY2-188	2nd	Bottom	Wall	934.25
S2	Loser	NY2-188	2nd	Bottom	Barrier	1021.751
S2	Loser	NY2-188	2nd	Bottom	Barrier	1047.253
S2	Loser	NY2-188	2nd	Bottom	Barrier	1272.253
S2	Loser	NY2-188	2nd	Bottom	Barrier	1273.006
S2	Loser	NY2-188	2nd	Bottom	Barrier	1365.751
S2	Loser	NY2-188	2nd	Bottom	Barrier	1366.002
S2	Loser	NY2-188	2nd	Bottom	Barrier	1366.498
S2	Loser	NY2-188	2nd	Bottom	Barrier	1366.752
S2	Loser	NY2-188	2nd	Bottom	Barrier	1367.002
S2	Loser	NY2-188	2nd	Bottom	Barrier	1367.251
S2	Loser	NY2-188	2nd	Bottom	Barrier	1367.502
S2	Loser	NY2-188	2nd	Bottom	Wall	1370.002
S2	Winner	NY3-126	1st	Top	Wall	606.251
S2	Winner	NY3-126	1st	Top	Wall	607.001
S2	Winner	NY3-126	1st	Top	Barrier	920.003
S2	Winner	NY3-126	1st	Top	Barrier	921.5
S2	Winner	NY3-126	1st	Top	Barrier	936.501
S2	Winner	NY3-126	1st	Top	Barrier	936.751
S2	Winner	NY3-126	1st	Top	Barrier	937.253
S2	Winner	NY3-126	1st	Top	Barrier	937.503
S2	Winner	NY3-126	1st	Top	Barrier	938.253
S2	Winner	NY3-126	1st	Top	Barrier	938.751
S2	Winner	NY3-126	1st	Top	Barrier	939.001
S2	Winner	NY3-126	1st	Top	Barrier	1107.249
S2	Winner	NY3-126	1st	Top	Barrier	1108.751
S2	Winner	NY3-126	1st	Top	Barrier	1245.251
S2	Winner	NY3-126	1st	Top	Barrier	1246.753
S2	Winner	NY3-126	1st	Top	Barrier	1302.252
S2	Winner	NY3-126	1st	Top	Barrier	1360.002
S2	Winner	NY3-126	1st	Top	Barrier	1360.752
S2	Winner	NY3-126	1st	Top	Barrier	1361.499
S2	Winner	NY3-126	1st	Top	Barrier	1362.252
S2	Winner	NY3-126	1st	Top	Barrier	1363.002
S2	Winner	NY3-126	1st	Top	Barrier	1401.501
S2	Winner	NY3-126	1st	Top	Barrier	1430.502
S2	Winner	NY3-126	1st	Top	Barrier	1434.252
S2	Winner	NY3-126	1st	Top	Barrier	1450.751
S2	Winner	NY3-126	1st	Top	Barrier	1499.982
S2	Winner	NY3-126	1st	Top	Barrier	1500.73
S2	Winner	NY3-126	1st	Top	Barrier	1509.98
S2	Winner	NY3-126	1st	Top	Barrier	1526.217
S2	Winner	NY3-126	1st	Top	Barrier	1528.466
S2	Winner	NY3-126	1st	Top	Barrier	1540.969
S2	Winner	NY3-126	1st	Top	Barrier	1541.715
S2	Winner	NY3-126	1st	Top	Barrier	1615.469
S2	Winner	NY3-126	1st	Top	Barrier	1628.969
S3	Loser	NY2-177	1st	Top	Barrier	414.499
S3	Winner	NY3-139	2nd	Bottom	Wall	5.602
S3	Winner	NY3-139	2nd	Bottom	Wall	6.102
S3	Winner	NY3-139	2nd	Bottom	Wall	6.602
S3	Winner	NY3-139	2nd	Bottom	Wall	6.786
S3	Winner	NY3-139	2nd	Bottom	Wall	7.102
S3	Winner	NY3-139	2nd	Bottom	Barrier	7.828
S3	Winner	NY3-139	2nd	Bottom	Barrier	8.328
S3	Winner	NY3-139	2nd	Bottom	Barrier	8.826
S3	Winner	NY3-139	2nd	Bottom	Barrier	9.326
S3	Winner	NY3-139	2nd	Bottom	Barrier	9.83
S3	Winner	NY3-139	2nd	Bottom	Barrier	20.391
S3	Winner	NY3-139	2nd	Bottom	Barrier	20.891
S3	Winner	NY3-139	2nd	Bottom	Wall	23.889
S3	Winner	NY3-139	2nd	Bottom	Wall	24.389
S3	Winner	NY3-139	2nd	Bottom	Barrier	29.393
S3	Winner	NY3-139	2nd	Bottom	Barrier	29.889
S3	Winner	NY3-139	2nd	Bottom	Barrier	30.391
S3	Winner	NY3-139	2nd	Bottom	Wall	36.248
S3	Winner	NY3-139	2nd	Bottom	Wall	36.249
S3	Winner	NY3-139	2nd	Bottom	Barrier	42.751
S3	Winner	NY3-139	2nd	Bottom	Wall	46.999
S3	Winner	NY3-139	2nd	Bottom	Barrier	57.001
S3	Winner	NY3-139	2nd	Bottom	Barrier	58.501
S3	Winner	NY3-139	2nd	Bottom	Barrier	58.997
S3	Winner	NY3-139	2nd	Bottom	Barrier	59.999
S3	Winner	NY3-139	2nd	Bottom	Wall	61.997
S3	Winner	NY3-139	2nd	Bottom	Wall	62.499
S3	Winner	NY3-139	2nd	Bottom	Wall	62.999
S3	Winner	NY3-139	2nd	Bottom	Wall	67.501
S3	Winner	NY3-139	2nd	Bottom	Wall	69.001
S3	Winner	NY3-139	2nd	Bottom	Wall	69.499
S3	Winner	NY3-139	2nd	Bottom	Wall	73.499
S3	Winner	NY3-139	2nd	Bottom	Barrier	75.497
S3	Winner	NY3-139	2nd	Bottom	Barrier	75.997
S3	Winner	NY3-139	2nd	Bottom	Barrier	83.75
S3	Winner	NY3-139	2nd	Bottom	Barrier	87.25
S3	Winner	NY3-139	2nd	Bottom	Barrier	98.252
S3	Winner	NY3-139	2nd	Bottom	Barrier	102.25
S3	Winner	NY3-139	2nd	Bottom	Barrier	103.252
S3	Winner	NY3-139	2nd	Bottom	Barrier	105.25
S3	Winner	NY3-139	2nd	Bottom	Barrier	112.75
S3	Winner	NY3-139	2nd	Bottom	Barrier	117.75
S3	Winner	NY3-139	2nd	Bottom	Barrier	130.752
S3	Winner	NY3-139	2nd	Bottom	Barrier	131.25
S3	Winner	NY3-139	2nd	Bottom	Barrier	132.252
S3	Winner	NY3-139	2nd	Bottom	Wall	141.25
S3	Winner	NY3-139	2nd	Bottom	Wall	141.749
S3	Winner	NY3-139	2nd	Bottom	Barrier	144.002
S3	Winner	NY3-139	2nd	Bottom	Barrier	148.501
S3	Winner	NY3-139	2nd	Bottom	Barrier	154.001
S3	Winner	NY3-139	2nd	Bottom	Barrier	154.499
S3	Winner	NY3-139	2nd	Bottom	Barrier	155.499
S3	Winner	NY3-139	2nd	Bottom	Barrier	162.001
S3	Winner	NY3-139	2nd	Bottom	Barrier	176.502
S3	Winner	NY3-139	2nd	Bottom	Barrier	177.001
S3	Winner	NY3-139	2nd	Bottom	Barrier	177.502
S3	Winner	NY3-139	2nd	Bottom	Barrier	182.004
S3	Winner	NY3-139	2nd	Bottom	Barrier	182.502
S3	Winner	NY3-139	2nd	Bottom	Barrier	183.002
S3	Winner	NY3-139	2nd	Bottom	Barrier	191.002
S3	Winner	NY3-139	2nd	Bottom	Barrier	191.501
S3	Winner	NY3-139	2nd	Bottom	Barrier	198.002
S3	Winner	NY3-139	2nd	Bottom	Barrier	200.999
S3	Winner	NY3-139	2nd	Bottom	Barrier	202.004
S3	Winner	NY3-139	2nd	Bottom	Barrier	204.002
S3	Winner	NY3-139	2nd	Bottom	Barrier	206.999
S3	Winner	NY3-139	2nd	Bottom	Barrier	208.502
S3	Winner	NY3-139	2nd	Bottom	Barrier	213.999
S3	Winner	NY3-139	2nd	Bottom	Wall	221.501
S3	Winner	NY3-139	2nd	Bottom	Wall	222.002
S3	Winner	NY3-139	2nd	Bottom	Barrier	223.001
S3	Winner	NY3-139	2nd	Bottom	Barrier	224.002
S3	Winner	NY3-139	2nd	Bottom	Barrier	238.999
S3	Winner	NY3-139	2nd	Bottom	Barrier	243.002
S3	Winner	NY3-139	2nd	Bottom	Barrier	244.001
S3	Winner	NY3-139	2nd	Bottom	Barrier	253.501
S3	Winner	NY3-139	2nd	Bottom	Barrier	254.499
S3	Winner	NY3-139	2nd	Bottom	Barrier	259.001
S3	Winner	NY3-139	2nd	Bottom	Wall	263.002
S3	Winner	NY3-139	2nd	Bottom	Barrier	265.499
S3	Winner	NY3-139	2nd	Bottom	Barrier	266.001
S3	Winner	NY3-139	2nd	Bottom	Barrier	294.001
S3	Winner	NY3-139	2nd	Bottom	Barrier	301.499
S3	Winner	NY3-139	2nd	Bottom	Barrier	302.002
S3	Winner	NY3-139	2nd	Bottom	Barrier	309.999
S3	Winner	NY3-139	2nd	Bottom	Barrier	311.001
S3	Winner	NY3-139	2nd	Bottom	Barrier	319.002
S3	Winner	NY3-139	2nd	Bottom	Barrier	325.501
S3	Winner	NY3-139	2nd	Bottom	Wall	354
S3	Winner	NY3-139	2nd	Bottom	Barrier	355.085
S3	Winner	NY3-139	2nd	Bottom	Barrier	395.748
S3	Winner	NY3-139	2nd	Bottom	Barrier	399.252
S3	Winner	NY3-139	2nd	Bottom	Barrier	417.751
S3	Winner	NY3-139	2nd	Bottom	Barrier	418.247
S3	Winner	NY3-139	2nd	Bottom	Barrier	428.251
S3	Winner	NY3-139	2nd	Bottom	Barrier	469.249
S3	Winner	NY3-139	2nd	Bottom	Barrier	469.747
S3	Winner	NY3-139	2nd	Bottom	Barrier	470.749
S3	Winner	NY3-139	2nd	Bottom	Barrier	476.751
S3	Winner	NY3-139	2nd	Bottom	Barrier	482.249
S3	Winner	NY3-139	2nd	Bottom	Barrier	496.749
S3	Winner	NY3-139	2nd	Bottom	Barrier	537.502
S3	Winner	NY3-139	2nd	Bottom	Barrier	582.5
S3	Winner	NY3-139	2nd	Bottom	Barrier	583
S3	Winner	NY3-139	2nd	Bottom	Barrier	637.002
S3	Winner	NY3-139	2nd	Bottom	Wall	696.5
S3	Winner	NY3-139	2nd	Bottom	Barrier	739
S3	Winner	NY3-139	2nd	Bottom	Barrier	739.498
S3	Winner	NY3-139	2nd	Bottom	Barrier	740
S3	Winner	NY3-139	2nd	Bottom	Barrier	748.5
S3	Winner	NY3-139	2nd	Bottom	Barrier	798
S3	Winner	NY3-139	2nd	Bottom	Barrier	1606.999
S3	Winner	NY3-139	2nd	Bottom	Barrier	1622.501
S3	Loser	NY2-189	2nd	Bottom	Wall	104.763
S3	Loser	NY2-189	2nd	Bottom	Wall	493.694
S3	Loser	NY2-189	2nd	Bottom	Wall	512.696
S3	Loser	NY2-189	2nd	Bottom	Wall	514.884
S3	Loser	NY2-189	2nd	Bottom	Wall	515.634
S3	Loser	NY2-189	2nd	Bottom	Wall	515.696
S3	Loser	NY2-189	2nd	Bottom	Wall	917.775
S3	Loser	NY2-189	2nd	Bottom	Wall	999.774
S3	Loser	NY2-189	2nd	Bottom	Wall	1093.273
S3	Loser	NY2-189	2nd	Bottom	Wall	1254.02
S3	Loser	NY2-189	2nd	Bottom	Wall	1388.024
S3	Loser	NY2-189	2nd	Bottom	Wall	1552.52
S3	Winner	NY3-140	1st	Top	Barrier	44.678
S3	Winner	NY3-140	1st	Top	Barrier	45
S3	Winner	NY3-140	1st	Top	Barrier	45.179
S3	Winner	NY3-140	1st	Top	Wall	45.262
S3	Winner	NY3-140	1st	Top	Barrier	45.678
S3	Winner	NY3-140	1st	Top	Wall	45.761
S3	Winner	NY3-140	1st	Top	Barrier	54.511
S3	Winner	NY3-140	1st	Top	Barrier	60.762
S3	Winner	NY3-140	1st	Top	Barrier	61.26
S3	Winner	NY3-140	1st	Top	Barrier	61.762
S3	Winner	NY3-140	1st	Top	Barrier	62.262
S3	Winner	NY3-140	1st	Top	Barrier	66.761
S3	Winner	NY3-140	1st	Top	Barrier	72.26
S3	Winner	NY3-140	1st	Top	Barrier	72.761
S3	Winner	NY3-140	1st	Top	Barrier	73.26
S3	Winner	NY3-140	1st	Top	Barrier	87.762
S3	Winner	NY3-140	1st	Top	Barrier	97.263
S3	Winner	NY3-140	1st	Top	Barrier	108.263
S3	Winner	NY3-140	1st	Top	Barrier	108.76
S3	Winner	NY3-140	1st	Top	Barrier	109.76
S3	Winner	NY3-140	1st	Top	Barrier	144.513
S3	Winner	NY3-140	1st	Top	Barrier	145.013
S3	Winner	NY3-140	1st	Top	Wall	171.511
S3	Winner	NY3-140	1st	Top	Barrier	175.012
S3	Winner	NY3-140	1st	Top	Barrier	175.511
S3	Winner	NY3-140	1st	Top	Barrier	268.012
S3	Winner	NY3-140	1st	Top	Wall	272.514
S3	Winner	NY3-140	1st	Top	Wall	273.262
S3	Winner	NY3-140	1st	Top	Barrier	295.764
S3	Winner	NY3-140	1st	Top	Barrier	295.768
S3	Winner	NY3-140	1st	Top	Barrier	302.511
S3	Winner	NY3-140	1st	Top	Barrier	316.011
S3	Winner	NY3-140	1st	Top	Barrier	316.761
S3	Winner	NY3-140	1st	Top	Barrier	331.764
S3	Winner	NY3-140	1st	Top	Barrier	332.514
S3	Winner	NY3-140	1st	Top	Barrier	346.766
S3	Winner	NY3-140	1st	Top	Barrier	349.014
S3	Winner	NY3-140	1st	Top	Barrier	349.764
S3	Winner	NY3-140	1st	Top	Barrier	355.768
S3	Winner	NY3-140	1st	Top	Barrier	376.764
S3	Winner	NY3-140	1st	Top	Barrier	377.516
S3	Winner	NY3-140	1st	Top	Barrier	397.011
S3	Winner	NY3-140	1st	Top	Barrier	397.764
S3	Winner	NY3-140	1st	Top	Barrier	398.516
S3	Winner	NY3-140	1st	Top	Barrier	399.266
S3	Winner	NY3-140	1st	Top	Barrier	444.264
S3	Winner	NY3-140	1st	Top	Barrier	456.261
S3	Winner	NY3-140	1st	Top	Barrier	457.011
S3	Winner	NY3-140	1st	Top	Barrier	484.764
S3	Winner	NY3-140	1st	Top	Barrier	485.514
S3	Winner	NY3-140	1st	Top	Barrier	490.761
S3	Winner	NY3-140	1st	Top	Barrier	495.199
S3	Winner	NY3-140	1st	Top	Wall	502.196
S3	Winner	NY3-140	1st	Top	Wall	502.692
S3	Winner	NY3-140	1st	Top	Barrier	526.134
S3	Winner	NY3-140	1st	Top	Barrier	526.381
S3	Winner	NY3-140	1st	Top	Barrier	528.636
S3	Winner	NY3-140	1st	Top	Barrier	569.134
S3	Winner	NY3-140	1st	Top	Barrier	569.881
S3	Winner	NY3-140	1st	Top	Barrier	570.631
S3	Winner	NY3-140	1st	Top	Barrier	611.134
S3	Winner	NY3-140	1st	Top	Barrier	613.381
S3	Winner	NY3-140	1st	Top	Wall	740.42
S3	Winner	NY3-140	1st	Top	Barrier	750.17
S3	Winner	NY3-140	1st	Top	Barrier	750.917
S3	Winner	NY3-140	1st	Top	Barrier	761.422
S3	Winner	NY3-140	1st	Top	Barrier	774.172
S3	Winner	NY3-140	1st	Top	Barrier	774.92
S3	Winner	NY3-140	1st	Top	Barrier	791.271
S3	Winner	NY3-140	1st	Top	Barrier	792.771
S3	Winner	NY3-140	1st	Top	Barrier	794.271
S3	Winner	NY3-140	1st	Top	Barrier	810.024
S3	Winner	NY3-140	1st	Top	Barrier	817.524
S3	Winner	NY3-140	1st	Top	Barrier	818.269
S3	Winner	NY3-140	1st	Top	Wall	820.521
S3	Winner	NY3-140	1st	Top	Barrier	821.272
S3	Winner	NY3-140	1st	Top	Barrier	822.771
S3	Winner	NY3-140	1st	Top	Barrier	845.769
S3	Winner	NY3-140	1st	Top	Barrier	853.77
S3	Winner	NY3-140	1st	Top	Barrier	911.271
S3	Winner	NY3-140	1st	Top	Barrier	912.773
S3	Winner	NY3-140	1st	Top	Barrier	913.523
S3	Winner	NY3-140	1st	Top	Barrier	935.77
S3	Winner	NY3-140	1st	Top	Barrier	936.525
S3	Winner	NY3-140	1st	Top	Barrier	940.27
S3	Winner	NY3-140	1st	Top	Barrier	968.023
S3	Winner	NY3-140	1st	Top	Wall	999.022
S3	Winner	NY3-140	1st	Top	Wall	999.77
S3	Winner	NY3-140	1st	Top	Wall	1000.524
S3	Winner	NY3-140	1st	Top	Wall	1001.274
S3	Winner	NY3-140	1st	Top	Barrier	1011.028
S3	Winner	NY3-140	1st	Top	Barrier	1056.52
S3	Winner	NY3-140	1st	Top	Barrier	1061.024
S3	Winner	NY3-140	1st	Top	Barrier	1062.522
S3	Winner	NY3-140	1st	Top	Barrier	1072.27
S3	Winner	NY3-140	1st	Top	Barrier	1079.024
S3	Winner	NY3-140	1st	Top	Barrier	1168.273
S3	Winner	NY3-140	1st	Top	Wall	1218.776
S3	Winner	NY3-140	1st	Top	Wall	1219.521
S3	Winner	NY3-140	1st	Top	Wall	1220.272
S3	Winner	NY3-140	1st	Top	Wall	1221.02
S3	Winner	NY3-140	1st	Top	Barrier	1275.776
S3	Winner	NY3-140	1st	Top	Wall	1370.024
S3	Winner	NY3-140	1st	Top	Wall	1370.774
S3	Winner	NY3-140	1st	Top	Wall	1371.522
S3	Winner	NY3-140	1st	Top	Wall	1373.026
S3	Winner	NY3-140	1st	Top	Wall	1385.772
S3	Winner	NY3-140	1st	Top	Wall	1394.026
S3	Winner	NY3-140	1st	Top	Wall	1394.772
S3	Winner	NY3-140	1st	Top	Barrier	1517.775
S3	Winner	NY3-140	1st	Top	Barrier	1530.52
S3	Winner	NY3-140	1st	Top	Barrier	1531.271
S3	Winner	NY3-140	1st	Top	Barrier	1537.273
S3	Winner	NY3-140	1st	Top	Barrier	1544.769
S3	Loser	NY2-193	1st	Top	Barrier	259.528
S3	Loser	NY2-193	1st	Top	Barrier	271.527
S3	Loser	NY2-193	1st	Top	Wall	327.778
S3	Loser	NY2-193	1st	Top	Wall	439.278
S3	Loser	NY2-193	1st	Top	Barrier	655.777
S3	Loser	NY2-193	1st	Top	Barrier	668.496
S3	Loser	NY2-193	1st	Top	Barrier	779.739
S3	Loser	NY2-193	1st	Top	Barrier	1151.118
S3	Loser	NY2-193	1st	Top	Barrier	1247.865
S3	Loser	NY2-193	1st	Top	Barrier	1365.234
S3	Loser	NY2-193	1st	Top	Wall	1504.225
S3	Winner	NY3-141	2nd	Bottom	Barrier	91.56
S3	Winner	NY3-141	2nd	Bottom	Barrier	92.061
S3	Winner	NY3-141	2nd	Bottom	Barrier	92.809
S3	Winner	NY3-141	2nd	Bottom	Barrier	150.562
S3	Winner	NY3-141	2nd	Bottom	Wall	167.279
S3	Winner	NY3-141	2nd	Bottom	Barrier	180.528
S3	Winner	NY3-141	2nd	Bottom	Barrier	181.278
S3	Winner	NY3-141	2nd	Bottom	Barrier	185.032
S3	Winner	NY3-141	2nd	Bottom	Barrier	185.778
S3	Winner	NY3-141	2nd	Bottom	Barrier	219.028
S3	Winner	NY3-141	2nd	Bottom	Barrier	261.028
S3	Winner	NY3-141	2nd	Bottom	Barrier	270.529
S3	Winner	NY3-141	2nd	Bottom	Wall	271.279
S3	Winner	NY3-141	2nd	Bottom	Wall	272.027
S3	Winner	NY3-141	2nd	Bottom	Wall	272.777
S3	Winner	NY3-141	2nd	Bottom	Barrier	289.024
S3	Winner	NY3-141	2nd	Bottom	Barrier	291.281
S3	Winner	NY3-141	2nd	Bottom	Barrier	292.026
S3	Winner	NY3-141	2nd	Bottom	Barrier	292.781
S3	Winner	NY3-141	2nd	Bottom	Barrier	293.531
S3	Winner	NY3-141	2nd	Bottom	Barrier	313.035
S3	Winner	NY3-141	2nd	Bottom	Barrier	316.779
S3	Winner	NY3-141	2nd	Bottom	Barrier	317.531
S3	Winner	NY3-141	2nd	Bottom	Barrier	344.528
S3	Winner	NY3-141	2nd	Bottom	Barrier	345.278
S3	Winner	NY3-141	2nd	Bottom	Barrier	346.028
S3	Winner	NY3-141	2nd	Bottom	Barrier	346.778
S3	Winner	NY3-141	2nd	Bottom	Barrier	347.528
S3	Winner	NY3-141	2nd	Bottom	Barrier	389.528
S3	Winner	NY3-141	2nd	Bottom	Barrier	390.278
S3	Winner	NY3-141	2nd	Bottom	Barrier	413.278
S3	Winner	NY3-141	2nd	Bottom	Barrier	414.028
S3	Winner	NY3-141	2nd	Bottom	Barrier	414.778
S3	Winner	NY3-141	2nd	Bottom	Barrier	415.528
S3	Winner	NY3-141	2nd	Bottom	Wall	416.278
S3	Winner	NY3-141	2nd	Bottom	Barrier	444.53
S3	Winner	NY3-141	2nd	Bottom	Barrier	445.28
S3	Winner	NY3-141	2nd	Bottom	Barrier	446.028
S3	Winner	NY3-141	2nd	Bottom	Barrier	459.279
S3	Winner	NY3-141	2nd	Bottom	Barrier	460.029
S3	Winner	NY3-141	2nd	Bottom	Barrier	460.779
S3	Winner	NY3-141	2nd	Bottom	Wall	480.276
S3	Winner	NY3-141	2nd	Bottom	Barrier	522.028
S3	Winner	NY3-141	2nd	Bottom	Barrier	522.778
S3	Winner	NY3-141	2nd	Bottom	Barrier	587.774
S3	Winner	NY3-141	2nd	Bottom	Barrier	588.527
S3	Winner	NY3-141	2nd	Bottom	Barrier	589.277
S3	Winner	NY3-141	2nd	Bottom	Barrier	602.027
S3	Winner	NY3-141	2nd	Bottom	Barrier	669.246
S3	Winner	NY3-141	2nd	Bottom	Barrier	688.248
S3	Winner	NY3-141	2nd	Bottom	Barrier	688.998
S3	Winner	NY3-141	2nd	Bottom	Barrier	708.493
S3	Winner	NY3-141	2nd	Bottom	Barrier	777.237
S3	Winner	NY3-141	2nd	Bottom	Barrier	777.489
S3	Winner	NY3-141	2nd	Bottom	Barrier	778.239
S3	Winner	NY3-141	2nd	Bottom	Barrier	817.487
S3	Winner	NY3-141	2nd	Bottom	Barrier	818.242
S3	Winner	NY3-141	2nd	Bottom	Barrier	818.985
S3	Winner	NY3-141	2nd	Bottom	Barrier	895.865
S3	Winner	NY3-141	2nd	Bottom	Barrier	910.868
S3	Winner	NY3-141	2nd	Bottom	Barrier	1219.116
S3	Winner	NY3-141	2nd	Bottom	Barrier	1299.615
S3	Winner	NY3-141	2nd	Bottom	Barrier	1417.475
S4	Winner	NY2-176	1st	Top	Wall	689.801
S4	Winner	NY2-176	1st	Top	Wall	728.034
S4	Winner	NY2-176	1st	Top	Barrier	729.816
S4	Winner	NY2-176	1st	Top	Wall	764.96
S4	Winner	NY2-176	1st	Top	Barrier	797.461
S4	Winner	NY2-176	1st	Top	Barrier	811.961
S4	Winner	NY2-176	1st	Top	Wall	832.878
S4	Winner	NY2-176	1st	Top	Barrier	838.374
S4	Winner	NY2-176	1st	Top	Barrier	844.374
S4	Winner	NY2-176	1st	Top	Barrier	921.625
S4	Winner	NY2-176	1st	Top	Barrier	929.624
S4	Winner	NY2-176	1st	Top	Barrier	943.122
S4	Winner	NY2-176	1st	Top	Barrier	946.124
S4	Winner	NY2-176	1st	Top	Barrier	956.624
S4	Winner	NY2-176	1st	Top	Barrier	982.375
S4	Winner	NY2-176	1st	Top	Wall	995.625
S4	Winner	NY2-176	1st	Top	Barrier	1007.125
S4	Winner	NY2-176	1st	Top	Barrier	1007.873
S4	Winner	NY2-176	1st	Top	Barrier	1010.123
S4	Winner	NY2-176	1st	Top	Barrier	1011.628
S4	Winner	NY2-176	1st	Top	Wall	1020.378
S4	Winner	NY2-176	1st	Top	Barrier	1020.625
S4	Winner	NY2-176	1st	Top	Barrier	1046.125
S4	Winner	NY2-176	1st	Top	Barrier	1047.628
S4	Winner	NY2-176	1st	Top	Barrier	1059.628
S4	Winner	NY2-176	1st	Top	Barrier	1062.628
S4	Winner	NY2-176	1st	Top	Barrier	1076.125
S4	Winner	NY2-176	1st	Top	Barrier	1084.375
S4	Winner	NY2-176	1st	Top	Wall	1119.126
S4	Winner	NY2-176	1st	Top	Barrier	1135.624
S4	Winner	NY2-176	1st	Top	Barrier	1166.374
S4	Winner	NY2-176	1st	Top	Barrier	1176.124
S4	Winner	NY2-176	1st	Top	Barrier	1181.372
S4	Winner	NY2-176	1st	Top	Barrier	1190.374
S4	Winner	NY2-176	1st	Top	Barrier	1191.126
S4	Winner	NY2-176	1st	Top	Barrier	1197.124
S4	Winner	NY2-176	1st	Top	Barrier	1227.126
S4	Winner	NY2-176	1st	Top	Barrier	1256.874
S4	Winner	NY2-176	1st	Top	Barrier	1272.622
S4	Winner	NY2-176	1st	Top	Barrier	1291.877
S4	Winner	NY2-176	1st	Top	Barrier	1292.627
S4	Winner	NY2-176	1st	Top	Barrier	1294.872
S4	Winner	NY2-176	1st	Top	Barrier	1307.625
S4	Winner	NY2-176	1st	Top	Barrier	1311.375
S4	Winner	NY2-176	1st	Top	Barrier	1315.875
S4	Winner	NY2-176	1st	Top	Barrier	1320.375
S4	Winner	NY2-176	1st	Top	Barrier	1339.13
S4	Winner	NY2-176	1st	Top	Barrier	1339.877
S4	Winner	NY2-176	1st	Top	Barrier	1340.625
S4	Winner	NY2-176	1st	Top	Barrier	1342.125
S4	Winner	NY2-176	1st	Top	Barrier	1343.625
S4	Winner	NY2-176	1st	Top	Wall	1345.122
S4	Winner	NY2-176	1st	Top	Barrier	1353.375
S4	Winner	NY2-176	1st	Top	Barrier	1354.875
S4	Winner	NY2-176	1st	Top	Barrier	1360.125
S4	Winner	NY2-176	1st	Top	Barrier	1363.127
S4	Winner	NY2-176	1st	Top	Barrier	1373.622
S4	Winner	NY2-176	1st	Top	Barrier	1376.627
S4	Winner	NY2-176	1st	Top	Barrier	1377.375
S4	Winner	NY2-176	1st	Top	Barrier	1414.125
S4	Winner	NY2-176	1st	Top	Barrier	1423.125
S4	Winner	NY2-176	1st	Top	Barrier	1423.872
S4	Winner	NY2-176	1st	Top	Barrier	1424.625
S4	Winner	NY2-176	1st	Top	Barrier	1429.875
S4	Winner	NY2-176	1st	Top	Barrier	1441.88
S4	Winner	NY2-176	1st	Top	Barrier	1442.622
S4	Winner	NY2-176	1st	Top	Barrier	1473.873
S4	Winner	NY2-176	1st	Top	Barrier	1486.626
S4	Winner	NY2-176	1st	Top	Barrier	1487.376
S4	Winner	NY2-176	1st	Top	Barrier	1509.873
S4	Winner	NY2-176	1st	Top	Barrier	1510.621
S4	Winner	NY2-176	1st	Top	Barrier	1511.373
S4	Winner	NY2-176	1st	Top	Barrier	1511.626
S4	Winner	NY2-176	1st	Top	Barrier	1512.873
S4	Winner	NY2-176	1st	Top	Barrier	1513.124
S4	Winner	NY2-176	1st	Top	Barrier	1513.626
S4	Winner	NY2-176	1st	Top	Barrier	1513.874
S4	Winner	NY2-176	1st	Top	Barrier	1514.376
S4	Winner	NY2-176	1st	Top	Barrier	1515.123
S4	Winner	NY2-176	1st	Top	Barrier	1548.376
S4	Winner	NY2-176	1st	Top	Barrier	1549.124
S4	Winner	NY2-176	1st	Top	Barrier	1549.876
S4	Winner	NY2-176	1st	Top	Barrier	1560.371
S4	Winner	NY2-176	1st	Top	Barrier	1561.124
S4	Winner	NY2-176	1st	Top	Barrier	1582.124
S4	Winner	NY2-176	1st	Top	Barrier	1588.124
S4	Winner	NY2-176	1st	Top	Barrier	1606.874
S4	Winner	NY2-176	1st	Top	Barrier	1615.874
S4	Winner	NY2-176	1st	Top	Barrier	1627.874
S4	Winner	NY2-176	1st	Top	Barrier	1629.374
S4	Winner	NY2-176	1st	Top	Barrier	1630.126
S4	Winner	NY2-176	1st	Top	Barrier	1631.626
S4	Winner	NY2-176	1st	Top	Barrier	1635.374
S4	Winner	NY2-176	1st	Top	Barrier	1648.121
S4	Winner	NY2-176	1st	Top	Barrier	1651.874
S4	Winner	NY2-176	1st	Top	Barrier	1667.624
S4	Winner	NY2-176	1st	Top	Barrier	1668.379
S4	Winner	NY2-176	1st	Top	Barrier	1669.124
S4	Loser	NY3-132	2nd	Bottom	Barrier	705.301
S4	Loser	NY3-132	2nd	Bottom	Barrier	707.551
S4	Loser	NY3-132	2nd	Bottom	Wall	929.124
S4	Loser	NY3-132	2nd	Bottom	Wall	930.627
S4	Loser	NY3-132	2nd	Bottom	Wall	1460.373
S4	Loser	NY3-132	2nd	Bottom	Barrier	1466.373
S4	Loser	NY3-132	2nd	Bottom	Barrier	1494.128
S4	Loser	NY2-199	1st	Top	Wall	226.902
S4	Loser	NY2-199	1st	Top	Barrier	642.063
S4	Winner	NY3-133	2nd	Bottom	Barrier	8.606
S4	Winner	NY3-133	2nd	Bottom	Barrier	9.106
S4	Winner	NY3-133	2nd	Bottom	Barrier	207.4
S4	Winner	NY3-133	2nd	Bottom	Wall	265.458
S4	Winner	NY3-133	2nd	Bottom	Barrier	266.21
S4	Winner	NY3-133	2nd	Bottom	Barrier	266.958
S4	Winner	NY3-133	2nd	Bottom	Barrier	267.705
S4	Winner	NY3-133	2nd	Bottom	Barrier	268.46
S4	Winner	NY3-133	2nd	Bottom	Barrier	269.208
S4	Winner	NY3-133	2nd	Bottom	Barrier	319.527
S4	Winner	NY3-133	2nd	Bottom	Wall	378.482
S4	Winner	NY3-133	2nd	Bottom	Wall	379.23
S4	Winner	NY3-133	2nd	Bottom	Wall	379.977
S4	Winner	NY3-133	2nd	Bottom	Barrier	389.96
S4	Winner	NY3-133	2nd	Bottom	Barrier	431.564
S4	Winner	NY3-133	2nd	Bottom	Barrier	524.813
S4	Winner	NY3-133	2nd	Bottom	Barrier	526.311
S4	Winner	NY3-133	2nd	Bottom	Wall	615.817
S4	Winner	NY3-133	2nd	Bottom	Wall	616.067
S4	Winner	NY3-133	2nd	Bottom	Wall	616.564
S4	Winner	NY3-133	2nd	Bottom	Barrier	618.062
S4	Winner	NY3-133	2nd	Bottom	Barrier	621.814
S4	Winner	NY3-133	2nd	Bottom	Wall	656.812
S4	Winner	NY3-133	2nd	Bottom	Wall	657.562
S4	Winner	NY3-133	2nd	Bottom	Wall	902.021
S4	Winner	NY3-133	2nd	Bottom	Wall	902.774
S4	Winner	NY3-133	2nd	Bottom	Wall	903.768
S4	Winner	NY3-133	2nd	Bottom	Wall	904.519
S4	Winner	NY3-133	2nd	Bottom	Wall	905.27
S4	Winner	NY3-133	2nd	Bottom	Wall	906.021
S4	Winner	NY3-133	2nd	Bottom	Wall	1048.205
S4	Winner	NY3-133	2nd	Bottom	Barrier	1049.205
S4	Winner	NY3-133	2nd	Bottom	Barrier	1050.202
S4	Winner	NY3-133	2nd	Bottom	Barrier	1051.953
S4	Loser	NY2-200	2nd	Bottom	Wall	275.801
S4	Loser	NY2-200	2nd	Bottom	Barrier	1192.295
S4	Loser	NY2-200	2nd	Bottom	Barrier	1193.795
S4	Winner	NY3-131	1st	Top	Barrier	2.106
S4	Winner	NY3-131	1st	Top	Barrier	2.854
S4	Winner	NY3-131	1st	Top	Barrier	3.356
S4	Winner	NY3-131	1st	Top	Wall	28.056
S4	Winner	NY3-131	1st	Top	Wall	28.556
S4	Winner	NY3-131	1st	Top	Wall	29.056
S4	Winner	NY3-131	1st	Top	Wall	29.806
S4	Winner	NY3-131	1st	Top	Wall	43.178
S4	Winner	NY3-131	1st	Top	Wall	45.428
S4	Winner	NY3-131	1st	Top	Wall	46.178
S4	Winner	NY3-131	1st	Top	Wall	46.68
S4	Winner	NY3-131	1st	Top	Wall	47.428
S4	Winner	NY3-131	1st	Top	Wall	48.68
S4	Winner	NY3-131	1st	Top	Wall	49.428
S4	Winner	NY3-131	1st	Top	Barrier	50.176
S4	Winner	NY3-131	1st	Top	Barrier	69.476
S4	Winner	NY3-131	1st	Top	Barrier	77.728
S4	Winner	NY3-131	1st	Top	Barrier	106.976
S4	Winner	NY3-131	1st	Top	Barrier	107.476
S4	Winner	NY3-131	1st	Top	Wall	131.726
S4	Winner	NY3-131	1st	Top	Barrier	133.399
S4	Winner	NY3-131	1st	Top	Barrier	133.899
S4	Winner	NY3-131	1st	Top	Barrier	134.147
S4	Winner	NY3-131	1st	Top	Barrier	134.23
S4	Winner	NY3-131	1st	Top	Wall	154.804
S4	Winner	NY3-131	1st	Top	Wall	155.304
S4	Winner	NY3-131	1st	Top	Wall	155.804
S4	Winner	NY3-131	1st	Top	Wall	156.304
S4	Winner	NY3-131	1st	Top	Barrier	157.054
S4	Winner	NY3-131	1st	Top	Barrier	157.804
S4	Winner	NY3-131	1st	Top	Barrier	169.801
S4	Winner	NY3-131	1st	Top	Wall	178.552
S4	Winner	NY3-131	1st	Top	Wall	179.554
S4	Winner	NY3-131	1st	Top	Wall	180.304
S4	Winner	NY3-131	1st	Top	Wall	190.552
S4	Winner	NY3-131	1st	Top	Wall	191.054
S4	Winner	NY3-131	1st	Top	Barrier	191.802
S4	Winner	NY3-131	1st	Top	Barrier	192.304
S4	Winner	NY3-131	1st	Top	Barrier	219.052
S4	Winner	NY3-131	1st	Top	Wall	221.802
S4	Winner	NY3-131	1st	Top	Wall	222.302
S4	Winner	NY3-131	1st	Top	Wall	222.802
S4	Winner	NY3-131	1st	Top	Barrier	243.055
S4	Winner	NY3-131	1st	Top	Barrier	248.805
S4	Winner	NY3-131	1st	Top	Wall	249.052
S4	Winner	NY3-131	1st	Top	Wall	249.554
S4	Winner	NY3-131	1st	Top	Wall	250.302
S4	Winner	NY3-131	1st	Top	Wall	250.806
S4	Winner	NY3-131	1st	Top	Wall	251.306
S4	Winner	NY3-131	1st	Top	Barrier	263.301
S4	Winner	NY3-131	1st	Top	Barrier	274.553
S4	Winner	NY3-131	1st	Top	Barrier	281.803
S4	Winner	NY3-131	1st	Top	Barrier	284.803
S4	Winner	NY3-131	1st	Top	Wall	299.554
S4	Winner	NY3-131	1st	Top	Wall	300.302
S4	Winner	NY3-131	1st	Top	Barrier	303.052
S4	Winner	NY3-131	1st	Top	Barrier	312.052
S4	Winner	NY3-131	1st	Top	Barrier	313.06
S4	Winner	NY3-131	1st	Top	Wall	314.804
S4	Winner	NY3-131	1st	Top	Wall	316.052
S4	Winner	NY3-131	1st	Top	Wall	317.304
S4	Winner	NY3-131	1st	Top	Barrier	318.05
S4	Winner	NY3-131	1st	Top	Barrier	318.554
S4	Winner	NY3-131	1st	Top	Barrier	322.554
S4	Winner	NY3-131	1st	Top	Wall	337.554
S4	Winner	NY3-131	1st	Top	Wall	338.304
S4	Winner	NY3-131	1st	Top	Wall	339.052
S4	Winner	NY3-131	1st	Top	Wall	343.054
S4	Winner	NY3-131	1st	Top	Wall	343.554
S4	Winner	NY3-131	1st	Top	Barrier	348.052
S4	Winner	NY3-131	1st	Top	Wall	355.304
S4	Winner	NY3-131	1st	Top	Wall	356.804
S4	Winner	NY3-131	1st	Top	Wall	357.804
S4	Winner	NY3-131	1st	Top	Wall	358.304
S4	Winner	NY3-131	1st	Top	Barrier	361.552
S4	Winner	NY3-131	1st	Top	Barrier	371.054
S4	Winner	NY3-131	1st	Top	Barrier	371.802
S4	Winner	NY3-131	1st	Top	Barrier	372.302
S4	Winner	NY3-131	1st	Top	Barrier	372.804
S4	Winner	NY3-131	1st	Top	Barrier	385.804
S4	Winner	NY3-131	1st	Top	Barrier	397.054
S4	Winner	NY3-131	1st	Top	Wall	417.304
S4	Winner	NY3-131	1st	Top	Barrier	418.554
S4	Winner	NY3-131	1st	Top	Barrier	419.054
S4	Winner	NY3-131	1st	Top	Barrier	420.302
S4	Winner	NY3-131	1st	Top	Barrier	436.302
S4	Winner	NY3-131	1st	Top	Wall	463.555
S4	Winner	NY3-131	1st	Top	Wall	464.303
S4	Winner	NY3-131	1st	Top	Wall	465.553
S4	Winner	NY3-131	1st	Top	Wall	466.301
S4	Winner	NY3-131	1st	Top	Wall	467.303
S4	Winner	NY3-131	1st	Top	Wall	468.051
S4	Winner	NY3-131	1st	Top	Barrier	468.551
S4	Winner	NY3-131	1st	Top	Barrier	469.551
S4	Winner	NY3-131	1st	Top	Barrier	503.804
S4	Winner	NY3-131	1st	Top	Barrier	504.304
S4	Winner	NY3-131	1st	Top	Barrier	510.554
S4	Winner	NY3-131	1st	Top	Wall	511.302
S4	Winner	NY3-131	1st	Top	Wall	511.804
S4	Winner	NY3-131	1st	Top	Wall	533.804
S4	Winner	NY3-131	1st	Top	Wall	534.304
S4	Winner	NY3-131	1st	Top	Barrier	543.304
S4	Winner	NY3-131	1st	Top	Wall	582.802
S4	Winner	NY3-131	1st	Top	Wall	583.552
S4	Winner	NY3-131	1st	Top	Wall	584.302
S4	Winner	NY3-131	1st	Top	Barrier	588.303
S4	Winner	NY3-131	1st	Top	Wall	620.553
S4	Winner	NY3-131	1st	Top	Wall	621.305
S4	Winner	NY3-131	1st	Top	Wall	622.055
S4	Winner	NY3-131	1st	Top	Wall	622.803
S4	Winner	NY3-131	1st	Top	Barrier	623.553
S4	Winner	NY3-131	1st	Top	Barrier	624.303
S4	Winner	NY3-131	1st	Top	Barrier	629.553
S4	Winner	NY3-131	1st	Top	Barrier	631.053
S4	Winner	NY3-131	1st	Top	Barrier	659.553
S4	Winner	NY3-131	1st	Top	Barrier	661.051
S4	Winner	NY3-131	1st	Top	Barrier	661.803
S4	Winner	NY3-131	1st	Top	Barrier	663.303
S4	Winner	NY3-131	1st	Top	Wall	673.053
S4	Winner	NY3-131	1st	Top	Barrier	676.803
S4	Winner	NY3-131	1st	Top	Wall	680.553
S4	Winner	NY3-131	1st	Top	Wall	681.305
S4	Winner	NY3-131	1st	Top	Wall	682.053
S4	Winner	NY3-131	1st	Top	Wall	683.551
S4	Winner	NY3-131	1st	Top	Barrier	688.805
S4	Winner	NY3-131	1st	Top	Barrier	689.553
S4	Winner	NY3-131	1st	Top	Barrier	690.303
S4	Winner	NY3-131	1st	Top	Barrier	691.803
S4	Winner	NY3-131	1st	Top	Barrier	705.303
S4	Winner	NY3-131	1st	Top	Barrier	727.803
S4	Winner	NY3-131	1st	Top	Barrier	728.555
S4	Winner	NY3-131	1st	Top	Barrier	775.799
S4	Winner	NY3-131	1st	Top	Barrier	776.552
S4	Winner	NY3-131	1st	Top	Wall	802.554
S4	Winner	NY3-131	1st	Top	Wall	807.054
S4	Winner	NY3-131	1st	Top	Wall	807.804
S4	Winner	NY3-131	1st	Top	Barrier	813.804
S4	Winner	NY3-131	1st	Top	Barrier	816.056
S4	Winner	NY3-131	1st	Top	Barrier	829.305
S4	Winner	NY3-131	1st	Top	Barrier	830.8
S4	Winner	NY3-131	1st	Top	Barrier	862.303
S4	Winner	NY3-131	1st	Top	Barrier	906.805
S4	Winner	NY3-131	1st	Top	Barrier	912.8
S4	Winner	NY3-131	1st	Top	Barrier	946.552
S4	Winner	NY3-131	1st	Top	Barrier	990.803
S4	Winner	NY3-131	1st	Top	Barrier	991.555
S4	Winner	NY3-131	1st	Top	Wall	1061.294
S4	Winner	NY3-131	1st	Top	Barrier	1062.044
S4	Winner	NY3-131	1st	Top	Barrier	1062.794
S4	Winner	NY3-131	1st	Top	Barrier	1063.544
S4	Winner	NY3-131	1st	Top	Barrier	1064.294
S4	Winner	NY3-131	1st	Top	Barrier	1065.041
S4	Winner	NY3-131	1st	Top	Barrier	1116.046
S4	Winner	NY3-131	1st	Top	Wall	1177.795
S4	Winner	NY3-131	1st	Top	Wall	1178.546
S4	Winner	NY3-131	1st	Top	Barrier	1180.046
S4	Winner	NY3-131	1st	Top	Barrier	1180.047
S4	Winner	NY3-131	1st	Top	Wall	1216.296
S4	Winner	NY3-131	1st	Top	Wall	1217.799
S4	Winner	NY3-131	1st	Top	Wall	1256.546
S4	Winner	NY3-131	1st	Top	Wall	1258.046
S4	Winner	NY3-131	1st	Top	Barrier	1268.55
S4	Winner	NY3-131	1st	Top	Wall	1381.046
S4	Winner	NY3-131	1st	Top	Wall	1381.797
S4	Winner	NY3-131	1st	Top	Wall	1412.049
S4	Winner	NY3-131	1st	Top	Wall	1506.294
S4	Winner	NY3-131	1st	Top	Wall	1524.797
S4	Winner	NY3-131	1st	Top	Wall	1645.297
S4	Winner	NY3-131	1st	Top	Barrier	1646.048
S4	Winner	NY3-131	1st	Top	Barrier	1646.794
S4	Loser	NY2-202	2nd	Bottom	Barrier	15.854
S4	Loser	NY2-202	2nd	Bottom	Barrier	16.356
S4	Loser	NY2-202	2nd	Bottom	Barrier	885.006
S4	Loser	NY2-202	2nd	Bottom	Barrier	885.753
S4	Loser	NY2-202	2nd	Bottom	Wall	1034.59
S4	Loser	NY2-202	2nd	Bottom	Wall	1035.59
S4	Loser	NY2-202	2nd	Bottom	Wall	1542.969
S4	Loser	NY2-202	2nd	Bottom	Barrier	1605.719
S4	Winner	NY3-136	1st	Top	Barrier	343.557
S4	Winner	NY3-136	1st	Top	Barrier	344.31
S4	Winner	NY3-136	1st	Top	Barrier	345.065
S4	Winner	NY3-136	1st	Top	Wall	345.065
S4	Winner	NY3-136	1st	Top	Barrier	550.06
S4	Winner	NY3-136	1st	Top	Barrier	687.31
S4	Winner	NY3-136	1st	Top	Wall	691.06
S4	Winner	NY3-136	1st	Top	Wall	700.062
S4	Winner	NY3-136	1st	Top	Barrier	733.06
S4	Winner	NY3-136	1st	Top	Barrier	885.004
S4	Winner	NY3-136	1st	Top	Barrier	931.088
S4	Winner	NY3-136	1st	Top	Barrier	942.336
S4	Winner	NY3-136	1st	Top	Barrier	943.085
S4	Winner	NY3-136	1st	Top	Wall	1010.591
S4	Winner	NY3-136	1st	Top	Wall	1011.591
S4	Winner	NY3-136	1st	Top	Wall	1012.588
S4	Winner	NY3-136	1st	Top	Wall	1013.591
S4	Winner	NY3-136	1st	Top	Barrier	1014.591
S4	Winner	NY3-136	1st	Top	Wall	1048.593
S4	Winner	NY3-136	1st	Top	Barrier	1479.717
S4	Winner	NY3-136	1st	Top	Barrier	1530.714
S4	Loser	NY3-144	1st	Top	Wall	25.789
S4	Loser	NY3-144	1st	Top	Barrier	27.789
S4	Loser	NY3-144	1st	Top	Barrier	53.852
S4	Loser	NY3-144	1st	Top	Barrier	57.85
S4	Loser	NY3-144	1st	Top	Barrier	58.351
S4	Loser	NY3-144	1st	Top	Barrier	115.351
S4	Loser	NY3-144	1st	Top	Barrier	151.349
S4	Loser	NY3-144	1st	Top	Barrier	152.103
S4	Loser	NY3-144	1st	Top	Barrier	187.984
S4	Loser	NY3-144	1st	Top	Barrier	227.376
S4	Loser	NY3-144	1st	Top	Barrier	228.127
S4	Loser	NY3-144	1st	Top	Barrier	246.876
S4	Loser	NY3-144	1st	Top	Barrier	247.627
S4	Loser	NY3-144	1st	Top	Barrier	271.627
S4	Loser	NY3-144	1st	Top	Barrier	272.378
S4	Loser	NY3-144	1st	Top	Barrier	273.876
S4	Loser	NY3-144	1st	Top	Barrier	282.127
S4	Loser	NY3-144	1st	Top	Barrier	308.376
S4	Loser	NY3-144	1st	Top	Barrier	314.378
S4	Loser	NY3-144	1st	Top	Barrier	327.292
S4	Loser	NY3-144	1st	Top	Barrier	462.392
S4	Loser	NY3-144	1st	Top	Barrier	584.645
S4	Loser	NY3-144	1st	Top	Barrier	585.398
S4	Loser	NY3-144	1st	Top	Barrier	901.83
S4	Loser	NY3-144	1st	Top	Barrier	1031.324
S4	Loser	NY3-144	1st	Top	Barrier	1597.81
S4	Winner	NY2-205	2nd	Bottom	Wall	1.106
S4	Winner	NY2-205	2nd	Bottom	Wall	2.105
S4	Winner	NY2-205	2nd	Bottom	Barrier	4.604
S4	Winner	NY2-205	2nd	Bottom	Barrier	28.351
S4	Winner	NY2-205	2nd	Bottom	Barrier	78.852
S4	Winner	NY2-205	2nd	Bottom	Barrier	84.351
S4	Winner	NY2-205	2nd	Bottom	Barrier	151.349
S4	Winner	NY2-205	2nd	Bottom	Barrier	152.1
S4	Winner	NY2-205	2nd	Bottom	Wall	155.102
S4	Winner	NY2-205	2nd	Bottom	Wall	156.482
S4	Winner	NY2-205	2nd	Bottom	Barrier	157.982
S4	Winner	NY2-205	2nd	Bottom	Barrier	159.484
S4	Winner	NY2-205	2nd	Bottom	Barrier	221.982
S4	Winner	NY2-205	2nd	Bottom	Barrier	222.733
S4	Winner	NY2-205	2nd	Bottom	Barrier	286.629
S4	Winner	NY2-205	2nd	Bottom	Barrier	328.043
S4	Winner	NY2-205	2nd	Bottom	Barrier	394.291
S4	Winner	NY2-205	2nd	Bottom	Barrier	394.791
S4	Winner	NY2-205	2nd	Bottom	Barrier	423.395
S4	Winner	NY2-205	2nd	Bottom	Barrier	424.142
S4	Winner	NY2-205	2nd	Bottom	Barrier	430.148
S4	Winner	NY2-205	2nd	Bottom	Barrier	430.898
S4	Winner	NY2-205	2nd	Bottom	Barrier	575.645
S4	Winner	NY2-205	2nd	Bottom	Barrier	599.891
S4	Winner	NY2-205	2nd	Bottom	Barrier	602.894
S4	Winner	NY2-205	2nd	Bottom	Barrier	628.397
S4	Winner	NY2-205	2nd	Bottom	Barrier	629.141
S4	Winner	NY2-205	2nd	Bottom	Barrier	632.147
S4	Winner	NY2-205	2nd	Bottom	Wall	832.827
S4	Winner	NY2-205	2nd	Bottom	Barrier	834.327
S4	Winner	NY2-205	2nd	Bottom	Barrier	835.077
S4	Winner	NY2-205	2nd	Bottom	Barrier	874.827
S4	Winner	NY2-205	2nd	Bottom	Barrier	876.327
S4	Winner	NY2-205	2nd	Bottom	Barrier	877.08
S4	Winner	NY2-205	2nd	Bottom	Barrier	895.827
S4	Winner	NY2-205	2nd	Bottom	Wall	909.076
S4	Winner	NY2-205	2nd	Bottom	Wall	909.826
S4	Winner	NY2-205	2nd	Bottom	Barrier	914.323
S4	Winner	NY2-205	2nd	Bottom	Barrier	1025.328
S4	Winner	NY2-205	2nd	Bottom	Barrier	1026.084
S4	Winner	NY2-205	2nd	Bottom	Barrier	1026.831
S4	Winner	NY2-205	2nd	Bottom	Barrier	1070.309
S4	Winner	NY2-205	2nd	Bottom	Barrier	1071.056
S4	Winner	NY2-205	2nd	Bottom	Barrier	1071.823
S4	Winner	NY2-205	2nd	Bottom	Barrier	1072.559
S4	Winner	NY2-205	2nd	Bottom	Barrier	1167.054
S4	Winner	NY2-205	2nd	Bottom	Barrier	1456.306
S4	Winner	NY2-205	2nd	Bottom	Barrier	1457.302
S4	Winner	NY2-205	2nd	Bottom	Barrier	1458.306
S4	Winner	NY2-205	2nd	Bottom	Barrier	1507.306
S4	Winner	NY2-205	2nd	Bottom	Barrier	1508.303
S4	Winner	NY2-205	2nd	Bottom	Barrier	1509.306
S4	Winner	NY2-205	2nd	Bottom	Barrier	1510.306
S4	Winner	NY2-205	2nd	Bottom	Wall	1575.31
S4	Winner	NY2-205	2nd	Bottom	Wall	1576.313
S4	Winner	NY2-205	2nd	Bottom	Barrier	1622.556
S5	Loser	NY2-269	1st	Top	NA	NA
S5	Winner	NY3-165	2nd	Bottom	Barrier	1277.381
S5	Winner	NY3-165	2nd	Bottom	Wall	1546.792
S5	Winner	NY2-287	2nd	Bottom	Barrier	1.102
S5	Winner	NY2-287	2nd	Bottom	Barrier	5.354
S5	Winner	NY2-287	2nd	Bottom	Barrier	10.354
S5	Winner	NY2-287	2nd	Bottom	Barrier	11.104
S5	Winner	NY2-287	2nd	Bottom	Barrier	11.854
S5	Winner	NY2-287	2nd	Bottom	Barrier	59.236
S5	Winner	NY2-287	2nd	Bottom	Wall	65.476
S5	Winner	NY2-287	2nd	Bottom	Wall	66.224
S5	Winner	NY2-287	2nd	Bottom	Wall	67.224
S5	Winner	NY2-287	2nd	Bottom	Wall	67.724
S5	Winner	NY2-287	2nd	Bottom	Barrier	111.266
S5	Winner	NY2-287	2nd	Bottom	Barrier	111.77
S5	Winner	NY2-287	2nd	Bottom	Barrier	1188.178
S5	Winner	NY2-287	2nd	Bottom	Wall	1304.427
S5	Winner	NY2-287	2nd	Bottom	Barrier	1322.43
S5	Winner	NY2-287	2nd	Bottom	Wall	1518.07
S5	Winner	NY2-287	2nd	Bottom	Wall	1523.319
S5	Winner	NY2-287	2nd	Bottom	Barrier	1526.319
S5	Winner	NY2-287	2nd	Bottom	Barrier	1527.068
S5	Winner	NY2-287	2nd	Bottom	Barrier	1528.568
S5	Winner	NY2-287	2nd	Bottom	Barrier	1613.071
S5	Winner	NY2-287	2nd	Bottom	Barrier	1614.571
S5	Loser	NY3-217	1st	Top	Barrier	170.269
S5	Loser	NY3-217	1st	Top	Barrier	178.017
S5	Loser	NY3-217	1st	Top	Barrier	306.518
S5	Loser	NY3-217	1st	Top	Barrier	309.516
S5	Loser	NY3-217	1st	Top	Barrier	319.396
S5	Loser	NY3-217	1st	Top	Barrier	442.893
S5	Loser	NY3-217	1st	Top	Wall	481.893
S5	Loser	NY3-217	1st	Top	Wall	482.644
S5	Loser	NY3-217	1st	Top	Wall	483.395
S5	Loser	NY3-217	1st	Top	Barrier	487.895
S5	Loser	NY3-217	1st	Top	Barrier	492.395
S5	Loser	NY3-217	1st	Top	Barrier	531.144
S5	Loser	NY3-217	1st	Top	Wall	565.398
S5	Loser	NY3-217	1st	Top	Barrier	572.145
S5	Loser	NY3-217	1st	Top	Barrier	672.145
S5	Loser	NY3-217	1st	Top	Barrier	728.688
S5	Loser	NY3-217	1st	Top	Barrier	864.986
S5	Loser	NY3-217	1st	Top	Barrier	1053.237
S5	Loser	NY3-217	1st	Top	Barrier	1113.179
S5	Loser	NY3-217	1st	Top	Barrier	1361.18
S5	Loser	NY3-217	1st	Top	Barrier	1373.181
S5	Loser	NY3-217	1st	Top	Barrier	1517.321
S5	Winner	NY2-289	2nd	Bottom	Barrier	121.875
S5	Winner	NY2-289	2nd	Bottom	Barrier	181.628
S5	Winner	NY2-289	2nd	Bottom	Wall	191.311
S5	Winner	NY2-289	2nd	Bottom	Barrier	253.997
S5	Winner	NY2-289	2nd	Bottom	Barrier	284.716
S5	Winner	NY2-289	2nd	Bottom	Barrier	297.963
S5	Winner	NY2-289	2nd	Bottom	Barrier	298.714
S5	Winner	NY2-289	2nd	Bottom	Barrier	299.463
S5	Winner	NY2-289	2nd	Bottom	Barrier	300.212
S5	Winner	NY2-289	2nd	Bottom	Barrier	304.716
S5	Winner	NY2-289	2nd	Bottom	Barrier	343.229
S5	Winner	NY2-289	2nd	Bottom	Wall	357.48
S5	Winner	NY2-289	2nd	Bottom	Wall	358.229
S5	Winner	NY2-289	2nd	Bottom	Barrier	410.23
S5	Winner	NY2-289	2nd	Bottom	Barrier	532.48
S5	Winner	NY2-289	2nd	Bottom	Barrier	735.475
S5	Winner	NY2-289	2nd	Bottom	Barrier	744.977
S5	Winner	NY2-289	2nd	Bottom	Wall	750.729
S5	Winner	NY2-289	2nd	Bottom	Barrier	881.727
S5	Winner	NY2-289	2nd	Bottom	Wall	1086.475
S5	Winner	NY2-289	2nd	Bottom	Barrier	1159.227
S5	Winner	NY2-289	2nd	Bottom	Barrier	1212.726
S5	Winner	NY2-289	2nd	Bottom	Barrier	1665.229
S5	Loser	NY3-216	1st	Top	Barrier	238.99
S5	Loser	NY3-216	1st	Top	Barrier	256.246
S5	Loser	NY3-216	1st	Top	Barrier	288.463
S5	Loser	NY3-216	1st	Top	Barrier	306.587
S5	Loser	NY3-216	1st	Top	Barrier	350.724
S5	Loser	NY3-216	1st	Top	Barrier	428.725
S5	Loser	NY3-216	1st	Top	Barrier	513.727
S5	Loser	NY3-216	1st	Top	Barrier	513.729
S5	Loser	NY3-216	1st	Top	Barrier	514.475
S5	Loser	NY3-216	1st	Top	Barrier	514.478
S5	Loser	NY3-216	1st	Top	Barrier	549.479
S5	Loser	NY3-216	1st	Top	Barrier	550.227
S5	Loser	NY3-216	1st	Top	Wall	551.725
S5	Loser	NY3-216	1st	Top	Wall	589.228
S5	Loser	NY3-216	1st	Top	Barrier	616.476
S5	Loser	NY3-216	1st	Top	Barrier	629.228
S5	Loser	NY3-216	1st	Top	Barrier	629.976
S5	Loser	NY3-216	1st	Top	Barrier	630.73
S5	Loser	NY3-216	1st	Top	Wall	671.228
S5	Loser	NY3-216	1st	Top	Barrier	715.977
S5	Loser	NY3-216	1st	Top	Barrier	747.975
S5	Loser	NY3-216	1st	Top	Barrier	748.728
S5	Loser	NY3-216	1st	Top	Barrier	1120.475
S5	Loser	NY3-216	1st	Top	Wall	1121.228
S5	Loser	NY3-216	1st	Top	Wall	1121.975
S5	Loser	NY3-216	1st	Top	Barrier	1146.975
S5	Loser	NY3-216	1st	Top	Wall	1147.729
S5	Loser	NY3-216	1st	Top	Wall	1148.477
S5	Loser	NY3-216	1st	Top	Barrier	1181.23
S5	Loser	NY3-216	1st	Top	Barrier	1190.724
S5	Loser	NY3-216	1st	Top	Barrier	1192.227
S5	Loser	NY3-216	1st	Top	Barrier	1209.726
S5	Loser	NY3-216	1st	Top	Barrier	1464.979
S5	Loser	NY3-216	1st	Top	Barrier	1545.977
S6	Winner	NY3-237	2nd	Bottom	Barrier	10.853
S6	Winner	NY3-237	2nd	Bottom	Barrier	112.049
S6	Winner	NY3-237	2nd	Bottom	Barrier	116.049
S6	Winner	NY3-237	2nd	Bottom	Barrier	117.048
S6	Winner	NY3-237	2nd	Bottom	Barrier	134.407
S6	Winner	NY3-237	2nd	Bottom	Barrier	134.909
S6	Winner	NY3-237	2nd	Bottom	Barrier	135.409
S6	Winner	NY3-237	2nd	Bottom	Barrier	135.906
S6	Winner	NY3-237	2nd	Bottom	Barrier	141.263
S6	Winner	NY3-237	2nd	Bottom	Wall	162.466
S6	Winner	NY3-237	2nd	Bottom	Barrier	180.963
S6	Winner	NY3-237	2nd	Bottom	Barrier	192.715
S6	Winner	NY3-237	2nd	Bottom	Wall	193.715
S6	Winner	NY3-237	2nd	Bottom	Barrier	228.963
S6	Winner	NY3-237	2nd	Bottom	Barrier	230.463
S6	Winner	NY3-237	2nd	Bottom	Barrier	232.465
S6	Winner	NY3-237	2nd	Bottom	Barrier	243.713
S6	Winner	NY3-237	2nd	Bottom	Barrier	244.215
S6	Winner	NY3-237	2nd	Bottom	Barrier	244.713
S6	Winner	NY3-237	2nd	Bottom	Barrier	245.213
S6	Winner	NY3-237	2nd	Bottom	Barrier	246.215
S6	Winner	NY3-237	2nd	Bottom	Barrier	246.713
S6	Winner	NY3-237	2nd	Bottom	Barrier	279.965
S6	Winner	NY3-237	2nd	Bottom	Barrier	280.469
S6	Winner	NY3-237	2nd	Bottom	Barrier	286.463
S6	Winner	NY3-237	2nd	Bottom	Barrier	287.965
S6	Winner	NY3-237	2nd	Bottom	Barrier	291.967
S6	Winner	NY3-237	2nd	Bottom	Barrier	292.465
S6	Winner	NY3-237	2nd	Bottom	Barrier	303.964
S6	Winner	NY3-237	2nd	Bottom	Wall	305.463
S6	Winner	NY3-237	2nd	Bottom	Barrier	306.463
S6	Winner	NY3-237	2nd	Bottom	Barrier	311.469
S6	Winner	NY3-237	2nd	Bottom	Barrier	313.465
S6	Winner	NY3-237	2nd	Bottom	Barrier	313.965
S6	Winner	NY3-237	2nd	Bottom	Barrier	320.467
S6	Winner	NY3-237	2nd	Bottom	Barrier	323.967
S6	Winner	NY3-237	2nd	Bottom	Barrier	324.463
S6	Winner	NY3-237	2nd	Bottom	Barrier	324.965
S6	Winner	NY3-237	2nd	Bottom	Barrier	325.463
S6	Winner	NY3-237	2nd	Bottom	Wall	327.969
S6	Winner	NY3-237	2nd	Bottom	Wall	328.467
S6	Winner	NY3-237	2nd	Bottom	Wall	329.467
S6	Winner	NY3-237	2nd	Bottom	Barrier	344.967
S6	Winner	NY3-237	2nd	Bottom	Barrier	369.89
S6	Winner	NY3-237	2nd	Bottom	Barrier	445.744
S6	Winner	NY3-237	2nd	Bottom	Barrier	446.492
S6	Winner	NY3-237	2nd	Bottom	Wall	453.242
S6	Winner	NY3-237	2nd	Bottom	Barrier	467.743
S6	Winner	NY3-237	2nd	Bottom	Barrier	468.491
S6	Winner	NY3-237	2nd	Bottom	Barrier	469.245
S6	Winner	NY3-237	2nd	Bottom	Barrier	469.991
S6	Winner	NY3-237	2nd	Bottom	Barrier	471.491
S6	Winner	NY3-237	2nd	Bottom	Barrier	494.741
S6	Winner	NY3-237	2nd	Bottom	Barrier	502.742
S6	Winner	NY3-237	2nd	Bottom	Barrier	503.492
S6	Winner	NY3-237	2nd	Bottom	Wall	510.458
S6	Winner	NY3-237	2nd	Bottom	Wall	511.206
S6	Winner	NY3-237	2nd	Bottom	Barrier	512.71
S6	Winner	NY3-237	2nd	Bottom	Barrier	574.439
S6	Winner	NY3-237	2nd	Bottom	Barrier	577.441
S6	Winner	NY3-237	2nd	Bottom	Barrier	581.937
S6	Winner	NY3-237	2nd	Bottom	Barrier	584.189
S6	Winner	NY3-237	2nd	Bottom	Barrier	584.939
S6	Winner	NY3-237	2nd	Bottom	Barrier	585.687
S6	Winner	NY3-237	2nd	Bottom	Barrier	589.437
S6	Winner	NY3-237	2nd	Bottom	Barrier	604.439
S6	Winner	NY3-237	2nd	Bottom	Wall	644.836
S6	Winner	NY3-237	2nd	Bottom	Barrier	648.588
S6	Winner	NY3-237	2nd	Bottom	Barrier	649.338
S6	Winner	NY3-237	2nd	Bottom	Barrier	692.587
S6	Winner	NY3-237	2nd	Bottom	Barrier	694.835
S6	Winner	NY3-237	2nd	Bottom	Barrier	697.835
S6	Winner	NY3-237	2nd	Bottom	Barrier	723.335
S6	Winner	NY3-237	2nd	Bottom	Wall	740.335
S6	Winner	NY3-237	2nd	Bottom	Wall	741.085
S6	Winner	NY3-237	2nd	Bottom	Wall	741.835
S6	Winner	NY3-237	2nd	Bottom	Wall	742.585
S6	Winner	NY3-237	2nd	Bottom	Barrier	743.333
S6	Winner	NY3-237	2nd	Bottom	Barrier	746.333
S6	Winner	NY3-237	2nd	Bottom	Barrier	751.585
S6	Winner	NY3-237	2nd	Bottom	Barrier	756.837
S6	Winner	NY3-237	2nd	Bottom	Barrier	757.583
S6	Winner	NY3-237	2nd	Bottom	Wall	762.837
S6	Winner	NY3-237	2nd	Bottom	Barrier	763.585
S6	Winner	NY3-237	2nd	Bottom	Barrier	766.585
S6	Winner	NY3-237	2nd	Bottom	Barrier	767.333
S6	Winner	NY3-237	2nd	Bottom	Barrier	779.333
S6	Winner	NY3-237	2nd	Bottom	Barrier	780.083
S6	Winner	NY3-237	2nd	Bottom	Barrier	794.131
S6	Winner	NY3-237	2nd	Bottom	Barrier	822.629
S6	Winner	NY3-237	2nd	Bottom	Barrier	823.379
S6	Winner	NY3-237	2nd	Bottom	Barrier	837.631
S6	Winner	NY3-237	2nd	Bottom	Barrier	860.883
S6	Winner	NY3-237	2nd	Bottom	Barrier	861.631
S6	Winner	NY3-237	2nd	Bottom	Barrier	906.631
S6	Winner	NY3-237	2nd	Bottom	Barrier	907.383
[truncated: 585 more rows]
