# Supplementary material for: Dynamic changes to signal allocation rules in response to variable social environments in house mice
Source: Commun Biol. 2023 Mar 21;6:297. doi: 10.1038/s42003-023-04672-x (PMC10027867; doi:10.1038/s42003-023-04672-x)
Supplement: Supplementary file 4 — Supplemental Data [file 42003_2023_4672_MOESM4_ESM.zip › code.and.datasheets/summary.datasheets/oft_event.data.csv]

Set #	FightOutcome	Male ID	ROI (Front=Bottom; Back=Top)	Time (s)
S1	Winner	NY2-118	Front Right	1.653
S1	Winner	NY2-118	Front Right	2.152
S1	Winner	NY2-118	Front Right	3.154
S1	Winner	NY2-118	Front Right	3.905
S1	Winner	NY2-118	Middle	5.401
S1	Winner	NY2-118	Middle	5.901
S1	Winner	NY2-118	Back Right	8.401
S1	Winner	NY2-118	Back Right	8.651
S1	Winner	NY2-118	Back Right	9.413
S1	Winner	NY2-118	Back Right	9.905
S1	Winner	NY2-118	Back Left	10.903
S1	Winner	NY2-118	Back Left	11.403
S1	Winner	NY2-118	Back Left	11.905
S1	Winner	NY2-118	Back Left	12.405
S1	Winner	NY2-118	Middle	13.405
S1	Winner	NY2-118	Middle	14.654
S1	Winner	NY2-118	Front Right	15.905
S1	Winner	NY2-118	Front Left	17.403
S1	Winner	NY2-118	Front Left	17.905
S1	Winner	NY2-118	Middle	18.904
S1	Winner	NY2-118	Front Right	21.904
S1	Winner	NY2-118	Back Left	46.168
S1	Winner	NY2-118	Front Right	50.913
S1	Winner	NY2-118	Front Left	71.917
S1	Winner	NY2-118	Front Right	81.171
S1	Winner	NY2-118	Middle	160.169
S1	Winner	NY2-118	Back Left	169.171
S1	Winner	NY2-118	Back Left	237.171
S1	Winner	NY2-118	Front Left	348.42
S1	Winner	NY2-118	Front Left	354.412
S1	Winner	NY2-118	Middle	668.924
S1	Winner	NY2-118	Middle	751.419
S1	Winner	NY2-118	Front Right	770.925
S1	Winner	NY2-118	Back Right	1193.923
S1	Winner	NY2-118	Front Right	1629.162
S1	Loser	NY2-134	Back Left	40.905
S1	Loser	NY2-134	Back Left	66.153
S1	Loser	NY2-134	Middle	141.413
S1	Loser	NY2-134	Middle	164.921
S1	Loser	NY2-134	Middle	168.405
S1	Loser	NY2-134	Middle	173.921
S1	Loser	NY2-134	Front Left	227.407
S1	Loser	NY2-134	Middle	237.666
S1	Loser	NY2-134	Middle	239.902
S1	Loser	NY2-134	Middle	241.919
S1	Loser	NY2-134	Middle	244.41
S1	Loser	NY2-134	Middle	249.171
S1	Loser	NY2-134	Middle	301.009
S1	Loser	NY2-134	Middle	303.244
S1	Loser	NY2-134	Middle	304.492
S1	Loser	NY2-134	Middle	307.006
S1	Loser	NY2-134	Middle	308.009
S1	Loser	NY2-134	Middle	310.257
S1	Loser	NY2-134	Middle	311.49
S1	Loser	NY2-134	Middle	313.508
S1	Loser	NY2-134	Middle	315.756
S1	Loser	NY2-134	Middle	321.751
S1	Loser	NY2-134	Middle	322.752
S1	Loser	NY2-134	Middle	325.257
S1	Loser	NY2-134	Back Right	327.751
S1	Loser	NY2-134	Middle	534.493
S1	Loser	NY2-134	Front Right	999.756
S1	Loser	NY2-134	Front Right	1208.012
S1	Loser	NY2-134	Middle	1246.991
S1	Loser	NY2-134	Middle	1250.009
S1	Loser	NY2-134	Middle	1254.506
S1	Loser	NY2-134	Middle	1258.999
S1	Loser	NY2-134	Middle	1297.992
S1	Loser	NY2-134	Middle	1327.992
S1	Loser	NY2-134	Middle	1346.01
S1	Loser	NY2-134	Middle	1591.249
S1	Winner	NY2-135	Middle	69.424
S1	Winner	NY2-135	Back Left	97.16
S1	Winner	NY2-135	Back Left	98.423
S1	Winner	NY2-135	Back Left	100.917
S1	Winner	NY2-135	Back Left	102.174
S1	Winner	NY2-135	Back Left	103.41
S1	Winner	NY2-135	Back Left	105.905
S1	Winner	NY2-135	Back Left	107.163
S1	Winner	NY2-135	Back Left	108.416
S1	Winner	NY2-135	Back Left	110.906
S1	Winner	NY2-135	Back Left	112.152
S1	Winner	NY2-135	Back Left	113.411
S1	Winner	NY2-135	Front Left	124.652
S1	Winner	NY2-135	Front Left	125.913
S1	Winner	NY2-135	Front Left	129.667
S1	Winner	NY2-135	Back Right	133.409
S1	Winner	NY2-135	Back Right	135.919
S1	Winner	NY2-135	Back Right	138.402
S1	Winner	NY2-135	Back Right	139.653
S1	Winner	NY2-135	Back Right	142.152
S1	Winner	NY2-135	Back Right	143.401
S1	Winner	NY2-135	Back Right	145.921
S1	Winner	NY2-135	Back Right	150.914
S1	Winner	NY2-135	Back Right	153.403
S1	Winner	NY2-135	Back Right	155.9
S1	Winner	NY2-135	Middle	170.924
S1	Winner	NY2-135	Front Right	175.919
S1	Winner	NY2-135	Back Left	192.174
S1	Winner	NY2-135	Back Left	193.403
S1	Winner	NY2-135	Middle	315.902
S1	Winner	NY2-135	Front Left	490.912
S1	Winner	NY2-135	Back Left	657.656
S1	Winner	NY2-135	Back Left	663.91
S1	Winner	NY2-135	Front Left	951.406
S1	Winner	NY2-135	Front Left	1090.157
S1	Winner	NY2-135	Front Left	1266.417
S1	Winner	NY2-135	Back Left	1403.903
S1	Winner	NY2-135	Back Left	1405.166
S1	Winner	NY2-135	Middle	1412.668
S1	Winner	NY2-135	Middle	1413.922
S1	Winner	NY2-135	Front Left	1529.16
S1	Winner	NY2-142	Front Left	2.151
S1	Winner	NY2-142	Front Left	3.15
S1	Winner	NY2-142	Front Left	3.652
S1	Winner	NY2-142	Front Left	5.151
S1	Winner	NY2-142	Front Left	5.65
S1	Winner	NY2-142	Back Left	7.153
S1	Winner	NY2-142	Back Left	7.651
S1	Winner	NY2-142	Back Left	8.656
S1	Winner	NY2-142	Back Left	9.157
S1	Winner	NY2-142	Back Right	10.151
S1	Winner	NY2-142	Back Right	11.151
S1	Winner	NY2-142	Back Right	11.654
S1	Winner	NY2-142	Back Right	12.157
S1	Winner	NY2-142	Back Right	13.151
S1	Winner	NY2-142	Back Right	13.657
S1	Winner	NY2-142	Back Right	14.153
S1	Winner	NY2-142	Middle	17.9
S1	Winner	NY2-142	Front Right	18.401
S1	Winner	NY2-142	Front Right	18.901
S1	Winner	NY2-142	Front Right	19.902
S1	Winner	NY2-142	Front Right	20.901
S1	Winner	NY2-142	Front Right	21.406
S1	Winner	NY2-142	Front Right	22.405
S1	Winner	NY2-142	Front Right	22.906
S1	Winner	NY2-142	Front Right	23.904
S1	Winner	NY2-142	Front Right	24.405
S1	Winner	NY2-142	Back Left	26.402
S1	Winner	NY2-142	Back Left	27.401
S1	Winner	NY2-142	Back Left	28.901
S1	Winner	NY2-142	Back Left	29.408
S1	Winner	NY2-142	Middle	30.4
S1	Winner	NY2-142	Back Right	32.901
S1	Winner	NY2-142	Middle	34.408
S1	Winner	NY2-142	Front Right	38.405
S1	Winner	NY2-142	Front Right	38.9
S1	Winner	NY2-142	Back Right	41.405
S1	Winner	NY2-142	Back Right	42.901
S1	Winner	NY2-142	Back Left	44.401
S1	Winner	NY2-142	Back Left	44.905
S1	Winner	NY2-142	Back Left	45.906
S1	Winner	NY2-142	Back Left	47.407
S1	Winner	NY2-142	Back Left	48.406
S1	Winner	NY2-142	Middle	50.907
S1	Winner	NY2-142	Middle	51.408
S1	Winner	NY2-142	Back Left	65.4
S1	Winner	NY2-142	Back Left	65.904
S1	Winner	NY2-142	Back Left	66.902
S1	Winner	NY2-142	Front Left	69.402
S1	Winner	NY2-142	Front Left	70.407
S1	Winner	NY2-142	Front Left	71.403
S1	Winner	NY2-142	Front Left	71.908
S1	Winner	NY2-142	Middle	74.904
S1	Winner	NY2-142	Middle	75.405
S1	Winner	NY2-142	Front Right	96.901
S1	Winner	NY2-142	Front Left	101.408
S1	Winner	NY2-142	Back Right	121.908
S1	Winner	NY2-142	Middle	134.408
S1	Winner	NY2-142	Front Left	136.905
S1	Winner	NY2-142	Back Right	139.901
S1	Winner	NY2-142	Front Left	154.9
S1	Winner	NY2-142	Middle	157.406
S1	Winner	NY2-142	Middle	157.902
S1	Winner	NY2-142	Back Left	162.901
S1	Winner	NY2-142	Back Left	163.905
S1	Winner	NY2-142	Back Left	164.419
S1	Winner	NY2-142	Back Left	165.402
S1	Winner	NY2-142	Front Left	169.4
S1	Winner	NY2-142	Front Left	169.907
S1	Winner	NY2-142	Front Left	170.404
S1	Winner	NY2-142	Front Left	171.401
S1	Winner	NY2-142	Front Left	171.907
S1	Winner	NY2-142	Front Left	172.907
S1	Winner	NY2-142	Front Left	173.407
S1	Winner	NY2-142	Back Right	179.902
S1	Winner	NY2-142	Back Right	180.901
S1	Winner	NY2-142	Back Left	182.408
S1	Winner	NY2-142	Back Left	182.903
S1	Winner	NY2-142	Back Left	183.905
S1	Winner	NY2-142	Back Left	184.408
S1	Winner	NY2-142	Back Left	188.408
S1	Winner	NY2-142	Middle	222.165
S1	Winner	NY2-142	Middle	223.169
S1	Winner	NY2-142	Front Left	234.918
S1	Winner	NY2-142	Front Left	236.171
S1	Winner	NY2-142	Back Left	334.158
S1	Winner	NY2-142	Middle	393.155
S1	Winner	NY2-142	Front Left	464.663
S1	Winner	NY2-142	Front Left	466.914
S1	Winner	NY2-142	Front Left	661.902
S1	Winner	NY2-142	Back Left	742.42
S1	Winner	NY2-142	Back Left	743.663
S1	Winner	NY2-142	Middle	748.401
S1	Winner	NY2-142	Middle	879.407
S1	Winner	NY2-142	Middle	923.402
S1	Winner	NY2-142	Back Left	1226.416
S1	Winner	NY2-142	Back Right	1230.917
S1	Winner	NY2-142	Middle	1415.913
S1	Winner	NY2-142	Front Right	1668.151
S1	Loser	NY3-090	Front Right	126.666
S1	Loser	NY3-090	Back Right	141.153
S1	Loser	NY3-090	Middle	288.42
S1	Loser	NY3-090	Middle	465.162
S1	Loser	NY3-090	Front Left	666.176
S1	Loser	NY3-090	Front Left	745.408
S1	Loser	NY3-090	Back Left	912.191
S1	Loser	NY3-090	Back Left	1132.937
S1	Loser	NY3-090	Back Right	1173.943
S1	Loser	NY3-090	Front Right	1432.677
S1	Loser	NY3-090	Front Left	1613.435
S1	Loser	NY3-096	Middle	22.588
S1	Loser	NY3-096	Middle	64.584
S1	Loser	NY3-096	Middle	711.101
S1	Loser	NY3-096	Front Right	746.601
S1	Loser	NY3-096	Middle	940.838
S1	Loser	NY3-096	Front Right	1542.598
S1	Loser	NY3-098	Front Left	64.161
S1	Loser	NY3-098	Back Right	82.918
S1	Loser	NY3-098	Back Right	90.152
S1	Loser	NY3-098	Front Right	163.164
S1	Loser	NY3-098	Middle	274.152
S1	Loser	NY3-098	Back Left	335.403
S1	Loser	NY3-098	Front Left	433.909
S1	Loser	NY3-098	Front Left	477.174
S1	Loser	NY3-098	Front Right	617.188
S1	Loser	NY3-098	Front Left	709.188
S1	Loser	NY3-098	Front Right	917.186
S1	Loser	NY3-098	Middle	1021.689
S1	Loser	NY3-098	Front Left	1333.669
S1	Loser	NY3-098	Back Right	1423.67
S1	Loser	NY3-098	Middle	1425.67
S1	Loser	NY3-099	Front Right	116.178
S1	Loser	NY3-099	Back Left	131.674
S1	Loser	NY3-099	Back Left	245.189
S1	Loser	NY3-099	Front Left	256.154
S1	Loser	NY3-099	Middle	796.432
S1	Loser	NY3-099	Front Left	891.404
S1	Winner	NY3-101	Back Left	7.654
S1	Winner	NY3-101	Back Left	8.153
S1	Winner	NY3-101	Back Right	9.153
S1	Winner	NY3-101	Back Right	9.905
S1	Winner	NY3-101	Back Right	10.405
S1	Winner	NY3-101	Back Right	10.904
S1	Winner	NY3-101	Back Right	11.654
S1	Winner	NY3-101	Back Right	12.405
S1	Winner	NY3-101	Back Right	12.905
S1	Winner	NY3-101	Back Right	13.403
S1	Winner	NY3-101	Back Right	13.905
S1	Winner	NY3-101	Back Right	14.652
S1	Winner	NY3-101	Back Left	20.904
S1	Winner	NY3-101	Back Left	21.402
S1	Winner	NY3-101	Back Left	21.655
S1	Winner	NY3-101	Middle	22.405
S1	Winner	NY3-101	Back Left	22.405
S1	Winner	NY3-101	Back Left	36.155
S1	Winner	NY3-101	Back Left	36.651
S1	Winner	NY3-101	Back Left	37.155
S1	Winner	NY3-101	Back Left	37.405
S1	Winner	NY3-101	Back Left	38.154
S1	Winner	NY3-101	Back Left	38.652
S1	Winner	NY3-101	Back Left	38.906
S1	Winner	NY3-101	Back Left	39.405
S1	Winner	NY3-101	Back Left	39.905
S1	Winner	NY3-101	Back Left	40.905
S1	Winner	NY3-101	Middle	41.904
S1	Winner	NY3-101	Middle	42.154
S1	Winner	NY3-101	Back Right	49.155
S1	Winner	NY3-101	Middle	49.651
S1	Winner	NY3-101	Back Left	58.901
S1	Winner	NY3-101	Back Left	59.653
S1	Winner	NY3-101	Back Left	60.409
S1	Winner	NY3-101	Back Left	61.911
S1	Winner	NY3-101	Middle	62.655
S1	Winner	NY3-101	Middle	63.408
S1	Winner	NY3-101	Back Right	67.156
S1	Winner	NY3-101	Back Left	92.657
S1	Winner	NY3-101	Back Left	93.408
S1	Winner	NY3-101	Back Left	94.151
S1	Winner	NY3-101	Back Left	95.651
S1	Winner	NY3-101	Back Left	97.154
S1	Winner	NY3-101	Back Left	98.661
S1	Winner	NY3-101	Back Left	99.408
S1	Winner	NY3-101	Back Left	100.157
S1	Winner	NY3-101	Back Left	101.662
S1	Winner	NY3-101	Back Left	102.402
S1	Winner	NY3-101	Back Left	103.151
S1	Winner	NY3-101	Back Left	104.651
S1	Winner	NY3-101	Back Left	105.412
S1	Winner	NY3-101	Back Left	111.409
S1	Winner	NY3-101	Back Left	112.91
S1	Winner	NY3-101	Back Left	113.652
S1	Winner	NY3-101	Back Left	115.157
S1	Winner	NY3-101	Back Left	115.903
S1	Winner	NY3-101	Back Left	117.411
S1	Winner	NY3-101	Back Left	118.151
S1	Winner	NY3-101	Back Left	118.91
S1	Winner	NY3-101	Front Left	141.401
S1	Winner	NY3-101	Front Left	142.91
S1	Winner	NY3-101	Front Left	143.651
S1	Winner	NY3-101	Front Left	144.408
S1	Winner	NY3-101	Front Left	145.152
S1	Winner	NY3-101	Front Left	146.661
S1	Winner	NY3-101	Front Left	147.409
S1	Winner	NY3-101	Front Left	148.151
S1	Winner	NY3-101	Middle	151.153
S1	Winner	NY3-101	Middle	151.91
S1	Winner	NY3-101	Middle	152.658
S1	Winner	NY3-101	Back Left	158.651
S1	Winner	NY3-101	Front Right	169.158
S1	Winner	NY3-101	Back Right	190.157
S1	Winner	NY3-101	Back Right	190.909
S1	Winner	NY3-101	Back Right	192.402
S1	Winner	NY3-101	Back Right	193.16
S1	Winner	NY3-101	Back Right	193.904
S1	Winner	NY3-101	Back Right	195.41
S1	Winner	NY3-101	Back Right	196.172
S1	Winner	NY3-101	Back Right	211.403
S1	Winner	NY3-101	Back Right	212.904
S1	Winner	NY3-101	Back Right	214.401
S1	Winner	NY3-101	Middle	231.656
S1	Winner	NY3-101	Back Right	319.401
S1	Winner	NY3-101	Back Right	320.901
S1	Winner	NY3-101	Middle	322.406
S1	Winner	NY3-101	Middle	323.902
S1	Winner	NY3-101	Middle	324.662
S1	Winner	NY3-101	Middle	325.401
S1	Winner	NY3-101	Front Left	332.155
S1	Winner	NY3-101	Front Left	349.411
S1	Winner	NY3-101	Front Right	452.667
S1	Winner	NY3-101	Back Left	513.163
S1	Winner	NY3-101	Front Right	653.414
S1	Winner	NY3-101	Front Right	655.671
S1	Winner	NY3-101	Middle	783.413
S1	Winner	NY3-101	Middle	788.169
S1	Winner	NY3-101	Front Right	1173.675
S1	Winner	NY3-101	Front Right	1175.432
S1	Winner	NY3-101	Front Right	1196.407
S1	Winner	NY3-101	Front Right	1444.653
S1	Winner	NY2-138	Back Left	10.909
S1	Winner	NY2-138	Front Right	22.917
S1	Winner	NY2-138	Front Right	24.904
S1	Winner	NY2-138	Middle	63.153
S1	Winner	NY2-138	Front Left	66.907
S1	Winner	NY2-138	Back Right	69.908
S1	Winner	NY2-138	Middle	140.911
S1	Winner	NY2-138	Middle	141.66
S1	Winner	NY2-138	Back Right	191.161
S1	Winner	NY2-138	Middle	206.901
S1	Winner	NY2-138	Middle	220.409
S1	Winner	NY2-138	Middle	278.908
S1	Winner	NY2-138	Front Left	329.161
S1	Winner	NY2-138	Front Left	363.656
S1	Winner	NY2-138	Back Left	419.122
S2	Loser	NY2-136	Front Right	31.672
S2	Loser	NY2-136	Front Left	100.671
S2	Loser	NY2-136	Middle	290.681
S2	Loser	NY2-136	Back Left	630.187
S2	Loser	NY2-136	Middle	813.653
S2	Loser	NY2-136	Middle	1074.179
S2	Loser	NY2-136	Front Left	1351.937
S2	Loser	NY2-136	Middle	1438.435
S2	Loser	NY2-136	Middle	1618.931
S2	Loser	NY2-154	Back Right	317.681
S2	Loser	NY2-154	Back Right	321.169
S2	Loser	NY2-154	Back Right	541.652
S2	Loser	NY2-157	Back Right	162.989
S2	Loser	NY2-157	Front Left	312.981
S2	Loser	NY2-157	Back Left	372.982
S2	Loser	NY2-157	Back Right	381.746
S2	Loser	NY2-157	Back Right	708.74
S2	Loser	NY2-157	Back Left	714.533
S2	Loser	NY2-157	Back Left	819.505
S2	Loser	NY2-157	Middle	987.502
S2	Loser	NY2-157	Middle	1062.741
S2	Loser	NY2-157	Back Right	1229.498
S2	Loser	NY2-157	Front Right	1366.998
S2	Loser	NY2-157	Back Left	1485.493
S2	Loser	NY2-157	Front Left	1500.73
S2	Loser	NY2-159	Back Right	471.164
S2	Loser	NY2-159	Front Left	495.176
S2	Loser	NY2-159	Back Left	510.155
S2	Loser	NY2-159	Middle	551.418
S2	Loser	NY2-159	Front Right	628.913
S2	Loser	NY2-159	Front Right	634.665
S2	Loser	NY2-159	Front Right	642.652
S2	Loser	NY2-159	Back Left	703.187
S2	Loser	NY2-159	Middle	845.91
S2	Loser	NY2-159	Middle	1057.174
S2	Loser	NY2-159	Front Left	1329.675
S2	Loser	NY2-159	Back Left	1491.181
S2	Loser	NY2-159	Front Left	1639.675
S2	Loser	NY2-188	Back Left	522.906
S2	Loser	NY2-188	Back Left	526.666
S2	Loser	NY2-188	Back Right	634.411
S2	Loser	NY2-188	Back Right	638.901
S2	Loser	NY2-188	Back Right	970.489
S2	Loser	NY2-188	Back Right	1443.672
S2	Winner	NY3-102	Back Right	0
S2	Winner	NY3-102	Back Right	0.653
S2	Winner	NY3-102	Middle	27.411
S2	Winner	NY3-102	Front Right	28.159
S2	Winner	NY3-102	Back Right	39.654
S2	Winner	NY3-102	Front Left	48.66
S2	Winner	NY3-102	Middle	49.91
S2	Winner	NY3-102	Front Left	63.155
S2	Winner	NY3-102	Front Right	67.909
S2	Winner	NY3-102	Front Right	69.406
S2	Winner	NY3-102	Back Right	86.151
S2	Winner	NY3-102	Back Right	87.158
S2	Winner	NY3-102	Middle	91.154
S2	Winner	NY3-102	Front Right	108.158
S2	Winner	NY3-102	Middle	122.655
S2	Winner	NY3-102	Back Right	147.903
S2	Winner	NY3-102	Back Right	148.406
S2	Winner	NY3-102	Middle	150.403
S2	Winner	NY3-102	Front Left	154.908
S2	Winner	NY3-102	Middle	173.658
S2	Winner	NY3-102	Front Left	176.409
S2	Winner	NY3-102	Front Right	207.153
S2	Winner	NY3-102	Front Right	208.406
S2	Winner	NY3-102	Front Left	227.656
S2	Winner	NY3-102	Front Left	228.91
S2	Winner	NY3-102	Front Right	232.155
S2	Winner	NY3-102	Back Right	236.41
S2	Winner	NY3-102	Back Right	246.653
S2	Winner	NY3-102	Back Right	247.16
S2	Winner	NY3-102	Back Right	248.656
S2	Winner	NY3-102	Back Right	249.158
S2	Winner	NY3-102	Middle	275.152
S2	Winner	NY3-102	Middle	277.158
S2	Winner	NY3-102	Middle	278.154
S2	Winner	NY3-102	Front Left	289.161
S2	Winner	NY3-102	Front Left	290.161
S2	Winner	NY3-102	Front Left	291.166
S2	Winner	NY3-102	Middle	309.151
S2	Winner	NY3-102	Front Left	313.162
S2	Winner	NY3-102	Front Right	314.151
S2	Winner	NY3-102	Middle	315.16
S2	Winner	NY3-102	Middle	332.167
S2	Winner	NY3-102	Front Right	350.152
S2	Winner	NY3-102	Front Right	351.16
S2	Winner	NY3-102	Front Right	353.151
S2	Winner	NY3-102	Front Right	354.167
S2	Winner	NY3-102	Front Right	356.151
S2	Winner	NY3-102	Front Left	416.161
S2	Winner	NY3-102	Front Left	417.152
S2	Winner	NY3-102	Front Left	419.156
S2	Winner	NY3-102	Middle	450.151
S2	Winner	NY3-102	Middle	452.155
S2	Winner	NY3-102	Middle	453.151
S2	Winner	NY3-102	Middle	455.158
S2	Winner	NY3-102	Front Right	457.161
S2	Winner	NY3-102	Back Right	465.152
S2	Winner	NY3-102	Front Left	482.162
S2	Winner	NY3-102	Middle	495.151
S2	Winner	NY3-102	Back Left	564.914
S2	Winner	NY3-102	Back Left	565.917
S2	Winner	NY3-102	Back Left	567.907
S2	Winner	NY3-102	Back Left	571.908
S2	Winner	NY3-102	Back Right	646.917
S2	Winner	NY3-102	Back Right	648.918
S2	Winner	NY3-102	Back Right	650.909
S2	Winner	NY3-102	Middle	651.916
S2	Winner	NY3-102	Middle	652.914
S2	Winner	NY3-102	Middle	664.904
S2	Winner	NY3-102	Back Left	744.902
S2	Winner	NY3-102	Back Left	746.915
S2	Winner	NY3-102	Back Left	748.913
S2	Winner	NY3-102	Back Left	749.901
S2	Winner	NY3-102	Back Left	772.901
S2	Winner	NY3-102	Middle	842.658
S2	Winner	NY3-102	Back Left	872.405
S2	Winner	NY3-102	Back Left	873.416
S2	Winner	NY3-102	Middle	1195.187
S2	Winner	NY3-102	Front Left	1282.652
S2	Winner	NY3-103	Back Right	86.41
S2	Winner	NY3-103	Back Left	90.91
S2	Winner	NY3-103	Back Left	132.915
S2	Winner	NY3-103	Front Right	163.671
S2	Winner	NY3-103	Back Right	253.927
S2	Winner	NY3-103	Back Left	287.651
S2	Winner	NY3-103	Back Left	290.177
S2	Winner	NY3-103	Back Left	292.926
S2	Winner	NY3-103	Back Left	295.903
S2	Winner	NY3-103	Middle	362.659
S2	Winner	NY3-103	Middle	513.651
S2	Winner	NY3-103	Back Left	677.652
S2	Winner	NY3-103	Front Right	830.922
S2	Winner	NY3-103	Middle	946.901
S2	Winner	NY3-103	Back Right	1063.151
S2	Winner	NY3-109	Front Left	5.164
S2	Winner	NY3-109	Front Left	10.916
S2	Winner	NY3-109	Back Right	23.666
S2	Winner	NY3-109	Back Right	25.412
S2	Winner	NY3-109	Back Right	28.151
S2	Winner	NY3-109	Back Right	29.91
S2	Winner	NY3-109	Back Right	32.664
S2	Winner	NY3-109	Front Right	48.156
S2	Winner	NY3-109	Front Right	48.911
S2	Winner	NY3-109	Back Right	52.41
S2	Winner	NY3-109	Back Right	54.155
S2	Winner	NY3-109	Front Left	61.166
S2	Winner	NY3-109	Front Left	62.916
S2	Winner	NY3-109	Back Right	71.666
S2	Winner	NY3-109	Back Right	73.665
S2	Winner	NY3-109	Back Right	74.659
S2	Winner	NY3-109	Front Right	79.416
S2	Winner	NY3-109	Front Right	80.415
S2	Winner	NY3-109	Back Right	96.908
S2	Winner	NY3-109	Back Right	98.655
S2	Winner	NY3-109	Back Right	100.162
S2	Winner	NY3-109	Back Right	101.158
S2	Winner	NY3-109	Front Right	102.661
S2	Winner	NY3-109	Front Right	103.415
S2	Winner	NY3-109	Front Right	105.162
S2	Winner	NY3-109	Front Left	106.154
S2	Winner	NY3-109	Back Left	108.654
S2	Winner	NY3-109	Back Left	110.159
S2	Winner	NY3-109	Front Right	116.412
S2	Winner	NY3-109	Back Right	123.404
S2	Winner	NY3-109	Back Right	124.916
S2	Winner	NY3-109	Front Right	126.66
S2	Winner	NY3-109	Front Right	127.413
S2	Winner	NY3-109	Front Right	128.415
S2	Winner	NY3-109	Front Right	130.401
S2	Winner	NY3-109	Front Left	160.903
S2	Winner	NY3-109	Front Right	165.162
S2	Winner	NY3-109	Middle	168.151
S2	Winner	NY3-109	Front Left	179.911
S2	Winner	NY3-109	Front Left	181.662
S2	Winner	NY3-109	Front Left	228.158
S2	Winner	NY3-109	Front Left	229.152
S2	Winner	NY3-109	Front Right	240.162
S2	Winner	NY3-109	Front Right	258.666
S2	Winner	NY3-109	Front Right	271.401
S2	Winner	NY3-109	Front Right	272.415
S2	Winner	NY3-109	Front Right	294.658
S2	Winner	NY3-109	Front Right	323.901
S2	Winner	NY3-109	Front Right	325.656
S2	Winner	NY3-109	Back Left	367.409
S2	Winner	NY3-109	Back Left	368.165
S2	Winner	NY3-109	Middle	371.912
S2	Winner	NY3-109	Middle	390.159
S2	Winner	NY3-109	Middle	397.401
S2	Winner	NY3-109	Front Right	469.404
S2	Winner	NY3-109	Front Right	470.902
S2	Winner	NY3-109	Front Right	583.669
S2	Winner	NY3-109	Middle	652.914
S2	Winner	NY3-109	Back Left	747.926
S2	Winner	NY3-109	Middle	1044.658
S2	Winner	NY3-109	Front Right	1254.407
S2	Winner	NY3-109	Middle	1271.176
S2	Winner	NY3-110	Back Right	798.692
S2	Winner	NY3-110	Back Left	992.424
S2	Winner	NY3-110	Middle	1000.94
S2	Winner	NY3-110	Front Left	1007.402
S2	Winner	NY3-110	Front Right	1266.915
S2	Winner	NY3-110	Back Right	1678.408
S2	Winner	NY3-126	Middle	855.573
S2	Winner	NY3-126	Front Right	878.542
S2	Winner	NY3-126	Front Right	880.795
S2	Winner	NY3-126	Front Right	891.317
S2	Winner	NY3-126	Middle	919.316
S2	Winner	NY3-126	Front Right	993.061
S2	Winner	NY3-126	Front Left	1024.789
S2	Winner	NY3-126	Back Right	1035.324
S2	Winner	NY3-126	Middle	1192.289
S2	Winner	NY3-126	Back Right	1237.31
S2	Winner	NY3-126	Front Left	1313.043
S2	Winner	NY3-126	Middle	1534.075
S2	Winner	NY3-126	Front Right	1587.038
S2	Winner	NY3-126	Back Right	1639.066
S3	Loser	NY2-189	Front Left	1.404
S3	Loser	NY2-189	Back Left	14.905
S3	Loser	NY2-189	Back Right	62.671
S3	Loser	NY2-189	Front Left	129.182
S3	Loser	NY2-189	Front Right	190.931
S3	Loser	NY2-189	Front Right	631.915
S3	Loser	NY2-189	Front Left	807.169
S3	Loser	NY2-189	Back Right	896.415
S3	Loser	NY2-189	Back Left	1379.423
S3	Loser	NY2-189	Back Right	1496.681
S3	Loser	NY2-193	Back Left	292.917
S3	Loser	NY2-193	Front Left	311.181
S3	Loser	NY2-193	Middle	328.429
S3	Loser	NY2-193	Front Right	347.174
S3	Loser	NY2-193	Front Left	835.203
S3	Loser	NY2-193	Middle	844.923
S3	Loser	NY2-193	Middle	986.182
S3	Loser	NY2-193	Back Right	1066.162
S3	Loser	NY2-193	Middle	1530.674
S3	Loser	NY2-177	Middle	158.902
S3	Loser	NY2-177	Back Right	172.924
S3	Loser	NY2-177	Middle	475.43
S3	Loser	NY2-177	Middle	478.924
S3	Loser	NY2-177	Back Left	527.911
S3	Loser	NY2-177	Back Left	659.182
S3	Loser	NY2-177	Back Right	760.664
S3	Loser	NY2-177	Front Left	884.906
S3	Loser	NY2-177	Front Left	954.92
S3	Loser	NY2-177	Middle	1115.917
S3	Loser	NY2-177	Middle	1474.428
S3	Winner	NY3-139	Back Right	71.53
S3	Winner	NY3-139	Back Right	75.803
S3	Winner	NY3-139	Back Right	101.539
S3	Winner	NY3-139	Back Right	105.802
S3	Winner	NY3-139	Middle	135.802
S3	Winner	NY3-139	Back Right	167.765
S3	Winner	NY3-139	Back Right	332.266
S3	Winner	NY3-139	Back Right	431.546
S3	Winner	NY3-139	Back Right	433.771
S3	Winner	NY3-139	Back Right	438.016
S3	Winner	NY3-139	Back Right	452.794
S3	Winner	NY3-139	Back Right	455.047
S3	Winner	NY3-139	Back Right	459.306
S3	Winner	NY3-139	Back Right	461.532
S3	Winner	NY3-139	Back Right	466.017
S3	Winner	NY3-139	Back Right	656.015
S3	Winner	NY3-139	Back Right	662.269
S3	Winner	NY3-139	Back Right	722.286
S3	Winner	NY3-139	Back Right	726.526
S3	Winner	NY3-139	Back Right	728.787
S3	Winner	NY3-139	Back Right	758.788
S3	Winner	NY3-139	Front Right	1013.306
S3	Winner	NY3-139	Front Left	1021.77
S3	Winner	NY3-139	Front Right	1145.518
S3	Winner	NY3-139	Back Right	1250.28
S3	Winner	NY3-140	Front Left	184.927
S3	Winner	NY3-140	Front Left	189.152
S3	Winner	NY3-140	Front Left	191.162
S3	Winner	NY3-140	Front Left	214.173
S3	Winner	NY3-140	Middle	261.717
S3	Winner	NY3-140	Middle	266.202
S3	Winner	NY3-140	Front Left	266.678
S3	Winner	NY3-140	Front Left	268.914
S3	Winner	NY3-140	Front Left	271.153
S3	Winner	NY3-140	Front Left	275.408
S3	Winner	NY3-140	Front Left	277.713
S3	Winner	NY3-140	Front Left	281.902
S3	Winner	NY3-140	Front Left	283.91
S3	Winner	NY3-140	Front Left	288.432
S3	Winner	NY3-140	Front Left	289.196
S3	Winner	NY3-140	Middle	369.982
S3	Winner	NY3-140	Middle	382.944
S3	Winner	NY3-140	Back Left	389.473
S3	Winner	NY3-140	Back Left	393.721
S3	Winner	NY3-140	Back Left	395.945
S3	Winner	NY3-140	Back Left	397.978
S3	Winner	NY3-140	Back Left	408.712
S3	Winner	NY3-140	Back Left	410.942
S3	Winner	NY3-140	Front Left	432.482
S3	Winner	NY3-140	Front Left	608.942
S3	Winner	NY3-140	Front Left	783.193
S3	Winner	NY3-140	Back Right	973.213
S3	Winner	NY3-140	Middle	1022.233
S3	Winner	NY3-140	Middle	1026.483
S3	Winner	NY3-140	Middle	1028.693
S3	Winner	NY3-140	Back Left	1223.206
S3	Winner	NY3-140	Front Left	1494.957
S3	Winner	NY3-140	Front Left	1499.198
S3	Winner	NY3-140	Middle	1503.462
S3	Winner	NY3-140	Back Right	1605.466
S3	Winner	NY3-140	Back Right	1642.208
S3	Winner	NY3-140	Back Right	1678.233
S3	Winner	NY3-141	Front Left	14.426
S3	Winner	NY3-141	Back Left	20.684
S3	Winner	NY3-141	Front Left	40.152
S3	Winner	NY3-141	Front Left	127.688
S3	Winner	NY3-141	Front Right	239.097
S3	Winner	NY3-141	Back Right	271.852
S3	Winner	NY3-141	Front Left	339.352
S3	Winner	NY3-141	Middle	635.358
S3	Winner	NY3-141	Back Left	719.121
S3	Winner	NY3-141	Front Left	725.626
S3	Winner	NY3-141	Front Left	729.846
S3	Winner	NY3-141	Front Left	735.856
S3	Winner	NY3-141	Front Left	740.102
S3	Winner	NY3-141	Front Left	744.336
S3	Winner	NY3-141	Front Left	748.588
S3	Winner	NY3-141	Middle	753.121
S3	Winner	NY3-141	Middle	755.376
S3	Winner	NY3-141	Middle	759.626
S3	Winner	NY3-141	Middle	761.863
S3	Winner	NY3-141	Middle	766.337
S3	Winner	NY3-141	Middle	780.342
S3	Winner	NY3-141	Middle	1120.101
S4	Winner	NY2-176	Back Right	383.404
S4	Winner	NY2-176	Front Right	392.184
S4	Winner	NY2-176	Front Right	404.41
S4	Winner	NY2-176	Middle	465.653
S4	Winner	NY2-176	Middle	467.416
S4	Winner	NY2-176	Front Left	484.934
S4	Winner	NY2-176	Back Right	519.901
S4	Winner	NY2-176	Back Left	551.408
S4	Winner	NY2-176	Middle	584.929
S4	Winner	NY2-176	Back Left	604.168
S4	Winner	NY2-176	Middle	752.901
S4	Winner	NY2-176	Front Right	773.932
S4	Winner	NY2-176	Middle	803.66
S4	Winner	NY2-176	Back Left	824.68
S4	Winner	NY2-176	Back Left	828.172
S4	Winner	NY2-176	Back Left	831.665
S4	Winner	NY2-176	Front Left	863.152
S4	Winner	NY2-176	Back Right	885.918
S4	Winner	NY2-176	Back Right	892.902
S4	Winner	NY2-176	Middle	943.66
S4	Winner	NY2-176	Front Right	1074.921
S4	Winner	NY2-176	Back Right	1194.655
S4	Winner	NY2-176	Back Right	1203.435
S4	Winner	NY2-176	Front Left	1241.906
S4	Winner	NY2-176	Front Left	1266.418
S4	Winner	NY2-176	Front Left	1269.902
S4	Winner	NY2-176	Front Right	1280.414
S4	Winner	NY2-176	Back Left	1516.654
S4	Winner	NY2-176	Back Left	1520.171
S4	Winner	NY2-176	Back Left	1633.931
S4	Loser	NY2-199	Back Left	32.152
S4	Loser	NY2-199	Back Left	65.184
S4	Loser	NY2-199	Middle	562.679
S4	Loser	NY2-199	Middle	613.186
S4	Loser	NY2-199	Back Left	727.179
S4	Loser	NY2-199	Front Left	780.911
S4	Loser	NY2-199	Middle	1113.42
S4	Loser	NY2-199	Front Right	1281.908
S4	Loser	NY2-200	Middle	547.902
S4	Loser	NY2-200	Back Right	558.675
S4	Loser	NY2-200	Front Left	601.686
S4	Loser	NY2-200	Middle	770.441
S4	Loser	NY2-200	Back Left	809.434
S4	Loser	NY2-200	Back Right	889.443
S4	Loser	NY2-200	Back Left	965.905
S4	Loser	NY2-200	Front Left	1279.182
S4	Loser	NY2-200	Back Right	1452.656
S4	Loser	NY2-200	Middle	1620.156
S4	Loser	NY2-202	Middle	236.188
S4	Loser	NY2-202	Front Left	340.427
S4	Loser	NY2-202	Front Left	342.412
S4	Loser	NY2-202	Front Left	350.161
S4	Loser	NY2-202	Back Right	601.405
S4	Loser	NY2-202	Back Right	603.187
S4	Loser	NY2-202	Front Left	920.668
S4	Loser	NY2-202	Front Left	1124.913
S4	Loser	NY2-202	Middle	1264.412
S4	Loser	NY2-202	Front Left	1352.176
S4	Loser	NY2-202	Middle	1432.425
S4	Winner	NY2-205	Front Right	1.656
S4	Winner	NY2-205	Front Right	2.652
S4	Winner	NY2-205	Front Right	3.152
S4	Winner	NY2-205	Front Right	3.651
S4	Winner	NY2-205	Front Right	4.156
S4	Winner	NY2-205	Front Right	4.655
S4	Winner	NY2-205	Front Right	5.156
S4	Winner	NY2-205	Front Right	6.151
S4	Winner	NY2-205	Front Right	6.656
S4	Winner	NY2-205	Front Right	11.155
S4	Winner	NY2-205	Middle	11.651
S4	Winner	NY2-205	Front Right	46.154
S4	Winner	NY2-205	Middle	460.429
S4	Winner	NY2-205	Middle	465.662
S4	Winner	NY2-205	Front Left	483.428
S4	Winner	NY2-205	Middle	513.673
S4	Winner	NY2-205	Middle	587.656
S4	Winner	NY2-205	Middle	589.178
S4	Winner	NY2-205	Front Left	671.426
S4	Winner	NY2-205	Front Right	721.402
S4	Winner	NY2-205	Front Right	723.18
S4	Winner	NY2-205	Front Right	726.679
S4	Winner	NY2-205	Front Right	730.176
S4	Winner	NY2-205	Front Right	733.423
S4	Winner	NY2-205	Middle	817.433
S4	Winner	NY2-205	Middle	981.428
S4	Winner	NY2-205	Back Left	1257.656
S4	Winner	NY2-205	Back Left	1261.68
S4	Winner	NY2-205	Back Left	1263.928
S4	Winner	NY2-205	Back Left	1274.416
S4	Winner	NY2-205	Back Left	1276.434
S4	Winner	NY2-205	Back Left	1325.928
S4	Winner	NY2-205	Back Left	1328.178
S4	Winner	NY3-131	Front Right	11.151
S4	Winner	NY3-131	Front Right	12.651
S4	Winner	NY3-131	Middle	14.407
S4	Winner	NY3-131	Middle	15.151
S4	Winner	NY3-131	Front Left	16.407
S4	Winner	NY3-131	Front Left	16.909
S4	Winner	NY3-131	Front Left	18.407
S4	Winner	NY3-131	Front Left	19.151
S4	Winner	NY3-131	Back Left	21.908
S4	Winner	NY3-131	Back Left	23.153
S4	Winner	NY3-131	Back Right	24.407
S4	Winner	NY3-131	Back Right	25.651
S4	Winner	NY3-131	Front Right	27.658
S4	Winner	NY3-131	Front Right	29.151
S4	Winner	NY3-131	Front Right	30.407
S4	Winner	NY3-131	Front Right	31.657
S4	Winner	NY3-131	Front Right	32.406
S4	Winner	NY3-131	Front Left	35.151
S4	Winner	NY3-131	Back Left	38.651
S4	Winner	NY3-131	Back Left	40.154
S4	Winner	NY3-131	Back Left	40.66
S4	Winner	NY3-131	Back Left	42.154
S4	Winner	NY3-131	Back Right	43.409
S4	Winner	NY3-131	Back Right	44.66
S4	Winner	NY3-131	Front Right	47.151
S4	Winner	NY3-131	Front Right	48.408
S4	Winner	NY3-131	Front Right	50.407
S4	Winner	NY3-131	Front Right	51.409
S4	Winner	NY3-131	Middle	52.159
S4	Winner	NY3-131	Middle	54.907
S4	Winner	NY3-131	Middle	55.909
S4	Winner	NY3-131	Middle	56.651
S4	Winner	NY3-131	Middle	57.406
S4	Winner	NY3-131	Front Right	58.651
S4	Winner	NY3-131	Middle	60.657
S4	Winner	NY3-131	Front Left	61.406
S4	Winner	NY3-131	Front Left	62.661
S4	Winner	NY3-131	Middle	64.151
S4	Winner	NY3-131	Middle	64.907
S4	Winner	NY3-131	Middle	66.153
S4	Winner	NY3-131	Front Right	69.653
S4	Winner	NY3-131	Front Left	77.406
S4	Winner	NY3-131	Back Left	80.151
S4	Winner	NY3-131	Back Left	80.905
S4	Winner	NY3-131	Back Left	81.41
S4	Winner	NY3-131	Back Right	90.909
S4	Winner	NY3-131	Back Right	92.156
S4	Winner	NY3-131	Middle	93.657
S4	Winner	NY3-131	Front Right	95.909
S4	Winner	NY3-131	Front Right	96.66
S4	Winner	NY3-131	Front Right	97.401
S4	Winner	NY3-131	Front Right	98.909
S4	Winner	NY3-131	Front Right	99.41
S4	Winner	NY3-131	Front Left	101.409
S4	Winner	NY3-131	Front Left	102.656
S4	Winner	NY3-131	Front Left	103.406
S4	Winner	NY3-131	Back Left	105.904
S4	Winner	NY3-131	Back Left	106.409
S4	Winner	NY3-131	Back Left	107.902
S4	Winner	NY3-131	Middle	109.153
S4	Winner	NY3-131	Back Right	110.902
S4	Winner	NY3-131	Back Right	111.651
S4	Winner	NY3-131	Back Right	112.403
S4	Winner	NY3-131	Middle	113.155
S4	Winner	NY3-131	Front Right	118.909
S4	Winner	NY3-131	Middle	120.908
S4	Winner	NY3-131	Middle	122.401
S4	Winner	NY3-131	Middle	122.905
S4	Winner	NY3-131	Front Left	126.151
S4	Winner	NY3-131	Front Left	127.401
S4	Winner	NY3-131	Front Left	127.907
S4	Winner	NY3-131	Middle	128.651
S4	Winner	NY3-131	Middle	129.9
S4	Winner	NY3-131	Middle	130.651
S4	Winner	NY3-131	Middle	131.404
S4	Winner	NY3-131	Middle	132.651
S4	Winner	NY3-131	Front Right	136.905
S4	Winner	NY3-131	Front Right	138.65
S4	Winner	NY3-131	Front Right	141.158
S4	Winner	NY3-131	Front Right	141.902
S4	Winner	NY3-131	Middle	142.658
S4	Winner	NY3-131	Middle	143.403
S4	Winner	NY3-131	Middle	144.907
S4	Winner	NY3-131	Middle	145.651
S4	Winner	NY3-131	Middle	146.401
S4	Winner	NY3-131	Back Left	147.656
S4	Winner	NY3-131	Back Left	148.403
S4	Winner	NY3-131	Back Left	148.909
S4	Winner	NY3-131	Front Left	150.9
S4	Winner	NY3-131	Front Left	152.403
S4	Winner	NY3-131	Middle	156.65
S4	Winner	NY3-131	Back Right	165.154
S4	Winner	NY3-131	Back Right	166.401
S4	Winner	NY3-131	Middle	168.151
S4	Winner	NY3-131	Middle	169.66
S4	Winner	NY3-131	Middle	173.405
S4	Winner	NY3-131	Back Left	182.908
S4	Winner	NY3-131	Back Left	187.157
S4	Winner	NY3-131	Back Left	187.905
S4	Winner	NY3-131	Back Right	190.651
S4	Winner	NY3-131	Back Right	191.406
S4	Winner	NY3-131	Back Right	192.65
S4	Winner	NY3-131	Front Right	196.157
S4	Winner	NY3-131	Front Right	196.66
S4	Winner	NY3-131	Front Right	198.151
S4	Winner	NY3-131	Front Right	198.651
S4	Winner	NY3-131	Front Right	200.151
S4	Winner	NY3-131	Front Right	200.904
S4	Winner	NY3-131	Front Right	201.404
S4	Winner	NY3-131	Front Left	207.902
S4	Winner	NY3-131	Middle	219.403
S4	Winner	NY3-131	Front Right	225.651
S4	Winner	NY3-131	Front Right	226.408
S4	Winner	NY3-131	Front Right	227.156
S4	Winner	NY3-131	Front Left	228.91
S4	Winner	NY3-131	Front Left	230.902
S4	Winner	NY3-131	Front Left	231.651
S4	Winner	NY3-131	Front Left	232.401
S4	Winner	NY3-131	Back Left	237.401
S4	Winner	NY3-131	Back Left	238.402
S4	Winner	NY3-131	Back Left	238.902
S4	Winner	NY3-131	Back Left	240.902
S4	Winner	NY3-131	Back Left	242.901
S4	Winner	NY3-131	Back Left	243.402
S4	Winner	NY3-131	Back Left	244.651
S4	Winner	NY3-131	Back Left	245.151
S4	Winner	NY3-131	Back Left	245.901
S4	Winner	NY3-131	Middle	246.406
S4	Winner	NY3-131	Middle	247.651
S4	Winner	NY3-131	Back Right	254.408
S4	Winner	NY3-131	Back Right	260.407
S4	Winner	NY3-131	Back Right	261.151
S4	Winner	NY3-131	Front Right	264.904
S4	Winner	NY3-131	Middle	266.151
S4	Winner	NY3-131	Front Left	269.661
S4	Winner	NY3-131	Front Left	272.402
S4	Winner	NY3-131	Front Left	273.41
S4	Winner	NY3-131	Front Left	274.154
S4	Winner	NY3-131	Front Left	274.902
S4	Winner	NY3-131	Front Left	275.409
S4	Winner	NY3-131	Middle	276.651
S4	Winner	NY3-131	Back Left	284.151
S4	Winner	NY3-131	Back Left	284.905
S4	Winner	NY3-131	Back Left	286.158
S4	Winner	NY3-131	Back Left	286.908
S4	Winner	NY3-131	Back Left	287.657
S4	Winner	NY3-131	Back Left	288.401
S4	Winner	NY3-131	Front Right	320.904
S4	Winner	NY3-131	Front Right	322.41
S4	Winner	NY3-131	Back Right	328.903
S4	Winner	NY3-131	Back Right	330.16
S4	Winner	NY3-131	Back Right	330.907
S4	Winner	NY3-131	Middle	335.661
S4	Winner	NY3-131	Front Left	349.651
S4	Winner	NY3-131	Front Left	350.905
S4	Winner	NY3-131	Front Left	352.651
S4	Winner	NY3-131	Front Left	353.405
S4	Winner	NY3-131	Front Left	354.653
S4	Winner	NY3-131	Front Left	355.907
S4	Winner	NY3-131	Middle	357.401
S4	Winner	NY3-131	Back Left	368.16
S4	Winner	NY3-131	Middle	372.405
S4	Winner	NY3-131	Middle	373.651
S4	Winner	NY3-131	Middle	374.158
S4	Winner	NY3-131	Middle	376.155
S4	Winner	NY3-131	Front Right	379.905
S4	Winner	NY3-131	Front Right	380.41
S4	Winner	NY3-131	Front Right	381.903
S4	Winner	NY3-131	Front Right	382.405
S4	Winner	NY3-131	Front Right	383.151
S4	Winner	NY3-131	Back Right	386.906
S4	Winner	NY3-131	Back Right	388.906
S4	Winner	NY3-131	Back Right	390.157
S4	Winner	NY3-131	Back Right	390.66
S4	Winner	NY3-131	Middle	398.151
S4	Winner	NY3-131	Middle	402.658
S4	Winner	NY3-131	Front Left	405.161
S4	Winner	NY3-131	Front Left	414.405
S4	Winner	NY3-131	Front Left	414.909
S4	Winner	NY3-131	Front Left	415.652
S4	Winner	NY3-131	Middle	417.15
S4	Winner	NY3-131	Middle	418.905
S4	Winner	NY3-131	Front Right	420.911
S4	Winner	NY3-131	Front Right	421.651
S4	Winner	NY3-131	Front Right	422.909
S4	Winner	NY3-131	Middle	424.151
S4	Winner	NY3-131	Middle	439.151
S4	Winner	NY3-131	Front Left	439.151
S4	Winner	NY3-131	Front Left	440.405
S4	Winner	NY3-131	Back Left	444.65
S4	Winner	NY3-131	Back Left	450.909
S4	Winner	NY3-131	Front Left	455.153
S4	Winner	NY3-131	Front Left	456.155
S4	Winner	NY3-131	Front Left	460.409
S4	Winner	NY3-131	Front Left	461.655
S4	Winner	NY3-131	Front Right	465.152
S4	Winner	NY3-131	Front Right	468.409
S4	Winner	NY3-131	Front Right	469.651
S4	Winner	NY3-131	Middle	472.16
S4	Winner	NY3-131	Middle	473.41
S4	Winner	NY3-131	Middle	474.157
S4	Winner	NY3-131	Middle	475.411
S4	Winner	NY3-131	Middle	476.151
S4	Winner	NY3-131	Back Left	477.91
S4	Winner	NY3-131	Back Right	484.91
S4	Winner	NY3-131	Back Right	485.654
S4	Winner	NY3-131	Back Right	486.409
S4	Winner	NY3-131	Back Right	493.909
S4	Winner	NY3-131	Middle	496.652
S4	Winner	NY3-131	Middle	497.923
S4	Winner	NY3-131	Middle	503.91
S4	Winner	NY3-131	Front Left	507.153
S4	Winner	NY3-131	Front Left	507.909
S4	Winner	NY3-131	Front Left	509.66
S4	Winner	NY3-131	Front Left	510.41
S4	Winner	NY3-131	Front Left	510.91
S4	Winner	NY3-131	Front Left	511.651
S4	Winner	NY3-131	Middle	512.656
S4	Winner	NY3-131	Middle	513.409
S4	Winner	NY3-131	Middle	514.654
S4	Winner	NY3-131	Middle	515.156
S4	Winner	NY3-131	Back Right	519.157
S4	Winner	NY3-131	Back Right	520.651
S4	Winner	NY3-131	Back Right	521.154
S4	Winner	NY3-131	Middle	526.909
S4	Winner	NY3-131	Middle	527.659
S4	Winner	NY3-131	Middle	528.405
S4	Winner	NY3-131	Middle	529.158
S4	Winner	NY3-131	Middle	530.409
S4	Winner	NY3-131	Middle	531.65
S4	Winner	NY3-131	Middle	532.651
S4	Winner	NY3-131	Back Left	533.903
S4	Winner	NY3-131	Back Left	534.409
S4	Winner	NY3-131	Back Left	537.91
S4	Winner	NY3-131	Back Left	538.651
S4	Winner	NY3-131	Back Left	539.151
S4	Winner	NY3-131	Middle	543.654
S4	Winner	NY3-131	Middle	544.41
S4	Winner	NY3-131	Middle	545.152
S4	Winner	NY3-131	Middle	545.659
S4	Winner	NY3-131	Front Left	547.65
S4	Winner	NY3-131	Front Left	548.656
S4	Winner	NY3-131	Front Left	552.153
S4	Winner	NY3-131	Front Left	552.908
S4	Winner	NY3-131	Front Left	553.65
S4	Winner	NY3-131	Front Left	554.651
S4	Winner	NY3-131	Middle	555.41
S4	Winner	NY3-131	Back Left	558.152
S4	Winner	NY3-131	Back Left	559.653
S4	Winner	NY3-131	Back Right	565.41
S4	Winner	NY3-131	Back Right	565.91
S4	Winner	NY3-131	Back Right	567.91
S4	Winner	NY3-131	Back Right	568.651
S4	Winner	NY3-131	Middle	570.422
S4	Winner	NY3-131	Front Right	574.409
S4	Winner	NY3-131	Front Right	581.154
S4	Winner	NY3-131	Front Right	584.909
S4	Winner	NY3-131	Front Right	588.91
S4	Winner	NY3-131	Back Right	591.41
S4	Winner	NY3-131	Back Right	592.15
S4	Winner	NY3-131	Back Right	593.159
S4	Winner	NY3-131	Back Right	593.904
S4	Winner	NY3-131	Back Right	594.404
S4	Winner	NY3-131	Front Right	598.152
S4	Winner	NY3-131	Front Right	599.41
S4	Winner	NY3-131	Front Right	599.91
S4	Winner	NY3-131	Middle	600.659
S4	Winner	NY3-131	Middle	601.911
S4	Winner	NY3-131	Middle	616.658
S4	Winner	NY3-131	Middle	641.911
S4	Winner	NY3-131	Back Left	647.401
S4	Winner	NY3-131	Back Left	647.907
S4	Winner	NY3-131	Middle	650.905
S4	Winner	NY3-131	Middle	651.406
S4	Winner	NY3-131	Middle	652.906
S4	Winner	NY3-131	Front Right	656.661
S4	Winner	NY3-131	Front Right	657.407
S4	Winner	NY3-131	Front Right	657.907
S4	Winner	NY3-131	Middle	660.159
S4	Winner	NY3-131	Middle	660.91
S4	Winner	NY3-131	Middle	661.659
S4	Winner	NY3-131	Middle	663.655
S4	Winner	NY3-131	Middle	664.406
S4	Winner	NY3-131	Back Right	671.659
S4	Winner	NY3-131	Back Left	673.156
S4	Winner	NY3-131	Back Left	679.407
S4	Winner	NY3-131	Middle	681.903
S4	Winner	NY3-131	Back Left	698.907
S4	Winner	NY3-131	Middle	700.904
S4	Winner	NY3-131	Middle	701.66
S4	Winner	NY3-131	Middle	702.406
S4	Winner	NY3-131	Middle	703.653
S4	Winner	NY3-131	Middle	705.656
S4	Winner	NY3-131	Front Left	712.407
S4	Winner	NY3-131	Front Right	719.158
S4	Winner	NY3-131	Front Right	719.663
S4	Winner	NY3-131	Front Right	722.407
S4	Winner	NY3-131	Front Right	725.655
S4	Winner	NY3-131	Front Right	726.406
S4	Winner	NY3-131	Middle	731.906
S4	Winner	NY3-131	Front Left	734.153
S4	Winner	NY3-131	Front Left	738.658
S4	Winner	NY3-131	Front Left	739.407
S4	Winner	NY3-131	Front Left	740.151
S4	Winner	NY3-131	Middle	742.657
S4	Winner	NY3-131	Middle	743.406
S4	Winner	NY3-131	Middle	744.406
S4	Winner	NY3-131	Back Right	748.151
S4	Winner	NY3-131	Front Right	759.651
S4	Winner	NY3-131	Front Right	760.908
S4	Winner	NY3-131	Front Left	764.909
S4	Winner	NY3-131	Back Left	779.151
S4	Winner	NY3-131	Back Left	780.408
S4	Winner	NY3-131	Middle	780.908
S4	Winner	NY3-131	Middle	782.151
S4	Winner	NY3-131	Middle	783.408
S4	Winner	NY3-131	Back Right	788.409
S4	Winner	NY3-131	Back Right	789.906
S4	Winner	NY3-131	Front Right	792.408
S4	Winner	NY3-131	Front Right	793.151
S4	Winner	NY3-131	Front Right	794.921
S4	Winner	NY3-131	Front Right	798.656
S4	Winner	NY3-131	Middle	803.651
S4	Winner	NY3-131	Front Left	806.409
S4	Winner	NY3-131	Front Left	807.151
S4	Winner	NY3-131	Middle	816.407
S4	Winner	NY3-131	Middle	816.908
S4	Winner	NY3-131	Middle	818.908
S4	Winner	NY3-131	Middle	819.661
S4	Winner	NY3-131	Middle	827.408
S4	Winner	NY3-131	Front Right	836.401
S4	Winner	NY3-131	Front Right	836.907
S4	Winner	NY3-131	Front Right	843.158
S4	Winner	NY3-131	Middle	844.658
S4	Winner	NY3-131	Middle	845.406
S4	Winner	NY3-131	Front Left	854.901
S4	Winner	NY3-131	Front Left	855.402
S4	Winner	NY3-131	Front Left	856.407
S4	Winner	NY3-131	Middle	859.907
S4	Winner	NY3-131	Middle	861.404
S4	Winner	NY3-131	Middle	861.908
S4	Winner	NY3-131	Middle	864.653
S4	Winner	NY3-131	Middle	866.156
S4	Winner	NY3-131	Back Right	878.151
S4	Winner	NY3-131	Back Right	879.402
S4	Winner	NY3-131	Front Left	888.406
S4	Winner	NY3-131	Back Left	896.4
S4	Winner	NY3-131	Middle	902.151
S4	Winner	NY3-131	Front Left	918.407
S4	Winner	NY3-131	Middle	935.404
S4	Winner	NY3-131	Middle	942.151
S4	Winner	NY3-131	Middle	943.404
S4	Winner	NY3-131	Middle	946.405
S4	Winner	NY3-131	Middle	969.404
S4	Winner	NY3-131	Middle	970.9
S4	Winner	NY3-131	Middle	971.903
S4	Winner	NY3-131	Middle	975.161
S4	Winner	NY3-131	Front Left	1002.65
S4	Winner	NY3-131	Front Left	1005.902
S4	Winner	NY3-131	Middle	1008.16
S4	Winner	NY3-131	Middle	1009.406
S4	Winner	NY3-131	Middle	1010.655
S4	Winner	NY3-131	Middle	1011.41
S4	Winner	NY3-131	Middle	1012.651
S4	Winner	NY3-131	Back Right	1021.651
S4	Winner	NY3-131	Middle	1023.151
S4	Winner	NY3-131	Middle	1024.651
S4	Winner	NY3-131	Back Left	1025.659
S4	Winner	NY3-131	Back Right	1076.661
S4	Winner	NY3-131	Back Right	1078.401
S4	Winner	NY3-131	Middle	1083.403
S4	Winner	NY3-131	Middle	1084.158
S4	Winner	NY3-131	Middle	1085.404
S4	Winner	NY3-131	Front Right	1086.654
S4	Winner	NY3-131	Back Left	1180.153
S4	Winner	NY3-131	Front Left	1190.15
S4	Winner	NY3-131	Front Left	1191.41
S4	Winner	NY3-131	Front Left	1192.157
S4	Winner	NY3-131	Front Left	1195.152
S4	Winner	NY3-131	Front Left	1195.906
S4	Winner	NY3-131	Middle	1200.911
S4	Winner	NY3-131	Front Right	1210.152
S4	Winner	NY3-131	Front Right	1211.41
S4	Winner	NY3-131	Front Right	1214.409
S4	Winner	NY3-131	Front Right	1215.41
S4	Winner	NY3-131	Front Right	1216.153
S4	Winner	NY3-131	Middle	1227.658
S4	Winner	NY3-131	Middle	1267.651
S4	Winner	NY3-131	Middle	1268.911
S4	Winner	NY3-131	Middle	1284.409
S4	Winner	NY3-131	Middle	1285.15
S4	Winner	NY3-131	Front Left	1315.906
S4	Winner	NY3-131	Middle	1318.41
S4	Winner	NY3-131	Middle	1319.157
S4	Winner	NY3-131	Middle	1320.41
S4	Winner	NY3-131	Middle	1343.909
S4	Winner	NY3-131	Middle	1345.15
S4	Winner	NY3-131	Middle	1421.41
S4	Winner	NY3-131	Middle	1422.659
S4	Winner	NY3-131	Front Left	1495.41
S4	Winner	NY3-131	Middle	1501.91
S4	Winner	NY3-131	Middle	1503.41
S4	Winner	NY3-131	Middle	1504.907
S4	Winner	NY3-131	Middle	1505.409
S4	Winner	NY3-131	Middle	1520.908
S4	Winner	NY3-131	Middle	1521.909
S4	Winner	NY3-131	Middle	1522.409
S4	Winner	NY3-131	Back Left	1528.408
S4	Winner	NY3-131	Back Left	1578.408
S4	Winner	NY3-131	Middle	1588.15
S4	Winner	NY3-131	Back Right	1616.152
S4	Loser	NY3-132	Front Left	84.677
S4	Loser	NY3-132	Back Left	95.926
S4	Loser	NY3-132	Middle	169.427
S4	Loser	NY3-132	Front Right	200.173
S4	Loser	NY3-132	Middle	271.903
S4	Loser	NY3-132	Middle	273.158
S4	Loser	NY3-132	Front Left	463.668
S4	Loser	NY3-132	Front Right	648.433
S4	Loser	NY3-132	Front Left	847.678
S4	Loser	NY3-132	Front Left	892.436
S4	Loser	NY3-132	Middle	1067.411
S4	Loser	NY3-132	Front Left	1372.152
S4	Winner	NY3-133	Middle	10.179
S4	Winner	NY3-133	Front Left	86.185
S4	Winner	NY3-133	Back Right	92.187
S4	Winner	NY3-133	Front Right	121.426
S4	Winner	NY3-133	Front Right	273.918
S4	Winner	NY3-133	Middle	338.43
S4	Winner	NY3-133	Middle	342.429
S4	Winner	NY3-133	Back Right	429.166
S4	Winner	NY3-133	Middle	573.659
S4	Winner	NY3-133	Front Left	775.938
S4	Winner	NY3-133	Middle	986.177
S4	Winner	NY3-133	Front Right	1365.903
S4	Winner	NY3-136	Front Left	378.165
S4	Winner	NY3-136	Back Right	421.18
S4	Winner	NY3-136	Middle	423.17
S4	Winner	NY3-136	Back Right	485.173
S4	Winner	NY3-136	Back Right	532.93
S4	Winner	NY3-136	Middle	604.432
S4	Winner	NY3-136	Back Left	620.168
S4	Winner	NY3-136	Middle	725.922
S4	Winner	NY3-136	Front Left	794.18
S4	Winner	NY3-136	Back Left	1329.68
S4	Winner	NY3-136	Middle	1536.423
S4	Winner	NY3-136	Back Right	1671.666
S4	Loser	NY3-144	Back Right	0.183
S4	Loser	NY3-144	Front Left	94.686
S4	Loser	NY3-144	Front Left	229.163
S4	Loser	NY3-144	Back Right	315.679
S4	Loser	NY3-144	Back Left	319.654
S4	Loser	NY3-144	Middle	361.436
S4	Loser	NY3-144	Front Left	924.173
S4	Loser	NY3-144	Back Left	1064.658
S4	Loser	NY3-144	Middle	1076.432
S4	Loser	NY3-144	Back Left	1109.936
S4	Loser	NY3-144	Back Left	1113.936
S4	Loser	NY3-144	Back Left	1119.684
S4	Loser	NY3-144	Back Left	1123.687
S4	Loser	NY3-144	Back Left	1127.684
S4	Loser	NY3-144	Back Left	1131.655
S4	Loser	NY3-144	Middle	1137.425
S4	Loser	NY3-144	Back Left	1349.184
S4	Loser	NY3-144	Middle	1419.171
S4	Loser	NY3-144	Middle	1546.41
S4	Loser	NY3-144	Back Right	1673.931
S5	Loser	NY2-269	Front Right	43.917
S5	Loser	NY2-269	Middle	122.654
S5	Loser	NY2-269	Front Left	248.668
S5	Loser	NY2-269	Middle	427.182
S5	Loser	NY2-269	Front Right	716.928
S5	Loser	NY2-269	Back Left	1009.923
S5	Loser	NY2-269	Back Left	1123.674
S5	Loser	NY2-269	Back Left	1494.68
S5	Loser	NY2-269	Back Left	1629.412
S5	Loser	NY2-269	Back Right	1639.904
S5	Winner	NY2-287	Front Right	184.436
S5	Winner	NY2-287	Middle	212.432
S5	Winner	NY2-287	Middle	223.193
S5	Winner	NY2-287	Front Right	266.407
S5	Winner	NY2-287	Back Right	308.677
S5	Winner	NY2-287	Middle	314.158
S5	Winner	NY2-287	Front Right	341.422
S5	Winner	NY2-287	Middle	352.224
S5	Winner	NY2-287	Front Left	364.932
S5	Winner	NY2-287	Middle	375.418
S5	Winner	NY2-287	Front Left	414.154
S5	Winner	NY2-287	Middle	416.17
S5	Winner	NY2-287	Front Right	431.686
S5	Winner	NY2-287	Front Left	449.165
S5	Winner	NY2-287	Front Left	453.441
S5	Winner	NY2-287	Back Left	474.931
S5	Winner	NY2-287	Middle	481.438
S5	Winner	NY2-287	Front Right	485.929
S5	Winner	NY2-287	Middle	496.66
S5	Winner	NY2-287	Front Left	522.921
S5	Winner	NY2-287	Front Left	525.191
S5	Winner	NY2-287	Front Left	529.662
S5	Winner	NY2-287	Front Right	553.409
S5	Winner	NY2-287	Front Left	576.171
S5	Winner	NY2-287	Front Left	580.655
S5	Winner	NY2-287	Back Left	587.404
S5	Winner	NY2-287	Front Left	591.418
S5	Winner	NY2-287	Back Right	617.421
S5	Winner	NY2-287	Back Left	668.958
S5	Winner	NY2-287	Back Left	673.435
S5	Winner	NY2-287	Middle	755.436
S5	Winner	NY2-287	Back Right	774.708
S5	Winner	NY2-287	Back Left	811.435
S5	Winner	NY2-287	Back Left	813.676
S5	Winner	NY2-287	Back Left	1128.41
S5	Winner	NY2-287	Front Left	1130.427
S5	Winner	NY2-287	Back Left	1136.909
S5	Winner	NY2-287	Back Left	1141.407
S5	Winner	NY2-287	Front Left	1255.935
S5	Winner	NY2-287	Front Left	1258.156
S5	Winner	NY2-287	Middle	1262.429
S5	Winner	NY2-287	Back Right	1407.672
S5	Winner	NY2-287	Front Left	1467.417
S5	Winner	NY2-287	Back Right	1517.668
S5	Winner	NY2-287	Front Left	1543.67
S5	Winner	NY2-289	Middle	476.671
S5	Winner	NY2-289	Back Left	506.173
S5	Winner	NY2-289	Middle	649.421
S5	Winner	NY2-289	Back Left	659.404
S5	Winner	NY2-289	Front Right	776.408
S5	Winner	NY2-289	Back Left	793.692
S5	Winner	NY2-289	Back Right	1032.661
S5	Winner	NY2-289	Front Right	1062.16
S5	Winner	NY2-289	Middle	1354.93
S5	Winner	NY2-289	Front Right	1433.686
S5	Winner	NY2-289	Front Right	1439.942
S5	Winner	NY2-289	Back Right	1448.419
S5	Winner	NY2-289	Back Right	1588.176
S5	Winner	NY3-165	Front Right	595.407
S5	Winner	NY3-165	Front Right	889.912
S5	Winner	NY3-165	Front Right	1197.402
S5	Loser	NY3-216	Back Right	355.932
S5	Loser	NY3-216	Front Right	411.427
S5	Loser	NY3-216	Front Left	424.664
S5	Loser	NY3-216	Back Left	431.167
S5	Loser	NY3-216	Front Right	543.918
S5	Loser	NY3-216	Middle	665.679
S5	Loser	NY3-216	Front Left	786.157
S5	Loser	NY3-216	Back Right	941.192
S5	Loser	NY3-216	Front Left	1563.182
S5	Loser	NY3-217	Front Left	376.187
S5	Loser	NY3-217	Middle	425.171
S5	Loser	NY3-217	Front Left	434.692
S5	Loser	NY3-217	Front Right	577.906
S5	Loser	NY3-217	Front Right	581.66
S5	Loser	NY3-217	Front Left	591.152
S5	Loser	NY3-217	Front Left	680.181
S5	Loser	NY3-217	Front Left	785.187
S5	Loser	NY3-217	Front Left	900.403
S5	Loser	NY3-217	Middle	962.903
S5	Loser	NY3-217	Back Right	1217.92
S5	Loser	NY3-217	Back Right	1227.903
S5	Loser	NY3-217	Middle	1509.402
S6	Loser	NY2-303	Back Right	48.151
S6	Loser	NY2-303	Back Right	49.159
S6	Loser	NY2-303	Back Right	107.164
S6	Loser	NY2-303	Front Right	335.421
S6	Loser	NY2-303	Front Right	339.157
S6	Loser	NY2-303	Back Right	811.681
S6	Loser	NY2-303	Back Right	1021.669
S6	Loser	NY2-303	Back Right	1063.677
S6	Loser	NY2-303	Back Right	1272.659
S6	Loser	NY2-303	Back Right	1275.915
S6	Loser	NY2-303	Front Right	1394.182
S6	Loser	NY2-339	Front Left	660.434
S6	Loser	NY2-339	Front Left	662.672
S6	Loser	NY2-339	Back Right	694.909
S6	Loser	NY2-339	Front Right	1023.181
S6	Loser	NY2-339	Front Right	1027.692
S6	Loser	NY2-339	Middle	1031.943
S6	Loser	NY2-339	Front Left	1371.674
S6	Winner	NY3-237	Front Right	8.155
S6	Winner	NY3-237	Middle	36.181
S6	Winner	NY3-237	Back Right	66.931
S6	Winner	NY3-237	Middle	80.655
S6	Winner	NY3-237	Middle	84.41
S6	Winner	NY3-237	Back Right	88.401
S6	Winner	NY3-237	Back Left	129.164
S6	Winner	NY3-237	Front Right	191.653
S6	Winner	NY3-237	Middle	203.172
S6	Winner	NY3-237	Middle	210.913
S6	Winner	NY3-237	Middle	282.925
S6	Winner	NY3-237	Middle	358.421
S6	Winner	NY3-237	Back Left	614.402
S6	Winner	NY3-237	Back Right	646.687
S6	Winner	NY3-237	Back Right	835.917
S6	Winner	NY3-237	Front Left	939.179
S6	Winner	NY3-237	Front Left	943.429
S6	Winner	NY3-237	Front Left	945.677
S6	Winner	NY3-237	Back Left	1020.165
S6	Winner	NY3-237	Middle	1300.949
S6	Winner	NY3-237	Back Left	1424.671
S6	Winner	NY3-237	Back Left	1433.182
S6	Winner	NY3-237	Middle	1520.446
S6	Winner	NY3-244	Back Right	213.183
S6	Winner	NY3-244	Front Right	217.176
S6	Winner	NY3-244	Front Right	269.904
S6	Winner	NY3-244	Front Right	273.669
S6	Winner	NY3-244	Front Right	277.435
S6	Winner	NY3-244	Front Right	279.431
S6	Winner	NY3-244	Back Left	399.195
S6	Winner	NY3-244	Front Left	424.43
S6	Winner	NY3-244	Back Right	595.178
S6	Winner	NY3-244	Middle	707.933
S6	Winner	NY3-244	Front Left	895.406
S6	Winner	NY3-244	Front Left	1006.666
S6	Winner	NY3-244	Front Left	1010.419
S6	Winner	NY3-244	Front Left	1014.183
S6	Winner	NY3-244	Front Left	1018.169
S6	Winner	NY3-244	Front Left	1022.179
S6	Winner	NY3-244	Front Left	1024.152
S6	Winner	NY3-244	Front Left	1030.18
S6	Winner	NY3-244	Front Left	1033.967
S6	Winner	NY3-244	Front Left	1035.935
S6	Winner	NY3-244	Front Left	1039.685
S6	Winner	NY3-244	Front Left	1043.433
S6	Winner	NY3-244	Front Left	1045.407
S6	Winner	NY3-244	Front Left	1049.433
S6	Winner	NY3-244	Middle	1085.936
S6	Winner	NY3-244	Middle	1150.179
S6	Winner	NY3-244	Middle	1153.937
S6	Winner	NY3-244	Middle	1157.925
S6	Winner	NY3-244	Middle	1159.922
S6	Winner	NY3-244	Middle	1163.681
S6	Winner	NY3-244	Middle	1169.685
S6	Winner	NY3-244	Middle	1362.42
S6	Winner	NY3-244	Middle	1364.43
S6	Winner	NY3-244	Middle	1368.418
S6	Winner	NY3-244	Front Left	1374.417
S6	Winner	NY3-244	Front Left	1378.175
S6	Winner	NY3-244	Middle	1596.926
S6	Winner	NY3-244	Front Left	1610.671
S7	Winner	NY2-425	Back Right	6.402
S7	Winner	NY2-425	Middle	32.152
S7	Winner	NY2-425	Back Left	36.655
S7	Winner	NY2-425	Back Left	37.656
S7	Winner	NY2-425	Back Left	39.661
S7	Winner	NY2-425	Back Left	40.659
S7	Winner	NY2-425	Front Left	96.915
S7	Winner	NY2-425	Back Right	122.652
S7	Winner	NY2-425	Front Right	166.666
S7	Winner	NY2-425	Front Right	216.154
S7	Loser	NY2-427	Back Left	66.661
S7	Loser	NY2-427	Front Left	86.15
S7	Loser	NY2-427	Back Left	107.9
S7	Loser	NY2-427	Back Left	115.414
S7	Loser	NY2-427	Middle	130.415
S7	Loser	NY2-427	Front Left	131.913
S7	Loser	NY2-427	Front Right	144.165
S7	Loser	NY2-427	Front Right	167.653
S7	Loser	NY2-427	Front Left	197.662
S7	Loser	NY2-427	Middle	226.904
S7	Loser	NY2-427	Front Left	336.152
S7	Loser	NY2-427	Front Right	345.15
S7	Loser	NY2-427	Front Right	345.914
S7	Loser	NY2-429	Back Right	70.432
S7	Loser	NY2-429	Front Left	407.936
S7	Loser	NY2-429	Back Right	747.152
S7	Loser	NY2-429	Front Right	1038.161
S7	Loser	NY2-429	Back Right	1151.407
S7	Loser	NY2-429	Back Left	1543.725
S7	Winner	NY3-325	Front Left	143.405
S7	Winner	NY3-325	Front Left	147.157
S7	Winner	NY3-325	Front Right	399.661
S7	Winner	NY3-325	Front Right	403.669
S7	Winner	NY3-325	Front Right	407.424
S7	Winner	NY3-325	Front Right	411.173
S7	Winner	NY3-325	Front Right	414.93
S7	Winner	NY3-325	Front Right	416.933
S7	Winner	NY3-325	Front Right	418.91
S7	Winner	NY3-325	Front Right	422.917
S7	Winner	NY3-325	Front Right	773.653
S7	Winner	NY3-325	Front Right	777.657
S7	Winner	NY3-325	Middle	1171.163
S7	Winner	NY3-325	Front Right	1480.172
S7	Winner	NY3-325	Front Right	1487.916
S7	Loser	NY3-327	Front Left	135.665
S7	Loser	NY3-327	Front Left	140.91
S7	Loser	NY3-327	Front Left	275.156
S7	Loser	NY3-327	Front Left	281.902
S7	Loser	NY3-327	Front Left	346.425
S7	Loser	NY3-327	Front Left	594.411
S7	Loser	NY3-327	Front Left	968.438
S7	Loser	NY3-327	Front Left	1134.173
S7	Loser	NY3-327	Front Left	1140.438
S7	Loser	NY3-327	Middle	1147.152
S7	Loser	NY3-327	Middle	1149.168
S7	Loser	NY3-327	Back Left	1322.687
S7	Loser	NY3-327	Front Left	1583.412
S7	Winner	NY3-334	Middle	4.188
S7	Winner	NY3-334	Middle	138.663
S7	Winner	NY3-334	Front Left	228.669
S7	Winner	NY3-334	Middle	242.683
S7	Winner	NY3-334	Middle	244.673
S7	Winner	NY3-334	Middle	248.674
S7	Winner	NY3-334	Middle	250.665
S7	Winner	NY3-334	Middle	254.651
S7	Winner	NY3-334	Middle	258.651
S7	Winner	NY3-334	Middle	262.67
S7	Winner	NY3-334	Middle	264.659
S7	Winner	NY3-334	Middle	268.651
S7	Winner	NY3-334	Front Right	390.675
S7	Winner	NY3-334	Front Right	398.672
S7	Winner	NY3-334	Front Right	681.416
S7	Winner	NY3-334	Back Right	1178.652
S7	Winner	NY3-334	Back Right	1664.426
S7	Winner	NY3-323	Front Left	34.943
S7	Winner	NY3-323	Back Left	51.673
S7	Winner	NY3-323	Middle	92.186
S7	Winner	NY3-323	Front Left	115.904
S7	Winner	NY3-323	Back Right	220.158
S7	Winner	NY3-323	Back Right	250.92
S7	Winner	NY3-323	Front Right	253.173
S7	Winner	NY3-323	Middle	256.417
S7	Winner	NY3-323	Middle	258.9
S7	Winner	NY3-323	Back Left	270.4
S7	Winner	NY3-323	Middle	323.17
S7	Winner	NY3-323	Middle	324.424
S7	Winner	NY3-323	Back Left	343.441
S7	Loser	NY2-431	Back Right	82.173
S7	Loser	NY2-431	Middle	479.431
S7	Loser	NY2-431	Back Right	757.401
S7	Loser	NY2-431	Front Left	1157.655
S7	Loser	NY2-431	Middle	1358.436
S9	Loser	NY2-467	Front Left	526.684
S9	Loser	NY2-467	Front Left	559.927
S9	Loser	NY2-467	Front Left	1155.927
S9	Loser	NY2-467	Front Left	1211.923
S9	Loser	NY2-467	Back Right	1640.674
S9	Winner	NY2-471	Back Right	1241.928
S9	Winner	NY2-471	Back Right	1338.472
S9	Loser	NY3-371	Middle	46.194
S9	Loser	NY3-371	Back Left	149.186
S9	Loser	NY3-371	Middle	225.198
S9	Loser	NY3-371	Middle	532.203
S9	Loser	NY3-371	Back Right	1064.934
S9	Loser	NY3-371	Front Left	1678.948
S9	Winner	NY3-373	Front Left	61.924
S9	Winner	NY3-373	Front Left	78.173
S9	Winner	NY3-373	Front Left	81.67
S9	Winner	NY3-373	Front Right	108.658
S9	Winner	NY3-373	Front Right	110.178
S9	Winner	NY3-373	Back Right	115.16
S9	Winner	NY3-373	Back Right	118.668
S9	Winner	NY3-373	Middle	135.656
S9	Winner	NY3-373	Back Right	163.673
S9	Winner	NY3-373	Middle	167.166
S9	Winner	NY3-373	Middle	170.423
S9	Winner	NY3-373	Middle	203.924
S9	Winner	NY3-373	Front Right	207.422
S9	Winner	NY3-373	Front Left	224.422
S9	Winner	NY3-373	Front Left	263.177
S9	Winner	NY3-373	Front Right	268.172
S9	Winner	NY3-373	Front Right	291.158
S9	Winner	NY3-373	Middle	296.177
S9	Winner	NY3-373	Back Right	299.663
S9	Winner	NY3-373	Back Right	301.411
S9	Winner	NY3-373	Front Right	311.913
S9	Winner	NY3-373	Front Right	315.41
S9	Winner	NY3-373	Front Right	317.178
S9	Winner	NY3-373	Front Right	318.906
S9	Winner	NY3-373	Back Left	353.423
S9	Winner	NY3-373	Back Left	355.173
S9	Winner	NY3-373	Middle	365.175
S9	Winner	NY3-373	Middle	366.917
S9	Winner	NY3-373	Front Right	368.651
S9	Winner	NY3-373	Middle	408.919
S9	Winner	NY3-373	Front Right	410.651
S9	Winner	NY3-373	Front Right	412.172
S9	Winner	NY3-373	Front Right	415.414
S9	Winner	NY3-373	Front Right	417.178
S9	Winner	NY3-373	Middle	420.652
S9	Winner	NY3-373	Middle	430.422
S9	Winner	NY3-373	Middle	432.172
S9	Winner	NY3-373	Middle	435.427
S9	Winner	NY3-373	Middle	437.163
S9	Winner	NY3-373	Middle	440.407
S9	Winner	NY3-373	Middle	442.151
S9	Winner	NY3-373	Middle	445.411
S9	Winner	NY3-373	Middle	448.678
S9	Winner	NY3-373	Middle	469.407
S9	Winner	NY3-373	Back Left	476.175
S9	Winner	NY3-373	Back Left	487.902
S9	Winner	NY3-373	Back Left	490.926
S9	Winner	NY3-373	Middle	546.172
S9	Winner	NY3-373	Middle	547.922
S9	Winner	NY3-373	Middle	551.409
S9	Winner	NY3-373	Middle	553.151
S9	Winner	NY3-373	Front Right	554.661
S9	Winner	NY3-373	Front Right	557.902
S9	Winner	NY3-373	Front Right	559.417
S9	Winner	NY3-373	Front Right	562.673
S9	Winner	NY3-373	Middle	565.923
S9	Winner	NY3-373	Middle	569.405
S9	Winner	NY3-373	Middle	570.93
S9	Winner	NY3-373	Middle	574.179
S9	Winner	NY3-373	Back Left	602.674
S9	Winner	NY3-373	Middle	611.169
S9	Winner	NY3-373	Middle	754.901
S9	Winner	NY3-373	Front Right	956.169
S9	Winner	NY3-373	Front Right	957.915
S9	Winner	NY3-373	Front Left	963.174
S9	Winner	NY3-373	Middle	1060.91
S9	Winner	NY3-373	Middle	1062.428
S9	Winner	NY3-373	Middle	1064.176
S9	Winner	NY3-373	Middle	1067.674
S9	Winner	NY3-373	Middle	1071.175
S9	Winner	NY3-373	Middle	1319.423
S9	Winner	NY3-373	Middle	1674.954
S9	Winner	NY3-373	Middle	1678.42
S11	Winner	NY2-526	Back Right	349.654
S11	Winner	NY2-526	Back Right	353.666
S11	Winner	NY2-526	Front Right	511.903
S11	Winner	NY2-526	Front Right	513.909
S11	Winner	NY2-526	Back Right	903.154
S11	Winner	NY2-526	Back Right	922.693
S11	Winner	NY2-526	Middle	1035.421
S11	Winner	NY2-526	Back Right	1299.672
S11	Winner	NY2-526	Middle	1322.919
S11	Loser	NY2-534	Middle	411.901
S11	Loser	NY2-534	Middle	415.657
S11	Loser	NY2-534	Front Left	425.181
S11	Loser	NY2-534	Middle	477.653
S11	Loser	NY2-534	Front Right	493.658
S11	Loser	NY2-534	Front Right	742.186
S11	Loser	NY2-534	Middle	746.157
S11	Loser	NY2-534	Back Right	836.902
S11	Loser	NY2-534	Middle	1045.402
S11	Loser	NY2-534	Front Right	1237.671
S11	Loser	NY2-534	Front Right	1241.442
S11	Loser	NY2-534	Front Right	1245.182
S11	Loser	NY2-534	Front Right	1249.167
S11	Loser	NY2-534	Front Right	1251.186
S11	Loser	NY2-534	Front Right	1253.167
S11	Loser	NY2-534	Front Right	1257.155
S11	Loser	NY2-534	Front Right	1263.175
S11	Loser	NY2-534	Middle	1420.669
S11	Loser	NY2-534	Back Left	1655.679
S11	Loser	NY2-534	Middle	1667.168
S11	Loser	NY2-534	Middle	1669.167
S11	Winner	NY3-388	Middle	0.153
S11	Winner	NY3-388	Front Left	0.653
S11	Winner	NY3-388	Middle	1.152
S11	Winner	NY3-388	Middle	1.655
S11	Winner	NY3-388	Front Right	5.154
S11	Winner	NY3-388	Front Right	7.154
S11	Winner	NY3-388	Front Right	7.65
S11	Winner	NY3-388	Front Right	8.153
S11	Winner	NY3-388	Front Left	33.652
S11	Winner	NY3-388	Front Left	267.16
S11	Winner	NY3-388	Front Right	297.904
S11	Winner	NY3-388	Back Right	365.173
S11	Winner	NY3-388	Front Right	415.18
S11	Winner	NY3-388	Front Right	418.677
S11	Winner	NY3-388	Front Right	448.177
S11	Winner	NY3-388	Front Right	451.672
S11	Winner	NY3-388	Front Right	458.657
S11	Winner	NY3-388	Back Right	549.404
S11	Winner	NY3-388	Middle	571.651
S11	Winner	NY3-388	Middle	581.68
S11	Winner	NY3-388	Front Left	702.408
S11	Winner	NY3-388	Front Right	709.181
S11	Winner	NY3-388	Back Right	816.152
S11	Winner	NY3-388	Front Left	870.652
S11	Winner	NY3-388	Front Right	939.422
S11	Winner	NY3-388	Front Right	1002.151
S11	Winner	NY3-388	Middle	1086.906
S11	Winner	NY3-388	Back Left	1102.409
S11	Winner	NY3-388	Back Left	1110.909
S11	Winner	NY3-388	Back Left	1238.904
S11	Winner	NY3-388	Front Right	1250.931
S11	Winner	NY3-388	Front Right	1284.173
S11	Winner	NY3-388	Front Right	1318.43
S11	Winner	NY3-388	Middle	1535.671
S11	Loser	NY3-394	Front Right	387.853
S11	Loser	NY3-394	Front Left	433.843
S11	Loser	NY3-394	Front Left	437.845
S11	Loser	NY3-394	Back Right	577.842
S11	Loser	NY3-394	Middle	583.842
S11	Loser	NY3-394	Middle	856.612
S11	Loser	NY3-394	Front Right	1272.613
S11	Loser	NY3-394	Middle	1376.592
S11	Loser	NY3-394	Back Right	1536.375
