# Supplementary material for: Dynamic changes to signal allocation rules in response to variable social environments in house mice
Source: Commun Biol. 2023 Mar 21;6:297. doi: 10.1038/s42003-023-04672-x (PMC10027867; doi:10.1038/s42003-023-04672-x)
Supplement: Supplementary file 4 — Supplemental Data [file 42003_2023_4672_MOESM4_ESM.zip › code.and.datasheets/summary.datasheets/summary_thermal.marks_space.use.csv]

Set	Strain	MaleNum	MaleID	DOB	PairID	UrineTreatment	UrineOrientation	UrineFamiliarity	FightOutcome	MarkingGroup	StartDate (Mesh1)	StopDate (Marked)	PreWeight (g)	PostWeight (g)	NumLitters	TotalAggression (FightEvents)	Mesh1 Marks - Wall	Mesh1 Marks - Barrier	Mesh1 Marks - TOTAL	Mesh1 Latency (s)	Mesh2 Marks - Wall	Mesh2 Marks - Barrier	Mesh2 Marks - TOTAL	Mesh2 Latency (s)	OFT Marks - Top Left	OFT Marks - Top Right	OFT Marks - Bottom Left	OFT Marks - Bottom Right	OFT Marks - Center	OFT Marks - TOTAL	OFT Latency (s) - Top Left	OFT Latency (s) - Top Right	OFT Latency (s) - Bottom Left	OFT Latency (s) - Bottom Right	OFT Latency (s) - Center	OFT Latency (s) - TOTAL 1st	Marked Marks - Self (Top)	Marked Marks - Self (Bottom)	Marked Marks - Self (TOTAL)	Marked Marks - Familiar	Marked Marks - Unfamiliar	MarkedMarks - Empty (Top)	Marked Marks - Empty (Bottom)	Marked Marks - Empty (TOTAL)	Marked Marks - Center	Marked Marks - TOTAL	Marked Latency (s) - Self (Top)	Marked Latency (s) - Self (Bottom)	Marked Latency (s) - Familiar
1	NY2	134	NY2-134	3/11/18	3	FM-UM	Front-Right (UM) --- Back-Left (FM)	Unfamiliar	Loser	Low	7/24/18	7/27/18	23.33	21.24	3	6	1	1	2	659.905	1	1	2	64.604	2	1	1	2	30	36	40.905	327.751	227.407	999.756	141.413	40.905	NA	NA	NA	0	2	1	1	2	5	9	NA	NA	NA
1	NY3	101	NY3-101	3/28/18	3	FM-UM	Front-Right (FM) --- Back/Left (UM)	Unfamiliar	Winner	High	7/24/18	7/27/18	21.92	20.56	2	193	44	72	116	16.169	154	70	224	14.351	43	24	10	8	16	101	7.654	9.153	142.91	169.158	22.405	7.654	NA	NA	NA	27	49	7	21	28	81	185	NA	NA	22.068
2	NY2	157	NY2-157	4/6/18	7	FM-UM	Back-Right (FM) --- Front-Left (UM)	Unfamiliar	Loser	High	7/31/18	8/3/18	21.7	20.28	2	1	30	18	48	27.157	2	0	2	95.302	4	4	2	1	2	13	372.982	162.989	312.981	1366.998	987.502	162.989	NA	NA	NA	1	2	1	2	3	4	10	NA	NA	1284.993
2	NY3	110	NY3-110	4/13/18	7	FM-UM	Front-Right (UM) --- Back-Left (FM)	Unfamiliar	Winner	Low	7/31/18	8/3/18	19.81	18.67	0	225	0	0	0	NA	3	5	8	541.186	1	2	1	1	1	6	992.424	798.692	1007.402	1266.915	1000.94	798.692	NA	NA	NA	1	0	2	4	6	3	10	NA	NA	1115.394
3	NY2	177	NY2-177	4/17/18	11	FM-UM	Back-Right (FM) --- Front-Left (UM)	Unfamiliar	Loser	High	8/20/18	8/23/18	19.09	16.51	4	0	49	43	92	18.409	0	1	1	414.499	2	2	2	NA	5	11	527.911	172.924	884.906	NA	158.902	158.902	NA	NA	NA	7	3	2	1	3	6	19	NA	NA	17.602
3	NY3	139	NY3-139	4/17/18	11	FM-UM	Front-Right (UM) --- Back-Left (FM)	Unfamiliar	Winner	High	8/20/18	8/23/18	20.85	18.95	1	105	16	13	29	65.168	24	89	113	5.602	NA	21	1	2	1	25	NA	71.53	1021.77	1013.306	135.802	71.53	NA	NA	NA	21	22	27	17	44	44	131	NA	NA	29.354
4	NY2	200	NY2-200	4/20/18	17	FM-UM	Back-Right (FM) --- Front-Left (UM)	Unfamiliar	Loser	Low	8/27/18	8/30/18	22.65	22.17	0	1	1	5	6	885.911	1	2	3	275.801	2	3	2	NA	3	10	809.434	558.675	601.686	NA	547.902	547.902	NA	NA	NA	2	2	2	0	2	1	7	NA	NA	128.361
4	NY3	131	NY3-131	4/20/18	17	FM-UM	Front-Right (UM) --- Back-Left (FM)	Unfamiliar	Winner	High	8/27/18	8/30/18	24.19	23.33	1	90	78	55	133	10.161	82	88	170	2.106	56	50	77	77	151	411	21.908	24.407	16.407	11.151	14.407	11.151	NA	NA	NA	43	56	44	45	89	141	329	NA	NA	19.602
5	NY2	287	NY2-287	6/6/18	20	FM-UM	Back-Right (FM) --- Front-Left (UM)	Unfamiliar	Winner	High	10/1/18	10/4/18	23.77	22.17	1	115	11	32	43	654.153	7	15	22	1.102	9	5	15	6	10	45	474.931	308.677	364.932	184.436	212.432	184.436	NA	NA	NA	90	55	24	15	39	74	258	NA	NA	3.602
5	NY3	217	NY3-217	5/22/18	20	FM-UM	Front-Right (UM) --- Back-Left (FM)	Unfamiliar	Loser	High	10/1/18	10/4/18	24.25	21.94	2	10	4	20	24	121.914	4	18	22	170.269	NA	2	6	2	3	13	NA	1217.92	376.187	577.906	425.171	376.187	NA	NA	NA	1	2	1	1	2	0	5	NA	NA	336.472
6	NY2	339	NY2-339	7/2/18	25	FM-UM	Front-Right (FM) --- Back-Left (UM)	Unfamiliar	Loser	Low	11/12/18	11/15/18	23.12	24.13	0	0	4	3	7	649.426	2	1	3	899.484	NA	1	3	2	1	7	NA	694.909	660.434	1023.181	1031.943	660.434	NA	NA	NA	1	0	1	NA	1	2	4	NA	NA	64.144
7	NY2	427	NY2-427	2/19/19	28	FM-UM	Front-Right (FM) --- Back-Left (UM)	Unfamiliar	Loser	Low	5/20/19	5/23/19	22.63	23.3	1	0	0	2	2	1130.41	2	1	3	0.525	3	NA	4	4	2	13	66.661	NA	86.15	144.165	130.415	66.661	NA	NA	NA	2	0	1	3	4	1	7	NA	NA	452.512
7	NY3	323	NY3-323	2/19/19	28	FM-UM	Front-Right (UM) --- Back-Left (FM)	Unfamiliar	Winner	Low	5/20/19	5/23/19	19.35	19.17	0	69	2	2	4	255.917	7	8	15	4.475	3	2	2	1	5	13	51.673	220.158	34.943	253.173	92.186	34.943	NA	NA	NA	8	1	7	1	8	0	17	NA	NA	117.258
7	NY2	431	NY2-431	2/18/19	30	FM-UM	Front-Right (FM) --- Back-Left (UM)	Unfamiliar	Loser	Low	5/20/19	5/23/19	18.47	18.38	2	0	2	2	4	1249.402	0	0	0	NA	NA	2	1	NA	2	5	NA	82.173	1157.655	NA	479.431	82.173	NA	NA	NA	1	1	3	4	7	0	9	NA	NA	1369.541
7	NY3	325	NY3-325	2/18/19	30	FM-UM	Front-Right (UM) --- Back-Left (FM)	Unfamiliar	Winner	Low	5/20/19	5/23/19	17.79	18.09	2	21	4	6	10	191.678	1	0	1	359.7	NA	NA	2	12	1	15	NA	NA	143.405	399.661	1171.163	143.405	NA	NA	NA	15	3	NA	NA	NA	2	20	NA	NA	54.5
11	NY2	526	NY2-526	7/14/19	41	FM-UM	Front-Right (UM) --- Back-Left (FM)	Unfamiliar	Winner	Low	11/5/19	11/8/19	18.08	19.86	1	113	3	8	11	1136.927	0	0	0	NA	NA	5	NA	2	2	9	NA	349.654	NA	511.903	1035.421	349.654	NA	NA	NA	15	49	8	9	17	35	116	NA	NA	30.028
11	NY3	394	NY3-394	7/15/19	41	FM-UM	Front-Right (FM) --- Back-Left (UM)	Unfamiliar	Loser	High	11/5/19	11/8/19	25.28	25.05	2	0	16	38	54	634.404	0	0	0	NA	NA	2	2	2	3	9	NA	577.842	433.843	387.853	583.842	387.853	NA	NA	NA	1	2	2	2	4	3	10	NA	NA	622.083
1	NY2	138	NY2-138	3/28/18	2	S-FM	Front-Right (FM) --- Back-Left (S)	Familiar	Winner	High	7/24/18	7/27/18	21.24	20.73	2	204	6	14	20	588.736	2	5	7	628.323	2	2	3	2	6	15	10.909	69.908	66.907	22.917	63.153	10.909	NA	15	15	15	NA	15	10	25	16	64	NA	46.388	46.388
1	NY3	96	NY3-096	3/27/18	2	S-FM	Back-Right (S) --- Front-Left (FM)	Familiar	Loser	High	7/24/18	7/27/18	23.07	21.68	2	0	6	29	35	10.983	0	5	5	217.373	NA	NA	NA	2	4	6	NA	NA	NA	746.601	22.588	22.588	2	NA	2	2	NA	1	2	3	2	9	661.612	NA	123.62
1	NY2	142	NY2-142	3/29/18	4	S-FM	Front-Right (FM) --- Back-Left (S)	Familiar	Winner	High	7/24/18	7/27/18	22.9	22.28	1	148	67	68	135	8.055	71	89	160	4.602	29	15	24	13	17	98	7.153	10.151	2.151	18.401	17.9	2.151	3	NA	3	8	NA	2	3	5	7	23	557.28	NA	7.602
1	NY3	98	NY3-098	3/30/18	4	S-FM	Back-Right (FM) --- Front-Left (S)	Familiar	Loser	High	7/24/18	7/27/18	25.97	24.13	1	2	17	10	27	19.055	18	58	76	29.3	1	3	5	3	3	15	335.403	82.918	64.161	163.164	274.152	64.161	16	NA	16	16	NA	3	3	6	21	54	121.419	NA	121.419
2	NY2	154	NY2-154	3/28/18	6	S-FM	Back-Right (FM) --- Front-Left (S)	Familiar	Loser	Low	7/31/18	8/3/18	20.28	18.66	3	11	0	3	3	1073.653	0	0	0	NA	NA	3	NA	NA	NA	3	NA	317.681	NA	NA	NA	317.681	NA	1	1	0	NA	1	3	4	1	6	NA	416.365	NA
2	NY3	103	NY3-103	4/6/18	6	S-FM	Front-Right (FM) --- Back-Left (S)	Familiar	Winner	Low	7/31/18	8/3/18	22.5	20.71	1	157	6	12	18	140.671	1	12	13	73.285	7	3	NA	2	3	15	90.901	86.41	NA	163.671	362.659	86.41	NA	22	22	21	NA	12	21	33	11	69	NA	0.108	4.155
2	NY2	159	NY2-159	3/30/18	9	S-FM	Back-Right (S) --- Front-Left (FM)	Familiar	Loser	Low	7/31/18	8/3/18	27.09	25.22	1	1	1	7	8	334.115	9	47	56	41.353	3	1	3	3	3	13	510.155	471.164	495.176	628.913	551.418	471.164	12	NA	12	31	NA	11	1	12	9	64	10.35	NA	17.851
2	NY3	109	NY3-109	4/8/18	9	S-FM	Back-Right (FM) --- Front-Left (S)	Familiar	Winner	High	7/31/18	8/3/18	24.29	23.22	1	141	1	23	24	319.378	27	87	114	8.602	5	16	10	24	7	62	108.654	23.666	5.164	48.156	168.151	5.164	12	NA	12	17	NA	17	6	23	13	64	44.701	NA	41.328
3	NY2	193	NY2-193	4/17/18	13	S-FM	Front-Right (S) --- Back-Left (FM)	Familiar	Loser	Low	8/20/18	8/23/18	25.65	20.67	1	2	0	6	6	631.424	3	8	11	259.528	1	1	2	1	4	9	292.917	1066.162	311.181	347.174	328.429	292.917	NA	1	1	0	NA	1	4	5	0	6	NA	771.357	NA
4	NY2	176	NY2-176	4/17/18	14	S-FM	Back-Right (S) --- Front-Left (FM)	Familiar	Winner	Low	8/27/18	8/30/18	22.78	21.98	0	93	2	5	7	595.109	8	90	98	689.801	8	6	5	5	6	30	551.408	383.404	484.934	392.184	465.653	383.404	2	NA	2	4	NA	3	2	5	0	11	1193.373	NA	581.365
4	NY3	132	NY3-132	4/17/18	14	S-FM	Front-Right (FM) --- Back-Left (S)	Familiar	Loser	Low	8/27/18	8/30/18	19.97	18.5	1	1	7	6	13	96.921	3	4	7	705.301	1	NA	5	2	4	12	95.926	NA	84.677	200.173	169.427	84.677	3	NA	3	1	NA	1	4	5	3	12	31.605	NA	249.401
4	NY2	202	NY2-202	4/25/18	16	S-FM	Back-Right (FM) --- Front-Left (S)	Familiar	Loser	High	8/27/18	8/30/18	21.47	20.15	0	2	14	12	26	35.151	3	5	8	15.854	NA	2	6	NA	3	11	NA	601.405	340.427	NA	236.188	236.188	NA	NA	NA	0	NA	4	1	5	5	13	NA	NA	NA
4	NY3	136	NY3-136	4/20/18	16	S-FM	Front-Right (S) --- Back-Left (FM)	Familiar	Winner	High	8/27/18	8/30/18	24.88	24	2	268	3	20	23	39.671	8	13	21	343.557	2	4	2	NA	4	12	620.168	421.18	378.165	NA	423.17	378.165	NA	NA	NA	0	NA	1	6	7	2	12	NA	NA	NA
6	NY2	303	NY2-303	7/6/18	22	S-FM	Back-Right (S) --- Front-Left (FM)	Familiar	Loser	Low	11/12/18	11/15/18	22.26	21.46	3	3	2	9	11	25.408	8	26	34	111.047	NA	8	NA	3	NA	11	NA	48.151	NA	335.421	NA	48.151	9	NA	9	7	NA	3	4	7	14	37	277.302	NA	7.852
6	NY3	237	NY3-237	7/8/18	22	S-FM	Front-Right (FO) --- Back-Left (S)	Familiar	Winner	High	11/12/18	11/15/18	21.2	21.08	0	65	31	21	52	91.674	62	108	170	10.853	5	4	3	2	9	23	129.164	66.931	939.179	8.155	36.181	8.155	34	NA	34	20	NA	NA	4	4	15	73	12.855	NA	11.617
7	NY2	425	NY2-425	2/15/19	26	S-FM	Front-Right (FO) --- Back-Left (s)	Familiar	Winner	Low	5/20/19	5/23/19	22.75	23.2	2	55	8	6	14	149.162	1	6	7	135.491	4	2	1	2	1	10	36.655	6.402	96.915	166.666	32.152	6.402	NA	NA	NA	0	NA	5	NA	5	1	6	NA	NA	NA
7	NY3	327	NY3-327	2/19/19	26	S-FM	Back-Right (S) --- Front-Left (FO)	Familiar	Loser	High	5/20/19	5/23/19	21.56	21.14	2	1	11	11	22	35.402	7	16	23	226.562	1	NA	10	NA	2	13	1322.687	NA	135.665	NA	1147.152	135.665	11	NA	11	6	NA	30	NA	30	6	53	35.819	NA	218.675
1	NY2	118	NY2-118	3/17/18	1	S-S	Front-Right (S) --- Back-Left (S)	Familiar	Winner	High	7/24/18	7/27/18	21.97	20.64	2	140	15	23	38	5.495	12	52	64	1.6	7	5	5	10	8	35	10.903	8.401	17.403	1.653	5.401	1.653	20	42	62	NA	NA	2	7	9	6	77	2.601	8.602	NA
1	NY3	90	NY3-090	3/26/18	1	S-S	Front-Right (S) --- Back-Left (S)	Familiar	Loser	Low	7/24/18	7/27/18	22.04	20.21	3	19	6	11	17	149.999	2	1	3	33.103	2	2	3	2	2	11	912.191	141.153	666.176	126.666	288.42	126.666	2	3	5	NA	NA	3	1	4	3	12	33.371	95.851	NA
2	NY2	136	NY2-136	3/30/18	8	S-S	Back-Right (S) --- Front-Left (S)	Familiar	Loser	High	7/31/18	8/3/18	25.69	25.11	1	15	19	28	47	10.901	0	2	2	157.54	1	NA	2	1	5	9	630.187	NA	100.671	31.672	290.681	31.672	5	12	17	NA	NA	4	2	6	10	33	10.855	16.105	NA
2	NY3	102	NY3-102	4/17/18	8	S-S	Front-Right (S) --- Back-Left (S)	Familiar	Winner	High	7/31/18	8/3/18	21.05	20.24	2	168	45	69	114	15.904	52	45	97	0.602	11	16	15	14	22	78	564.914	0	48.66	28.159	27.411	0	24	11	35	NA	NA	4	5	9	9	53	109.627	10.104	NA
4	NY2	199	NY2-199	4/17/18	15	S-S	Back-Right (S) --- Front-Left (S)	Familiar	Loser	Low	8/27/18	8/30/18	22.49	22.54	1	18	4	13	17	38.661	1	1	2	226.902	3	NA	1	1	3	8	32.152	NA	780.911	1281.908	562.679	32.152	1	2	3	NA	NA	9	7	16	4	23	194.087	116.335	NA
4	NY3	133	NY3-133	4/17/18	15	S-S	Front-Right (S) --- Back-Left (S)	Familiar	Winner	Low	8/27/18	8/30/18	22.66	21.01	0	178	7	4	11	61.402	16	18	34	8.606	NA	2	2	3	5	12	NA	92.187	86.185	121.426	10.179	10.179	3	11	14	NA	NA	1	4	5	14	33	14.602	9.852	NA
5	NY2	289	NY2-289	6/10/18	21	S-S	Back-Right (S) --- Front-Left (S)	Familiar	Winner	Low	10/1/18	10/4/18	24.55	23.57	1	108	0	1	1	1017.903	5	18	23	191.311	3	3	NA	4	3	13	506.173	1032.661	NA	776.408	476.671	476.671	2	1	3	NA	NA	5	2	7	2	12	733.571	710.873	NA
5	NY3	216	NY3-216	6/10/18	21	S-S	Front-Right (S) --- Back-Left (S)	Familiar	Loser	High	10/1/18	10/4/18	24.99	23.34	2	6	11	18	29	115.901	7	27	34	238.99	1	2	3	2	1	9	431.167	355.932	424.664	411.427	665.679	355.932	4	8	12	NA	NA	2	16	18	1	31	184.104	17.107	NA
6	NY3	244	NY3-244	7/10/18	25	S-S	Front-Right (S) --- Back-Left (S)	Familiar	Winner	High	11/12/18	11/15/18	24.66	25.8	2	110	50	68	118	93.401	20	66	86	139.091	1	2	18	5	12	38	399.195	213.183	424.43	217.176	707.933	213.183	9	7	16	NA	NA	5	2	7	12	26	40.394	64.144	NA
7	NY2	429	NY2-429	2/18/19	29	S-S	Back-Right (S) --- Front-Left (S)	Familiar	Loser	High	5/20/19	5/23/19	21.71	22.17	0	7	8	32	40	556.655	0	4	4	182.45	1	3	1	1	NA	6	1543.725	70.432	407.936	1038.161	NA	70.432	2	NA	2	NA	NA	1	3	4	1	7	452.31	NA	NA
7	NY3	334	NY3-334	2/18/19	29	S-S	Front-Right (S) --- Back-Left (S)	Familiar	Winner	Low	5/20/19	5/23/19	19.5	19.87	2	44	12	5	17	293.184	5	0	5	195.675	NA	2	1	3	11	17	NA	1178.652	228.669	390.675	4.188	4.188	1	NA	1	NA	NA	3	2	5	3	9	750.7	NA	NA
9	NY2	467	NY2-467	4/25/19	33	S-S	Back-Right (S) --- Front-Left (S)	Familiar	Loser	High	9/10/19	9/13/19	25.17	25.18	3	9	26	6	32	1.5	4	3	7	71.461	NA	1	4	NA	NA	5	NA	1640.674	526.684	NA	NA	526.684	1	3	4	NA	NA	2	NA	2	0	6	909.082	603.578	NA
1	NY2	135	NY2-135	3/30/18	5	S-UM	Back-Right (UM) --- Front-Left (S)	Unfamiliar	Winner	High	7/24/18	7/27/18	25.66	24.97	0	205	34	94	128	30.726	30	117	147	17.895	17	10	8	1	5	41	97.16	133.409	124.652	175.919	69.424	69.424	NA	46	46	NA	52	28	25	53	54	205	NA	7.102	NA
1	NY3	99	NY3-099	3/30/18	5	S-UM	Back-Right (S) --- Front-Left (UM)	Unfamiliar	Loser	High	7/24/18	7/27/18	25.04	23.51	0	0	6	19	25	139.73	3	6	9	39.899	2	NA	2	1	1	6	131.674	NA	256.154	116.178	796.432	116.178	2	NA	2	NA	1	1	1	2	2	7	726.111	NA	NA
2	NY2	188	NY2-188	4/15/18	10	S-UM	Back-Right (UM) --- Front-Left (S)	Unfamiliar	Loser	Low	7/31/18	8/3/18	24.83	22.9	1	1	0	3	3	1171.188	12	24	36	431.609	2	4	NA	NA	NA	6	522.906	634.411	NA	NA	NA	522.906	NA	NA	NA	NA	3	NA	2	2	1	6	NA	NA	NA
2	NY3	126	NY3-126	4/8/18	10	S-UM	Front-Right (S) --- Back-Left (UM)	Unfamiliar	Winner	Low	7/31/18	8/3/18	22.21	20.76	1	162	0	0	0	NA	2	32	34	606.251	NA	3	2	5	4	14	NA	1035.324	1024.789	878.542	855.573	855.573	NA	1	1	NA	3	3	4	7	2	13	NA	1255.934	NA
3	NY2	189	NY2-189	4/17/18	12	S-UM	Back-Right (UM) --- Front-Left (S)	Unfamiliar	Loser	Low	8/20/18	8/23/18	21.42	20.22	1	14	2	9	11	113.151	12	0	12	104.763	2	3	3	2	NA	10	14.905	62.671	1.404	190.931	NA	1.404	NA	9	9	NA	1	3	2	5	3	18	NA	3.352	NA
3	NY3	140	NY3-140	4/17/18	12	S-UM	Back-Right (S) --- Front-Left (UM)	Unfamiliar	Winner	High	8/20/18	8/23/18	23.2	21.44	2	199	5	41	46	37.402	24	90	114	44.678	7	4	18	NA	8	37	389.473	973.213	184.927	NA	261.717	184.927	NA	24	24	NA	24	7	17	24	43	133	NA	51.653	NA
3	NY3	141	NY3-141	4/17/18	13	S-UM	Back-Right (UM) --- Front-Left (S)	Unfamiliar	Winner	Low	8/20/18	8/23/18	21.55	19.83	1	180	1	7	8	550.403	6	57	63	91.56	2	1	10	1	8	22	20.684	271.852	14.426	239.097	635.358	14.426	NA	5	5	NA	14	14	7	21	9	45	NA	29.102	NA
4	NY2	205	NY2-205	4/20/18	18	S-UM	Back-Right (UM) --- Front-Left (S)	Unfamiliar	Winner	High	8/27/18	8/30/18	28.91	26.73	1	125	4	95	99	12.917	9	47	56	1.106	7	NA	2	16	8	33	1257.656	NA	483.428	1.656	11.651	1.656	NA	9	9	NA	16	7	1	8	7	40	NA	115.493	NA
4	NY3	144	NY3-144	4/26/18	18	S-UM	Front-Right (S) --- Back-Left (UM)	Unfamiliar	Loser	High	8/27/18	8/30/18	22.59	21.87	0	0	30	42	72	0.151	1	25	26	25.789	9	3	3	NA	5	20	319.654	0.183	94.686	NA	361.436	0.183	NA	2	2	NA	0	4	3	7	2	11	NA	456.12	NA
5	NY2	269	NY2-269	5/24/18	19	S-UM	Back-Right (UM) --- Front-Left (S)	Unfamiliar	Loser	Low	10/1/18	10/4/18	19.41	17.51	1	0	4	6	10	689.423	0	0	0	NA	4	1	1	2	2	10	1009.923	1639.904	248.668	43.917	122.654	43.917	NA	3	3	NA	4	4	2	6	3	15	NA	15.12	NA
5	NY3	165	NY3-165	6/5/19	19	S-UM	Front-Right (S) --- Back-Left (UM)	Unfamiliar	Winner	Low	10/1/18	10/4/18	23.2	22.1	2	114	4	8	12	442.677	1	1	2	1277.381	NA	NA	NA	3	NA	3	NA	NA	NA	595.407	NA	595.407	NA	2	2	NA	2	2	1	3	1	6	NA	1647.226	NA
9	NY3	373	NY3-373	4/27/19	33	S-UM	Front-Right (S) --- Back-Left (UM)	Unfamiliar	Winner	High	9/10/19	9/13/19	22.14	21.06	2	99	53	18	71	51.681	75	63	138	4.353	6	5	6	20	36	73	353.423	115.16	61.924	108.658	135.656	61.924	NA	24	24	NA	43	29	52	81	141	289	NA	55.569	NA
9	NY2	471	NY2-471	4/21/19	34	S-UM	Front-Right (S) --- Back-Left (UM)	Unfamiliar	Winner	Low	9/10/19	9/13/19	22.3	22.3	2	105	3	4	7	421.174	0	0	0	NA	NA	2	NA	NA	NA	2	NA	1241.928	NA	NA	NA	1241.928	NA	3	3	NA	0	1	4	5	0	8	NA	669.066	NA
9	NY3	371	NY3-371	4/21/19	34	S-UM	Front-Right (UM) --- Back-Left (S)	Unfamiliar	Loser	Low	9/10/19	9/13/19	21.51	21.7	2	3	2	5	7	45.153	0	0	0	NA	1	1	1	NA	3	6	149.186	1064.934	1678.948	NA	46.194	46.194	3	NA	3	NA	2	5	1	6	2	13	65.82	NA	NA
11	NY2	534	NY2-534	7/15/19	43	S-UM	Front-Right (S) --- Back-Left (UM)	Unfamiliar	Loser	High	11/5/19	11/8/19	17.95	17.92	2	0	8	37	45	89.343	3	33	36	206.394	1	1	1	10	8	21	1655.679	836.902	425.181	493.658	411.901	411.901	NA	4	4	NA	11	9	13	22	14	51	NA	138.56	NA
11	NY3	388	NY3-388	7/15/19	43	S-UM	Front-Right (UM) --- Back-Left (S)	Unfamiliar	Winner	Low	11/5/19	11/8/19	23.62	23.13	3	183	1	4	5	783.616	12	132	144	123.037	3	3	5	16	7	34	1102.409	365.173	0.653	5.154	0.153	0.153	20	NA	20	NA	32	21	4	25	18	95	140.318	NA	NA
[truncated: 23 more columns]
